# Supplementary material for: The Human Cell Atlas bone marrow single-cell interactive web portal
Source: Exp Hematol. Author manuscript; Available in PMC 2019 Dec 1. (PMC6296228; doi:10.1016/j.exphem.2018.09.004)
Supplement: 3 [file NIHMS1510309-supplement-3.xlsx]

## Sheet: AllGenes_correlations-Replicate
UID	Symbol	Pearson rho	Pearson p-value	Cell State	Cell State	Ranked Order
ENSG00000115523	GNLY	0.828419	0	1	NK cells	1
ENSG00000105374	NKG7	0.756714	0	1	NK cells	2
ENSG00000150045	KLRF1	0.721965	0	1	NK cells	3
ENSG00000172543	CTSW	0.665553	0	1	NK cells	4
ENSG00000180644	PRF1	0.657243	0	1	NK cells	5
ENSG00000134539	KLRD1	0.650533	0	1	NK cells	6
ENSG00000173762	CD7	0.611949	0	1	NK cells	7
ENSG00000077984	CST7	0.609624	0	1	NK cells	8
ENSG00000171476	HOPX	0.59217	0	1	NK cells	9
ENSG00000145649	GZMA	0.589594	0	1	NK cells	10
ENSG00000198821	CD247	0.586693	0	1	NK cells	11
ENSG00000159674	SPON2	0.584627	0	1	NK cells	12
ENSG00000100453	GZMB	0.572824	0	1	NK cells	13
ENSG00000137441	FGFBP2	0.571832	0	1	NK cells	14
ENSG00000211829	TRDC	0.522578	0	1	NK cells	15
ENSG00000100385	IL2RB	0.521225	0	1	NK cells	16
ENSG00000007264	MATK	0.493176	0	1	NK cells	17
ENSG00000169583	CLIC3	0.48975	0	1	NK cells	18
ENSG00000185201	IFITM2	0.470323	0	1	NK cells	19
ENSG00000197540	GZMM	0.463252	0	1	NK cells	20
ENSG00000204525	HLA-C	0.448767	0	1	NK cells	21
ENSG00000187118	CMC1	0.448072	0	1	NK cells	22
ENSG00000111796	KLRB1	0.443072	0	1	NK cells	23
ENSG00000180739	S1PR5	0.439665	0	1	NK cells	24
ENSG00000166710	B2M	0.420524	0	1	NK cells	25
ENSG00000101474	APMAP	0.420254	0	1	NK cells	26
ENSG00000160255	ITGB2	0.413383	0	1	NK cells	27
ENSG00000134545	KLRC1	0.413022	0	1	NK cells	28
ENSG00000075234	TTC38	0.410932	0	1	NK cells	29
ENSG00000198574	SH2D1B	0.405417	0	1	NK cells	30
ENSG00000206503	HLA-A	0.404888	0	1	NK cells	31
ENSG00000117281	CD160	0.404743	0	1	NK cells	32
ENSG00000108518	PFN1	0.394838	0	1	NK cells	33
ENSG00000185885	IFITM1	0.383067	0	1	NK cells	34
ENSG00000204475	NCR3	0.373093	0	1	NK cells	35
ENSG00000126264	HCST	0.364418	0	1	NK cells	36
ENSG00000205336	GPR56	0.353947	0	1	NK cells	37
ENSG00000136213	CHST12	0.353799	0	1	NK cells	38
ENSG00000181036	FCRL6	0.346418	0	1	NK cells	39
ENSG00000150687	PRSS23	0.345216	0	1	NK cells	40
ENSG00000116667	C1orf21	0.339018	0	1	NK cells	41
ENSG00000143185	XCL2	0.337997	0	1	NK cells	42
ENSG00000142347	MYO1F	0.334654	0	1	NK cells	43
ENSG00000162434	JAK1	0.32951	0	1	NK cells	44
ENSG00000115085	ZAP70	0.327735	0	1	NK cells	45
ENSG00000128340	RAC2	0.327275	0	1	NK cells	46
ENSG00000204592	HLA-E	0.326543	0	1	NK cells	47
ENSG00000164483	SAMD3	0.326508	0	1	NK cells	48
ENSG00000133321	RARRES3	0.324746	0	1	NK cells	49
ENSG00000110934	BIN2	0.320754	0	1	NK cells	50
ENSG00000163564	PYHIN1	0.320165	0	1	NK cells	51
ENSG00000073861	TBX21	0.30246	0	1	NK cells	52
ENSG00000205809	KLRC2	0.299808	0	1	NK cells	53
ENSG00000189067	LITAF	0.299286	0	1	NK cells	54
ENSG00000198668	CALM1	0.298666	0	1	NK cells	55
ENSG00000147168	IL2RG	0.298623	0	1	NK cells	56
ENSG00000168229	PTGDR	0.292474	0	1	NK cells	57
ENSG00000167618	LAIR2	0.289863	0	1	NK cells	58
ENSG00000147443	DOK2	0.281185	0	1	NK cells	59
ENSG00000128294	TPST2	0.274286	0	1	NK cells	60
ENSG00000074966	TXK	0.272837	0	1	NK cells	61
ENSG00000122545	SEPT7	0.271718	0	1	NK cells	62
ENSG00000189430	NCR1	0.27135	0	1	NK cells	63
ENSG00000211689	TRGC1	0.270268	0	1	NK cells	64
ENSG00000156966	B3GNT7	0.266495	0	1	NK cells	65
ENSG00000239713	APOBEC3G	0.266215	0	1	NK cells	66
ENSG00000101608	MYL12A	0.265548	0	1	NK cells	67
ENSG00000027869	SH2D2A	0.264615	0	1	NK cells	68
ENSG00000175040	CHST2	0.262497	0	1	NK cells	69
ENSG00000148019	CEP78	0.261774	0	1	NK cells	70
ENSG00000186469	GNG2	0.258345	0	1	NK cells	71
ENSG00000197530	MIB2	0.256885	0	1	NK cells	72
ENSG00000240403	KIR3DL2	0.252387	0	1	NK cells	73
ENSG00000100242	SUN2	0.251507	0	1	NK cells	74
ENSG00000243772	KIR2DL3	0.249592	0	1	NK cells	75
ENSG00000167851	CD300A	0.248928	0	1	NK cells	76
ENSG00000149294	NCAM1	0.248558	0	1	NK cells	77
ENSG00000129968	ABHD17A	0.247642	0	1	NK cells	78
ENSG00000115607	IL18RAP	0.246128	0	1	NK cells	79
ENSG00000197536	C5orf56	0.245239	0	1	NK cells	80
ENSG00000115738	ID2	0.24442	0	1	NK cells	81
ENSG00000027075	PRKCH	0.243564	0	1	NK cells	82
ENSG00000189409	MMP23B	0.243467	0	1	NK cells	83
ENSG00000163466	ARPC2	0.24215	0	1	NK cells	84
ENSG00000164674	SYTL3	0.241126	0	1	NK cells	85
ENSG00000140030	GPR65	0.23937	0	1	NK cells	86
ENSG00000197043	ANXA6	0.236165	0	1	NK cells	87
ENSG00000275302	ENSG00000275302	0.234573	0	1	NK cells	88
ENSG00000170298	LGALS9B	0.232104	0	1	NK cells	89
ENSG00000141293	SKAP1	0.232002	0	1	NK cells	90
ENSG00000136950	ARPC5L	0.230557	0	1	NK cells	91
ENSG00000148362	C9orf142	0.230133	0	1	NK cells	92
ENSG00000167664	TMIGD2	0.228812	0	1	NK cells	93
ENSG00000020633	RUNX3	0.228646	0	1	NK cells	94
ENSG00000146112	PPP1R18	0.228213	0	1	NK cells	95
ENSG00000122223	CD244	0.227461	0	1	NK cells	96
ENSG00000166289	PLEKHF1	0.22728	0	1	NK cells	97
ENSG00000115935	WIPF1	0.227158	0	1	NK cells	98
ENSG00000153310	FAM49B	0.22706	0	1	NK cells	99
ENSG00000125347	IRF1	0.226121	0	1	NK cells	100
ENSG00000172757	CFL1	0.224772	0	1	NK cells	101
ENSG00000134996	OSTF1	0.224639	0	1	NK cells	102
ENSG00000196684	HSH2D	0.223339	0	1	NK cells	103
ENSG00000088179	PTPN4	0.222807	0	1	NK cells	104
ENSG00000251301	RP11-81H14.2	0.221757	0	1	NK cells	105
ENSG00000143184	XCL1	0.221017	0	1	NK cells	106
ENSG00000142765	SYTL1	0.217732	0	1	NK cells	107
ENSG00000125498	KIR2DL1	0.214275	0	1	NK cells	108
ENSG00000100612	DHRS7	0.212639	0	1	NK cells	109
ENSG00000150867	PIP4K2A	0.212279	0	1	NK cells	110
ENSG00000143119	CD53	0.21088	0	1	NK cells	111
ENSG00000142634	EFHD2	0.210454	0	1	NK cells	112
ENSG00000153395	LPCAT1	0.209629	0	1	NK cells	113
ENSG00000138378	STAT4	0.20942	0	1	NK cells	114
ENSG00000160613	PCSK7	0.209111	0	1	NK cells	115
ENSG00000188042	ARL4C	0.20906	0	1	NK cells	116
ENSG00000069702	TGFBR3	0.206571	0	1	NK cells	117
ENSG00000151651	ADAM8	0.205407	0	1	NK cells	118
ENSG00000171596	NMUR1	0.204973	0	1	NK cells	119
ENSG00000170962	PDGFD	0.203984	0	1	NK cells	120
ENSG00000182173	TSEN54	0.202426	0	1	NK cells	121
ENSG00000130811	EIF3G	0.20097	0	1	NK cells	122
ENSG00000168329	CX3CR1	0.200873	0	1	NK cells	123
ENSG00000131018	SYNE1	0.200043	0	1	NK cells	124
ENSG00000123329	ARHGAP9	0.199503	0	1	NK cells	125
ENSG00000196542	SPTSSB	0.198556	0	1	NK cells	126
ENSG00000183734	ASCL2	0.197657	0	1	NK cells	127
ENSG00000182472	CAPN12	0.196856	0	1	NK cells	128
ENSG00000175463	TBC1D10C	0.195142	0	1	NK cells	129
ENSG00000274265	ENSG00000274265	0.194577	0	1	NK cells	130
ENSG00000124256	ZBP1	0.194526	0	1	NK cells	131
ENSG00000109906	ZBTB16	0.191927	0	1	NK cells	132
ENSG00000204642	HLA-F	0.19169	0	1	NK cells	133
ENSG00000036448	MYOM2	0.190954	0	1	NK cells	134
ENSG00000111348	ARHGDIB	0.190858	0	1	NK cells	135
ENSG00000141622	RNF165	0.190371	0	1	NK cells	136
ENSG00000092010	PSME1	0.186459	0	1	NK cells	137
ENSG00000104490	NCALD	0.18633	0	1	NK cells	138
ENSG00000102879	CORO1A	0.184967	0	1	NK cells	139
ENSG00000064201	TSPAN32	0.184694	0	1	NK cells	140
ENSG00000106948	AKNA	0.184267	0	1	NK cells	141
ENSG00000149557	FEZ1	0.183986	0	1	NK cells	142
ENSG00000186891	TNFRSF18	0.183346	0	1	NK cells	143
ENSG00000240065	PSMB9	0.183254	0	1	NK cells	144
ENSG00000100027	YPEL1	0.183123	0	1	NK cells	145
ENSG00000197622	CDC42SE1	0.182195	0	1	NK cells	146
ENSG00000184182	UBE2F	0.181251	0	1	NK cells	147
ENSG00000272282	ENSG00000272282	0.180197	0	1	NK cells	148
ENSG00000185022	MAFF	0.179509	0	1	NK cells	149
ENSG00000173821	RNF213	0.178341	0	1	NK cells	150
ENSG00000109861	CTSC	0.177832	0	1	NK cells	151
ENSG00000185697	MYBL1	0.177329	0	1	NK cells	152
ENSG00000090266	NDUFB2	0.177118	0	1	NK cells	153
ENSG00000068028	RASSF1	0.176812	0	1	NK cells	154
ENSG00000139626	ITGB7	0.176423	0	1	NK cells	155
ENSG00000197057	DTHD1	0.175297	0	1	NK cells	156
ENSG00000121716	PILRB	0.174328	0	1	NK cells	157
ENSG00000167004	PDIA3	0.174301	0	1	NK cells	158
ENSG00000117560	FASLG	0.174222	0	1	NK cells	159
ENSG00000176720	BOK	0.173248	0	1	NK cells	160
ENSG00000140563	MCTP2	0.173133	0	1	NK cells	161
ENSG00000176485	PLA2G16	0.171899	0	1	NK cells	162
ENSG00000073350	LLGL2	0.171668	0	1	NK cells	163
ENSG00000136250	AOAH	0.169574	0	1	NK cells	164
ENSG00000160888	IER2	0.169236	0	1	NK cells	165
ENSG00000239636	RP4-728D4.2	0.168999	0	1	NK cells	166
ENSG00000197971	MBP	0.167424	0	1	NK cells	167
ENSG00000171916	LGALS9C	0.167062	0	1	NK cells	168
ENSG00000021762	OSBPL5	0.167045	0	1	NK cells	169
ENSG00000159111	MRPL10	0.166705	0	1	NK cells	170
ENSG00000162777	DENND2D	0.166159	0	1	NK cells	171
ENSG00000005844	ITGAL	0.165921	0	1	NK cells	172
ENSG00000185187	SIGIRR	0.165713	0	1	NK cells	173
ENSG00000241553	ARPC4	0.164944	0	1	NK cells	174
ENSG00000105370	LIM2	0.164877	0	1	NK cells	175
ENSG00000135048	TMEM2	0.164179	0	1	NK cells	176
ENSG00000277972	ENSG00000277972	0.164063	0	1	NK cells	177
ENSG00000151466	SCLT1	0.163321	0	1	NK cells	178
ENSG00000167508	MVD	0.163312	0	1	NK cells	179
ENSG00000139725	RHOF	0.163052	0	1	NK cells	180
ENSG00000167775	CD320	0.163031	0	1	NK cells	181
ENSG00000103415	HMOX2	0.162585	0	1	NK cells	182
ENSG00000111670	GNPTAB	0.162572	0	1	NK cells	183
ENSG00000173068	BNC2	0.162355	0	1	NK cells	184
ENSG00000118680	MYL12B	0.162023	0	1	NK cells	185
ENSG00000116171	SCP2	0.161975	0	1	NK cells	186
ENSG00000096996	IL12RB1	0.161826	0	1	NK cells	187
ENSG00000077235	GTF3C1	0.161751	0	1	NK cells	188
ENSG00000123240	OPTN	0.161687	0	1	NK cells	189
ENSG00000189013	KIR2DL4	0.161686	0	1	NK cells	190
ENSG00000135077	HAVCR2	0.160909	0	1	NK cells	191
ENSG00000183386	FHL3	0.160669	0	1	NK cells	192
ENSG00000211695	TRGV9	0.160555	0	1	NK cells	193
ENSG00000163508	EOMES	0.159828	0	1	NK cells	194
ENSG00000213719	CLIC1	0.159155	0	1	NK cells	195
ENSG00000168995	SIGLEC7	0.157969	0	1	NK cells	196
ENSG00000261971	RP11-473M20.7	0.157463	0	1	NK cells	197
ENSG00000132329	RAMP1	0.156744	0	1	NK cells	198
ENSG00000108654	DDX5	0.156473	0	1	NK cells	199
ENSG00000186470	BTN3A2	0.156348	0	1	NK cells	200
ENSG00000198846	TOX	0.156143	0	1	NK cells	201
ENSG00000167633	KIR3DL1	0.155628	0	1	NK cells	202
ENSG00000068903	SIRT2	0.155552	0	1	NK cells	203
ENSG00000123146	CD97	0.15517	0	1	NK cells	204
ENSG00000100427	MLC1	0.154127	0	1	NK cells	205
ENSG00000277147	ENSG00000277147	0.153875	0	1	NK cells	206
ENSG00000175066	GK5	0.153823	0	1	NK cells	207
ENSG00000136490	LIMD2	0.153249	0	1	NK cells	208
ENSG00000099622	CIRBP	0.152822	0	1	NK cells	209
ENSG00000167083	GNGT2	0.151467	0	1	NK cells	210
ENSG00000117280	RAB7L1	0.150541	0	1	NK cells	211
ENSG00000108523	RNF167	0.150478	0	1	NK cells	212
ENSG00000160211	G6PD	0.149559	0	1	NK cells	213
ENSG00000135083	CCNJL	0.149284	0	1	NK cells	214
ENSG00000070423	RNF126	0.149036	0	1	NK cells	215
ENSG00000141736	ERBB2	0.148931	0	1	NK cells	216
ENSG00000158717	RNF166	0.148609	0	1	NK cells	217
ENSG00000105254	TBCB	0.148482	0	1	NK cells	218
ENSG00000126822	PLEKHG3	0.148439	0	1	NK cells	219
ENSG00000160799	CCDC12	0.148319	0	1	NK cells	220
ENSG00000145990	GFOD1	0.147141	0	1	NK cells	221
ENSG00000197081	IGF2R	0.14698	0	1	NK cells	222
ENSG00000168002	POLR2G	0.146581	0	1	NK cells	223
ENSG00000185527	PDE6G	0.14541	0	1	NK cells	224
ENSG00000089159	PXN	0.145041	0	1	NK cells	225
ENSG00000159618	GPR114	0.14473	0	1	NK cells	226
ENSG00000170442	KRT86	0.144692	0	1	NK cells	227
ENSG00000170043	TRAPPC1	0.144636	0	1	NK cells	228
ENSG00000134198	TSPAN2	0.144366	0	1	NK cells	229
ENSG00000101082	SLA2	0.14364	0	1	NK cells	230
ENSG00000010270	STARD3NL	0.143392	0	1	NK cells	231
ENSG00000003402	CFLAR	0.143309	0	1	NK cells	232
ENSG00000078808	SDF4	0.143116	0	1	NK cells	233
ENSG00000172331	BPGM	0.142883	0	1	NK cells	234
ENSG00000154217	PITPNC1	0.141386	0	1	NK cells	235
ENSG00000126432	PRDX5	0.14136	0	1	NK cells	236
ENSG00000111906	HDDC2	0.14084	0	1	NK cells	237
ENSG00000143443	C1orf56	0.140567	0	1	NK cells	238
ENSG00000266094	RASSF5	0.140512	0	1	NK cells	239
ENSG00000099795	NDUFB7	0.14028	0	1	NK cells	240
ENSG00000213445	SIPA1	0.140028	0	1	NK cells	241
ENSG00000154027	AK5	0.140021	0	1	NK cells	242
ENSG00000110367	DDX6	0.13918	0	1	NK cells	243
ENSG00000007350	TKTL1	0.138844	0	1	NK cells	244
ENSG00000275023	ENSG00000275023	0.138565	0	1	NK cells	245
ENSG00000171148	TADA3	0.138304	0	1	NK cells	246
ENSG00000231925	TAPBP	0.138082	0	1	NK cells	247
ENSG00000109062	SLC9A3R1	0.138077	0	1	NK cells	248
ENSG00000277632	ENSG00000277632	0.136957	0	1	NK cells	249
ENSG00000130813	C19orf66	0.136824	0	1	NK cells	250
ENSG00000116663	FBXO6	0.13536	0	1	NK cells	251
ENSG00000156475	PPP2R2B	0.134939	0	1	NK cells	252
ENSG00000162639	HENMT1	0.13465	0	1	NK cells	253
ENSG00000135362	PRR5L	0.134479	0	1	NK cells	254
ENSG00000189190	ZNF600	0.134329	0	1	NK cells	255
ENSG00000265206	hsa-mir-142	0.134143	0	1	NK cells	256
ENSG00000169252	ADRB2	0.133817	0	1	NK cells	257
ENSG00000108370	RGS9	0.133729	0	1	NK cells	258
ENSG00000131051	RBM39	0.133369	0	1	NK cells	259
ENSG00000205220	PSMB10	0.133124	0	1	NK cells	260
ENSG00000141002	TCF25	0.132864	0	1	NK cells	261
ENSG00000114423	CBLB	0.132239	0	1	NK cells	262
ENSG00000147155	EBP	0.132098	0	1	NK cells	263
ENSG00000160408	ST6GALNAC6	0.131976	0	1	NK cells	264
ENSG00000103005	USB1	0.131886	0	1	NK cells	265
ENSG00000090661	CERS4	0.131291	0	1	NK cells	266
ENSG00000117676	RPS6KA1	0.131093	0	1	NK cells	267
ENSG00000244509	APOBEC3C	0.130801	0	1	NK cells	268
ENSG00000117616	C1orf63	0.130453	0	1	NK cells	269
ENSG00000272369	ENSG00000272369	0.130243	0	1	NK cells	270
ENSG00000186517	ARHGAP30	0.129507	0	1	NK cells	271
ENSG00000166925	TSC22D4	0.128888	0	1	NK cells	272
ENSG00000100030	MAPK1	0.128566	0	1	NK cells	273
ENSG00000169744	LDB2	0.127237	0	1	NK cells	274
ENSG00000178980	SEPW1	0.127026	0	1	NK cells	275
ENSG00000158006	PAFAH2	0.126773	0	1	NK cells	276
ENSG00000072736	NFATC3	0.126445	0	1	NK cells	277
ENSG00000154760	SLFN13	0.126338	0	1	NK cells	278
ENSG00000186654	PRR5	0.126321	0	1	NK cells	279
ENSG00000196781	TLE1	0.126273	0	1	NK cells	280
ENSG00000185896	LAMP1	0.126026	0	1	NK cells	281
ENSG00000107679	PLEKHA1	0.125697	0	1	NK cells	282
ENSG00000221963	APOL6	0.125664	0	1	NK cells	283
ENSG00000186088	GSAP	0.125512	0	1	NK cells	284
ENSG00000006530	AGK	0.125361	0	1	NK cells	285
ENSG00000100298	APOBEC3H	0.125288	0	1	NK cells	286
ENSG00000072786	STK10	0.125229	0	1	NK cells	287
ENSG00000246526	RP11-539L10.2	0.125139	0	1	NK cells	288
ENSG00000162383	SLC1A7	0.12485	0	1	NK cells	289
ENSG00000067064	IDI1	0.124149	0	1	NK cells	290
ENSG00000104731	KLHDC4	0.123666	0	1	NK cells	291
ENSG00000133398	MED10	0.123607	0	1	NK cells	292
ENSG00000197324	LRP10	0.123498	0	1	NK cells	293
ENSG00000168255	POLR2J3	0.123442	0	1	NK cells	294
ENSG00000158805	ZNF276	0.123393	0	1	NK cells	295
ENSG00000124659	TBCC	0.12334	0	1	NK cells	296
ENSG00000121851	POLR3GL	0.123163	0	1	NK cells	297
ENSG00000168060	NAALADL1	0.123051	0	1	NK cells	298
ENSG00000106018	VIPR2	0.12238	0	1	NK cells	299
ENSG00000132670	PTPRA	0.122297	0	1	NK cells	300
ENSG00000125384	PTGER2	0.122127	0	1	NK cells	301
ENSG00000196968	FUT11	0.122096	0	1	NK cells	302
ENSG00000165061	ZMAT4	0.121913	0	1	NK cells	303
ENSG00000131236	CAP1	0.12186	0	1	NK cells	304
ENSG00000104970	KIR3DX1	0.121594	0	1	NK cells	305
ENSG00000139722	VPS37B	0.121444	0	1	NK cells	306
ENSG00000240204	SMKR1	0.121361	0	1	NK cells	307
ENSG00000132359	RAP1GAP2	0.121118	0	1	NK cells	308
ENSG00000144746	ARL6IP5	0.121107	0	1	NK cells	309
ENSG00000170310	STX8	0.121063	0	1	NK cells	310
ENSG00000224020	MIR181A2HG	0.120352	0	1	NK cells	311
ENSG00000167912	RP11-25K19.1	0.120208	0	1	NK cells	312
ENSG00000103018	CYB5B	0.120042	0	1	NK cells	313
ENSG00000137642	SORL1	0.119865	0	1	NK cells	314
ENSG00000114388	NPRL2	0.119778	4.94065645841e-324	1	NK cells	315
ENSG00000171159	C9orf16	0.11946	3.50786608547e-322	1	NK cells	316
ENSG00000205045	SLFN12L	0.119343	1.50690021982e-321	1	NK cells	317
ENSG00000172794	RAB37	0.119187	1.04198444708e-320	1	NK cells	318
ENSG00000135250	SRPK2	0.118858	6.13091000581e-319	1	NK cells	319
ENSG00000254505	CHMP4A	0.118414	1.46206094628e-316	1	NK cells	320
ENSG00000105993	DNAJB6	0.118197	2.11637103837e-315	1	NK cells	321
ENSG00000162032	SPSB3	0.118138	4.36214583372e-315	1	NK cells	322
ENSG00000141741	MIEN1	0.117335	8.08422204092e-311	1	NK cells	323
ENSG00000204261	XXbac-BPG246D15.8	0.11717	6.06772520938e-310	1	NK cells	324
ENSG00000143420	ENSA	0.117156	7.16916136248e-310	1	NK cells	325
ENSG00000167123	CERCAM	0.116287	2.72393e-305	1	NK cells	326
ENSG00000048028	USP28	0.115743	1.92378e-302	1	NK cells	327
ENSG00000178498	DTX3	0.115637	6.86616e-302	1	NK cells	328
ENSG00000137501	SYTL2	0.115083	5.23071e-299	1	NK cells	329
ENSG00000159884	CCDC107	0.114768	2.25619e-297	1	NK cells	330
ENSG00000129353	SLC44A2	0.114447	1.03049e-295	1	NK cells	331
ENSG00000114395	CYB561D2	0.114288	6.83607e-295	1	NK cells	332
ENSG00000082153	BZW1	0.113895	7.23531e-293	1	NK cells	333
ENSG00000137880	GCHFR	0.113623	1.79503e-291	1	NK cells	334
ENSG00000162496	DHRS3	0.11307	1.20644e-288	1	NK cells	335
ENSG00000168394	TAP1	0.112707	8.52815e-287	1	NK cells	336
ENSG00000108774	RAB5C	0.112497	9.87672e-286	1	NK cells	337
ENSG00000175029	CTBP2	0.11237	4.37446e-285	1	NK cells	338
ENSG00000085563	ABCB1	0.112185	3.785e-284	1	NK cells	339
ENSG00000101096	NFATC2	0.111797	3.40897e-282	1	NK cells	340
ENSG00000176105	YES1	0.111161	5.37364e-279	1	NK cells	341
ENSG00000213614	HEXA	0.111043	2.09744e-278	1	NK cells	342
ENSG00000161249	DMKN	0.110474	1.45185e-275	1	NK cells	343
ENSG00000144579	CTDSP1	0.110269	1.52373e-274	1	NK cells	344
ENSG00000092330	TINF2	0.109885	1.22717e-272	1	NK cells	345
ENSG00000130402	ACTN4	0.109538	6.37651e-271	1	NK cells	346
ENSG00000160305	DIP2A	0.10944	1.94318e-270	1	NK cells	347
ENSG00000064012	CASP8	0.109423	2.3699e-270	1	NK cells	348
ENSG00000149403	GRIK4	0.109388	3.49948e-270	1	NK cells	349
ENSG00000198843	SELT	0.109244	1.80062e-269	1	NK cells	350
ENSG00000067840	PDZD4	0.109164	4.4593e-269	1	NK cells	351
ENSG00000130511	SSBP4	0.109146	5.46917e-269	1	NK cells	352
ENSG00000273160	ENSG00000273160	0.108607	2.40892e-266	1	NK cells	353
ENSG00000187051	RPS19BP1	0.108123	5.55109e-264	1	NK cells	354
ENSG00000157379	DHRS1	0.107949	3.90331e-263	1	NK cells	355
ENSG00000274020	ENSG00000274020	0.106997	1.58469e-258	1	NK cells	356
ENSG00000134186	PRPF38B	0.106945	2.84092e-258	1	NK cells	357
ENSG00000239453	SIDT1-AS1	0.106692	4.65889e-257	1	NK cells	358
ENSG00000188322	SBK1	0.106456	6.35729e-256	1	NK cells	359
ENSG00000115091	ACTR3	0.106391	1.29938e-255	1	NK cells	360
ENSG00000135269	TES	0.106295	3.7356e-255	1	NK cells	361
ENSG00000214078	CPNE1	0.105125	1.38868e-249	1	NK cells	362
ENSG00000149600	COMMD7	0.104596	4.38493e-247	1	NK cells	363
ENSG00000170619	COMMD5	0.104425	2.80391e-246	1	NK cells	364
ENSG00000185043	CIB1	0.104373	4.88644e-246	1	NK cells	365
ENSG00000158321	AUTS2	0.1041	9.43216e-245	1	NK cells	366
ENSG00000163565	IFI16	0.104045	1.70307e-244	1	NK cells	367
ENSG00000105255	FSD1	0.103739	4.58075e-243	1	NK cells	368
ENSG00000149091	DGKZ	0.102333	1.52919e-236	1	NK cells	369
ENSG00000182208	MOB2	0.102272	2.90952e-236	1	NK cells	370
ENSG00000122122	SASH3	0.102224	4.84337e-236	1	NK cells	371
ENSG00000090238	YPEL3	0.102153	1.01938e-235	1	NK cells	372
ENSG00000270972	RP11-326C3.15	0.101925	1.14132e-234	1	NK cells	373
ENSG00000164054	SHISA5	0.101724	9.49639e-234	1	NK cells	374
ENSG00000119943	PYROXD2	0.101623	2.77026e-233	1	NK cells	375
ENSG00000132819	RBM38	0.101485	1.18136e-232	1	NK cells	376
ENSG00000240137	RP11-103G8.2	0.10117	3.21368e-231	1	NK cells	377
ENSG00000135736	CCDC102A	0.10081	1.38812e-229	1	NK cells	378
ENSG00000142875	PRKACB	0.100721	3.52072e-229	1	NK cells	379
ENSG00000156587	UBE2L6	0.10038	1.23394e-227	1	NK cells	380
ENSG00000183943	PRKX	0.100337	1.92171e-227	1	NK cells	381
ENSG00000180871	CXCR2	0.100096	2.33488e-226	1	NK cells	382
ENSG00000122359	ANXA11	0.0999319	1.28522e-225	1	NK cells	383
ENSG00000234323	RP11-308N19.1	0.0997764	6.41939e-225	1	NK cells	384
ENSG00000179632	MAF1	0.0994708	1.50268e-223	1	NK cells	385
ENSG00000196954	CASP4	0.0993943	3.3048e-223	1	NK cells	386
ENSG00000167037	SGSM1	0.0993016	8.57779e-223	1	NK cells	387
ENSG00000023892	DEF6	0.099271	1.17468e-222	1	NK cells	388
ENSG00000276070	ENSG00000276070	0.099144	4.33225e-222	1	NK cells	389
ENSG00000100092	SH3BP1	0.0991261	5.20518e-222	1	NK cells	390
ENSG00000136770	DNAJC1	0.0988829	6.30107e-221	1	NK cells	391
ENSG00000168918	INPP5D	0.097846	2.43641e-216	1	NK cells	392
ENSG00000169217	CD2BP2	0.0978126	3.41716e-216	1	NK cells	393
ENSG00000196998	WDR45	0.0975908	3.22284e-215	1	NK cells	394
ENSG00000141551	CSNK1D	0.0974747	1.04073e-214	1	NK cells	395
ENSG00000188735	TMEM120B	0.0974009	2.19015e-214	1	NK cells	396
ENSG00000115604	IL18R1	0.0968899	3.73956e-212	1	NK cells	397
ENSG00000198408	MGEA5	0.0968829	4.01012e-212	1	NK cells	398
ENSG00000133561	GIMAP6	0.0968697	4.57623e-212	1	NK cells	399
ENSG00000159069	FBXW5	0.0968618	4.95716e-212	1	NK cells	400
ENSG00000225663	FAM195B	0.0965746	8.78874e-211	1	NK cells	401
ENSG00000087088	BAX	0.0962977	1.39527e-209	1	NK cells	402
ENSG00000186566	GPATCH8	0.096029	2.0244e-208	1	NK cells	403
ENSG00000188811	NHLRC3	0.0954983	3.89997e-206	1	NK cells	404
ENSG00000140931	CMTM3	0.0951995	7.43819e-205	1	NK cells	405
ENSG00000267364	RP11-47L3.1	0.0950223	4.25866e-204	1	NK cells	406
ENSG00000110906	KCTD10	0.09482	3.10589e-203	1	NK cells	407
ENSG00000151502	VPS26B	0.0947661	5.27031e-203	1	NK cells	408
ENSG00000211456	SACM1L	0.0947386	6.89942e-203	1	NK cells	409
ENSG00000198265	HELZ	0.0945461	4.54954e-202	1	NK cells	410
ENSG00000100650	SRSF5	0.0945174	6.02339e-202	1	NK cells	411
ENSG00000143761	ARF1	0.0944068	1.77457e-201	1	NK cells	412
ENSG00000213676	ATF6B	0.0943088	4.62409e-201	1	NK cells	413
ENSG00000026950	BTN3A1	0.0941654	1.87206e-200	1	NK cells	414
ENSG00000179841	AKAP5	0.0939226	1.98873e-199	1	NK cells	415
ENSG00000160307	S100B	0.0939013	2.4441e-199	1	NK cells	416
ENSG00000147533	GOLGA7	0.0937767	8.19604e-199	1	NK cells	417
ENSG00000185651	UBE2L3	0.0936073	4.23557e-198	1	NK cells	418
ENSG00000163875	MEAF6	0.093531	8.86746e-198	1	NK cells	419
ENSG00000142303	ADAMTS10	0.0934766	1.5012e-197	1	NK cells	420
ENSG00000113448	PDE4D	0.0931763	2.72649e-196	1	NK cells	421
ENSG00000105612	DNASE2	0.0929561	2.27372e-195	1	NK cells	422
ENSG00000131116	ZNF428	0.0929249	3.06831e-195	1	NK cells	423
ENSG00000164924	YWHAZ	0.0927524	1.60821e-194	1	NK cells	424
ENSG00000087274	ADD1	0.0927025	2.59669e-194	1	NK cells	425
ENSG00000163464	CXCR1	0.0925385	1.25003e-193	1	NK cells	426
ENSG00000175324	LSM1	0.0922644	1.71676e-192	1	NK cells	427
ENSG00000169738	DCXR	0.0919853	2.4527e-191	1	NK cells	428
ENSG00000119559	C19orf25	0.091872	7.20733e-191	1	NK cells	429
ENSG00000113441	LNPEP	0.0917733	1.84021e-190	1	NK cells	430
ENSG00000166974	MAPRE2	0.0913134	1.43268e-188	1	NK cells	431
ENSG00000112796	ENPP5	0.0912842	1.88755e-188	1	NK cells	432
ENSG00000105583	WDR83OS	0.0911929	4.46838e-188	1	NK cells	433
ENSG00000138600	SPPL2A	0.0910378	1.92722e-187	1	NK cells	434
ENSG00000139192	TAPBPL	0.0910002	2.74667e-187	1	NK cells	435
ENSG00000156787	WDR67	0.0909646	3.83905e-187	1	NK cells	436
ENSG00000165071	TMEM71	0.0908574	1.05194e-186	1	NK cells	437
ENSG00000131378	RFTN1	0.0908468	1.16225e-186	1	NK cells	438
ENSG00000172613	RAD9A	0.0906982	4.68923e-186	1	NK cells	439
ENSG00000125826	RBCK1	0.0904931	3.20341e-185	1	NK cells	440
ENSG00000205810	KLRC3	0.0904777	3.69981e-185	1	NK cells	441
ENSG00000106415	GLCCI1	0.0903573	1.14097e-184	1	NK cells	442
ENSG00000103126	AXIN1	0.0902821	2.30283e-184	1	NK cells	443
ENSG00000205744	DENND1C	0.0902262	3.87898e-184	1	NK cells	444
ENSG00000146109	ABT1	0.0902225	4.01631e-184	1	NK cells	445
ENSG00000108946	PRKAR1A	0.0897526	3.18475e-182	1	NK cells	446
ENSG00000039650	PNKP	0.0891383	9.34365e-180	1	NK cells	447
ENSG00000176049	JAKMIP2	0.0890953	1.38854e-179	1	NK cells	448
ENSG00000127603	MACF1	0.0888665	1.13973e-178	1	NK cells	449
ENSG00000120913	PDLIM2	0.0887231	4.25025e-178	1	NK cells	450
ENSG00000167461	RAB8A	0.088694	5.55088e-178	1	NK cells	451
ENSG00000161960	EIF4A1	0.0886153	1.14185e-177	1	NK cells	452
ENSG00000175354	PTPN2	0.0886016	1.29497e-177	1	NK cells	453
ENSG00000205413	SAMD9	0.0885893	1.44929e-177	1	NK cells	454
ENSG00000163947	ARHGEF3	0.0885184	2.77285e-177	1	NK cells	455
ENSG00000157349	DDX19B	0.0883813	9.71878e-177	1	NK cells	456
ENSG00000189350	FAM179A	0.088257	3.02192e-176	1	NK cells	457
ENSG00000105617	LENG1	0.088214	4.47667e-176	1	NK cells	458
ENSG00000170776	AKAP13	0.0879842	3.6299e-175	1	NK cells	459
ENSG00000125458	NT5C	0.0879099	7.12902e-175	1	NK cells	460
ENSG00000166946	CCNDBP1	0.0877097	4.38908e-174	1	NK cells	461
ENSG00000269335	IKBKG	0.0871241	8.72001e-172	1	NK cells	462
ENSG00000132581	SDF2	0.0870012	2.6364e-171	1	NK cells	463
ENSG00000104825	NFKBIB	0.0867808	1.90743e-170	1	NK cells	464
ENSG00000058272	PPP1R12A	0.0866692	5.18795e-170	1	NK cells	465
ENSG00000187688	TRPV2	0.0866075	9.01365e-170	1	NK cells	466
ENSG00000058668	ATP2B4	0.086421	4.78076e-169	1	NK cells	467
ENSG00000196937	FAM3C	0.0863446	9.45186e-169	1	NK cells	468
ENSG00000181929	PRKAG1	0.0861086	7.74084e-168	1	NK cells	469
ENSG00000103266	STUB1	0.0859409	3.4381e-167	1	NK cells	470
ENSG00000182393	IFNL1	0.0857706	1.55837e-166	1	NK cells	471
ENSG00000213928	IRF9	0.0856601	4.14876e-166	1	NK cells	472
ENSG00000196459	TRAPPC2	0.0856129	6.29954e-166	1	NK cells	473
ENSG00000107331	ABCA2	0.0855725	9.00504e-166	1	NK cells	474
ENSG00000230155	RP3-477O4.14	0.0855358	1.24611e-165	1	NK cells	475
ENSG00000124155	PIGT	0.0854816	2.01167e-165	1	NK cells	476
ENSG00000162746	FCRLB	0.0849794	1.67696e-163	1	NK cells	477
ENSG00000164897	TMUB1	0.0847774	9.85945e-163	1	NK cells	478
ENSG00000103254	FAM173A	0.0847466	1.2911e-162	1	NK cells	479
ENSG00000132879	FBXO44	0.0846566	2.83811e-162	1	NK cells	480
ENSG00000265491	RNF115	0.0846388	3.31757e-162	1	NK cells	481
ENSG00000038274	MAT2B	0.0845479	7.34495e-162	1	NK cells	482
ENSG00000106245	BUD31	0.0843024	6.25206e-161	1	NK cells	483
ENSG00000100342	APOL1	0.0840801	4.32324e-160	1	NK cells	484
ENSG00000167565	SERTAD3	0.0838623	2.86072e-159	1	NK cells	485
ENSG00000125735	TNFSF14	0.0836835	1.34479e-158	1	NK cells	486
ENSG00000136280	CCM2	0.0836299	2.13598e-158	1	NK cells	487
ENSG00000114956	DGUOK	0.0836231	2.26648e-158	1	NK cells	488
ENSG00000167984	NLRC3	0.0835509	4.22792e-158	1	NK cells	489
ENSG00000143554	SLC27A3	0.0835305	5.03892e-158	1	NK cells	490
ENSG00000167578	RAB4B	0.0833712	1.99028e-157	1	NK cells	491
ENSG00000178537	SLC25A20	0.083244	5.94871e-157	1	NK cells	492
ENSG00000158092	NCK1	0.0831545	1.28335e-156	1	NK cells	493
ENSG00000156453	PCDH1	0.0831339	1.53241e-156	1	NK cells	494
ENSG00000186577	C6orf1	0.0831126	1.83959e-156	1	NK cells	495
ENSG00000118971	CCND2	0.0831053	1.95831e-156	1	NK cells	496
ENSG00000047579	DTNBP1	0.0830069	4.55687e-156	1	NK cells	497
ENSG00000172428	MYEOV2	0.0830059	4.5982e-156	1	NK cells	498
ENSG00000182885	GPR97	0.0826652	8.48206e-155	1	NK cells	499
ENSG00000163577	EIF5A2	0.0826352	1.096e-154	1	NK cells	500
ENSG00000145782	ATG12	0.0826316	1.1304e-154	1	NK cells	501
ENSG00000145730	PAM	0.0826202	1.24573e-154	1	NK cells	502
ENSG00000126804	ZBTB1	0.0825357	2.56168e-154	1	NK cells	503
ENSG00000183542	KLRC4	0.0822424	3.1097e-153	1	NK cells	504
ENSG00000138814	PPP3CA	0.0820805	1.22885e-152	1	NK cells	505
ENSG00000131943	C19orf12	0.0820375	1.76929e-152	1	NK cells	506
ENSG00000119185	ITGB1BP1	0.0818694	7.33634e-152	1	NK cells	507
ENSG00000125971	DYNLRB1	0.081845	9.0172e-152	1	NK cells	508
ENSG00000197343	ZNF655	0.0818245	1.07319e-151	1	NK cells	509
ENSG00000104805	NUCB1	0.0816705	3.93848e-151	1	NK cells	510
ENSG00000092929	UNC13D	0.0816256	5.75176e-151	1	NK cells	511
ENSG00000115232	ITGA4	0.0813734	4.80513e-150	1	NK cells	512
ENSG00000132376	INPP5K	0.0812546	1.3031e-149	1	NK cells	513
ENSG00000012822	CALCOCO1	0.0811685	2.68242e-149	1	NK cells	514
ENSG00000129518	EAPP	0.0809174	2.19465e-148	1	NK cells	515
ENSG00000169057	MECP2	0.0809081	2.37241e-148	1	NK cells	516
ENSG00000117143	UAP1	0.0808691	3.28523e-148	1	NK cells	517
ENSG00000163874	ZC3H12A	0.0807767	7.10547e-148	1	NK cells	518
ENSG00000155903	RASA2	0.0807746	7.23107e-148	1	NK cells	519
ENSG00000047315	POLR2B	0.0805669	4.08012e-147	1	NK cells	520
ENSG00000152332	UHMK1	0.0798598	1.42773e-144	1	NK cells	521
ENSG00000081985	IL12RB2	0.0798522	1.51969e-144	1	NK cells	522
ENSG00000176108	CHMP6	0.0798472	1.58354e-144	1	NK cells	523
ENSG00000133067	LGR6	0.079551	1.8132e-143	1	NK cells	524
ENSG00000113558	SKP1	0.0795363	2.04659e-143	1	NK cells	525
ENSG00000068079	IFI35	0.079475	3.38418e-143	1	NK cells	526
ENSG00000186994	KANK3	0.0793623	8.52539e-143	1	NK cells	527
ENSG00000163956	LRPAP1	0.0792256	2.61176e-142	1	NK cells	528
ENSG00000112514	CUTA	0.0792249	2.62773e-142	1	NK cells	529
ENSG00000251131	CTD-2035E11.3	0.079175	3.95091e-142	1	NK cells	530
ENSG00000089486	CDIP1	0.0791269	5.85343e-142	1	NK cells	531
ENSG00000104324	CPQ	0.0790514	1.08446e-141	1	NK cells	532
ENSG00000128335	APOL2	0.0788512	5.54423e-141	1	NK cells	533
ENSG00000125352	RNF113A	0.0786078	4.01117e-140	1	NK cells	534
ENSG00000104388	RAB2A	0.0785799	5.0323e-140	1	NK cells	535
ENSG00000109956	B3GAT1	0.0784522	1.41605e-139	1	NK cells	536
ENSG00000143543	JTB	0.0784434	1.52072e-139	1	NK cells	537
ENSG00000176261	ZBTB8OS	0.0784168	1.88707e-139	1	NK cells	538
ENSG00000159733	ZFYVE28	0.078346	3.34596e-139	1	NK cells	539
ENSG00000173706	HEG1	0.078236	8.14291e-139	1	NK cells	540
ENSG00000196704	AMZ2	0.0781417	1.74261e-138	1	NK cells	541
ENSG00000182165	TP53TG1	0.0780898	2.64951e-138	1	NK cells	542
ENSG00000129559	NEDD8	0.0780191	4.68355e-138	1	NK cells	543
ENSG00000205426	KRT81	0.078009	5.0821e-138	1	NK cells	544
ENSG00000163728	TTC14	0.0779395	8.88605e-138	1	NK cells	545
ENSG00000160710	ADAR	0.0778327	2.09891e-137	1	NK cells	546
ENSG00000136986	DERL1	0.0776765	7.35392e-137	1	NK cells	547
ENSG00000175348	TMEM9B	0.0776161	1.19272e-136	1	NK cells	548
ENSG00000141337	ARSG	0.0775637	1.8158e-136	1	NK cells	549
ENSG00000116871	MAP7D1	0.0775418	2.16288e-136	1	NK cells	550
ENSG00000198860	TSEN15	0.0774783	3.59675e-136	1	NK cells	551
ENSG00000121578	B4GALT4	0.0771205	6.25042e-135	1	NK cells	552
ENSG00000187531	SIRT7	0.0770869	8.16859e-135	1	NK cells	553
ENSG00000167985	SDHAF2	0.0770379	1.2054e-134	1	NK cells	554
ENSG00000076984	MAP2K7	0.0769453	2.51712e-134	1	NK cells	555
ENSG00000079332	SAR1A	0.0767617	1.08045e-133	1	NK cells	556
ENSG00000119541	VPS4B	0.0766222	3.25907e-133	1	NK cells	557
ENSG00000270170	RP11-21N3.1	0.0765812	4.50925e-133	1	NK cells	558
ENSG00000131089	ARHGEF9	0.0764915	9.15418e-133	1	NK cells	559
ENSG00000105401	CDC37	0.0764141	1.68702e-132	1	NK cells	560
ENSG00000146433	TMEM181	0.0762741	5.08415e-132	1	NK cells	561
ENSG00000141404	GNAL	0.0761305	1.57256e-131	1	NK cells	562
ENSG00000154889	MPPE1	0.0759524	6.36709e-131	1	NK cells	563
ENSG00000125746	EML2	0.0757799	2.45746e-130	1	NK cells	564
ENSG00000164327	RICTOR	0.0756836	5.21595e-130	1	NK cells	565
ENSG00000139182	CLSTN3	0.0755168	1.91658e-129	1	NK cells	566
ENSG00000163703	CRELD1	0.075405	4.57788e-129	1	NK cells	567
ENSG00000066027	PPP2R5A	0.075362	6.40033e-129	1	NK cells	568
ENSG00000204256	BRD2	0.0753004	1.03337e-128	1	NK cells	569
ENSG00000108961	RANGRF	0.075242	1.62575e-128	1	NK cells	570
ENSG00000198055	GRK6	0.0750675	6.29701e-128	1	NK cells	571
ENSG00000232855	AF131217.1	0.0749157	2.03887e-127	1	NK cells	572
ENSG00000142327	RNPEPL1	0.0749037	2.23672e-127	1	NK cells	573
ENSG00000174482	LINGO2	0.0746137	2.09598e-126	1	NK cells	574
ENSG00000143222	UFC1	0.07461	2.15666e-126	1	NK cells	575
ENSG00000086288	NME8	0.0745415	3.65365e-126	1	NK cells	576
ENSG00000236790	LINC00299	0.0744524	7.24432e-126	1	NK cells	577
ENSG00000119714	GPR68	0.0744384	8.0677e-126	1	NK cells	578
ENSG00000166128	RAB8B	0.0743471	1.62665e-125	1	NK cells	579
ENSG00000133935	C14orf1	0.0742571	3.24314e-125	1	NK cells	580
ENSG00000260302	RP11-973H7.1	0.0742277	4.06157e-125	1	NK cells	581
ENSG00000215305	VPS16	0.0741507	7.3255e-125	1	NK cells	582
ENSG00000099139	PCSK5	0.0739463	3.49238e-124	1	NK cells	583
ENSG00000131242	RAB11FIP4	0.0739014	4.91938e-124	1	NK cells	584
ENSG00000178234	GALNT11	0.0738742	6.05265e-124	1	NK cells	585
ENSG00000184752	NDUFA12	0.0738013	1.05522e-123	1	NK cells	586
ENSG00000196323	ZBTB44	0.073378	2.62701e-122	1	NK cells	587
ENSG00000168090	COPS6	0.0732222	8.53599e-122	1	NK cells	588
ENSG00000174842	GLMN	0.073076	2.57243e-121	1	NK cells	589
ENSG00000254092	RP11-369E15.3	0.0729833	5.17286e-121	1	NK cells	590
ENSG00000059758	CDK17	0.0729719	5.63995e-121	1	NK cells	591
ENSG00000162398	C1orf177	0.0729609	6.12639e-121	1	NK cells	592
ENSG00000103496	STX4	0.0729104	8.95624e-121	1	NK cells	593
ENSG00000107223	EDF1	0.0728674	1.23783e-120	1	NK cells	594
ENSG00000257621	RP11-349A22.5	0.0728134	1.85767e-120	1	NK cells	595
ENSG00000106683	LIMK1	0.0727869	2.26688e-120	1	NK cells	596
ENSG00000212939	RP1-29C18.10	0.0727795	2.39514e-120	1	NK cells	597
ENSG00000228140	RP3-467K16.4	0.0727692	2.58835e-120	1	NK cells	598
ENSG00000169740	ZNF32	0.0727109	4.00944e-120	1	NK cells	599
ENSG00000156711	MAPK13	0.0726815	5.00052e-120	1	NK cells	600
ENSG00000148841	ITPRIP	0.0725421	1.42112e-119	1	NK cells	601
ENSG00000157036	EXOG	0.0722922	9.18983e-119	1	NK cells	602
ENSG00000236935	AP003774.1	0.0721932	1.92262e-118	1	NK cells	603
ENSG00000151208	DLG5	0.0721895	1.97589e-118	1	NK cells	604
ENSG00000048740	CELF2	0.0720856	4.28347e-118	1	NK cells	605
ENSG00000175602	CCDC85B	0.0720401	6.00919e-118	1	NK cells	606
ENSG00000180917	FTSJD1	0.07193	1.36113e-117	1	NK cells	607
ENSG00000158526	TSR2	0.0716858	8.31117e-117	1	NK cells	608
ENSG00000116661	FBXO2	0.0716613	9.96201e-117	1	NK cells	609
ENSG00000026652	AGPAT4	0.07157	1.95482e-116	1	NK cells	610
ENSG00000013441	CLK1	0.07152	2.82866e-116	1	NK cells	611
ENSG00000105327	BBC3	0.0714069	6.51271e-116	1	NK cells	612
ENSG00000185825	BCAP31	0.0713659	8.80796e-116	1	NK cells	613
ENSG00000173930	SLCO4C1	0.0711772	3.52651e-115	1	NK cells	614
ENSG00000206561	COLQ	0.0708848	3.0075e-114	1	NK cells	615
ENSG00000158552	ZFAND2B	0.0708185	4.88065e-114	1	NK cells	616
ENSG00000111481	COPZ1	0.0708027	5.47971e-114	1	NK cells	617
ENSG00000115685	PPP1R7	0.0706869	1.27606e-113	1	NK cells	618
ENSG00000256262	USP30-AS1	0.070686	1.284e-113	1	NK cells	619
ENSG00000247596	TWF2	0.0704131	9.35643e-113	1	NK cells	620
ENSG00000235863	B3GALT4	0.0704053	9.90549e-113	1	NK cells	621
ENSG00000091640	SPAG7	0.070345	1.5346e-112	1	NK cells	622
ENSG00000226067	LINC00869	0.0702663	2.71583e-112	1	NK cells	623
ENSG00000123933	MXD4	0.0699266	3.16805e-111	1	NK cells	624
ENSG00000160219	GAB3	0.0697171	1.43227e-110	1	NK cells	625
ENSG00000185669	SNAI3	0.0696386	2.51811e-110	1	NK cells	626
ENSG00000177409	SAMD9L	0.0695579	4.49558e-110	1	NK cells	627
ENSG00000149541	B3GAT3	0.0694719	8.32729e-110	1	NK cells	628
ENSG00000134324	LPIN1	0.0693911	1.48508e-109	1	NK cells	629
ENSG00000170846	AC093323.3	0.0693895	1.50237e-109	1	NK cells	630
ENSG00000137857	DUOX1	0.0693828	1.57622e-109	1	NK cells	631
ENSG00000167281	RBFOX3	0.069345	2.06648e-109	1	NK cells	632
ENSG00000103152	MPG	0.069301	2.83015e-109	1	NK cells	633
ENSG00000105053	VRK3	0.0691862	6.42259e-109	1	NK cells	634
ENSG00000177963	RIC8A	0.069172	7.11229e-109	1	NK cells	635
ENSG00000243279	PRAF2	0.069118	1.04507e-108	1	NK cells	636
ENSG00000124126	PREX1	0.0690954	1.22787e-108	1	NK cells	637
ENSG00000139990	DCAF5	0.0689773	2.84636e-108	1	NK cells	638
ENSG00000141696	LEPREL4	0.0688044	9.72459e-108	1	NK cells	639
ENSG00000130311	DDA1	0.0683873	1.86064e-106	1	NK cells	640
ENSG00000213190	MLLT11	0.0683442	2.52107e-106	1	NK cells	641
ENSG00000099385	BCL7C	0.0683067	3.28369e-106	1	NK cells	642
ENSG00000115459	ELMOD3	0.0681679	8.7267e-106	1	NK cells	643
ENSG00000133997	MED6	0.0681511	9.8148e-106	1	NK cells	644
ENSG00000104518	GSDMD	0.0680634	1.81847e-105	1	NK cells	645
ENSG00000257335	MGAM	0.0680443	2.07929e-105	1	NK cells	646
ENSG00000143319	ISG20L2	0.0678147	1.03829e-104	1	NK cells	647
ENSG00000168807	SNTB2	0.0677213	1.99485e-104	1	NK cells	648
ENSG00000198756	COLGALT2	0.0676702	2.85046e-104	1	NK cells	649
ENSG00000115520	COQ10B	0.0676238	3.93904e-104	1	NK cells	650
ENSG00000266473	RP11-401F2.3	0.0675779	5.428e-104	1	NK cells	651
ENSG00000126522	ASL	0.0674726	1.13016e-103	1	NK cells	652
ENSG00000047249	ATP6V1H	0.0674334	1.48405e-103	1	NK cells	653
ENSG00000074054	CLASP1	0.067387	2.04847e-103	1	NK cells	654
ENSG00000131504	DIAPH1	0.0673381	2.87741e-103	1	NK cells	655
ENSG00000072849	DERL2	0.0671811	8.55201e-103	1	NK cells	656
ENSG00000272058	ENSG00000272058	0.0670413	2.2509e-102	1	NK cells	657
ENSG00000158156	XKR8	0.0669793	3.45394e-102	1	NK cells	658
ENSG00000006555	TTC22	0.0669776	3.49508e-102	1	NK cells	659
ENSG00000185236	RAB11B	0.0669392	4.55626e-102	1	NK cells	660
ENSG00000267680	ZNF224	0.0669281	4.92185e-102	1	NK cells	661
ENSG00000239382	ALKBH6	0.0668422	8.89589e-102	1	NK cells	662
ENSG00000105221	AKT2	0.0668162	1.06417e-101	1	NK cells	663
ENSG00000198933	TBKBP1	0.0667919	1.25851e-101	1	NK cells	664
ENSG00000069424	KCNAB2	0.0667048	2.29275e-101	1	NK cells	665
ENSG00000164751	PEX2	0.0666665	2.98335e-101	1	NK cells	666
ENSG00000158545	ZC3H18	0.0666525	3.28452e-101	1	NK cells	667
ENSG00000186648	LRRC16B	0.0666216	4.0619e-101	1	NK cells	668
ENSG00000125637	PSD4	0.0666149	4.25381e-101	1	NK cells	669
ENSG00000167770	OTUB1	0.0665811	5.36464e-101	1	NK cells	670
ENSG00000279141	ENSG00000279141	0.0665772	5.5104e-101	1	NK cells	671
ENSG00000136710	CCDC115	0.0663477	2.65629e-100	1	NK cells	672
ENSG00000136161	RCBTB2	0.0663266	3.06909e-100	1	NK cells	673
ENSG00000169871	TRIM56	0.0662848	4.0856e-100	1	NK cells	674
ENSG00000136936	XPA	0.066112	1.32871e-99	1	NK cells	675
ENSG00000256683	ZNF350	0.065985	3.15566e-99	1	NK cells	676
ENSG00000100325	ASCC2	0.0655326	6.78607e-98	1	NK cells	677
ENSG00000185475	TMEM179B	0.0654958	8.70333e-98	1	NK cells	678
ENSG00000013374	NUB1	0.0654426	1.24657e-97	1	NK cells	679
ENSG00000099203	TMED1	0.0654124	1.52766e-97	1	NK cells	680
ENSG00000053254	FOXN3	0.065298	3.30417e-97	1	NK cells	681
ENSG00000184281	TSSC4	0.0652606	4.24851e-97	1	NK cells	682
ENSG00000164096	C4orf3	0.0652338	5.09003e-97	1	NK cells	683
ENSG00000196544	C17orf59	0.0652214	5.53249e-97	1	NK cells	684
ENSG00000105171	POP4	0.0649836	2.73041e-96	1	NK cells	685
ENSG00000125734	GPR108	0.0648748	5.65698e-96	1	NK cells	686
ENSG00000133794	ARNTL	0.0648291	7.67953e-96	1	NK cells	687
ENSG00000197467	COL13A1	0.0646451	2.62299e-95	1	NK cells	688
ENSG00000142002	DPP9	0.0645898	3.79058e-95	1	NK cells	689
ENSG00000007402	CACNA2D2	0.0645452	5.1015e-95	1	NK cells	690
ENSG00000197183	C20orf112	0.0642143	4.59096e-94	1	NK cells	691
ENSG00000160218	TRAPPC10	0.0640503	1.35817e-93	1	NK cells	692
ENSG00000125356	NDUFA1	0.0639598	2.46658e-93	1	NK cells	693
ENSG00000175634	RPS6KB2	0.0639351	2.90302e-93	1	NK cells	694
ENSG00000123595	RAB9A	0.0638395	5.45263e-93	1	NK cells	695
ENSG00000105483	CARD8	0.0637401	1.04841e-92	1	NK cells	696
ENSG00000068354	TBC1D25	0.0636141	2.39716e-92	1	NK cells	697
ENSG00000052802	MSMO1	0.0635725	3.14932e-92	1	NK cells	698
ENSG00000172867	KRT2	0.0634424	7.38244e-92	1	NK cells	699
ENSG00000163866	SMIM12	0.0631752	4.22499e-91	1	NK cells	700
ENSG00000158019	BRE	0.0630789	7.9087e-91	1	NK cells	701
ENSG00000176624	MEX3C	0.0630127	1.2159e-90	1	NK cells	702
ENSG00000164331	ANKRA2	0.0629113	2.34889e-90	1	NK cells	703
ENSG00000115216	NRBP1	0.0627519	6.59666e-90	1	NK cells	704
ENSG00000110318	KIAA1377	0.0627434	6.97037e-90	1	NK cells	705
ENSG00000115307	AUP1	0.0626747	1.08678e-89	1	NK cells	706
ENSG00000241484	ARHGAP8	0.062652	1.2586e-89	1	NK cells	707
ENSG00000119402	FBXW2	0.0626259	1.48909e-89	1	NK cells	708
ENSG00000168350	DEGS2	0.0625739	2.08287e-89	1	NK cells	709
ENSG00000079739	PGM1	0.0625187	2.97378e-89	1	NK cells	710
ENSG00000134602	MST4	0.0625107	3.13216e-89	1	NK cells	711
ENSG00000078747	ITCH	0.0624932	3.50616e-89	1	NK cells	712
ENSG00000110429	FBXO3	0.0624625	4.27123e-89	1	NK cells	713
ENSG00000020426	MNAT1	0.0623638	8.05992e-89	1	NK cells	714
ENSG00000169499	PLEKHA2	0.0623636	8.07236e-89	1	NK cells	715
ENSG00000196267	ZNF836	0.0622487	1.68891e-88	1	NK cells	716
ENSG00000184381	PLA2G6	0.0622173	2.0653e-88	1	NK cells	717
ENSG00000126903	SLC10A3	0.0620226	7.19133e-88	1	NK cells	718
ENSG00000043143	PHF15	0.0618871	1.70897e-87	1	NK cells	719
ENSG00000180964	TCEAL8	0.0617667	3.68065e-87	1	NK cells	720
ENSG00000170631	ZNF16	0.0617441	4.24956e-87	1	NK cells	721
ENSG00000089063	TMEM230	0.0617162	5.07666e-87	1	NK cells	722
ENSG00000145214	DGKQ	0.0616269	8.95809e-87	1	NK cells	723
ENSG00000104154	SLC30A4	0.0614324	3.07613e-86	1	NK cells	724
ENSG00000114125	RNF7	0.0613357	5.67242e-86	1	NK cells	725
ENSG00000183354	KIAA2026	0.0613027	6.98948e-86	1	NK cells	726
ENSG00000264522	OTUD7B	0.0610029	4.62703e-85	1	NK cells	727
ENSG00000065802	ASB1	0.0608288	1.38103e-84	1	NK cells	728
ENSG00000187778	MCRS1	0.0607367	2.46021e-84	1	NK cells	729
ENSG00000113391	FAM172A	0.0605396	8.43356e-84	1	NK cells	730
ENSG00000112079	STK38	0.0604968	1.10199e-83	1	NK cells	731
ENSG00000122674	CCZ1	0.0603701	2.42637e-83	1	NK cells	732
ENSG00000151882	CCL28	0.0603531	2.69612e-83	1	NK cells	733
ENSG00000178115	GOLGA8Q	0.0602406	5.4273e-83	1	NK cells	734
ENSG00000164081	TEX264	0.0601871	7.56488e-83	1	NK cells	735
ENSG00000247416	RP11-629G13.1	0.0601411	1.00652e-82	1	NK cells	736
ENSG00000103024	NME3	0.0600354	1.93681e-82	1	NK cells	737
ENSG00000102931	ARL2BP	0.0600058	2.32675e-82	1	NK cells	738
ENSG00000004700	RECQL	0.0599441	3.40675e-82	1	NK cells	739
ENSG00000127124	HIVEP3	0.0598966	4.56867e-82	1	NK cells	740
ENSG00000055070	SZRD1	0.0597913	8.75008e-82	1	NK cells	741
ENSG00000261064	RP11-1000B6.3	0.0597506	1.1242e-81	1	NK cells	742
ENSG00000257727	CNPY2	0.0597346	1.24093e-81	1	NK cells	743
ENSG00000084676	NCOA1	0.0596108	2.65783e-81	1	NK cells	744
ENSG00000169612	FAM103A1	0.05941	9.10902e-81	1	NK cells	745
ENSG00000267654	RP11-973H7.4	0.0594078	9.23368e-81	1	NK cells	746
ENSG00000185420	SMYD3	0.0593369	1.42512e-80	1	NK cells	747
ENSG00000117899	MESDC2	0.0591414	4.70318e-80	1	NK cells	748
ENSG00000182473	EXOC7	0.0591169	5.45941e-80	1	NK cells	749
ENSG00000177465	ACOT4	0.0589214	1.79414e-79	1	NK cells	750
ENSG00000158113	LRRC43	0.0588601	2.60346e-79	1	NK cells	751
ENSG00000106609	TMEM248	0.0587497	5.08328e-79	1	NK cells	752
ENSG00000103502	CDIPT	0.0587029	6.7507e-79	1	NK cells	753
ENSG00000180066	C10orf91	0.0586709	8.19106e-79	1	NK cells	754
ENSG00000142188	TMEM50B	0.0586316	1.03891e-78	1	NK cells	755
ENSG00000099308	MAST3	0.0586086	1.19336e-78	1	NK cells	756
ENSG00000272908	ENSG00000272908	0.05856	1.60055e-78	1	NK cells	757
ENSG00000205138	SDHAF1	0.0585453	1.74926e-78	1	NK cells	758
ENSG00000054983	GALC	0.0585386	1.82158e-78	1	NK cells	759
ENSG00000129103	SUMF2	0.0585356	1.85535e-78	1	NK cells	760
ENSG00000160948	VPS28	0.0585068	2.20725e-78	1	NK cells	761
ENSG00000100023	PPIL2	0.0584265	3.58004e-78	1	NK cells	762
ENSG00000155093	PTPRN2	0.0583933	4.37404e-78	1	NK cells	763
ENSG00000175582	RAB6A	0.0583859	4.57167e-78	1	NK cells	764
ENSG00000198792	TMEM184B	0.0583506	5.65336e-78	1	NK cells	765
ENSG00000163590	PPM1L	0.0583287	6.45028e-78	1	NK cells	766
ENSG00000016864	GLT8D1	0.058274	8.96452e-78	1	NK cells	767
ENSG00000145012	LPP	0.0582482	1.04641e-77	1	NK cells	768
ENSG00000143740	SNAP47	0.0582078	1.33391e-77	1	NK cells	769
ENSG00000140367	UBE2Q2	0.0581392	2.01285e-77	1	NK cells	770
ENSG00000148400	NOTCH1	0.0581358	2.05383e-77	1	NK cells	771
ENSG00000104976	SNAPC2	0.0580723	3.00491e-77	1	NK cells	772
ENSG00000161526	SAP30BP	0.0580367	3.71758e-77	1	NK cells	773
ENSG00000079805	DNM2	0.0579265	7.18392e-77	1	NK cells	774
ENSG00000146576	C7orf26	0.0578946	8.69195e-77	1	NK cells	775
ENSG00000232434	C9orf172	0.0578809	9.43293e-77	1	NK cells	776
ENSG00000111596	CNOT2	0.0577104	2.60564e-76	1	NK cells	777
ENSG00000103326	SOLH	0.0576607	3.50119e-76	1	NK cells	778
ENSG00000151778	SERP2	0.0575829	5.55677e-76	1	NK cells	779
ENSG00000147576	ADHFE1	0.0575189	8.12391e-76	1	NK cells	780
ENSG00000169062	UPF3A	0.0575	9.08632e-76	1	NK cells	781
ENSG00000149483	TMEM138	0.0574211	1.44987e-75	1	NK cells	782
ENSG00000144021	CIAO1	0.0573935	1.70731e-75	1	NK cells	783
ENSG00000142892	PIGK	0.0572041	5.22615e-75	1	NK cells	784
ENSG00000188976	NOC2L	0.0570575	1.2394e-74	1	NK cells	785
ENSG00000071859	FAM50A	0.0570551	1.25693e-74	1	NK cells	786
ENSG00000198780	FAM169A	0.057034	1.42348e-74	1	NK cells	787
ENSG00000213809	KLRK1	0.0570329	1.43248e-74	1	NK cells	788
ENSG00000127774	EMC6	0.056992	1.82132e-74	1	NK cells	789
ENSG00000229809	ZNF688	0.0568783	3.55154e-74	1	NK cells	790
ENSG00000123353	ORMDL2	0.0568612	3.9244e-74	1	NK cells	791
ENSG00000001561	ENPP4	0.0568606	3.93873e-74	1	NK cells	792
ENSG00000206573	SETD5-AS1	0.0567356	8.18847e-74	1	NK cells	793
ENSG00000131100	ATP6V1E1	0.0566614	1.26361e-73	1	NK cells	794
ENSG00000197429	IPP	0.0566388	1.44208e-73	1	NK cells	795
ENSG00000124733	MEA1	0.0565938	1.87501e-73	1	NK cells	796
ENSG00000258867	RP11-300J18.3	0.056448	4.38541e-73	1	NK cells	797
ENSG00000258560	CTD-2376I20.1	0.0563835	6.38109e-73	1	NK cells	798
ENSG00000172508	CARNS1	0.0562262	1.59035e-72	1	NK cells	799
ENSG00000134049	IER3IP1	0.0560163	5.35552e-72	1	NK cells	800
ENSG00000141446	ESCO1	0.0559742	6.8312e-72	1	NK cells	801
ENSG00000168286	THAP11	0.0559285	8.8883e-72	1	NK cells	802
ENSG00000187257	RSBN1L	0.0558422	1.46114e-71	1	NK cells	803
ENSG00000141655	TNFRSF11A	0.0558082	1.77751e-71	1	NK cells	804
ENSG00000102312	PORCN	0.0557989	1.87533e-71	1	NK cells	805
ENSG00000141699	FAM134C	0.0557702	2.21164e-71	1	NK cells	806
ENSG00000125449	ARMC7	0.0557447	2.56138e-71	1	NK cells	807
ENSG00000075945	KIFAP3	0.0557424	2.59533e-71	1	NK cells	808
ENSG00000164031	DNAJB14	0.0557348	2.71131e-71	1	NK cells	809
ENSG00000132356	PRKAA1	0.0557143	3.05029e-71	1	NK cells	810
ENSG00000022277	RTFDC1	0.0555898	6.22794e-71	1	NK cells	811
ENSG00000132718	SYT11	0.0555682	7.0487e-71	1	NK cells	812
ENSG00000149527	PLCH2	0.0555487	7.88405e-71	1	NK cells	813
ENSG00000146007	ZMAT2	0.0554498	1.38777e-70	1	NK cells	814
ENSG00000173917	HOXB2	0.0554167	1.67677e-70	1	NK cells	815
ENSG00000103355	PRSS33	0.0554104	1.73862e-70	1	NK cells	816
ENSG00000168310	IRF2	0.0551665	6.98286e-70	1	NK cells	817
ENSG00000138433	CIR1	0.0550307	1.50957e-69	1	NK cells	818
ENSG00000117226	GBP3	0.0550303	1.51302e-69	1	NK cells	819
ENSG00000125864	BFSP1	0.0549539	2.33401e-69	1	NK cells	820
ENSG00000163382	APOA1BP	0.0549227	2.78457e-69	1	NK cells	821
ENSG00000089818	NECAP1	0.054873	3.68965e-69	1	NK cells	822
ENSG00000182359	KBTBD3	0.0548619	3.92957e-69	1	NK cells	823
ENSG00000055950	MRPL43	0.0548131	5.17607e-69	1	NK cells	824
ENSG00000130734	ATG4D	0.054785	6.06743e-69	1	NK cells	825
ENSG00000142039	CCDC97	0.0547682	6.67062e-69	1	NK cells	826
ENSG00000164574	GALNT10	0.0547638	6.83688e-69	1	NK cells	827
ENSG00000166997	CNPY4	0.0547504	7.37634e-69	1	NK cells	828
ENSG00000008405	CRY1	0.0546937	1.01558e-68	1	NK cells	829
ENSG00000167323	STIM1	0.0546903	1.03532e-68	1	NK cells	830
ENSG00000040341	STAU2	0.0546732	1.14038e-68	1	NK cells	831
ENSG00000162517	PEF1	0.0546119	1.61027e-68	1	NK cells	832
ENSG00000127329	PTPRB	0.0545935	1.78646e-68	1	NK cells	833
ENSG00000185920	PTCH1	0.0545185	2.72299e-68	1	NK cells	834
ENSG00000130589	HELZ2	0.0544435	4.15071e-68	1	NK cells	835
ENSG00000204209	DAXX	0.0543801	5.92165e-68	1	NK cells	836
ENSG00000240230	COX19	0.0543617	6.56568e-68	1	NK cells	837
ENSG00000167491	GATAD2A	0.0541763	1.8524e-67	1	NK cells	838
ENSG00000230148	HOXB-AS1	0.0541	2.83552e-67	1	NK cells	839
ENSG00000123728	RAP2C	0.0540805	3.16089e-67	1	NK cells	840
ENSG00000134215	VAV3	0.0540378	4.01164e-67	1	NK cells	841
ENSG00000149182	ARFGAP2	0.0540318	4.14747e-67	1	NK cells	842
ENSG00000147789	ZNF7	0.0539908	5.20981e-67	1	NK cells	843
ENSG00000110921	MVK	0.0539665	5.9656e-67	1	NK cells	844
ENSG00000169660	HEXDC	0.0538741	9.96884e-67	1	NK cells	845
ENSG00000228340	RP5-1043L13.1	0.0537996	1.50728e-66	1	NK cells	846
ENSG00000139190	VAMP1	0.0537585	1.89377e-66	1	NK cells	847
ENSG00000136802	LRRC8A	0.0537154	2.40418e-66	1	NK cells	848
ENSG00000063176	SPHK2	0.0536295	3.86806e-66	1	NK cells	849
ENSG00000145022	TCTA	0.0535881	4.86096e-66	1	NK cells	850
ENSG00000185803	SLC52A2	0.053541	6.30476e-66	1	NK cells	851
ENSG00000100319	ZMAT5	0.0535315	6.64431e-66	1	NK cells	852
ENSG00000115289	PCGF1	0.0534864	8.52169e-66	1	NK cells	853
ENSG00000237651	C2orf74	0.0534773	8.95825e-66	1	NK cells	854
ENSG00000101365	IDH3B	0.0534616	9.77235e-66	1	NK cells	855
ENSG00000176087	SLC35A4	0.0533777	1.55121e-65	1	NK cells	856
ENSG00000169592	INO80E	0.0532678	2.83798e-65	1	NK cells	857
ENSG00000117505	DR1	0.0531759	4.69959e-65	1	NK cells	858
ENSG00000132522	GPS2	0.0531754	4.71249e-65	1	NK cells	859
ENSG00000244165	P2RY11	0.0531521	5.35263e-65	1	NK cells	860
ENSG00000168300	PCMTD1	0.0531347	5.8871e-65	1	NK cells	861
ENSG00000160318	CLDND2	0.0531121	6.66633e-65	1	NK cells	862
ENSG00000185753	CXorf38	0.0530914	7.4658e-65	1	NK cells	863
ENSG00000227678	RP11-73O6.3	0.0530233	1.08343e-64	1	NK cells	864
ENSG00000221821	C6orf226	0.0527114	5.9305e-64	1	NK cells	865
ENSG00000174652	ZNF266	0.0527059	6.10856e-64	1	NK cells	866
ENSG00000128185	DGCR6L	0.052702	6.2417e-64	1	NK cells	867
ENSG00000123154	WDR83	0.0526685	7.48606e-64	1	NK cells	868
ENSG00000138032	PPM1B	0.0526642	7.66158e-64	1	NK cells	869
ENSG00000198719	DLL1	0.0526474	8.39292e-64	1	NK cells	870
ENSG00000178761	FAM219B	0.0526242	9.52087e-64	1	NK cells	871
ENSG00000165630	PRPF18	0.0522855	5.94616e-63	1	NK cells	872
ENSG00000154822	PLCL2	0.0522391	7.63337e-63	1	NK cells	873
ENSG00000145736	GTF2H2	0.052235	7.80585e-63	1	NK cells	874
ENSG00000133884	DPF2	0.0521674	1.12295e-62	1	NK cells	875
ENSG00000112308	C6orf62	0.0520676	1.91979e-62	1	NK cells	876
ENSG00000154370	TRIM11	0.0520652	1.94414e-62	1	NK cells	877
ENSG00000104853	CLPTM1	0.0520313	2.333e-62	1	NK cells	878
ENSG00000198648	STK39	0.0519253	4.11699e-62	1	NK cells	879
ENSG00000104679	R3HCC1	0.0519243	4.13863e-62	1	NK cells	880
ENSG00000258733	CTD-2341M24.1	0.0519236	4.15441e-62	1	NK cells	881
ENSG00000177479	ARIH2	0.0519046	4.59981e-62	1	NK cells	882
ENSG00000111215	PRR4	0.0518504	6.14532e-62	1	NK cells	883
ENSG00000129315	CCNT1	0.0518104	7.60892e-62	1	NK cells	884
ENSG00000132286	TIMM10B	0.0517728	9.30103e-62	1	NK cells	885
ENSG00000109680	TBC1D19	0.051703	1.3499e-61	1	NK cells	886
ENSG00000144048	DUSP11	0.0516897	1.44889e-61	1	NK cells	887
ENSG00000223891	RP5-995J12.2	0.0515968	2.37636e-61	1	NK cells	888
ENSG00000184058	TBX1	0.0515711	2.72335e-61	1	NK cells	889
ENSG00000112473	SLC39A7	0.0515074	3.82107e-61	1	NK cells	890
ENSG00000129595	EPB41L4A	0.0514845	4.31517e-61	1	NK cells	891
ENSG00000005469	CROT	0.0513052	1.11617e-60	1	NK cells	892
ENSG00000035687	ADSS	0.0512837	1.25029e-60	1	NK cells	893
ENSG00000185278	ZBTB37	0.0512626	1.39786e-60	1	NK cells	894
ENSG00000225194	LINC00092	0.0512047	1.89799e-60	1	NK cells	895
ENSG00000104129	DNAJC17	0.0511925	2.02401e-60	1	NK cells	896
ENSG00000099246	RAB18	0.0511176	3.00494e-60	1	NK cells	897
ENSG00000116521	SCAMP3	0.0510661	3.94061e-60	1	NK cells	898
ENSG00000102786	INTS6	0.0510618	4.03074e-60	1	NK cells	899
ENSG00000124209	RAB22A	0.051032	4.71673e-60	1	NK cells	900
ENSG00000115661	STK16	0.0509821	6.13e-60	1	NK cells	901
ENSG00000197976	AKAP17A	0.0509611	6.84657e-60	1	NK cells	902
ENSG00000238164	RP3-395M20.8	0.0509148	8.73265e-60	1	NK cells	903
ENSG00000266171	RP11-769O8.1	0.0508905	9.91941e-60	1	NK cells	904
ENSG00000101000	PROCR	0.0508518	1.21494e-59	1	NK cells	905
ENSG00000157106	SMG1	0.050786	1.71482e-59	1	NK cells	906
ENSG00000187650	VMAC	0.0507816	1.75554e-59	1	NK cells	907
ENSG00000187994	RINL	0.0507394	2.189e-59	1	NK cells	908
ENSG00000087338	GMCL1	0.0507197	2.42662e-59	1	NK cells	909
ENSG00000156650	KAT6B	0.0506059	4.39702e-59	1	NK cells	910
ENSG00000162236	STX5	0.0506049	4.41945e-59	1	NK cells	911
ENSG00000163281	GNPDA2	0.0505561	5.69959e-59	1	NK cells	912
ENSG00000114744	COMMD2	0.0504358	1.06652e-58	1	NK cells	913
ENSG00000170175	CHRNB1	0.050422	1.14558e-58	1	NK cells	914
ENSG00000139323	POC1B	0.0502744	2.4657e-58	1	NK cells	915
ENSG00000110583	NAA40	0.0502635	2.60824e-58	1	NK cells	916
ENSG00000148334	PTGES2	0.0502055	3.52231e-58	1	NK cells	917
ENSG00000119242	CCDC92	0.050188	3.85722e-58	1	NK cells	918
ENSG00000116852	KIF21B	0.0501689	4.25792e-58	1	NK cells	919
ENSG00000167380	ZNF226	0.0501169	5.57008e-58	1	NK cells	920
ENSG00000198001	IRAK4	0.0500457	8.04561e-58	1	NK cells	921
ENSG00000129460	NGDN	0.0499231	1.51348e-57	1	NK cells	922
ENSG00000237886	RP11-611D20.2	0.0499085	1.63178e-57	1	NK cells	923
ENSG00000253645	CTD-2544N14.3	0.0498928	1.7688e-57	1	NK cells	924
ENSG00000137312	FLOT1	0.0497415	3.84751e-57	1	NK cells	925
ENSG00000242019	KIR3DL3	0.0497246	4.19606e-57	1	NK cells	926
ENSG00000155744	FAM126B	0.049713	4.45305e-57	1	NK cells	927
ENSG00000171806	METTL18	0.0495779	8.89265e-57	1	NK cells	928
ENSG00000103429	BFAR	0.0495095	1.26115e-56	1	NK cells	929
ENSG00000116791	CRYZ	0.0494367	1.82797e-56	1	NK cells	930
ENSG00000162384	C1orf123	0.0494181	2.01035e-56	1	NK cells	931
ENSG00000167657	DAPK3	0.049391	2.30784e-56	1	NK cells	932
ENSG00000273729	ENSG00000273729	0.049318	3.34637e-56	1	NK cells	933
ENSG00000164463	CREBRF	0.0493144	3.40681e-56	1	NK cells	934
ENSG00000124203	ZNF831	0.0493139	3.41586e-56	1	NK cells	935
ENSG00000168016	TRANK1	0.0492739	4.18683e-56	1	NK cells	936
ENSG00000120659	TNFSF11	0.0492636	4.41219e-56	1	NK cells	937
ENSG00000137843	PAK6	0.0492304	5.22048e-56	1	NK cells	938
ENSG00000051009	FAM160A2	0.0491389	8.30662e-56	1	NK cells	939
ENSG00000154124	FAM105B	0.0491312	8.63308e-56	1	NK cells	940
ENSG00000112851	ERBB2IP	0.0490681	1.18826e-55	1	NK cells	941
ENSG00000101191	DIDO1	0.0489397	2.27429e-55	1	NK cells	942
ENSG00000265787	CYP4F35P	0.0488646	3.32082e-55	1	NK cells	943
ENSG00000204439	C6orf47	0.0487319	6.47306e-55	1	NK cells	944
ENSG00000099991	CABIN1	0.0486958	7.76132e-55	1	NK cells	945
ENSG00000011009	LYPLA2	0.0486934	7.85613e-55	1	NK cells	946
ENSG00000174151	CYB561D1	0.0486927	7.88219e-55	1	NK cells	947
ENSG00000102390	PBDC1	0.0486709	8.797e-55	1	NK cells	948
ENSG00000107872	FBXL15	0.0486503	9.75507e-55	1	NK cells	949
ENSG00000010072	SPRTN	0.0486325	1.06653e-54	1	NK cells	950
ENSG00000015153	YAF2	0.04853	1.78244e-54	1	NK cells	951
ENSG00000272368	ENSG00000272368	0.048527	1.80879e-54	1	NK cells	952
ENSG00000170949	ZNF160	0.0484937	2.13668e-54	1	NK cells	953
ENSG00000170100	ZNF778	0.0484449	2.72653e-54	1	NK cells	954
ENSG00000167699	GLOD4	0.04843	2.93731e-54	1	NK cells	955
ENSG00000198783	ZNF830	0.0484196	3.09482e-54	1	NK cells	956
ENSG00000170242	USP47	0.048347	4.4452e-54	1	NK cells	957
ENSG00000204564	C6orf136	0.0483212	5.05519e-54	1	NK cells	958
ENSG00000153037	SRP19	0.0482891	5.93237e-54	1	NK cells	959
ENSG00000175387	SMAD2	0.0481479	1.19702e-53	1	NK cells	960
ENSG00000151348	EXT2	0.0481388	1.25228e-53	1	NK cells	961
ENSG00000183735	TBK1	0.0480023	2.46305e-53	1	NK cells	962
ENSG00000137207	YIPF3	0.0479994	2.49952e-53	1	NK cells	963
ENSG00000109220	CHIC2	0.0478859	4.37926e-53	1	NK cells	964
ENSG00000269556	TMEM185A	0.0478611	4.94939e-53	1	NK cells	965
ENSG00000237484	AP000476.1	0.0478539	5.12857e-53	1	NK cells	966
ENSG00000177239	MAN1B1	0.0478423	5.43167e-53	1	NK cells	967
ENSG00000198960	ARMCX6	0.0478307	5.75065e-53	1	NK cells	968
ENSG00000057663	ATG5	0.0477886	7.07815e-53	1	NK cells	969
ENSG00000160285	LSS	0.0477674	7.85941e-53	1	NK cells	970
ENSG00000205221	VIT	0.0477358	9.18129e-53	1	NK cells	971
ENSG00000100241	SBF1	0.0477209	9.88066e-53	1	NK cells	972
ENSG00000154655	L3MBTL4	0.0475546	2.23685e-52	1	NK cells	973
ENSG00000244752	CRYBB2	0.0475526	2.2583e-52	1	NK cells	974
ENSG00000081087	OSTM1	0.047491	3.0541e-52	1	NK cells	975
ENSG00000177042	TMEM80	0.0473307	6.68709e-52	1	NK cells	976
ENSG00000267322	SCARNA17	0.0473192	7.07415e-52	1	NK cells	977
ENSG00000151239	TWF1	0.0472124	1.19038e-51	1	NK cells	978
ENSG00000134070	IRAK2	0.0471842	1.36557e-51	1	NK cells	979
ENSG00000062598	ELMO2	0.0471455	1.64859e-51	1	NK cells	980
ENSG00000134020	PEBP4	0.0470821	2.24313e-51	1	NK cells	981
ENSG00000134490	TMEM241	0.0470181	3.06069e-51	1	NK cells	982
ENSG00000123575	FAM199X	0.0469846	3.59997e-51	1	NK cells	983
ENSG00000110514	MADD	0.0468654	6.40973e-51	1	NK cells	984
ENSG00000123992	DNPEP	0.0468521	6.83434e-51	1	NK cells	985
ENSG00000277969	ENSG00000277969	0.046835	7.42135e-51	1	NK cells	986
ENSG00000111737	RAB35	0.0467596	1.0679e-50	1	NK cells	987
ENSG00000128923	FAM63B	0.0467485	1.12661e-50	1	NK cells	988
ENSG00000145901	TNIP1	0.0467208	1.28791e-50	1	NK cells	989
ENSG00000172667	ZMAT3	0.0467185	1.30226e-50	1	NK cells	990
ENSG00000090581	GNPTG	0.0466979	1.43817e-50	1	NK cells	991
ENSG00000081721	DUSP12	0.0466538	1.77837e-50	1	NK cells	992
ENSG00000204237	OXLD1	0.0465968	2.33925e-50	1	NK cells	993
ENSG00000100221	JOSD1	0.0465729	2.62355e-50	1	NK cells	994
ENSG00000163235	TGFA	0.046533	3.17759e-50	1	NK cells	995
ENSG00000274712	ENSG00000274712	0.0465184	3.40726e-50	1	NK cells	996
ENSG00000115339	GALNT3	0.0464725	4.24755e-50	1	NK cells	997
ENSG00000167272	POP5	0.04646	4.50955e-50	1	NK cells	998
ENSG00000092203	TOX4	0.0464395	4.97431e-50	1	NK cells	999
ENSG00000060069	CTDP1	0.0464286	5.24054e-50	1	NK cells	1000
ENSG00000101079	NDRG3	0.0463304	8.38143e-50	1	NK cells	1001
ENSG00000124299	PEPD	0.0462736	1.09936e-49	1	NK cells	1002
ENSG00000237513	RP11-325F22.2	0.0462579	1.18478e-49	1	NK cells	1003
ENSG00000134864	GGACT	0.0461342	2.13602e-49	1	NK cells	1004
ENSG00000248333	CDK11B	0.0460951	2.57344e-49	1	NK cells	1005
ENSG00000100258	LMF2	0.0460374	3.38453e-49	1	NK cells	1006
ENSG00000226899	RP11-298J20.3	0.0459626	4.8268e-49	1	NK cells	1007
ENSG00000007255	TRAPPC6A	0.0459363	5.46725e-49	1	NK cells	1008
ENSG00000171311	EXOSC1	0.0458808	7.11155e-49	1	NK cells	1009
ENSG00000143801	PSEN2	0.0458635	7.71541e-49	1	NK cells	1010
ENSG00000154001	PPP2R5E	0.0458115	9.86793e-49	1	NK cells	1011
ENSG00000132530	XAF1	0.0458017	1.03331e-48	1	NK cells	1012
ENSG00000140983	RHOT2	0.0457639	1.23551e-48	1	NK cells	1013
ENSG00000256053	APOPT1	0.045621	2.42295e-48	1	NK cells	1014
ENSG00000168397	ATG4B	0.0455879	2.8314e-48	1	NK cells	1015
ENSG00000274104	ENSG00000274104	0.0454455	5.52491e-48	1	NK cells	1016
ENSG00000103061	SLC7A6OS	0.0453974	6.9203e-48	1	NK cells	1017
ENSG00000127334	DYRK2	0.0452974	1.10468e-47	1	NK cells	1018
ENSG00000184277	TM2D3	0.0452908	1.13936e-47	1	NK cells	1019
ENSG00000080845	DLGAP4	0.0452407	1.4394e-47	1	NK cells	1020
ENSG00000231074	HCG18	0.0452269	1.53526e-47	1	NK cells	1021
ENSG00000279080	ENSG00000279080	0.0452155	1.61886e-47	1	NK cells	1022
ENSG00000128989	ARPP19	0.0452002	1.73887e-47	1	NK cells	1023
ENSG00000138100	TRIM54	0.0451651	2.04758e-47	1	NK cells	1024
ENSG00000101255	TRIB3	0.045161	2.08733e-47	1	NK cells	1025
ENSG00000181135	ZNF707	0.0451495	2.2023e-47	1	NK cells	1026
ENSG00000113068	PFDN1	0.0451114	2.6295e-47	1	NK cells	1027
ENSG00000164609	SLU7	0.0450353	3.74563e-47	1	NK cells	1028
ENSG00000007168	PAFAH1B1	0.0450065	4.28214e-47	1	NK cells	1029
ENSG00000150527	CTAGE5	0.0449866	4.69746e-47	1	NK cells	1030
ENSG00000148600	CDHR1	0.044872	7.98807e-47	1	NK cells	1031
ENSG00000214087	ARL16	0.0447946	1.14249e-46	1	NK cells	1032
ENSG00000013561	RNF14	0.0447594	1.34452e-46	1	NK cells	1033
ENSG00000101343	CRNKL1	0.0447329	1.51923e-46	1	NK cells	1034
ENSG00000215424	MCM3AP-AS1	0.0446846	1.89804e-46	1	NK cells	1035
ENSG00000258122	RP11-61A14.1	0.0446643	2.08488e-46	1	NK cells	1036
ENSG00000282851	ENSG00000282851	0.0445051	4.33458e-46	1	NK cells	1037
ENSG00000233621	RP11-422J8.1	0.0444894	4.65978e-46	1	NK cells	1038
ENSG00000273221	ENSG00000273221	0.0444701	5.09127e-46	1	NK cells	1039
ENSG00000085274	MYNN	0.0444587	5.36226e-46	1	NK cells	1040
ENSG00000204619	PPP1R11	0.0444528	5.50982e-46	1	NK cells	1041
ENSG00000253982	CTD-2336O2.1	0.0444453	5.7031e-46	1	NK cells	1042
ENSG00000127452	FBXL12	0.0443477	8.91796e-46	1	NK cells	1043
ENSG00000157593	SLC35B2	0.0443158	1.03204e-45	1	NK cells	1044
ENSG00000100226	GTPBP1	0.0442319	1.51331e-45	1	NK cells	1045
ENSG00000162927	PUS10	0.0441707	2.00131e-45	1	NK cells	1046
ENSG00000114026	OGG1	0.0441693	2.0133e-45	1	NK cells	1047
ENSG00000136827	TOR1A	0.0441492	2.20628e-45	1	NK cells	1048
ENSG00000245556	CTD-2037K23.2	0.0441035	2.71746e-45	1	NK cells	1049
ENSG00000083844	ZNF264	0.0440943	2.83375e-45	1	NK cells	1050
ENSG00000130038	EFCAB4B	0.0440882	2.91326e-45	1	NK cells	1051
ENSG00000174720	LARP7	0.0440088	4.17948e-45	1	NK cells	1052
ENSG00000073614	KDM5A	0.043991	4.53071e-45	1	NK cells	1053
ENSG00000165626	BEND7	0.0439686	5.01558e-45	1	NK cells	1054
ENSG00000196227	FAM217B	0.0439208	6.22887e-45	1	NK cells	1055
ENSG00000264339	RP11-769O8.2	0.0439121	6.47767e-45	1	NK cells	1056
ENSG00000198464	ZNF480	0.0438856	7.30586e-45	1	NK cells	1057
ENSG00000100949	RABGGTA	0.0438385	9.03902e-45	1	NK cells	1058
ENSG00000197863	ZNF790	0.0438277	9.49037e-45	1	NK cells	1059
ENSG00000119608	PROX2	0.0438103	1.02689e-44	1	NK cells	1060
ENSG00000277511	ENSG00000277511	0.0437895	1.128e-44	1	NK cells	1061
ENSG00000170876	TMEM43	0.0437813	1.17083e-44	1	NK cells	1062
ENSG00000218018	RP4-800J21.3	0.0437691	1.23677e-44	1	NK cells	1063
ENSG00000221883	ARIH2OS	0.0437401	1.40992e-44	1	NK cells	1064
ENSG00000140009	ESR2	0.0437303	1.47371e-44	1	NK cells	1065
ENSG00000257913	RP11-386G11.5	0.0437261	1.50176e-44	1	NK cells	1066
ENSG00000142632	ARHGEF19	0.0436778	1.86742e-44	1	NK cells	1067
ENSG00000149499	EML3	0.0436273	2.34374e-44	1	NK cells	1068
ENSG00000258315	C17orf49	0.0435875	2.80363e-44	1	NK cells	1069
ENSG00000181019	NQO1	0.0435169	3.8512e-44	1	NK cells	1070
ENSG00000047056	WDR37	0.0435146	3.89132e-44	1	NK cells	1071
ENSG00000228049	POLR2J2	0.0434745	4.65721e-44	1	NK cells	1072
ENSG00000072609	CHFR	0.043431	5.65984e-44	1	NK cells	1073
ENSG00000125875	TBC1D20	0.0434155	6.06847e-44	1	NK cells	1074
ENSG00000003400	CASP10	0.0433517	8.07302e-44	1	NK cells	1075
ENSG00000206190	ATP10A	0.0433446	8.33246e-44	1	NK cells	1076
ENSG00000103197	TSC2	0.0433259	9.05859e-44	1	NK cells	1077
ENSG00000146776	ATXN7L1	0.0433252	9.08846e-44	1	NK cells	1078
ENSG00000096433	ITPR3	0.0431593	1.90507e-43	1	NK cells	1079
ENSG00000100429	HDAC10	0.0430915	2.57584e-43	1	NK cells	1080
ENSG00000173838	MARCH10	0.0430556	3.02125e-43	1	NK cells	1081
ENSG00000279529	ENSG00000279529	0.043048	3.12594e-43	1	NK cells	1082
ENSG00000065029	ZNF76	0.0430281	3.41455e-43	1	NK cells	1083
ENSG00000261884	CTC-479C5.12	0.0429355	5.1477e-43	1	NK cells	1084
ENSG00000198133	TMEM229B	0.04292	5.51374e-43	1	NK cells	1085
ENSG00000178694	NSUN3	0.0428613	7.14886e-43	1	NK cells	1086
ENSG00000280433	ENSG00000280433	0.0428302	8.20437e-43	1	NK cells	1087
ENSG00000141012	GALNS	0.0428177	8.67026e-43	1	NK cells	1088
ENSG00000109381	ELF2	0.0427786	1.03029e-42	1	NK cells	1089
ENSG00000108465	CDK5RAP3	0.0427258	1.30054e-42	1	NK cells	1090
ENSG00000133937	GSC	0.0426357	1.93393e-42	1	NK cells	1091
ENSG00000242247	ARFGAP3	0.042619	2.08131e-42	1	NK cells	1092
ENSG00000117305	HMGCL	0.0425865	2.40082e-42	1	NK cells	1093
ENSG00000174446	SNAPC5	0.0425801	2.46903e-42	1	NK cells	1094
ENSG00000258056	RP11-644F5.11	0.0424615	4.15429e-42	1	NK cells	1095
ENSG00000088808	PPP1R13B	0.0423123	7.97856e-42	1	NK cells	1096
ENSG00000168569	TMEM223	0.0422803	9.17511e-42	1	NK cells	1097
ENSG00000105204	DYRK1B	0.042277	9.30946e-42	1	NK cells	1098
ENSG00000151148	UBE3B	0.0422599	1.00317e-41	1	NK cells	1099
ENSG00000075539	FRYL	0.0421792	1.42546e-41	1	NK cells	1100
ENSG00000148057	IDNK	0.0421694	1.48785e-41	1	NK cells	1101
ENSG00000197969	VPS13A	0.0421619	1.53718e-41	1	NK cells	1102
ENSG00000126391	FRMD8	0.0421249	1.80536e-41	1	NK cells	1103
ENSG00000186399	GOLGA8R	0.042057	2.42447e-41	1	NK cells	1104
ENSG00000218739	AC007390.5	0.0420144	2.9167e-41	1	NK cells	1105
ENSG00000099219	ERMP1	0.042011	2.95993e-41	1	NK cells	1106
ENSG00000204070	SYS1	0.0419316	4.17458e-41	1	NK cells	1107
ENSG00000175906	ARL4D	0.0418907	4.9829e-41	1	NK cells	1108
ENSG00000256537	RP11-785H5.1	0.0418858	5.09001e-41	1	NK cells	1109
ENSG00000259954	IL21R-AS1	0.0417765	8.15846e-41	1	NK cells	1110
ENSG00000117020	AKT3	0.0417722	8.31081e-41	1	NK cells	1111
ENSG00000068308	OTUD5	0.0417283	1.00399e-40	1	NK cells	1112
ENSG00000221923	ZNF880	0.0416747	1.26463e-40	1	NK cells	1113
ENSG00000272426	ENSG00000272426	0.0416635	1.32734e-40	1	NK cells	1114
ENSG00000156873	PHKG2	0.0416629	1.3303e-40	1	NK cells	1115
ENSG00000104946	TBC1D17	0.0415939	1.78955e-40	1	NK cells	1116
ENSG00000102977	ACD	0.0414539	3.26008e-40	1	NK cells	1117
ENSG00000183615	FAM167B	0.0413512	5.05711e-40	1	NK cells	1118
ENSG00000033178	UBA6	0.0413195	5.79038e-40	1	NK cells	1119
ENSG00000138085	ATRAID	0.0412594	7.4802e-40	1	NK cells	1120
ENSG00000178188	SH2B1	0.0411259	1.31908e-39	1	NK cells	1121
ENSG00000165644	COMTD1	0.0409633	2.62676e-39	1	NK cells	1122
ENSG00000166133	RPUSD2	0.0409327	2.99063e-39	1	NK cells	1123
ENSG00000047849	MAP4	0.0408603	4.05921e-39	1	NK cells	1124
ENSG00000151498	ACAD8	0.0408231	4.74734e-39	1	NK cells	1125
ENSG00000079974	RABL2B	0.0408037	5.15125e-39	1	NK cells	1126
ENSG00000159658	EFCAB14	0.0407212	7.29172e-39	1	NK cells	1127
ENSG00000146574	CCZ1B	0.040714	7.51437e-39	1	NK cells	1128
ENSG00000158528	PPP1R9A	0.0407123	7.56859e-39	1	NK cells	1129
ENSG00000183576	SETD3	0.0407095	7.65628e-39	1	NK cells	1130
ENSG00000188554	NBR1	0.0406267	1.08393e-38	1	NK cells	1131
ENSG00000185158	LRRC37B	0.040593	1.24845e-38	1	NK cells	1132
ENSG00000197948	FCHSD1	0.0405641	1.40898e-38	1	NK cells	1133
ENSG00000134330	IAH1	0.0405287	1.6343e-38	1	NK cells	1134
ENSG00000149262	INTS4	0.040516	1.72368e-38	1	NK cells	1135
ENSG00000260077	RP11-254F7.2	0.0405041	1.8111e-38	1	NK cells	1136
ENSG00000274588	ENSG00000274588	0.0404855	1.95805e-38	1	NK cells	1137
ENSG00000054116	TRAPPC3	0.0404777	2.02276e-38	1	NK cells	1138
ENSG00000140521	POLG	0.0404533	2.2398e-38	1	NK cells	1139
ENSG00000167562	ZNF701	0.0404434	2.33432e-38	1	NK cells	1140
ENSG00000162819	BROX	0.0404369	2.39887e-38	1	NK cells	1141
ENSG00000198453	ZNF568	0.0403311	3.72725e-38	1	NK cells	1142
ENSG00000156639	ZFAND3	0.0403058	4.14101e-38	1	NK cells	1143
ENSG00000104957	CCDC130	0.0402949	4.33434e-38	1	NK cells	1144
ENSG00000079459	FDFT1	0.0402498	5.22829e-38	1	NK cells	1145
ENSG00000154265	ABCA5	0.0402115	6.1278e-38	1	NK cells	1146
ENSG00000213366	GSTM2	0.040188	6.75716e-38	1	NK cells	1147
ENSG00000243811	APOBEC3D	0.0400811	1.05215e-37	1	NK cells	1148
ENSG00000173933	RBM4	0.040073	1.08795e-37	1	NK cells	1149
ENSG00000198026	ZNF335	0.0400079	1.42389e-37	1	NK cells	1150
ENSG00000143842	SOX13	0.039971	1.65837e-37	1	NK cells	1151
ENSG00000196110	ZNF699	0.0399652	1.69816e-37	1	NK cells	1152
ENSG00000186104	CYP2R1	0.0399266	1.99169e-37	1	NK cells	1153
ENSG00000178950	GAK	0.0398964	2.25593e-37	1	NK cells	1154
ENSG00000119231	SENP5	0.0398531	2.69613e-37	1	NK cells	1155
ENSG00000108799	EZH1	0.0397458	4.18943e-37	1	NK cells	1156
ENSG00000085998	POMGNT1	0.0397015	5.02465e-37	1	NK cells	1157
ENSG00000275178	ENSG00000275178	0.0396724	5.65976e-37	1	NK cells	1158
ENSG00000115539	PDCL3	0.0396718	5.67453e-37	1	NK cells	1159
ENSG00000130487	KLHDC7B	0.039566	8.7463e-37	1	NK cells	1160
ENSG00000161217	PCYT1A	0.039506	1.11745e-36	1	NK cells	1161
ENSG00000063978	RNF4	0.039499	1.14972e-36	1	NK cells	1162
ENSG00000255529	POLR2M	0.0393993	1.72594e-36	1	NK cells	1163
ENSG00000074603	DPP8	0.0393842	1.83521e-36	1	NK cells	1164
ENSG00000137504	CREBZF	0.0393316	2.2721e-36	1	NK cells	1165
ENSG00000155324	GRAMD3	0.0393272	2.31285e-36	1	NK cells	1166
ENSG00000121931	LRIF1	0.0392763	2.84394e-36	1	NK cells	1167
ENSG00000131558	EXOC4	0.0392748	2.86123e-36	1	NK cells	1168
ENSG00000180479	ZNF571	0.0392547	3.1039e-36	1	NK cells	1169
ENSG00000130244	FAM98C	0.0391596	4.56191e-36	1	NK cells	1170
ENSG00000237441	RGL2	0.039147	4.79981e-36	1	NK cells	1171
ENSG00000164896	FASTK	0.0391387	4.96448e-36	1	NK cells	1172
ENSG00000239697	TNFSF12	0.0391332	5.07609e-36	1	NK cells	1173
ENSG00000198171	DDRGK1	0.039068	6.60366e-36	1	NK cells	1174
ENSG00000149231	CCDC82	0.0389582	1.0279e-35	1	NK cells	1175
ENSG00000176095	IP6K1	0.0389281	1.16021e-35	1	NK cells	1176
ENSG00000188603	CLN3	0.0388939	1.33088e-35	1	NK cells	1177
ENSG00000228242	AC093495.4	0.0388042	1.90704e-35	1	NK cells	1178
ENSG00000160951	PTGER1	0.0387964	1.968e-35	1	NK cells	1179
ENSG00000228434	AC004951.6	0.0387393	2.47298e-35	1	NK cells	1180
ENSG00000048405	ZNF800	0.0386915	2.99417e-35	1	NK cells	1181
ENSG00000138107	ACTR1A	0.0386517	3.50935e-35	1	NK cells	1182
ENSG00000248360	LINC00504	0.0386178	4.0175e-35	1	NK cells	1183
ENSG00000204231	RXRB	0.0385909	4.47232e-35	1	NK cells	1184
ENSG00000125814	NAPB	0.0385838	4.60096e-35	1	NK cells	1185
ENSG00000165915	SLC39A13	0.0385695	4.87028e-35	1	NK cells	1186
ENSG00000116918	TSNAX	0.0385013	6.38921e-35	1	NK cells	1187
ENSG00000165671	NSD1	0.0384901	6.68139e-35	1	NK cells	1188
ENSG00000239521	GATS	0.0384373	8.23969e-35	1	NK cells	1189
ENSG00000262049	RP13-1032I1.7	0.0383618	1.11149e-34	1	NK cells	1190
ENSG00000184209	SNRNP35	0.0383215	1.3038e-34	1	NK cells	1191
ENSG00000156931	VPS8	0.0382082	2.04009e-34	1	NK cells	1192
ENSG00000197580	BCO2	0.03818	2.28061e-34	1	NK cells	1193
ENSG00000275074	ENSG00000275074	0.0381414	2.65539e-34	1	NK cells	1194
ENSG00000273824	ENSG00000273824	0.0381384	2.68675e-34	1	NK cells	1195
ENSG00000152223	EPG5	0.038099	3.13806e-34	1	NK cells	1196
ENSG00000138594	TMOD3	0.0380313	4.09392e-34	1	NK cells	1197
ENSG00000244045	TMEM199	0.0380244	4.20707e-34	1	NK cells	1198
ENSG00000162931	TRIM17	0.0379925	4.76852e-34	1	NK cells	1199
ENSG00000153006	SREK1IP1	0.0379755	5.0963e-34	1	NK cells	1200
ENSG00000246560	RP11-10L12.4	0.037972	5.16744e-34	1	NK cells	1201
ENSG00000136381	IREB2	0.037925	6.21359e-34	1	NK cells	1202
ENSG00000151532	VTI1A	0.0378532	8.22712e-34	1	NK cells	1203
ENSG00000116213	WRAP73	0.0377799	1.09555e-33	1	NK cells	1204
ENSG00000127554	GFER	0.0377792	1.0988e-33	1	NK cells	1205
ENSG00000186907	RTN4RL2	0.0377721	1.12942e-33	1	NK cells	1206
ENSG00000262370	RP11-473M20.9	0.0377528	1.21791e-33	1	NK cells	1207
ENSG00000165525	NEMF	0.037565	2.52878e-33	1	NK cells	1208
ENSG00000159459	UBR1	0.0375497	2.68245e-33	1	NK cells	1209
ENSG00000122512	PMS2	0.0375332	2.86033e-33	1	NK cells	1210
ENSG00000135778	NTPCR	0.0374614	3.77746e-33	1	NK cells	1211
ENSG00000005882	PDK2	0.0374187	4.45477e-33	1	NK cells	1212
ENSG00000142784	WDTC1	0.0373994	4.80128e-33	1	NK cells	1213
ENSG00000263072	RP11-473M20.14	0.0373773	5.22898e-33	1	NK cells	1214
ENSG00000105248	CCDC94	0.0373656	5.46985e-33	1	NK cells	1215
ENSG00000052723	SIKE1	0.0373566	5.66328e-33	1	NK cells	1216
ENSG00000132024	CC2D1A	0.0373374	6.09972e-33	1	NK cells	1217
ENSG00000015171	ZMYND11	0.0373158	6.6275e-33	1	NK cells	1218
ENSG00000225484	RP11-773D16.1	0.0372955	7.16767e-33	1	NK cells	1219
ENSG00000277192	ENSG00000277192	0.0372208	9.55689e-33	1	NK cells	1220
ENSG00000160446	ZDHHC12	0.037208	1.00395e-32	1	NK cells	1221
ENSG00000115464	USP34	0.0372057	1.01279e-32	1	NK cells	1222
ENSG00000067334	DNTTIP2	0.0371616	1.19952e-32	1	NK cells	1223
ENSG00000198730	CTR9	0.0371279	1.36513e-32	1	NK cells	1224
ENSG00000091542	ALKBH5	0.0369715	2.48438e-32	1	NK cells	1225
ENSG00000112282	MED23	0.0369423	2.77717e-32	1	NK cells	1226
ENSG00000164465	DCBLD1	0.0369258	2.95805e-32	1	NK cells	1227
ENSG00000172014	ANKRD20A4	0.0368928	3.35457e-32	1	NK cells	1228
ENSG00000221978	CCNL2	0.0368514	3.92776e-32	1	NK cells	1229
ENSG00000144566	RAB5A	0.0368509	3.93493e-32	1	NK cells	1230
ENSG00000227373	RP11-160H22.5	0.0367715	5.32267e-32	1	NK cells	1231
ENSG00000138303	ASCC1	0.0367685	5.38225e-32	1	NK cells	1232
ENSG00000079435	LIPE	0.0367374	6.05772e-32	1	NK cells	1233
ENSG00000132275	RRP8	0.0366697	7.83159e-32	1	NK cells	1234
ENSG00000115204	MPV17	0.0366642	7.99618e-32	1	NK cells	1235
ENSG00000143643	TTC13	0.0366532	8.33589e-32	1	NK cells	1236
ENSG00000159267	HLCS	0.0366147	9.64477e-32	1	NK cells	1237
ENSG00000270379	C17orf66	0.0365851	1.07878e-31	1	NK cells	1238
ENSG00000179454	KLHL28	0.036549	1.23608e-31	1	NK cells	1239
ENSG00000188994	ZNF292	0.0365292	1.33202e-31	1	NK cells	1240
ENSG00000163743	RCHY1	0.0364707	1.66116e-31	1	NK cells	1241
ENSG00000179981	TSHZ1	0.0364197	2.01301e-31	1	NK cells	1242
ENSG00000108306	FBXL20	0.036366	2.46306e-31	1	NK cells	1243
ENSG00000133256	PDE6B	0.036351	2.60653e-31	1	NK cells	1244
ENSG00000173039	RELA	0.0363425	2.69024e-31	1	NK cells	1245
ENSG00000105856	HBP1	0.0363309	2.81004e-31	1	NK cells	1246
ENSG00000151689	INPP1	0.0362761	3.4516e-31	1	NK cells	1247
ENSG00000267265	CTC-550B14.7	0.0362672	3.56904e-31	1	NK cells	1248
ENSG00000181191	PJA1	0.0362355	4.01945e-31	1	NK cells	1249
ENSG00000234545	FAM133B	0.0361927	4.71713e-31	1	NK cells	1250
ENSG00000197362	ZNF786	0.0361554	5.42378e-31	1	NK cells	1251
ENSG00000198743	SLC5A3	0.0361478	5.57888e-31	1	NK cells	1252
ENSG00000230587	AC093609.1	0.0361335	5.88524e-31	1	NK cells	1253
ENSG00000135392	DNAJC14	0.0360953	6.78572e-31	1	NK cells	1254
ENSG00000131899	LLGL1	0.0360916	6.88009e-31	1	NK cells	1255
ENSG00000187049	TMEM216	0.036075	7.32037e-31	1	NK cells	1256
ENSG00000263874	LINC00672	0.0360721	7.40114e-31	1	NK cells	1257
ENSG00000120656	TAF12	0.0360536	7.92874e-31	1	NK cells	1258
ENSG00000185015	CA13	0.0360391	8.3688e-31	1	NK cells	1259
ENSG00000140829	DHX38	0.035897	1.41911e-30	1	NK cells	1260
ENSG00000139163	ETNK1	0.0358015	2.02199e-30	1	NK cells	1261
ENSG00000107938	C10orf137	0.0357533	2.41626e-30	1	NK cells	1262
ENSG00000163161	ERCC3	0.0357461	2.48118e-30	1	NK cells	1263
ENSG00000136514	RTP4	0.0357349	2.58581e-30	1	NK cells	1264
ENSG00000277203	ENSG00000277203	0.0357196	2.73587e-30	1	NK cells	1265
ENSG00000134262	AP4B1	0.0356276	3.84113e-30	1	NK cells	1266
ENSG00000182858	ALG12	0.0355971	4.2975e-30	1	NK cells	1267
ENSG00000172732	MUS81	0.0355794	4.5865e-30	1	NK cells	1268
ENSG00000243364	EFNA4	0.0355488	5.13293e-30	1	NK cells	1269
ENSG00000041988	THAP3	0.0355185	5.73707e-30	1	NK cells	1270
ENSG00000237753	AC079922.3	0.0354355	7.77849e-30	1	NK cells	1271
ENSG00000103150	MLYCD	0.0354165	8.33956e-30	1	NK cells	1272
ENSG00000120314	WDR55	0.0353804	9.51754e-30	1	NK cells	1273
ENSG00000204569	PPP1R10	0.0353319	1.13605e-29	1	NK cells	1274
ENSG00000092148	HECTD1	0.0351262	2.40284e-29	1	NK cells	1275
ENSG00000137275	RIPK1	0.0351197	2.46025e-29	1	NK cells	1276
ENSG00000167186	COQ7	0.0350472	3.20109e-29	1	NK cells	1277
ENSG00000162735	PEX19	0.0350342	3.3548e-29	1	NK cells	1278
ENSG00000112763	BTN2A1	0.0350128	3.6248e-29	1	NK cells	1279
ENSG00000181804	SLC9A9	0.0349846	4.01413e-29	1	NK cells	1280
ENSG00000011405	PIK3C2A	0.0349746	4.16194e-29	1	NK cells	1281
ENSG00000128534	NAA38	0.0349729	4.18798e-29	1	NK cells	1282
ENSG00000218510	LINC00339	0.0349563	4.44703e-29	1	NK cells	1283
ENSG00000175564	UCP3	0.0349001	5.44822e-29	1	NK cells	1284
ENSG00000186532	SMYD4	0.0348291	7.03777e-29	1	NK cells	1285
ENSG00000114127	XRN1	0.034751	9.31881e-29	1	NK cells	1286
ENSG00000147251	DOCK11	0.0347285	1.01035e-28	1	NK cells	1287
ENSG00000151923	TIAL1	0.0346976	1.12877e-28	1	NK cells	1288
ENSG00000006015	C19orf60	0.0346767	1.21665e-28	1	NK cells	1289
ENSG00000122435	TRMT13	0.0346	1.60147e-28	1	NK cells	1290
ENSG00000100209	HSCB	0.0345974	1.61661e-28	1	NK cells	1291
ENSG00000272755	ENSG00000272755	0.034581	1.71371e-28	1	NK cells	1292
ENSG00000171827	ZNF570	0.0344947	2.33279e-28	1	NK cells	1293
ENSG00000103978	TMEM87A	0.0344434	2.80109e-28	1	NK cells	1294
ENSG00000166908	PIP4K2C	0.0343819	3.48553e-28	1	NK cells	1295
ENSG00000151229	SLC2A13	0.0342492	5.58286e-28	1	NK cells	1296
ENSG00000149260	CAPN5	0.034169	7.41321e-28	1	NK cells	1297
ENSG00000129515	SNX6	0.0341249	8.66428e-28	1	NK cells	1298
ENSG00000090432	MUL1	0.0340562	1.10388e-27	1	NK cells	1299
ENSG00000141570	CBX8	0.0339694	1.49777e-27	1	NK cells	1300
ENSG00000130703	OSBPL2	0.033908	1.85813e-27	1	NK cells	1301
ENSG00000100246	DNAL4	0.0338848	2.01518e-27	1	NK cells	1302
ENSG00000126882	FAM78A	0.0338652	2.15872e-27	1	NK cells	1303
ENSG00000259635	AC100830.3	0.033857	2.22203e-27	1	NK cells	1304
ENSG00000080546	SESN1	0.0338084	2.63376e-27	1	NK cells	1305
ENSG00000188626	GOLGA8M	0.0337172	3.62179e-27	1	NK cells	1306
ENSG00000175073	VCPIP1	0.033707	3.75194e-27	1	NK cells	1307
ENSG00000279457	ENSG00000279457	0.0336708	4.25678e-27	1	NK cells	1308
ENSG00000241258	CRCP	0.0336525	4.53763e-27	1	NK cells	1309
ENSG00000151116	UEVLD	0.0336511	4.55849e-27	1	NK cells	1310
ENSG00000157538	DSCR3	0.0335825	5.78733e-27	1	NK cells	1311
ENSG00000176986	SEC24C	0.0335114	7.40611e-27	1	NK cells	1312
ENSG00000186001	LRCH3	0.0335092	7.46298e-27	1	NK cells	1313
ENSG00000163848	ZNF148	0.0334468	9.26442e-27	1	NK cells	1314
ENSG00000085377	PREP	0.0334179	1.02393e-26	1	NK cells	1315
ENSG00000213020	ZNF611	0.0334127	1.04246e-26	1	NK cells	1316
ENSG00000182087	TMEM259	0.0332752	1.67511e-26	1	NK cells	1317
ENSG00000279159	ENSG00000279159	0.0332747	1.67753e-26	1	NK cells	1318
ENSG00000168237	GLYCTK	0.0331523	2.55532e-26	1	NK cells	1319
ENSG00000204406	MBD5	0.0331398	2.66699e-26	1	NK cells	1320
ENSG00000182903	ZNF721	0.0330969	3.08946e-26	1	NK cells	1321
ENSG00000224470	ATXN1L	0.033052	3.60276e-26	1	NK cells	1322
ENSG00000205323	SARNP	0.0329871	4.49605e-26	1	NK cells	1323
ENSG00000116095	PLEKHA3	0.0329804	4.60113e-26	1	NK cells	1324
ENSG00000197951	ZNF71	0.0329653	4.84454e-26	1	NK cells	1325
ENSG00000135164	DMTF1	0.0329176	5.69934e-26	1	NK cells	1326
ENSG00000148672	GLUD1	0.0328758	6.56921e-26	1	NK cells	1327
ENSG00000188171	ZNF626	0.032822	7.88885e-26	1	NK cells	1328
ENSG00000080503	SMARCA2	0.0327342	1.06265e-25	1	NK cells	1329
ENSG00000235192	AC009495.2	0.0326587	1.37193e-25	1	NK cells	1330
ENSG00000172840	PDP2	0.0326125	1.60359e-25	1	NK cells	1331
ENSG00000143393	PI4KB	0.0325611	1.90714e-25	1	NK cells	1332
ENSG00000181666	HKR1	0.0325333	2.09409e-25	1	NK cells	1333
ENSG00000133250	ZNF414	0.0325097	2.26696e-25	1	NK cells	1334
ENSG00000205611	RP4-610C12.4	0.0324909	2.41537e-25	1	NK cells	1335
ENSG00000196074	SYCP2	0.0324466	2.80279e-25	1	NK cells	1336
ENSG00000223511	RP13-297E16.4	0.0324329	2.93477e-25	1	NK cells	1337
ENSG00000107185	RGP1	0.0323733	3.58432e-25	1	NK cells	1338
ENSG00000269743	SLC25A53	0.0323139	4.37262e-25	1	NK cells	1339
ENSG00000198482	ZNF808	0.0323097	4.43377e-25	1	NK cells	1340
ENSG00000197021	CXorf40B	0.0323033	4.531e-25	1	NK cells	1341
ENSG00000169609	C15orf40	0.0322213	5.95673e-25	1	NK cells	1342
ENSG00000124177	CHD6	0.032173	6.99754e-25	1	NK cells	1343
ENSG00000148824	MTG1	0.0320721	9.78668e-25	1	NK cells	1344
ENSG00000175224	ATG13	0.0320588	1.02279e-24	1	NK cells	1345
ENSG00000136444	RSAD1	0.0320505	1.05156e-24	1	NK cells	1346
ENSG00000136816	TOR1B	0.0318716	1.90016e-24	1	NK cells	1347
ENSG00000181315	ZNF322	0.0318344	2.14849e-24	1	NK cells	1348
ENSG00000185252	ZNF74	0.0318315	2.16938e-24	1	NK cells	1349
ENSG00000205643	CDPF1	0.0318282	2.19312e-24	1	NK cells	1350
ENSG00000273899	ENSG00000273899	0.0317542	2.79742e-24	1	NK cells	1351
ENSG00000129465	RIPK3	0.0317489	2.84627e-24	1	NK cells	1352
ENSG00000010295	IFFO1	0.0317168	3.16289e-24	1	NK cells	1353
ENSG00000117461	PIK3R3	0.0317114	3.21966e-24	1	NK cells	1354
ENSG00000268030	AC005253.2	0.031685	3.51128e-24	1	NK cells	1355
ENSG00000188092	GPR89B	0.0316396	4.07525e-24	1	NK cells	1356
ENSG00000227591	RP1-28O10.1	0.0316376	4.10091e-24	1	NK cells	1357
ENSG00000203993	C9orf37	0.0316324	4.17172e-24	1	NK cells	1358
ENSG00000115282	TTC31	0.0316292	4.21628e-24	1	NK cells	1359
ENSG00000167528	ZNF641	0.0315678	5.1532e-24	1	NK cells	1360
ENSG00000133943	C14orf159	0.0315374	5.6919e-24	1	NK cells	1361
ENSG00000101473	ACOT8	0.0315155	6.11459e-24	1	NK cells	1362
ENSG00000205885	C1RL-AS1	0.0314792	6.8831e-24	1	NK cells	1363
ENSG00000159592	GPBP1L1	0.0314144	8.49855e-24	1	NK cells	1364
ENSG00000240401	AC012358.8	0.0313651	9.97502e-24	1	NK cells	1365
ENSG00000112685	EXOC2	0.0313145	1.17564e-23	1	NK cells	1366
ENSG00000129472	RAB2B	0.0312983	1.23906e-23	1	NK cells	1367
ENSG00000132388	UBE2G1	0.0312575	1.41387e-23	1	NK cells	1368
ENSG00000168763	CNNM3	0.0312493	1.45232e-23	1	NK cells	1369
ENSG00000100379	KCTD17	0.0311011	2.34299e-23	1	NK cells	1370
ENSG00000271387	RP11-382D12.2	0.0310973	2.37186e-23	1	NK cells	1371
ENSG00000115421	PAPOLG	0.0310958	2.38353e-23	1	NK cells	1372
ENSG00000153029	MR1	0.0310792	2.5144e-23	1	NK cells	1373
ENSG00000204227	RING1	0.0310562	2.70781e-23	1	NK cells	1374
ENSG00000226746	SMCR5	0.031055	2.7182e-23	1	NK cells	1375
ENSG00000263466	RP1-56K13.2	0.0310062	3.1793e-23	1	NK cells	1376
ENSG00000135317	SNX14	0.0309724	3.54366e-23	1	NK cells	1377
ENSG00000140694	PARN	0.030959	3.69951e-23	1	NK cells	1378
ENSG00000111802	TDP2	0.0308931	4.56901e-23	1	NK cells	1379
ENSG00000172409	CLP1	0.0308319	5.55675e-23	1	NK cells	1380
ENSG00000144567	FAM134A	0.0307967	6.21723e-23	1	NK cells	1381
ENSG00000273348	ENSG00000273348	0.030755	7.10084e-23	1	NK cells	1382
ENSG00000082701	GSK3B	0.0307101	8.1917e-23	1	NK cells	1383
ENSG00000109814	UGDH	0.0306936	8.63285e-23	1	NK cells	1384
ENSG00000169814	BTD	0.0306731	9.21578e-23	1	NK cells	1385
ENSG00000103260	METRN	0.030657	9.69811e-23	1	NK cells	1386
ENSG00000188542	DUSP28	0.0306222	1.08295e-22	1	NK cells	1387
ENSG00000117010	ZNF684	0.0305552	1.33934e-22	1	NK cells	1388
ENSG00000076924	XAB2	0.0305531	1.34805e-22	1	NK cells	1389
ENSG00000107175	CREB3	0.0305421	1.396e-22	1	NK cells	1390
ENSG00000141376	BCAS3	0.0305418	1.39742e-22	1	NK cells	1391
ENSG00000154269	ENPP3	0.0304695	1.75574e-22	1	NK cells	1392
ENSG00000122484	RPAP2	0.0304541	1.84328e-22	1	NK cells	1393
ENSG00000124391	IL17C	0.0304469	1.88602e-22	1	NK cells	1394
ENSG00000171262	FAM98B	0.030434	1.96425e-22	1	NK cells	1395
ENSG00000183020	AP2A2	0.0304335	1.96736e-22	1	NK cells	1396
ENSG00000134014	ELP3	0.0303397	2.64284e-22	1	NK cells	1397
ENSG00000115760	BIRC6	0.0301781	4.38596e-22	1	NK cells	1398
ENSG00000141425	RPRD1A	0.0300625	6.2917e-22	1	NK cells	1399
ENSG00000164329	PAPD4	0.0300623	6.29653e-22	1	NK cells	1400
ENSG00000053770	AP5M1	0.0299768	8.21491e-22	1	NK cells	1401
ENSG00000167972	ABCA3	0.0299707	8.37127e-22	1	NK cells	1402
ENSG00000111727	HCFC2	0.0299583	8.69999e-22	1	NK cells	1403
ENSG00000144504	ANKMY1	0.0299524	8.86142e-22	1	NK cells	1404
ENSG00000178605	GTPBP6	0.0298978	1.04973e-21	1	NK cells	1405
ENSG00000223473	GS1-124K5.3	0.0298814	1.10431e-21	1	NK cells	1406
ENSG00000204049	AL391421.1	0.0298581	1.18717e-21	1	NK cells	1407
ENSG00000122390	NAA60	0.0298478	1.22555e-21	1	NK cells	1408
ENSG00000198538	ZNF28	0.0298108	1.37399e-21	1	NK cells	1409
ENSG00000155975	VPS37A	0.029789	1.46947e-21	1	NK cells	1410
ENSG00000255441	CTD-2616J11.2	0.0296872	2.01164e-21	1	NK cells	1411
ENSG00000111877	MCM9	0.0296625	2.17021e-21	1	NK cells	1412
ENSG00000022556	NLRP2	0.0296348	2.36329e-21	1	NK cells	1413
ENSG00000260329	RP11-412D9.4	0.0296295	2.40201e-21	1	NK cells	1414
ENSG00000164180	TMEM161B	0.0295945	2.67413e-21	1	NK cells	1415
ENSG00000142733	MAP3K6	0.0295764	2.82648e-21	1	NK cells	1416
ENSG00000145743	FBXL17	0.0295435	3.12623e-21	1	NK cells	1417
ENSG00000255284	AP006621.5	0.0295205	3.35465e-21	1	NK cells	1418
ENSG00000281501	ENSG00000281501	0.0294128	4.66208e-21	1	NK cells	1419
ENSG00000242802	AP5Z1	0.0294044	4.78292e-21	1	NK cells	1420
ENSG00000179021	C3orf38	0.0293965	4.89884e-21	1	NK cells	1421
ENSG00000134899	ERCC5	0.0293851	5.073e-21	1	NK cells	1422
ENSG00000204706	RP11-195E11.2	0.0293417	5.78931e-21	1	NK cells	1423
ENSG00000163481	RNF25	0.0293243	6.10377e-21	1	NK cells	1424
ENSG00000262884	CTD-3060P21.1	0.0293011	6.5488e-21	1	NK cells	1425
ENSG00000189114	BLOC1S3	0.0292863	6.85002e-21	1	NK cells	1426
ENSG00000103174	NAGPA	0.0291933	9.08269e-21	1	NK cells	1427
ENSG00000028310	BRD9	0.0291575	1.0119e-20	1	NK cells	1428
ENSG00000158863	FAM160B2	0.0291113	1.16377e-20	1	NK cells	1429
ENSG00000160877	NACC1	0.0291006	1.20193e-20	1	NK cells	1430
ENSG00000100139	MICALL1	0.0290871	1.25161e-20	1	NK cells	1431
ENSG00000033100	CHPF2	0.0290492	1.4032e-20	1	NK cells	1432
ENSG00000148090	AUH	0.0290411	1.43787e-20	1	NK cells	1433
ENSG00000154222	CC2D1B	0.0289992	1.63103e-20	1	NK cells	1434
ENSG00000187713	TMEM203	0.0289969	1.64232e-20	1	NK cells	1435
ENSG00000031823	RANBP3	0.0289817	1.71946e-20	1	NK cells	1436
ENSG00000131023	LATS1	0.0289799	1.7286e-20	1	NK cells	1437
ENSG00000204084	INPP5B	0.0289515	1.88263e-20	1	NK cells	1438
ENSG00000155621	C9orf85	0.0289022	2.18246e-20	1	NK cells	1439
ENSG00000189292	FAM150B	0.028824	2.75804e-20	1	NK cells	1440
ENSG00000184731	FAM110C	0.02881	2.87585e-20	1	NK cells	1441
ENSG00000175470	PPP2R2D	0.028795	3.00813e-20	1	NK cells	1442
ENSG00000158792	SPATA2L	0.0287711	3.23034e-20	1	NK cells	1443
ENSG00000164291	ARSK	0.0287708	3.23359e-20	1	NK cells	1444
ENSG00000215190	LINC00680	0.0287688	3.25223e-20	1	NK cells	1445
ENSG00000140153	WDR20	0.0287625	3.3143e-20	1	NK cells	1446
ENSG00000068400	GRIPAP1	0.028753	3.41003e-20	1	NK cells	1447
ENSG00000248483	POU5F2	0.0287486	3.45446e-20	1	NK cells	1448
ENSG00000112972	HMGCS1	0.0287323	3.62706e-20	1	NK cells	1449
ENSG00000204623	ZNRD1-AS1	0.0287313	3.63808e-20	1	NK cells	1450
ENSG00000224051	GLTPD1	0.0286602	4.49488e-20	1	NK cells	1451
ENSG00000171475	WIPF2	0.0286562	4.54858e-20	1	NK cells	1452
ENSG00000177542	SLC25A22	0.0286465	4.68134e-20	1	NK cells	1453
ENSG00000261135	RP4-798A10.7	0.0286185	5.08814e-20	1	NK cells	1454
ENSG00000204348	DOM3Z	0.0286179	5.0973e-20	1	NK cells	1455
ENSG00000260000	RP3-467N11.1	0.0285814	5.67984e-20	1	NK cells	1456
ENSG00000273297	ENSG00000273297	0.0285544	6.15348e-20	1	NK cells	1457
ENSG00000123815	ADCK4	0.0285403	6.41599e-20	1	NK cells	1458
ENSG00000167723	TRPV3	0.0285351	6.51492e-20	1	NK cells	1459
ENSG00000273816	ENSG00000273816	0.0284582	8.178e-20	1	NK cells	1460
ENSG00000204498	NFKBIL1	0.0284494	8.39139e-20	1	NK cells	1461
ENSG00000182584	ACTL10	0.0283115	1.25966e-19	1	NK cells	1462
ENSG00000142655	PEX14	0.0283034	1.29009e-19	1	NK cells	1463
ENSG00000137414	FAM8A1	0.0282468	1.52284e-19	1	NK cells	1464
ENSG00000160695	VPS11	0.0281598	1.96427e-19	1	NK cells	1465
ENSG00000101247	NDUFAF5	0.0281159	2.23345e-19	1	NK cells	1466
ENSG00000092931	MFSD11	0.0281026	2.32146e-19	1	NK cells	1467
ENSG00000173928	SWSAP1	0.0280924	2.39164e-19	1	NK cells	1468
ENSG00000142208	AKT1	0.0280727	2.53281e-19	1	NK cells	1469
ENSG00000172789	HOXC5	0.0280649	2.59075e-19	1	NK cells	1470
ENSG00000143093	STRIP1	0.0280638	2.59946e-19	1	NK cells	1471
ENSG00000085788	DDHD2	0.0280595	2.63239e-19	1	NK cells	1472
ENSG00000117385	LEPRE1	0.0280476	2.72517e-19	1	NK cells	1473
ENSG00000204116	CHIC1	0.0280348	2.82825e-19	1	NK cells	1474
ENSG00000272391	ENSG00000272391	0.0280247	2.91235e-19	1	NK cells	1475
ENSG00000220008	LINGO3	0.0279797	3.31942e-19	1	NK cells	1476
ENSG00000171928	TVP23B	0.0278728	4.52553e-19	1	NK cells	1477
ENSG00000101882	NKAP	0.0278693	4.57092e-19	1	NK cells	1478
ENSG00000100056	DGCR14	0.0278598	4.69827e-19	1	NK cells	1479
ENSG00000135437	RDH5	0.0278167	5.32261e-19	1	NK cells	1480
ENSG00000196821	C6orf106	0.0277295	6.84358e-19	1	NK cells	1481
ENSG00000278002	ENSG00000278002	0.0277091	7.25739e-19	1	NK cells	1482
ENSG00000240891	PLCXD2	0.027701	7.42834e-19	1	NK cells	1483
ENSG00000155868	MED7	0.0276111	9.61534e-19	1	NK cells	1484
ENSG00000156885	COX6A2	0.0275846	1.03731e-18	1	NK cells	1485
ENSG00000170946	DNAJC24	0.0275278	1.22045e-18	1	NK cells	1486
ENSG00000137628	DDX60	0.027492	1.35171e-18	1	NK cells	1487
ENSG00000198885	ITPRIPL1	0.0274789	1.40333e-18	1	NK cells	1488
ENSG00000002919	SNX11	0.0274763	1.41381e-18	1	NK cells	1489
ENSG00000131043	AAR2	0.0274255	1.63374e-18	1	NK cells	1490
ENSG00000231671	RP11-157N3.1	0.0273936	1.78894e-18	1	NK cells	1491
ENSG00000161395	PGAP3	0.0273934	1.79037e-18	1	NK cells	1492
ENSG00000215159	RP11-629N8.3	0.0272782	2.48234e-18	1	NK cells	1493
ENSG00000018610	CXorf56	0.0272636	2.58755e-18	1	NK cells	1494
ENSG00000006740	ARHGAP44	0.0272129	2.98645e-18	1	NK cells	1495
ENSG00000107140	TESK1	0.0271871	3.21204e-18	1	NK cells	1496
ENSG00000189366	ALG1L	0.0271844	3.23662e-18	1	NK cells	1497
ENSG00000150455	TIRAP	0.0271679	3.39117e-18	1	NK cells	1498
ENSG00000092439	TRPM7	0.0271419	3.64862e-18	1	NK cells	1499
ENSG00000121853	GHSR	0.0270437	4.80971e-18	1	NK cells	1500
ENSG00000246451	RP11-894P9.1	0.0269937	5.53435e-18	1	NK cells	1501
ENSG00000163959	SLC51A	0.0269713	5.89376e-18	1	NK cells	1502
ENSG00000177853	ZNF518A	0.0269602	6.07969e-18	1	NK cells	1503
ENSG00000183718	TRIM52	0.0269472	6.30483e-18	1	NK cells	1504
ENSG00000197323	TRIM33	0.0269031	7.13158e-18	1	NK cells	1505
ENSG00000229127	AC007038.7	0.0268663	7.90449e-18	1	NK cells	1506
ENSG00000166762	CATSPER2	0.0268255	8.85654e-18	1	NK cells	1507
ENSG00000187676	B3GALTL	0.0267725	1.02647e-17	1	NK cells	1508
ENSG00000123444	KBTBD4	0.026756	1.07464e-17	1	NK cells	1509
ENSG00000128394	APOBEC3F	0.0267226	1.17903e-17	1	NK cells	1510
ENSG00000181404	XXyac-YRM2039.2	0.0266647	1.38448e-17	1	NK cells	1511
ENSG00000147121	KRBOX4	0.0266391	1.48639e-17	1	NK cells	1512
ENSG00000249978	TRGV7	0.0266281	1.53236e-17	1	NK cells	1513
ENSG00000139645	ANKRD52	0.0265235	2.04541e-17	1	NK cells	1514
ENSG00000106636	YKT6	0.0264996	2.18472e-17	1	NK cells	1515
ENSG00000185515	BRCC3	0.026451	2.49684e-17	1	NK cells	1516
ENSG00000186017	ZNF566	0.0264101	2.79368e-17	1	NK cells	1517
ENSG00000132109	TRIM21	0.0263527	3.26988e-17	1	NK cells	1518
ENSG00000215256	DHRS4-AS1	0.0263245	3.53224e-17	1	NK cells	1519
ENSG00000150667	FSIP1	0.0262814	3.97393e-17	1	NK cells	1520
ENSG00000253210	RP11-809O17.1	0.0262735	4.06065e-17	1	NK cells	1521
ENSG00000108854	SMURF2	0.026255	4.2714e-17	1	NK cells	1522
ENSG00000174827	PDZK1	0.0262473	4.36244e-17	1	NK cells	1523
ENSG00000130590	SAMD10	0.0262336	4.52789e-17	1	NK cells	1524
ENSG00000004139	SARM1	0.0262178	4.72785e-17	1	NK cells	1525
ENSG00000275665	ENSG00000275665	0.0261477	5.72065e-17	1	NK cells	1526
ENSG00000175106	TVP23C	0.0261375	5.88242e-17	1	NK cells	1527
ENSG00000169981	ZNF35	0.026057	7.31771e-17	1	NK cells	1528
ENSG00000214021	TTLL3	0.0260496	7.46523e-17	1	NK cells	1529
ENSG00000148572	NRBF2	0.0259931	8.69864e-17	1	NK cells	1530
ENSG00000250571	GLI4	0.0259442	9.92559e-17	1	NK cells	1531
ENSG00000162300	ZFPL1	0.0259396	1.00508e-16	1	NK cells	1532
ENSG00000141380	SS18	0.0258842	1.16687e-16	1	NK cells	1533
ENSG00000189164	ZNF527	0.0258767	1.19044e-16	1	NK cells	1534
ENSG00000154144	TBRG1	0.0258541	1.265e-16	1	NK cells	1535
ENSG00000253251	CTC-534A2.2	0.0257747	1.56562e-16	1	NK cells	1536
ENSG00000175283	DOLK	0.0257726	1.57445e-16	1	NK cells	1537
ENSG00000127870	RNF6	0.0257127	1.84816e-16	1	NK cells	1538
ENSG00000197238	HIST1H4J	0.0257085	1.86922e-16	1	NK cells	1539
ENSG00000143590	EFNA3	0.0256898	1.96521e-16	1	NK cells	1540
ENSG00000198081	ZBTB14	0.0256427	2.22794e-16	1	NK cells	1541
ENSG00000234906	APOC2	0.0256393	2.24831e-16	1	NK cells	1542
ENSG00000258405	ZNF578	0.0256038	2.47144e-16	1	NK cells	1543
ENSG00000171469	ZNF561	0.0255368	2.95347e-16	1	NK cells	1544
ENSG00000148337	CIZ1	0.0255306	3.00258e-16	1	NK cells	1545
ENSG00000132692	BCAN	0.0254964	3.28813e-16	1	NK cells	1546
ENSG00000189042	ZNF567	0.0254874	3.36757e-16	1	NK cells	1547
ENSG00000240889	NDUFB2-AS1	0.0254407	3.81081e-16	1	NK cells	1548
ENSG00000154957	ZNF18	0.0254203	4.02169e-16	1	NK cells	1549
ENSG00000270195	RP11-572O17.1	0.0254003	4.24043e-16	1	NK cells	1550
ENSG00000146830	GIGYF1	0.0253951	4.29928e-16	1	NK cells	1551
ENSG00000216895	AC009403.2	0.0253128	5.34195e-16	1	NK cells	1552
ENSG00000259003	AE000662.92	0.0252986	5.54461e-16	1	NK cells	1553
ENSG00000198342	ZNF442	0.0252944	5.60647e-16	1	NK cells	1554
ENSG00000279184	ENSG00000279184	0.0252725	5.93941e-16	1	NK cells	1555
ENSG00000182952	HMGN4	0.0252333	6.58371e-16	1	NK cells	1556
ENSG00000196159	FAT4	0.0252155	6.89752e-16	1	NK cells	1557
ENSG00000162971	TYW5	0.0251986	7.21048e-16	1	NK cells	1558
ENSG00000188785	ZNF548	0.025186	7.45229e-16	1	NK cells	1559
ENSG00000113812	ACTR8	0.0251751	7.66804e-16	1	NK cells	1560
ENSG00000103226	NOMO3	0.0251679	7.81491e-16	1	NK cells	1561
ENSG00000168872	DDX19A	0.025104	9.23553e-16	1	NK cells	1562
ENSG00000175198	PCCA	0.0250894	9.59458e-16	1	NK cells	1563
ENSG00000232774	RP11-47I22.3	0.0250875	9.6428e-16	1	NK cells	1564
ENSG00000136504	KAT7	0.025074	9.98846e-16	1	NK cells	1565
ENSG00000271155	RP11-435O5.5	0.0250533	1.05427e-15	1	NK cells	1566
ENSG00000174282	ZBTB4	0.0250499	1.06375e-15	1	NK cells	1567
ENSG00000265100	RP11-147L13.2	0.0249662	1.32237e-15	1	NK cells	1568
ENSG00000138111	TMEM180	0.0249483	1.38549e-15	1	NK cells	1569
ENSG00000122882	ECD	0.0249438	1.4017e-15	1	NK cells	1570
ENSG00000262001	DLGAP1-AS2	0.0249317	1.44639e-15	1	NK cells	1571
ENSG00000185219	ZNF445	0.0249191	1.49473e-15	1	NK cells	1572
ENSG00000161653	NAGS	0.0249123	1.52129e-15	1	NK cells	1573
ENSG00000278615	ENSG00000278615	0.0248956	1.58844e-15	1	NK cells	1574
ENSG00000182325	FBXL6	0.0248211	1.92616e-15	1	NK cells	1575
ENSG00000266445	RP13-991F5.2	0.0248203	1.93011e-15	1	NK cells	1576
ENSG00000228395	RP11-216B9.6	0.0247822	2.12969e-15	1	NK cells	1577
ENSG00000176018	LYSMD3	0.0247815	2.13368e-15	1	NK cells	1578
ENSG00000171722	C1orf111	0.0247781	2.1525e-15	1	NK cells	1579
ENSG00000245571	AP001258.4	0.0247065	2.5881e-15	1	NK cells	1580
ENSG00000228393	RP11-325F22.3	0.0246838	2.74388e-15	1	NK cells	1581
ENSG00000165322	ARHGAP12	0.0246068	3.34271e-15	1	NK cells	1582
ENSG00000130723	PRRC2B	0.0245953	3.44257e-15	1	NK cells	1583
ENSG00000269895	AP000654.4	0.0245893	3.49578e-15	1	NK cells	1584
ENSG00000092978	GPATCH2	0.0245511	3.85538e-15	1	NK cells	1585
ENSG00000160741	CRTC2	0.0245509	3.85716e-15	1	NK cells	1586
ENSG00000253710	ALG11	0.0244278	5.2802e-15	1	NK cells	1587
ENSG00000257093	KIAA1147	0.0243752	6.03441e-15	1	NK cells	1588
ENSG00000213799	ZNF845	0.0243698	6.11824e-15	1	NK cells	1589
ENSG00000221890	NPTXR	0.024313	7.06456e-15	1	NK cells	1590
ENSG00000172273	HINFP	0.0242692	7.89287e-15	1	NK cells	1591
ENSG00000058799	YIPF1	0.0242495	8.2965e-15	1	NK cells	1592
ENSG00000107164	FUBP3	0.0241918	9.59707e-15	1	NK cells	1593
ENSG00000153233	PTPRR	0.0241838	9.79181e-15	1	NK cells	1594
ENSG00000113597	TRAPPC13	0.0241833	9.80359e-15	1	NK cells	1595
ENSG00000188825	CTD-3014M21.4	0.0241653	1.0258e-14	1	NK cells	1596
ENSG00000204843	DCTN1	0.024119	1.15261e-14	1	NK cells	1597
ENSG00000178977	LINC00324	0.0241137	1.16811e-14	1	NK cells	1598
ENSG00000158109	TPRG1L	0.0240749	1.28755e-14	1	NK cells	1599
ENSG00000225830	ERCC6	0.0240579	1.34342e-14	1	NK cells	1600
ENSG00000131115	ZNF227	0.0240442	1.39048e-14	1	NK cells	1601
ENSG00000151612	ZNF827	0.0240188	1.4819e-14	1	NK cells	1602
ENSG00000188211	NCR3LG1	0.0240147	1.49721e-14	1	NK cells	1603
ENSG00000163389	POGLUT1	0.024003	1.54142e-14	1	NK cells	1604
ENSG00000260651	AF213884.2	0.0239826	1.62217e-14	1	NK cells	1605
ENSG00000181873	IBA57	0.0239761	1.64877e-14	1	NK cells	1606
ENSG00000128563	PRKRIP1	0.0239726	1.66318e-14	1	NK cells	1607
ENSG00000086015	MAST2	0.02393	1.85002e-14	1	NK cells	1608
ENSG00000175137	SH3BP5L	0.0239167	1.91233e-14	1	NK cells	1609
ENSG00000275714	ENSG00000275714	0.0239039	1.97415e-14	1	NK cells	1610
ENSG00000164008	C1orf50	0.0238766	2.11281e-14	1	NK cells	1611
ENSG00000130943	PKDREJ	0.0238625	2.18835e-14	1	NK cells	1612
ENSG00000167394	ZNF668	0.0238614	2.19455e-14	1	NK cells	1613
ENSG00000267534	S1PR2	0.0237659	2.78151e-14	1	NK cells	1614
ENSG00000234699	RP11-225H22.4	0.0237446	2.93155e-14	1	NK cells	1615
ENSG00000112624	GLTSCR1L	0.0237231	3.09206e-14	1	NK cells	1616
ENSG00000158296	SLC13A3	0.0237033	3.24693e-14	1	NK cells	1617
ENSG00000162004	CCDC78	0.0236655	3.5649e-14	1	NK cells	1618
ENSG00000184863	RBM33	0.0236295	3.89549e-14	1	NK cells	1619
ENSG00000149930	TAOK2	0.0236143	4.0443e-14	1	NK cells	1620
ENSG00000243335	KCTD7	0.0236002	4.18677e-14	1	NK cells	1621
ENSG00000248405	PRR5-ARHGAP8	0.023596	4.2308e-14	1	NK cells	1622
ENSG00000234229	RP11-308N19.4	0.0235672	4.54051e-14	1	NK cells	1623
ENSG00000244493	SLC9A9-AS2	0.0235671	4.54176e-14	1	NK cells	1624
ENSG00000251417	RP11-1348G14.4	0.0235582	4.64237e-14	1	NK cells	1625
ENSG00000184110	EIF3C	0.0235	5.35435e-14	1	NK cells	1626
ENSG00000126016	AMOT	0.0234963	5.40404e-14	1	NK cells	1627
ENSG00000159882	ZNF230	0.0234957	5.41118e-14	1	NK cells	1628
ENSG00000107651	SEC23IP	0.0234855	5.54828e-14	1	NK cells	1629
ENSG00000256810	RP11-76C10.2	0.0234675	5.79846e-14	1	NK cells	1630
ENSG00000233776	RP11-384P7.6	0.023456	5.96332e-14	1	NK cells	1631
ENSG00000173273	TNKS	0.0234399	6.20296e-14	1	NK cells	1632
ENSG00000164366	CCDC127	0.0234112	6.65297e-14	1	NK cells	1633
ENSG00000188636	LDOC1L	0.0234111	6.65536e-14	1	NK cells	1634
ENSG00000231365	RP11-418J17.1	0.0233895	7.01545e-14	1	NK cells	1635
ENSG00000185917	SETD4	0.0233791	7.19607e-14	1	NK cells	1636
ENSG00000261609	MIR4720	0.0233547	7.63699e-14	1	NK cells	1637
ENSG00000236609	ZNF853	0.0233426	7.86438e-14	1	NK cells	1638
ENSG00000204283	FLJ45079	0.0232938	8.85614e-14	1	NK cells	1639
ENSG00000124523	SIRT5	0.0232752	9.26539e-14	1	NK cells	1640
ENSG00000280007	ENSG00000280007	0.0232569	9.68663e-14	1	NK cells	1641
ENSG00000145996	CDKAL1	0.023217	1.0668e-13	1	NK cells	1642
ENSG00000225762	RP11-511I2.2	0.0232152	1.07165e-13	1	NK cells	1643
ENSG00000157111	TMEM171	0.0232029	1.10383e-13	1	NK cells	1644
ENSG00000274897	ENSG00000274897	0.0230785	1.49042e-13	1	NK cells	1645
ENSG00000100288	CHKB	0.0230647	1.54084e-13	1	NK cells	1646
ENSG00000175213	ZNF408	0.0230646	1.54138e-13	1	NK cells	1647
ENSG00000099949	LZTR1	0.0229996	1.80164e-13	1	NK cells	1648
ENSG00000224563	LPP-AS1	0.0229981	1.80824e-13	1	NK cells	1649
ENSG00000156521	TYSND1	0.0229962	1.81666e-13	1	NK cells	1650
ENSG00000272894	ENSG00000272894	0.0229327	2.11505e-13	1	NK cells	1651
ENSG00000137440	FGFBP1	0.0228975	2.30079e-13	1	NK cells	1652
ENSG00000171169	NAIF1	0.0228729	2.44028e-13	1	NK cells	1653
ENSG00000176896	TCEANC	0.022847	2.59556e-13	1	NK cells	1654
ENSG00000232712	RP4-777D9.2	0.022835	2.6706e-13	1	NK cells	1655
ENSG00000149016	TUT1	0.0228082	2.84663e-13	1	NK cells	1656
ENSG00000197056	ZMYM1	0.0227979	2.91776e-13	1	NK cells	1657
ENSG00000120942	UBIAD1	0.0227544	3.2356e-13	1	NK cells	1658
ENSG00000264575	LINC00526	0.0227496	3.27269e-13	1	NK cells	1659
ENSG00000183475	ASB7	0.0227444	3.31283e-13	1	NK cells	1660
ENSG00000167555	ZNF528	0.0226846	3.81794e-13	1	NK cells	1661
ENSG00000077254	USP33	0.022633	4.31386e-13	1	NK cells	1662
ENSG00000136141	LRCH1	0.0226246	4.3996e-13	1	NK cells	1663
ENSG00000267796	LIN37	0.0226213	4.43407e-13	1	NK cells	1664
ENSG00000018869	ZNF582	0.0226063	4.59425e-13	1	NK cells	1665
ENSG00000255949	AP003419.16	0.0226017	4.64407e-13	1	NK cells	1666
ENSG00000262967	RP11-294J22.6	0.0225997	4.66616e-13	1	NK cells	1667
ENSG00000221914	PPP2R2A	0.0225781	4.90994e-13	1	NK cells	1668
ENSG00000121417	ZNF211	0.0225641	5.0746e-13	1	NK cells	1669
ENSG00000135637	CCDC142	0.0225537	5.20067e-13	1	NK cells	1670
ENSG00000262874	CTD-2616J11.4	0.022459	6.49651e-13	1	NK cells	1671
ENSG00000128011	LRFN1	0.0224284	6.9791e-13	1	NK cells	1672
ENSG00000139173	TMEM117	0.0223678	8.04182e-13	1	NK cells	1673
ENSG00000113716	HMGXB3	0.0223637	8.12051e-13	1	NK cells	1674
ENSG00000231467	RP5-1170K4.7	0.0223502	8.37983e-13	1	NK cells	1675
ENSG00000139620	KANSL2	0.0223443	8.49672e-13	1	NK cells	1676
ENSG00000117682	DHDDS	0.0223351	8.68105e-13	1	NK cells	1677
ENSG00000270210	RP11-373D23.3	0.0223149	9.09842e-13	1	NK cells	1678
ENSG00000091844	RGS17	0.0223133	9.13234e-13	1	NK cells	1679
ENSG00000104983	CCDC61	0.0222964	9.50076e-13	1	NK cells	1680
ENSG00000101189	MRGBP	0.0222941	9.55192e-13	1	NK cells	1681
ENSG00000251867	Y_RNA	0.0222856	9.74255e-13	1	NK cells	1682
ENSG00000105245	NUMBL	0.0222742	1.00028e-12	1	NK cells	1683
ENSG00000157259	GATAD1	0.0222724	1.00463e-12	1	NK cells	1684
ENSG00000003509	NDUFAF7	0.022253	1.05093e-12	1	NK cells	1685
ENSG00000100151	PICK1	0.0222168	1.14308e-12	1	NK cells	1686
ENSG00000255730	BCKDHA	0.0222022	1.18247e-12	1	NK cells	1687
ENSG00000148606	POLR3A	0.0221662	1.28527e-12	1	NK cells	1688
ENSG00000234915	RP11-384C4.7	0.022161	1.30107e-12	1	NK cells	1689
ENSG00000232998	VPS13A-AS1	0.0221468	1.34427e-12	1	NK cells	1690
ENSG00000255958	RP11-656E20.5	0.0221078	1.47109e-12	1	NK cells	1691
ENSG00000074755	ZZEF1	0.0221042	1.48362e-12	1	NK cells	1692
ENSG00000122507	BBS9	0.0220757	1.58442e-12	1	NK cells	1693
ENSG00000241945	PWP2	0.0220683	1.61174e-12	1	NK cells	1694
ENSG00000178700	DHFRL1	0.0219994	1.88858e-12	1	NK cells	1695
ENSG00000099338	CATSPERG	0.0219209	2.26144e-12	1	NK cells	1696
ENSG00000125846	ZNF133	0.0218562	2.62225e-12	1	NK cells	1697
ENSG00000261332	RP11-297C4.1	0.0218238	2.82374e-12	1	NK cells	1698
ENSG00000031003	FAM13B	0.0218215	2.83822e-12	1	NK cells	1699
ENSG00000145388	METTL14	0.0218162	2.87317e-12	1	NK cells	1700
ENSG00000239415	AP001469.9	0.0218063	2.93863e-12	1	NK cells	1701
ENSG00000127995	CASD1	0.0217949	3.016e-12	1	NK cells	1702
ENSG00000177338	LINC00469	0.0217156	3.61169e-12	1	NK cells	1703
ENSG00000180884	ZNF792	0.0217039	3.70939e-12	1	NK cells	1704
ENSG00000105784	RUNDC3B	0.0216607	4.09105e-12	1	NK cells	1705
ENSG00000260923	AC137934.1	0.0216314	4.37111e-12	1	NK cells	1706
ENSG00000231177	LINC00852	0.0215837	4.86799e-12	1	NK cells	1707
ENSG00000196177	ACADSB	0.021574	4.97637e-12	1	NK cells	1708
ENSG00000115840	SLC25A12	0.0215697	5.02459e-12	1	NK cells	1709
ENSG00000205002	AARD	0.0215475	5.28246e-12	1	NK cells	1710
ENSG00000267470	CTD-3064H18.6	0.0215433	5.33237e-12	1	NK cells	1711
ENSG00000267302	RP11-178C3.2	0.0215308	5.48531e-12	1	NK cells	1712
ENSG00000272192	ENSG00000272192	0.0215076	5.77893e-12	1	NK cells	1713
ENSG00000186166	CCDC84	0.0214851	6.07897e-12	1	NK cells	1714
ENSG00000118156	ZNF541	0.0214662	6.34192e-12	1	NK cells	1715
ENSG00000204152	TIMM23B	0.0214598	6.4343e-12	1	NK cells	1716
ENSG00000198468	FLVCR1-AS1	0.0214414	6.70565e-12	1	NK cells	1717
ENSG00000100867	DHRS2	0.0214094	7.2047e-12	1	NK cells	1718
ENSG00000226756	AC007365.3	0.0214009	7.34315e-12	1	NK cells	1719
ENSG00000229649	RP11-107I14.4	0.0213795	7.7019e-12	1	NK cells	1720
ENSG00000179476	C14orf28	0.0212803	9.61007e-12	1	NK cells	1721
ENSG00000033122	LRRC7	0.0212686	9.8647e-12	1	NK cells	1722
ENSG00000177427	SMCR7	0.0212454	1.0386e-11	1	NK cells	1723
ENSG00000184047	DIABLO	0.0212234	1.09063e-11	1	NK cells	1724
ENSG00000278611	ENSG00000278611	0.0212178	1.1043e-11	1	NK cells	1725
ENSG00000261294	RP11-616M22.3	0.0211749	1.21466e-11	1	NK cells	1726
ENSG00000261737	RP4-612B15.3	0.0211637	1.24511e-11	1	NK cells	1727
ENSG00000198793	MTOR	0.0211509	1.28082e-11	1	NK cells	1728
ENSG00000115998	C2orf42	0.0211229	1.36286e-11	1	NK cells	1729
ENSG00000144182	LIPT1	0.0210825	1.48978e-11	1	NK cells	1730
ENSG00000083099	LYRM2	0.0210555	1.58127e-11	1	NK cells	1731
ENSG00000070610	GBA2	0.021009	1.7517e-11	1	NK cells	1732
ENSG00000260261	RP11-480A16.1	0.0209716	1.90181e-11	1	NK cells	1733
ENSG00000272807	ENSG00000272807	0.020967	1.92129e-11	1	NK cells	1734
ENSG00000274561	ENSG00000274561	0.0209634	1.93632e-11	1	NK cells	1735
ENSG00000231887	PRH1	0.0209379	2.0478e-11	1	NK cells	1736
ENSG00000263002	ZNF234	0.0209338	2.06623e-11	1	NK cells	1737
ENSG00000020256	ZFP64	0.0208923	2.26267e-11	1	NK cells	1738
ENSG00000164494	PDSS2	0.0208768	2.34071e-11	1	NK cells	1739
ENSG00000204344	STK19	0.0208511	2.47606e-11	1	NK cells	1740
ENSG00000142621	FHAD1	0.0207325	3.20546e-11	1	NK cells	1741
ENSG00000155666	KDM8	0.0207275	3.24002e-11	1	NK cells	1742
ENSG00000128159	TUBGCP6	0.0207267	3.24593e-11	1	NK cells	1743
ENSG00000172888	ZNF621	0.0207114	3.35529e-11	1	NK cells	1744
ENSG00000197837	HIST4H4	0.0206954	3.4737e-11	1	NK cells	1745
ENSG00000186448	ZNF197	0.0205972	4.29574e-11	1	NK cells	1746
ENSG00000109171	SLAIN2	0.0205383	4.87769e-11	1	NK cells	1747
ENSG00000204604	ZNF468	0.0204925	5.38176e-11	1	NK cells	1748
ENSG00000164933	SLC25A32	0.020406	6.47746e-11	1	NK cells	1749
ENSG00000174839	DENND6A	0.0203861	6.75947e-11	1	NK cells	1750
ENSG00000279816	ENSG00000279816	0.0203635	7.09333e-11	1	NK cells	1751
ENSG00000260810	CTD-2547L24.4	0.0203573	7.18789e-11	1	NK cells	1752
ENSG00000158796	DEDD	0.0203191	7.79736e-11	1	NK cells	1753
ENSG00000204520	MICA	0.0203185	7.80797e-11	1	NK cells	1754
ENSG00000229931	RP1-151F17.1	0.0202972	8.16926e-11	1	NK cells	1755
ENSG00000172171	TEFM	0.0202765	8.53724e-11	1	NK cells	1756
ENSG00000107669	ATE1	0.0202302	9.4186e-11	1	NK cells	1757
ENSG00000214559	RP11-323J4.1	0.0202253	9.51835e-11	1	NK cells	1758
ENSG00000260081	RP11-66N11.8	0.0202125	9.77922e-11	1	NK cells	1759
ENSG00000133983	COX16	0.0202124	9.78133e-11	1	NK cells	1760
ENSG00000256967	RP11-273B20.1	0.0202019	1.00013e-10	1	NK cells	1761
ENSG00000255655	RP11-256L11.3	0.0201954	1.01405e-10	1	NK cells	1762
ENSG00000267986	AC130469.2	0.0201847	1.03724e-10	1	NK cells	1763
ENSG00000267711	RP11-686D22.5	0.0201517	1.11228e-10	1	NK cells	1764
ENSG00000224023	RP11-383C5.4	0.0201365	1.14851e-10	1	NK cells	1765
ENSG00000161904	LEMD2	0.0201182	1.19365e-10	1	NK cells	1766
ENSG00000196597	ZNF782	0.0200845	1.28162e-10	1	NK cells	1767
ENSG00000225075	RP11-426L16.3	0.0200728	1.3137e-10	1	NK cells	1768
ENSG00000267368	UPK3BL	0.0200311	1.43412e-10	1	NK cells	1769
ENSG00000110375	UPK2	0.0200094	1.50075e-10	1	NK cells	1770
ENSG00000161204	ABCF3	0.0200038	1.5185e-10	1	NK cells	1771
ENSG00000179387	ELMOD2	0.0199719	1.62377e-10	1	NK cells	1772
ENSG00000223797	ENTPD3-AS1	0.0199525	1.69091e-10	1	NK cells	1773
ENSG00000250493	RP11-640N11.2	0.0199307	1.76973e-10	1	NK cells	1774
ENSG00000215067	AC027763.2	0.0199241	1.79427e-10	1	NK cells	1775
ENSG00000197813	CTC-301O7.4	0.0199236	1.79617e-10	1	NK cells	1776
ENSG00000266495	RP11-17J14.2	0.0198724	1.9988e-10	1	NK cells	1777
ENSG00000188693	CTB-161K23.1	0.0198263	2.20027e-10	1	NK cells	1778
ENSG00000233178	RP11-88I18.2	0.0198019	2.31472e-10	1	NK cells	1779
ENSG00000108587	GOSR1	0.0197659	2.49438e-10	1	NK cells	1780
ENSG00000187860	CCDC157	0.0196878	2.93234e-10	1	NK cells	1781
ENSG00000110274	CEP164	0.0196775	2.99547e-10	1	NK cells	1782
ENSG00000272411	ENSG00000272411	0.0196418	3.22427e-10	1	NK cells	1783
ENSG00000272338	ENSG00000272338	0.0196097	3.4448e-10	1	NK cells	1784
ENSG00000163645	FAM194A	0.0195969	3.53654e-10	1	NK cells	1785
ENSG00000142330	CAPN10	0.0195758	3.6932e-10	1	NK cells	1786
ENSG00000235831	BHLHE40-AS1	0.019565	3.77668e-10	1	NK cells	1787
ENSG00000279119	ENSG00000279119	0.0195512	3.88517e-10	1	NK cells	1788
ENSG00000254636	ARMS2	0.0195409	3.96758e-10	1	NK cells	1789
ENSG00000197619	ZNF615	0.0194903	4.40167e-10	1	NK cells	1790
ENSG00000118197	DDX59	0.0194857	4.44273e-10	1	NK cells	1791
ENSG00000232104	RP11-509J21.1	0.0194691	4.59656e-10	1	NK cells	1792
ENSG00000269482	Z69720.2	0.0193742	5.57805e-10	1	NK cells	1793
ENSG00000256802	RP11-680F8.1	0.0193666	5.66436e-10	1	NK cells	1794
ENSG00000273192	ENSG00000273192	0.0193348	6.04277e-10	1	NK cells	1795
ENSG00000258839	MC1R	0.0192937	6.56905e-10	1	NK cells	1796
ENSG00000229646	RP11-330A16.1	0.0192805	6.7472e-10	1	NK cells	1797
ENSG00000113300	CNOT6	0.0192561	7.08824e-10	1	NK cells	1798
ENSG00000164400	CSF2	0.0192463	7.23071e-10	1	NK cells	1799
ENSG00000257829	RP11-845M18.6	0.019244	7.26345e-10	1	NK cells	1800
ENSG00000254775	RP11-27P7.1	0.0192421	7.2924e-10	1	NK cells	1801
ENSG00000225539	AC018799.1	0.019238	7.3525e-10	1	NK cells	1802
ENSG00000275055	ENSG00000275055	0.0192334	7.42068e-10	1	NK cells	1803
ENSG00000008869	HEATR5B	0.0192186	7.6462e-10	1	NK cells	1804
ENSG00000150477	KIAA1328	0.0192119	7.75079e-10	1	NK cells	1805
ENSG00000103248	MTHFSD	0.0191843	8.19397e-10	1	NK cells	1806
ENSG00000258695	RP3-414A15.2	0.0191828	8.22001e-10	1	NK cells	1807
ENSG00000160094	ZNF362	0.0191682	8.46416e-10	1	NK cells	1808
ENSG00000265168	RP11-192H23.5	0.019165	8.5199e-10	1	NK cells	1809
ENSG00000175573	C11orf68	0.0191579	8.6419e-10	1	NK cells	1810
ENSG00000273759	ENSG00000273759	0.0191334	9.07799e-10	1	NK cells	1811
ENSG00000238160	AC116366.5	0.0191323	9.09938e-10	1	NK cells	1812
ENSG00000175054	ATR	0.0191291	9.15753e-10	1	NK cells	1813
ENSG00000224764	RP11-54O15.3	0.0190756	1.01952e-09	1	NK cells	1814
ENSG00000005801	ZNF195	0.0190734	1.02402e-09	1	NK cells	1815
ENSG00000235881	AC114776.3	0.0190406	1.09358e-09	1	NK cells	1816
ENSG00000258081	RP11-384J4.2	0.019039	1.09719e-09	1	NK cells	1817
ENSG00000100156	SLC16A8	0.018984	1.22456e-09	1	NK cells	1818
ENSG00000170484	KRT74	0.0189461	1.32085e-09	1	NK cells	1819
ENSG00000277214	ENSG00000277214	0.0188879	1.48294e-09	1	NK cells	1820
ENSG00000228775	RP5-894A10.5	0.0188703	1.53573e-09	1	NK cells	1821
ENSG00000281005	ENSG00000281005	0.0188458	1.6121e-09	1	NK cells	1822
ENSG00000105229	PIAS4	0.0188235	1.68496e-09	1	NK cells	1823
ENSG00000198746	GPATCH3	0.0188028	1.75517e-09	1	NK cells	1824
ENSG00000271943	ENSG00000271943	0.0187677	1.88122e-09	1	NK cells	1825
ENSG00000134371	CDC73	0.0187637	1.89634e-09	1	NK cells	1826
ENSG00000176472	ZNF575	0.0187417	1.98023e-09	1	NK cells	1827
ENSG00000090615	GOLGA3	0.0187023	2.14021e-09	1	NK cells	1828
ENSG00000264340	RP11-231E4.3	0.0186835	2.2209e-09	1	NK cells	1829
ENSG00000147082	CCNB3	0.0186793	2.23906e-09	1	NK cells	1830
ENSG00000242028	HYPK	0.0186586	2.33219e-09	1	NK cells	1831
ENSG00000164074	C4orf29	0.0186496	2.37358e-09	1	NK cells	1832
ENSG00000263590	RP11-403I13.8	0.0185884	2.67615e-09	1	NK cells	1833
ENSG00000171970	ZNF57	0.0185864	2.68654e-09	1	NK cells	1834
ENSG00000115274	INO80B	0.0185814	2.71293e-09	1	NK cells	1835
ENSG00000147679	UTP23	0.0185803	2.71888e-09	1	NK cells	1836
ENSG00000249471	ZNF324B	0.0185793	2.72438e-09	1	NK cells	1837
ENSG00000236104	ZBTB22	0.0185779	2.73186e-09	1	NK cells	1838
ENSG00000188996	HUS1B	0.0185406	2.93785e-09	1	NK cells	1839
ENSG00000269973	RP11-95D17.1	0.018535	2.97035e-09	1	NK cells	1840
ENSG00000142556	ZNF614	0.0185248	3.02985e-09	1	NK cells	1841
ENSG00000100441	KHNYN	0.0184469	3.52574e-09	1	NK cells	1842
ENSG00000144134	RABL2A	0.0183951	3.89849e-09	1	NK cells	1843
ENSG00000197024	ZNF398	0.0183909	3.93069e-09	1	NK cells	1844
ENSG00000236094	LINC00545	0.0183849	3.97637e-09	1	NK cells	1845
ENSG00000170471	RALGAPB	0.0183752	4.05201e-09	1	NK cells	1846
ENSG00000188419	CHM	0.0183663	4.1218e-09	1	NK cells	1847
ENSG00000280927	ENSG00000280927	0.0183303	4.41894e-09	1	NK cells	1848
ENSG00000266599	RP11-466A19.3	0.0183299	4.42261e-09	1	NK cells	1849
ENSG00000233334	RP11-464O2.2	0.0183251	4.46322e-09	1	NK cells	1850
ENSG00000101977	MCF2	0.0183129	4.56978e-09	1	NK cells	1851
ENSG00000127989	MTERF	0.0182653	5.00864e-09	1	NK cells	1852
ENSG00000167740	CYB5D2	0.0182172	5.49368e-09	1	NK cells	1853
ENSG00000149474	CSRP2BP	0.0181512	6.23394e-09	1	NK cells	1854
ENSG00000228084	RP5-884G6.2	0.01813	6.49221e-09	1	NK cells	1855
ENSG00000178338	ZNF354B	0.0180815	7.12198e-09	1	NK cells	1856
ENSG00000265975	CTB-41I6.2	0.0180372	7.74742e-09	1	NK cells	1857
ENSG00000251369	ZNF550	0.0180253	7.92475e-09	1	NK cells	1858
ENSG00000166135	HIF1AN	0.0179793	8.64878e-09	1	NK cells	1859
ENSG00000272777	ENSG00000272777	0.0179593	8.98154e-09	1	NK cells	1860
ENSG00000232211	RP11-395D3.1	0.0179545	9.06459e-09	1	NK cells	1861
ENSG00000197446	CYP2F1	0.0179474	9.1863e-09	1	NK cells	1862
ENSG00000277543	ENSG00000277543	0.017932	9.45722e-09	1	NK cells	1863
ENSG00000132837	DMGDH	0.0179249	9.5854e-09	1	NK cells	1864
ENSG00000266893	AC005616.1	0.0179111	9.83922e-09	1	NK cells	1865
ENSG00000169085	C8orf46	0.0178757	1.05177e-08	1	NK cells	1866
ENSG00000214128	TMEM213	0.0178632	1.0769e-08	1	NK cells	1867
ENSG00000184716	SERINC4	0.0178516	1.10074e-08	1	NK cells	1868
ENSG00000197608	ZNF841	0.0178437	1.11731e-08	1	NK cells	1869
ENSG00000204920	ZNF155	0.0178063	1.19847e-08	1	NK cells	1870
ENSG00000256633	RP11-169D4.2	0.0177892	1.23763e-08	1	NK cells	1871
ENSG00000147439	BIN3	0.0177798	1.25967e-08	1	NK cells	1872
ENSG00000265845	RP11-20B24.5	0.0177698	1.28352e-08	1	NK cells	1873
ENSG00000171097	CCBL1	0.0177671	1.28996e-08	1	NK cells	1874
ENSG00000203952	CCDC160	0.0177434	1.34849e-08	1	NK cells	1875
ENSG00000154945	ANKRD40	0.0176636	1.56528e-08	1	NK cells	1876
ENSG00000259321	RP11-468E2.5	0.0176252	1.68129e-08	1	NK cells	1877
ENSG00000245680	ZNF585B	0.0175837	1.81602e-08	1	NK cells	1878
ENSG00000259826	RP11-467D6.1	0.0175496	1.93482e-08	1	NK cells	1879
ENSG00000261079	RP11-252A24.3	0.017477	2.21259e-08	1	NK cells	1880
ENSG00000260509	RP11-271M24.2	0.017419	2.46215e-08	1	NK cells	1881
ENSG00000233005	AC067959.1	0.017385	2.62062e-08	1	NK cells	1882
ENSG00000225746	AL132709.5	0.0173071	3.02283e-08	1	NK cells	1883
ENSG00000184786	TCTE3	0.0173024	3.04913e-08	1	NK cells	1884
ENSG00000168575	SLC20A2	0.0172746	3.2078e-08	1	NK cells	1885
ENSG00000141026	MED9	0.01727	3.23465e-08	1	NK cells	1886
ENSG00000223704	RP1-90L6.2	0.0171398	4.09897e-08	1	NK cells	1887
ENSG00000258824	CTD-2555O16.2	0.0171242	4.21594e-08	1	NK cells	1888
ENSG00000135482	ZC3H10	0.017112	4.31022e-08	1	NK cells	1889
ENSG00000117533	VAMP4	0.0171053	4.36256e-08	1	NK cells	1890
ENSG00000136925	TSTD2	0.017001	5.2655e-08	1	NK cells	1891
ENSG00000171951	SCG2	0.0169865	5.40417e-08	1	NK cells	1892
ENSG00000257354	RP11-631N16.2	0.0169441	5.83137e-08	1	NK cells	1893
ENSG00000258809	CTD-2555O16.1	0.0169264	6.01893e-08	1	NK cells	1894
ENSG00000183292	AC140481.2	0.0169211	6.07655e-08	1	NK cells	1895
ENSG00000127081	ZNF484	0.01692	6.08876e-08	1	NK cells	1896
ENSG00000166860	ZBTB39	0.0169093	6.20648e-08	1	NK cells	1897
ENSG00000108786	HSD17B1	0.0168615	6.7592e-08	1	NK cells	1898
ENSG00000188033	ZNF490	0.0168341	7.09822e-08	1	NK cells	1899
ENSG00000165282	PIGO	0.0168312	7.13411e-08	1	NK cells	1900
ENSG00000188508	KRTDAP	0.0168217	7.25588e-08	1	NK cells	1901
ENSG00000259788	RP11-359K18.3	0.0167951	7.60743e-08	1	NK cells	1902
ENSG00000230534	RP11-297A16.2	0.0167889	7.69246e-08	1	NK cells	1903
ENSG00000234263	RP3-325F22.3	0.0167875	7.71111e-08	1	NK cells	1904
ENSG00000235376	RP11-332O19.5	0.0167741	7.89671e-08	1	NK cells	1905
ENSG00000059915	PSD	0.0167503	8.23782e-08	1	NK cells	1906
ENSG00000261848	CTD-2309O5.3	0.0167363	8.44478e-08	1	NK cells	1907
ENSG00000244491	RP3-508I15.18	0.0167335	8.48591e-08	1	NK cells	1908
ENSG00000233070	ZFY-AS1	0.0167252	8.61254e-08	1	NK cells	1909
ENSG00000261845	RP13-638C3.4	0.0167185	8.71506e-08	1	NK cells	1910
ENSG00000256073	C21orf119	0.0167103	8.84147e-08	1	NK cells	1911
ENSG00000186130	ZBTB6	0.0166856	9.23738e-08	1	NK cells	1912
ENSG00000113645	WWC1	0.0166514	9.81197e-08	1	NK cells	1913
ENSG00000120458	MSANTD2	0.0166316	1.016e-07	1	NK cells	1914
ENSG00000196345	ZKSCAN7	0.0166047	1.06528e-07	1	NK cells	1915
ENSG00000274925	ENSG00000274925	0.0166044	1.06568e-07	1	NK cells	1916
ENSG00000271914	ENSG00000271914	0.0166037	1.06717e-07	1	NK cells	1917
ENSG00000130856	ZNF236	0.0165972	1.07943e-07	1	NK cells	1918
ENSG00000182712	CMC4	0.0165825	1.10761e-07	1	NK cells	1919
ENSG00000259116	RP11-973N13.4	0.0165559	1.16053e-07	1	NK cells	1920
ENSG00000229180	GS1-124K5.11	0.0165554	1.16143e-07	1	NK cells	1921
ENSG00000267834	RP11-167N5.5	0.016448	1.40147e-07	1	NK cells	1922
ENSG00000233293	RP11-410N8.3	0.0164322	1.44043e-07	1	NK cells	1923
ENSG00000255046	RP11-297N6.4	0.0164113	1.49392e-07	1	NK cells	1924
ENSG00000140987	ZSCAN32	0.0163699	1.60536e-07	1	NK cells	1925
ENSG00000236266	RP3-467L1.4	0.0163675	1.61181e-07	1	NK cells	1926
ENSG00000186026	ZNF284	0.016359	1.63576e-07	1	NK cells	1927
ENSG00000204334	ERICH2	0.0163276	1.72742e-07	1	NK cells	1928
ENSG00000178385	PLEKHM3	0.0163189	1.7536e-07	1	NK cells	1929
ENSG00000267670	CTB-55O6.4	0.0162775	1.88362e-07	1	NK cells	1930
ENSG00000184860	SDR42E1	0.0162668	1.91848e-07	1	NK cells	1931
ENSG00000132549	VPS13B	0.016264	1.92799e-07	1	NK cells	1932
ENSG00000151468	CCDC3	0.0162482	1.98119e-07	1	NK cells	1933
ENSG00000242110	AMACR	0.0162017	2.14607e-07	1	NK cells	1934
ENSG00000272541	ENSG00000272541	0.0161914	2.18426e-07	1	NK cells	1935
ENSG00000196335	STK31	0.0161884	2.19563e-07	1	NK cells	1936
ENSG00000170381	SEMA3E	0.016185	2.20859e-07	1	NK cells	1937
ENSG00000179528	LBX2	0.0161806	2.2254e-07	1	NK cells	1938
ENSG00000272843	ENSG00000272843	0.0161738	2.25157e-07	1	NK cells	1939
ENSG00000262006	RP11-700H6.4	0.016171	2.2624e-07	1	NK cells	1940
ENSG00000272172	ENSG00000272172	0.01616	2.30553e-07	1	NK cells	1941
ENSG00000147437	GNRH1	0.0161561	2.32067e-07	1	NK cells	1942
ENSG00000227627	RP1-101K10.6	0.0161453	2.36404e-07	1	NK cells	1943
ENSG00000180336	C17orf104	0.0161202	2.46775e-07	1	NK cells	1944
ENSG00000272564	ENSG00000272564	0.0160992	2.55796e-07	1	NK cells	1945
ENSG00000234773	CTD-2666L21.1	0.0160984	2.56177e-07	1	NK cells	1946
ENSG00000177463	NR2C2	0.0160145	2.95508e-07	1	NK cells	1947
ENSG00000260905	RP11-105C19.1	0.0160002	3.02767e-07	1	NK cells	1948
ENSG00000112855	HARS2	0.0159966	3.04625e-07	1	NK cells	1949
ENSG00000250514	RP11-96P7.1	0.0159657	3.21049e-07	1	NK cells	1950
ENSG00000123607	TTC21B	0.0159618	3.23156e-07	1	NK cells	1951
ENSG00000236991	RP11-383C5.7	0.0159555	3.26625e-07	1	NK cells	1952
ENSG00000156253	RWDD2B	0.0159468	3.31456e-07	1	NK cells	1953
ENSG00000272944	ENSG00000272944	0.0159201	3.46799e-07	1	NK cells	1954
ENSG00000159917	ZNF235	0.0159184	3.4782e-07	1	NK cells	1955
ENSG00000121270	ABCC11	0.0158815	3.70153e-07	1	NK cells	1956
ENSG00000197933	ZNF823	0.0158594	3.84172e-07	1	NK cells	1957
ENSG00000112584	FAM120B	0.0158356	3.99905e-07	1	NK cells	1958
ENSG00000115827	DCAF17	0.0158354	4.00015e-07	1	NK cells	1959
ENSG00000262484	CTC-360G5.1	0.0156922	5.08424e-07	1	NK cells	1960
ENSG00000260167	RP11-146F11.5	0.015656	5.39998e-07	1	NK cells	1961
ENSG00000237188	RP11-337C18.8	0.01565	5.45501e-07	1	NK cells	1962
ENSG00000245156	RP11-867G23.3	0.0156302	5.6369e-07	1	NK cells	1963
ENSG00000269086	CTC-523E23.5	0.0156274	5.66318e-07	1	NK cells	1964
ENSG00000177873	ZNF619	0.0156205	5.72832e-07	1	NK cells	1965
ENSG00000139344	AMDHD1	0.0156148	5.78291e-07	1	NK cells	1966
ENSG00000127364	TAS2R4	0.0156039	5.88897e-07	1	NK cells	1967
ENSG00000228989	AC133528.2	0.0155948	5.97838e-07	1	NK cells	1968
ENSG00000173805	HAP1	0.0155864	6.06194e-07	1	NK cells	1969
ENSG00000255467	RP11-144G7.2	0.0155851	6.07471e-07	1	NK cells	1970
ENSG00000247853	RP5-940J5.6	0.0155469	6.47199e-07	1	NK cells	1971
ENSG00000273240	ENSG00000273240	0.015536	6.5891e-07	1	NK cells	1972
ENSG00000271653	RP11-259K5.1	0.0155138	6.83574e-07	1	NK cells	1973
ENSG00000225127	LINC00237	0.0155074	6.9076e-07	1	NK cells	1974
ENSG00000144406	UNC80	0.0154917	7.08842e-07	1	NK cells	1975
ENSG00000114841	DNAH1	0.0154752	7.28402e-07	1	NK cells	1976
ENSG00000228606	RP11-574F21.2	0.0154748	7.28875e-07	1	NK cells	1977
ENSG00000224794	RP3-333H23.8	0.0154698	7.34933e-07	1	NK cells	1978
ENSG00000272537	ENSG00000272537	0.0154663	7.39124e-07	1	NK cells	1979
ENSG00000108349	CASC3	0.0153317	9.21501e-07	1	NK cells	1980
ENSG00000139547	RDH16	0.0153105	9.54012e-07	1	NK cells	1981
ENSG00000224292	AF196972.9	0.0152767	1.00786e-06	1	NK cells	1982
ENSG00000103168	TAF1C	0.0152633	1.0302e-06	1	NK cells	1983
ENSG00000213999	MEF2B	0.0152592	1.03694e-06	1	NK cells	1984
ENSG00000224790	AP000704.5	0.0152459	1.05967e-06	1	NK cells	1985
ENSG00000132801	ZSWIM3	0.0152183	1.10824e-06	1	NK cells	1986
ENSG00000096088	PGC	0.0152105	1.12234e-06	1	NK cells	1987
ENSG00000187607	ZNF286A	0.0151892	1.16158e-06	1	NK cells	1988
ENSG00000265542	RP11-60A24.3	0.0151709	1.19648e-06	1	NK cells	1989
ENSG00000250692	CTB-35F21.4	0.0151437	1.25026e-06	1	NK cells	1990
ENSG00000255292	SDHD	0.015139	1.25983e-06	1	NK cells	1991
ENSG00000279727	ENSG00000279727	0.0150881	1.36734e-06	1	NK cells	1992
ENSG00000183281	PLGLB1	0.0150754	1.39556e-06	1	NK cells	1993
ENSG00000259940	CTD-3203P2.1	0.0150749	1.39662e-06	1	NK cells	1994
ENSG00000144214	LYG1	0.015049	1.45589e-06	1	NK cells	1995
ENSG00000266120	RP11-354P11.2	0.0150248	1.51361e-06	1	NK cells	1996
ENSG00000277745	ENSG00000277745	0.0150218	1.52074e-06	1	NK cells	1997
ENSG00000258984	UBE2F	0.0150005	1.57346e-06	1	NK cells	1998
ENSG00000255819	KLRK1	0.0149326	1.7536e-06	1	NK cells	1999
[truncated: 23,426 more rows]
