# Supplementary material for: The Human Cell Atlas bone marrow single-cell interactive web portal
Source: Exp Hematol. Author manuscript; Available in PMC 2019 Dec 1. (PMC6296228; doi:10.1016/j.exphem.2018.09.004)
Supplement: 4 [file NIHMS1510309-supplement-4.xlsx]

## Sheet: GO-Elite
cluster-1	Gene-Set Name	Number Changed	Number Measured	Number in Gene-Set	Percent Changed	Percent Present	Z Score	FisherExactP	AdjustedP	redundant with terms	inverse redundant	gene symbols
cluster-1	PBMC NK cell c19	20	45	45	44.4444	100	46.5877	1.43124e-39	6.79838e-38	PBMC NK cell		APMAP|C1orf21|CD247|CD7|GNLY|GPR56|IFITM1|IL2RB|KLRB1|KLRF1|MATK|PRF1|PRSS23|S1PR5|SH2D1B|SPON2|TBX21|TTC38|XCL2|ZAP70
cluster-1	PBMC NK cell	23	66	66	34.8485	100	44.1877	3.49923e-43	3.32426e-41		PBMC NK cell c19	APMAP|C1orf21|CD247|CD7|CHST12|CLIC3|GNLY|GPR56|IFITM1|IL2RB|KLRB1|KLRC1|KLRF1|MATK|PRF1|PRSS23|S1PR5|SH2D1B|SPON2|TBX21|TTC38|XCL2|ZAP70
cluster-1	CD56+ natural killer cell	17	198	199	8.58586	99.4975	18.3371	1.0539e-19	3.33736e-18			APMAP|CD160|CD247|GNLY|GPR56|JAK1|KLRB1|KLRC1|KLRF1|NCR3|PRF1|PRSS23|S1PR5|SH2D1B|TBX21|TRDC|XCL2
cluster-1	NKcell-control	8	54	55	14.8148	98.1818	16.7076	2.54449e-11	6.04315e-10			C1orf21|CD160|CLIC3|KLRF1|PRSS23|S1PR5|SPON2|TTC38
cluster-1	CD8	8	105	105	7.61905	100	11.7022	5.94128e-09	1.12884e-07			CLIC3|GPR56|KLRC1|KLRC2|MATK|PRF1|SPON2|TTC38
cluster-1	CD8 effector memory	6	113	113	5.30973	100	8.25749	5.01352e-06	7.93807e-05			APMAP|CD160|GPR56|S1PR5|TTC38|XCL2
cluster-2	Gene-Set Name	Number Changed	Number Measured	Number in Gene-Set	Percent Changed	Percent Present	Z Score	FisherExactP	AdjustedP	redundant with terms	inverse redundant	gene symbols
cluster-2	PBMC NK cell	20	66	66	30.303	100	31.3114	1.08307e-30	1.02892e-28			APOBEC3G|CCL5|CST7|CTSW|FCRL6|FGFBP2|GZMA|GZMH|GZMM|HOPX|KLRD1|KLRG1|LITAF|NKG7|PRKCH|PTPN7|PYHIN1|RARRES3|SAMD3|SH2D1A
cluster-2	PBMC NK cell c19	16	45	45	35.5556	100	30.3847	9.19433e-26	4.36731e-24			CST7|CTSW|FCRL6|FGFBP2|GZMA|GZMM|HCST|HOPX|IL2RG|KLRD1|LITAF|NKG7|PRKCH|PTPN7|RARRES3|SAMD3
cluster-2	PBMC alpha beta T-cell	6	14	14	42.8571	100	20.4464	9.88936e-11	2.34872e-09			CD8B|HCST|IL2RG|IL32|LCK|LYAR
cluster-2	PBMC CD8 T cell c22	4	7	7	57.1429	100	19.3369	3.98605e-08	7.57349e-07			CCL5|CD8A|CD8B|LYAR
cluster-2	CD56+ natural killer cell	15	198	199	7.57576	99.4975	12.8455	2.40331e-13	7.61048e-12			APOBEC3G|CALM1|CMC1|CST7|FCRL6|FGFBP2|FYN|GZMA|GZMH|KLRD1|PPP2R5C|PYHIN1|RARRES3|SAMD3|SYTL3
cluster-2	CD8	7	105	105	6.66667	100	8.08443	2.62331e-06	4.15357e-05			CD8A|CD8B|CTSW|FGFBP2|HCST|KLRD1|TRGC1
cluster-2	CD8Tcell-N0	3	59	59	5.08475	100	4.46561	0.00525855	0.0713661			CD8A|CD8B|KLRG1
cluster-2	Blueprint bulk HSC	6	307	307	1.9544	100	3.12382	0.00972296	0.0923681			FGFBP2|HLA-E|HOPX|KLRG1|PRKCH|PTPRC
cluster-2	CD8 effector memory	3	113	113	2.65487	100	2.83988	0.0302421	0.212391			APOBEC3G|CMC1|SH2D1A
cluster-2	Blueprint bulk GMP	4	193	193	2.07254	100	2.67257	0.0282837	0.212391			IL2RG|LITAF|PIK3R1|SYTL3
cluster-2	Blueprint bulk CLP	4	194	194	2.06186	100	2.66019	0.0287544	0.212391			B2M|CTSW|NKG7|SH2D1A
cluster-2	PBMC T regs c16	5	295	295	1.69492	100	2.47235	0.0312998	0.212391			CALM1|CD2|GZMK|IL32|LCK
cluster-3	Gene-Set Name	Number Changed	Number Measured	Number in Gene-Set	Percent Changed	Percent Present	Z Score	FisherExactP	AdjustedP	redundant with terms	inverse redundant	gene symbols
cluster-3	Blueprint bulk Multi-Lin	11	72	72	15.2778	100	17.1936	5.99712e-14	5.69726e-12			EEF1A1|RPL30|RPL31|RPL34|RPL35A|RPL38|RPL9|RPS10|RPS12|RPS25|RPS29
cluster-3	CD4+ T cell	10	199	199	5.02513	100	8.77698	6.41051e-08	3.04499e-06			CD3D|CD3E|CD3G|IL7R|LEPROTL1|MAL|PIK3IP1|TMEM66|TOMM7|TRBC2
cluster-3	PBMC Dedritic cell c11	7	119	119	5.88235	100	8.04046	2.71559e-06	8.59937e-05			RPL11|RPL14|RPL19|RPL27A|RPL32|RPL35A|RPS13
cluster-3	Blueprint bulk MEP	9	451	451	1.99557	100	4.36859	0.000519573	0.0123399			GLTSCR2|NOSIP|RPL13|RPL18|RPL27A|RPL32|RPL41|RPS15A|RPSA
cluster-3	PBMC T regs c16	5	295	295	1.69492	100	2.77488	0.0199812	0.316369			CD3D|CD3E|CD3G|NOSIP|RPSA
cluster-3	PBMC B cell c15	6	480	480	1.25	100	2.20746	0.0413665	0.491227			RPL10A|RPL31|RPS10|RPS15A|RPS16|RPS28
cluster-4	Gene-Set Name	Number Changed	Number Measured	Number in Gene-Set	Percent Changed	Percent Present	Z Score	FisherExactP	AdjustedP	redundant with terms	inverse redundant	gene symbols
cluster-4	PBMC Follicular B cell c24	7	16	16	43.75	100	24.9435	3.81904e-13	1.81404e-11			BIRC3|CD22|CD37|CD40|FCER2|FCRL1|FCRLA
cluster-4	PBMC B-cell	6	14	14	42.8571	100	22.848	2.47449e-11	7.83588e-10	CD19+CD20+ B cell		BANK1|BLK|CD19|CD40|FCRL1|MS4A1
cluster-4	CD19+CD20+ B cell	21	198	199	10.6061	99.4975	20.7769	1.51521e-24	1.43945e-22		Bcell-Memory_IgM|PBMC B-cell|PBMC Follicular B-cell|PBMC pro-B cell	ARHGAP24|BANK1|BIRC3|BLK|CD19|CD22|CD40|CD79A|COBLL1|FCER2|FCRL1|FCRL2|FCRLA|HVCN1|MS4A1|P2RX5|PNOC|RALGPS2|SNX29P2|TLR10|TNFRSF13C
cluster-4	PBMC Follicular B-cell	4	9	9	44.4444	100	18.9992	5.784e-08	1.09896e-06	CD19+CD20+ B cell		CD22|FCER2|FCRLA|RALGPS2
cluster-4	PBMC P1 B-cells	12	192	192	6.25	100	11.6495	4.85825e-11	1.15383e-09			BANK1|BLK|CD19|CLECL1|CPNE5|HVCN1|MS4A1|P2RX5|PNOC|RP5-887A10.1|TLR10|TNFRSF13C
cluster-4	PBMC pro-B cell	3	22	22	13.6364	100	8.8945	0.000151502	0.00239878	CD19+CD20+ B cell		CD79A|P2RX5|PNOC
cluster-4	Bcell-Memory_IgM	4	61	62	6.55738	98.3871	6.85632	0.00020009	0.00271551	CD19+CD20+ B cell		BANK1|BLK|FCRL2|MS4A1
cluster-4	Blueprint bulk Multi-Lin	3	72	72	4.16667	100	4.51969	0.00496759	0.0589902			CD37|CD52|RPS27
cluster-5	Gene-Set Name	Number Changed	Number Measured	Number in Gene-Set	Percent Changed	Percent Present	Z Score	FisherExactP	AdjustedP	redundant with terms	inverse redundant	gene symbols
cluster-5	PBMC MEG	27	163	171	16.5644	95.3216	27.9388	6.38449e-36	6.06527e-34			ACRBP|AP001189.4|BEND2|C2orf88|CLEC1B|CTTN|ESAM|GNAZ|GNG11|GP1BA|HGD|HIST1H2BJ|LGALSL|NCOA4|NT5C3A|PDZK1IP1|PPBP|RGS18|RP11-879F14.2|SCN1B|SDPR|SPARC|SPOCD1|TMEM40|TREML1|TSC22D1|TUBB1
cluster-5	PBMC MEG c8	15	150	150	10	100	15.8016	7.75158e-16	3.682e-14			AC147651.3|CLDN5|ENKUR|GP1BA|HIST1H2AC|MAP3K7CL|MMD|MYL9|NRGN|PF4V1|PPBP|RP11-501J20.5|RUFY1|SPARC|TREML1
cluster-5	Blueprint bulk Meg	22	579	579	3.79965	100	10.9952	1.8912e-14	5.98881e-13			ACRBP|C2orf88|CLEC1B|CTTN|ENKUR|GNAZ|GNG11|GP1BA|HGD|ITGB3|LGALSL|LY6G6F|NT5C3A|PF4V1|PPBP|RGS18|RUFY1|SDPR|SPARC|TMEM40|TREML1|TUBB1
cluster-6	Gene-Set Name	Number Changed	Number Measured	Number in Gene-Set	Percent Changed	Percent Present	Z Score	FisherExactP	AdjustedP	redundant with terms	inverse redundant	gene symbols
cluster-6	common lymphoid progenitor cell	14	198	199	7.07071	99.4975	14.9405	7.09397e-15	6.73927e-13			AKAP12|ARPP21|CD9|DUSP26|HMHB1|HPS4|LDLRAD4|LHPP|MME|P4HA2|QRSL1|RAG1|RAG2|RCSD1
cluster-6	CD4 central memory	3	111	111	2.7027	100	3.8325	0.0100029	0.475139			CDHR3|CMTM7|TIFA
cluster-7	Gene-Set Name	Number Changed	Number Measured	Number in Gene-Set	Percent Changed	Percent Present	Z Score	FisherExactP	AdjustedP	redundant with terms	inverse redundant	gene symbols
cluster-7	PBMC Follicular B-cell	3	9	9	33.3333	100	16.3688	3.6583e-06	0.000115846	PBMC Follicular B cell c24	PBMC Follicular B cell c24	CD72|TCL1A|VPREB3
cluster-7	PBMC CD8 effector T cells c18	10	166	166	6.0241	100	12.19	1.68804e-10	1.60364e-08			AURKB|BIRC5|CDCA8|FAM111B|FAM64A|H2AFX|MXD3|NUSAP1|RRM2|SMC4
cluster-7	PBMC Follicular B cell c24	3	16	16	18.75	100	12.176	2.39725e-05	0.000526072	PBMC Follicular B-cell	PBMC Follicular B-cell	CD72|TCL1A|VPREB3
cluster-7	CD4Tcell-Th1-restimulated48hour	5	61	64	8.19672	95.3125	10.1562	2.35323e-06	0.000111779		CD4Tcell-Th2-restimulated48hour	AURKB|BIRC5|CDCA8|CENPF|MKI67
cluster-7	common lymphoid progenitor cell	6	198	199	3.0303	99.4975	6.28148	6.60037e-05	0.000956101			CD79B|CMTM8|FAM111B|FAM64A|VDAC1|VPREB3
cluster-7	Blueprint bulk Eryth	8	355	355	2.25352	100	6.0219	2.7688e-05	0.000526072			AURKB|BIRC5|CDCA8|NUSAP1|PTTG1|RAD51AP1|RRM2|TOP2A
cluster-7	PBMC T regs c16	7	295	295	2.37288	100	5.81284	7.04495e-05	0.000956101			CENPF|DEK|H2AFV|MKI67|PTTG1|RAD51AP1|TOP2A
cluster-7	CD4Tcell-Th2-restimulated48hour	3	64	65	4.6875	98.4615	5.7417	0.00158533	0.0188258	CD4Tcell-Th1-restimulated48hour		BIRC5|CENPF|MKI67
cluster-7	CD19+CD20+ B cell	3	198	199	1.51515	99.4975	2.70824	0.0349715	0.302027			CD72|IGLC5|TCL1A
cluster-8	Gene-Set Name	Number Changed	Number Measured	Number in Gene-Set	Percent Changed	Percent Present	Z Score	FisherExactP	AdjustedP	redundant with terms	inverse redundant	gene symbols
cluster-8	common lymphoid progenitor cell	10	198	199	5.05051	99.4975	14.6015	1.82531e-12	1.73404e-10			BLNK|COL5A1|CYGB|DNTT|EBF1|NPY|SSBP2|TOP2B|VPREB1|ZCCHC7
cluster-8	Blueprint bulk CLP	6	194	194	3.09278	100	8.59002	2.44346e-06	0.000116064			BLNK|CD99|DNTT|EBF1|TOP2B|VPREB1
cluster-8	PBMC T regs c16	3	295	295	1.01695	100	2.95148	0.0259811	0.547456			CD99|DNTT|MYL6B
cluster-8	Blueprint bulk HSC	3	307	307	0.977199	100	2.86256	0.0288135	0.547456			ERG|SOCS2|SSBP2
cluster-9	Gene-Set Name	Number Changed	Number Measured	Number in Gene-Set	Percent Changed	Percent Present	Z Score	FisherExactP	AdjustedP	redundant with terms	inverse redundant	gene symbols
cluster-9	CD71+GPA+ erythroblast cell	31	197	199	15.736	98.995	28.1352	6.30088e-40	2.99292e-38			ADD2|AHSP|ALAS2|ANK1|CA1|CA2|DNAJA4|FECH|GLRX5|GYPA|GYPB|HBA1|HBA2|HBB|HBD|HEMGN|HMBS|MBOAT2|MINPP1|OAT|RFESD|RHAG|SELENBP1|SLC25A21|SLC25A37|SLC25A39|SLC4A1|SNCA|SPTA1|TMEM14B|TMEM56
cluster-9	Blueprint bulk Eryth	36	355	355	10.1408	100	24.0739	1.12639e-40	1.07007e-38			ADD2|AHSP|AK1|AKR1C3|ALAS2|ANK1|BLVRB|CA1|CTSE|DNAJA4|FECH|GYPA|GYPB|HBA1|HBA2|HBB|HEMGN|HMBS|METAP2|MINPP1|MYL4|NFIA|OAT|PRDX2|RFESD|RHAG|SELENBP1|SLC25A21|SLC25A37|SLC25A39|SLC4A1|SPTA1|TMEM14B|TUBG1|UBAC1|UROD
cluster-10	Gene-Set Name	Number Changed	Number Measured	Number in Gene-Set	Percent Changed	Percent Present	Z Score	FisherExactP	AdjustedP	redundant with terms	inverse redundant	gene symbols
cluster-10	megakaryocyte erythroid progenitor cell	16	199	199	8.0402	100	18.8901	1.05047e-19	9.97946e-18			ATP5G1|CDH1|CXADR|EPCAM|FAM178B|FAM89A|GAL|GAR1|HMGN5|ISOC2|KCNH2|NME4|NMNAT3|NMU|SERBP1|SYNGR1
cluster-10	Blueprint bulk Eryth	5	355	355	1.40845	100	3.5365	0.00619699	0.196238			CDH1|EPCAM|HBQ1|REXO2|SYNGR1
cluster-10	PBMC B cell c15	6	480	480	1.25	100	3.53255	0.00467952	0.196238			CCT6A|GAR1|ISOC2|PYCR1|REXO2|RPL22L1
cluster-11	Gene-Set Name	Number Changed	Number Measured	Number in Gene-Set	Percent Changed	Percent Present	Z Score	FisherExactP	AdjustedP	redundant with terms	inverse redundant	gene symbols
cluster-11	megakaryocyte erythroid progenitor cell	18	199	199	9.04523	100	20.9264	5.4479e-23	5.1755e-21			APOC1|CDC42BPA|CDK4|CMBL|CNRIP1|CSF1|FHL2|FSCN1|GATA1|MPST|MYC|NECAB1|PDZD8|PVT1|SLC39A3|SMIM10|TFR2|TMEM14C
cluster-11	Blueprint bulk MEP	10	451	451	2.21729	100	6.87231	1.59106e-06	7.55756e-05			CNRIP1|DNPH1|ISYNA1|MARCKSL1|MPST|MYC|PDZD8|PKIG|PNMT|TFR2
cluster-12	Gene-Set Name	Number Changed	Number Measured	Number in Gene-Set	Percent Changed	Percent Present	Z Score	FisherExactP	AdjustedP	redundant with terms	inverse redundant	gene symbols
cluster-12	PBMC CD8 effector T cells c18	15	166	166	9.03614	100	14.9434	3.60897e-15	3.42852e-13			ASF1B|CDC45|HIST1H4C|MCM3|NASP|NUCKS1|PCNA|PHGDH|RFC5|SMC2|STMN1|TK1|TUBA1B|TYMS|ZWINT
cluster-12	PBMC T regs c16	17	295	295	5.76271	100	12.3435	6.44075e-14	3.05936e-12			CDCA5|CENPH|DUT|GINS2|HELLS|HMGA1|HMGB1|HNRNPA2B1|KIAA0101|LDHA|LDHB|MAD2L1|MCM7|PTMA|RAN|RANBP1|SLC25A5
cluster-12	Blueprint bulk Eryth	15	355	355	4.22535	100	9.58637	2.40614e-10	7.61943e-09			ASF1B|CDC45|CDCA5|GINS2|HIST1H4C|KIAA0101|MAD2L1|MCM3|MCM7|PCNA|RFC5|SKA3|SPC25|TK1|ZWINT
cluster-12	PBMC T-cell effector memory	3	23	23	13.0435	100	8.11181	0.000254049	0.00482693			HNRNPA2B1|TYMS|ZWINT
cluster-12	PBMC Plasma cell	5	104	104	4.80769	100	5.9098	0.000242834	0.00482693			GGH|NME1|PEBP1|RAN|TK1
cluster-12	granulocyte macrophage progenitor cell	4	125	125	3.2	100	4.03812	0.00474156	0.0750747			ALDH7A1|IGLL1|SLC25A5|TUBA1B
cluster-12	T cell central memory	3	110	110	2.72727	100	3.10919	0.0222427	0.301865			KIAA0101|TYMS|ZWINT
cluster-13	Gene-Set Name	Number Changed	Number Measured	Number in Gene-Set	Percent Changed	Percent Present	Z Score	FisherExactP	AdjustedP	redundant with terms	inverse redundant	gene symbols
cluster-13	Blueprint bulk Meg	30	579	579	5.18135	100	15.4443	1.75693e-24	1.66908e-22			ACTN1|ADCY6|ARHGAP6|C12orf39|C6orf25|CLU|CMTM5|DAD1|GCSAML|GMPR|GSN|GUCY1B3|ITGA2B|LCN2|LTBP1|MEGT1|MMRN1|PDLIM1|PF4|PLEK|PROS1|PRTFDC1|RAB27B|RAP1B|SELP|TMSB4X|TUBA1C|UBE2C|VWF|WBP5
cluster-13	PBMC MEG	12	163	171	7.36196	95.3216	11.7232	5.17753e-11	2.45933e-09			ALOX12|ARHGAP6|CMTM5|FERMT3|GMPR|GP9|LCN2|MMRN1|PF4|PRTFDC1|SLC18A2|TPM1
cluster-13	PBMC MEG c8	9	150	150	6	100	8.9853	1.09518e-07	3.46808e-06			C12orf39|CLU|ITGA2B|LTBP1|PF4|PROS1|RAB27B|TGFB1I1|VWF
cluster-13	acute myeloid leukemia pre-leukemic hematopoietic stem cell	6	199	199	3.01508	100	4.68261	0.00079354	0.0188466			ADCY6|CDH6|GUCY1B3|PROS1|SELP|VWF
cluster-13	common myeloid progenitor cell	3	78	78	3.84615	100	3.89379	0.00944395	0.179435			DTD1|SLC18A2|WFDC1
cluster-14	Gene-Set Name	Number Changed	Number Measured	Number in Gene-Set	Percent Changed	Percent Present	Z Score	FisherExactP	AdjustedP	redundant with terms	inverse redundant	gene symbols
cluster-14	Blueprint bulk HSC	9	307	307	2.9316	100	10.6442	2.18663e-09	2.0773e-07			BEX1|EMCN|GUCY1A3|HLF|HMGA2|KRT18|MECOM|NKAIN2|RBPMS
cluster-14	acute myeloid leukemia pre-leukemic hematopoietic stem cell	4	199	199	2.01005	100	5.62716	0.000637458	0.0302792			CALN1|CDH7|CHRM3|MECOM
cluster-15	Gene-Set Name	Number Changed	Number Measured	Number in Gene-Set	Percent Changed	Percent Present	Z Score	FisherExactP	AdjustedP	redundant with terms	inverse redundant	gene symbols
cluster-15	acute myeloid leukemia pre-leukemic hematopoietic stem cell	6	199	199	3.01508	100	7.47734	1.13883e-05	0.00108188			CRHBP|HTR1F|MED12L|MYCT1|ZNF385D|ZNF521
cluster-15	common myeloid progenitor cell	3	78	78	3.84615	100	6.05218	0.00119543	0.0378552	Blueprint bulk MEP		DEPTOR|HPGDS|SVOPL
cluster-15	Blueprint bulk MEP	6	451	451	1.33038	100	4.41083	0.00104163	0.0378552		common myeloid progenitor cell	CYTL1|DEPTOR|GATA2|HPGDS|PTPLA|SVOPL
cluster-15	PBMC MEG	3	163	171	1.84049	95.3216	3.85695	0.00958147	0.22756			GATA2|LAPTM4B|MYCT1
cluster-16	Gene-Set Name	Number Changed	Number Measured	Number in Gene-Set	Percent Changed	Percent Present	Z Score	FisherExactP	AdjustedP	redundant with terms	inverse redundant	gene symbols
cluster-16	Blueprint bulk Multi-Lin	5	72	72	6.94444	100	10.0964	2.39733e-06	0.000227747			GNB2L1|RPL15|RPL3|RPL5|RPS3A
cluster-16	PBMC B cell c15	8	480	480	1.66667	100	5.46658	6.90795e-05	0.00328128			GNB2L1|PRDX1|RPL3|RPL5|RPLP0|RPS2|RPS4X|RPS8
cluster-16	Blueprint bulk CLP	3	194	194	1.54639	100	3.10477	0.0220832	0.699302			ADA|BAALC|SOX4
cluster-17	Gene-Set Name	Number Changed	Number Measured	Number in Gene-Set	Percent Changed	Percent Present	Z Score	FisherExactP	AdjustedP
cluster-18	Gene-Set Name	Number Changed	Number Measured	Number in Gene-Set	Percent Changed	Percent Present	Z Score	FisherExactP	AdjustedP	redundant with terms	inverse redundant	gene symbols
cluster-18	Blueprint bulk CMP	6	287	287	2.09059	100	5.32882	0.000259231	0.024627			C19orf77|RPL18A|RPL36|RPL37A|SERPINB1|VAT1
cluster-18	Blueprint bulk GMP	4	193	193	2.07254	100	4.29772	0.00330312	0.120249			CALR|CTSG|HGF|STAR
cluster-18	PBMC B cell c15	6	480	480	1.25	100	3.65415	0.00379735	0.120249			CALR|RPL18A|RPL37A|RPL7|SEC61G|TMEM258
cluster-18	Blueprint bulk CLP	3	194	194	1.54639	100	3.0099	0.0246357	0.468078			CLDN10|NUCB2|SLC2A5
cluster-19	Gene-Set Name	Number Changed	Number Measured	Number in Gene-Set	Percent Changed	Percent Present	Z Score	FisherExactP	AdjustedP	redundant with terms	inverse redundant	gene symbols
cluster-19	PBMC Dedritic cell c11	22	119	119	18.4874	100	26.3307	1.84395e-29	1.75175e-27		PBMC MEP	AGPAT9|ALDH2|AMICA1|ANXA5|C1orf162|CACNA2D3|CD1C|CD1E|CLEC10A|CTSH|ENHO|FCER1A|GDI2|HLA-DQA2|HLA-DRB5|IL1R2|LY86|NDRG2|PHACTR1|PKIB|RAC1|RNH1
cluster-19	PBMC MEP	7	26	26	26.9231	100	17.9891	6.55344e-11	2.07526e-09	PBMC Dedritic cell c11		CD1C|CLEC10A|FCER1A|GDI2|HLA-DQA2|HLA-DRB5|PHACTR1
cluster-19	PBMC Macrophage	11	119	119	9.2437	100	12.7516	3.1264e-11	1.48504e-09			ALDH2|AMICA1|ARPC1B|ARPC3|C1orf162|CPVL|CTSH|LY86|RAC1|RNH1|S100A10
cluster-19	DendriticCell-Control	5	61	63	8.19672	96.8254	7.99775	2.10259e-05	0.000499366			C1orf54|CD1E|CLEC10A|FCER1A|NDRG2
cluster-19	Blueprint bulk HSC	8	307	307	2.60586	100	4.88095	0.000264459	0.00502472			AMICA1|C1orf162|HLA-DPA1|HLA-DPB1|HLA-DQA1|HLA-DQA2|HLA-DQB1|HLA-DRB1
cluster-20	Gene-Set Name	Number Changed	Number Measured	Number in Gene-Set	Percent Changed	Percent Present	Z Score	FisherExactP	AdjustedP	redundant with terms	inverse redundant	gene symbols
cluster-20	granulocyte macrophage progenitor cell	6	125	125	4.8	100	10.296	3.89458e-07	1.84992e-05			AZU1|ELANE|KCNE1L|NREP|PRTN3|SERPINB8
cluster-20	Blueprint bulk GMP	7	193	193	3.62694	100	9.53933	2.30728e-07	1.84992e-05			AREG|AZU1|ELANE|FLT3|MS4A3|PRTN3|SERPINB8
cluster-20	Blueprint bulk CMP	3	287	287	1.0453	100	2.76001	0.0326149	0.823256			RPL35|RPL39|VAMP8
cluster-21	Gene-Set Name	Number Changed	Number Measured	Number in Gene-Set	Percent Changed	Percent Present	Z Score	FisherExactP	AdjustedP	redundant with terms	inverse redundant	gene symbols
cluster-21	PBMC Macrophage	5	119	119	4.20168	100	6.43649	0.00012166	0.0060087		PBMC Dedritic cell c12	AP2S1|GSTP1|RAB32|SERF2|VIM
cluster-21	Blueprint bulk GMP	6	193	193	3.10881	100	5.85756	0.000126499	0.0060087			ANXA2|IQGAP1|MPO|RNASE3|SAMHD1|VIM
cluster-21	PBMC B cell c15	7	480	480	1.45833	100	3.63989	0.0031578	0.099997			MT-CO2|MT-CO3|MT-ND4|NT5DC2|RPLP1|SERF2|SLC44A1
cluster-21	PBMC Dedritic cell c11	3	119	119	2.52101	100	3.57658	0.0131823	0.31308			ANXA2|AP2S1|RPS24
cluster-21	PBMC Dedritic cell c12	3	167	167	1.79641	100	2.78517	0.0320639	0.609214	PBMC Macrophage		GSTP1|RAB32|VIM
cluster-22	Gene-Set Name	Number Changed	Number Measured	Number in Gene-Set	Percent Changed	Percent Present	Z Score	FisherExactP	AdjustedP	redundant with terms	inverse redundant	gene symbols
cluster-22	PBMC Monocyte	11	27	27	40.7407	100	31.98	1.89479e-20	1.80005e-18			APLP2|CDA|CSF3R|FPR1|PLBD1|QPCT|RBP7|S100A12|S100A8|S100A9|VCAN
cluster-22	PBMC Monocyte Progenitors	5	8	8	62.5	100	26.7713	6.10309e-11	1.93265e-09			QPCT|S100A12|S100A8|S100A9|TSPO
cluster-22	CD14+ monocyte cell	12	199	199	6.03015	100	12.196	1.5531e-11	7.37721e-10			CDA|CYBB|FPR1|KCTD12|METTL9|MNDA|MPEG1|PLBD1|QPCT|RBP7|S100A12|VCAN
cluster-22	PBMC Macrophage	9	119	119	7.56303	100	11.9496	1.12876e-09	2.6808e-08			CAPG|CYBA|GRN|LGALS1|MNDA|MPEG1|SH3BGRL3|TNFSF13B|TSPO
cluster-22	PBMC Dedritic cell c11	5	119	119	4.20168	100	6.31668	0.000141612	0.00239703			CAPG|GRN|LGALS1|MCL1|MNDA
cluster-22	Blueprint bulk GMP	6	193	193	3.10881	100	5.74041	0.000151391	0.00239703			APLP2|CSF3R|LGALS1|MCL1|PLAUR|TNFSF13B
cluster-23	Gene-Set Name	Number Changed	Number Measured	Number in Gene-Set	Percent Changed	Percent Present	Z Score	FisherExactP	AdjustedP	redundant with terms	inverse redundant	gene symbols
cluster-23	PBMC Macrophage	16	119	119	13.4454	100	19.9463	1.20693e-19	1.14658e-17		PBMC Dedritic cell c11	AP1S2|CD14|CFP|CST3|DUSP1|FCGRT|FGL2|FOS|GPX1|LGALS2|LGALS3|LYZ|PFDN5|S100A6|SRGN|TYMP
cluster-23	PBMC Monocyte	6	27	27	22.2222	100	15.8513	3.25576e-09	1.54649e-07			CD14|CEBPD|CSTA|FCN1|MS4A6A|NFKBIA
cluster-23	PBMC Leukocyte Activatin c9	7	62	62	11.2903	100	11.9534	2.06605e-08	6.54249e-07			CEBPB|CFP|DUSP6|EMP3|FCN1|S100A6|TYMP
cluster-23	PBMC MDP	6	68	68	8.82353	100	9.6575	1.03354e-06	1.96373e-05			CEBPB|DUSP6|G0S2|IFI30|MAFB|NINJ1
cluster-23	Monocyte-Day0	5	63	64	7.93651	98.4375	8.30101	1.5114e-05	0.000239305			AP1S2|CEBPD|FCN1|LGALS2|MS4A6A
cluster-23	CD14+ monocyte cell	9	199	199	4.52261	100	8.04308	4.99371e-07	1.18601e-05			AP1S2|CD14|CEBPD|CLEC4A|FCN1|FGL2|IFI30|NINJ1|TYMP
cluster-23	Blueprint bulk GMP	6	193	193	3.10881	100	5.12737	0.00039315	0.00533561			CLEC4A|KLF10|LYZ|MS4A6A|NAMPT|NINJ1
cluster-23	PBMC Dedritic cell c11	4	119	119	3.36134	100	4.39571	0.00303018	0.0359834	PBMC Macrophage		AP1S2|CST3|FCGRT|FOS
cluster-24	Gene-Set Name	Number Changed	Number Measured	Number in Gene-Set	Percent Changed	Percent Present	Z Score	FisherExactP	AdjustedP	redundant with terms	inverse redundant	gene symbols
cluster-24	PBMC Leukocyte Activatin c9	33	62	62	53.2258	100	49.0802	3.38339e-59	3.21422e-57			ASAH1|BID|C10orf54|C1QA|CD68|CDKN1C|CFD|COTL1|CTSS|FCER1G|FTH1|FTL|HES4|IFITM2|IFITM3|LYN|MS4A7|NEAT1|OAZ1|PILRA|PSAP|RHOC|RP11-290F20.3|S100A11|S100A4|SAT1|SERPINA1|SLC7A7|SPI1|STXBP2|TIMP1|TNFRSF1B|TYROBP
cluster-24	PBMC MDP	24	68	68	35.2941	100	33.8594	1.3195e-36	6.26761e-35			ASAH1|BID|C10orf54|C5AR1|CD68|CFD|COTL1|CSF1R|CSTB|CTSS|FTL|HCK|IFITM3|LRRC25|PILRA|S100A4|SAT1|SERPINA1|SLC7A7|SPI1|STXBP2|TIMP1|TNFRSF1B|WARS
cluster-24	PBMC B-cell progenitor	6	16	16	37.5	100	17.4124	8.00686e-10	1.90163e-08			CDKN1C|CKB|HES4|MS4A7|SIGLEC10|TCF7L2
cluster-24	CD14+ monocyte cell	16	199	199	8.0402	100	12.3707	3.02915e-13	9.5923e-12			ASAH1|C5AR1|CD68|COTL1|CTSS|CXCL16|LILRA1|LILRA5|LILRB2|PILRA|PSAP|S100A11|SERPINA1|SLC7A7|TNFRSF1B|ZNF703
cluster-24	PBMC Macrophage	8	119	119	6.72269	100	7.8025	1.81781e-06	3.45384e-05			FCER1G|FTH1|LYN|OAZ1|PSAP|RNASET2|S100A11|TYROBP
cluster-24	Monocyte-Day0	4	63	64	6.34921	98.4375	5.30417	0.00104827	0.0142265			CDKN1C|LILRA1|LILRA5|TPPP3
cluster-24	Blueprint bulk GMP	6	193	193	3.10881	100	3.9735	0.00249997	0.0296872			CSF1R|HCK|MS4A7|RNASET2|TPPP3|TYROBP
cluster-24	PBMC CD4 T-cell c7	3	61	61	4.91803	100	3.89172	0.00948372	0.100106			FCGR3A|LYPD2|SIGLEC10
cluster-25	Gene-Set Name	Number Changed	Number Measured	Number in Gene-Set	Percent Changed	Percent Present	Z Score	FisherExactP	AdjustedP	redundant with terms	inverse redundant	gene symbols
cluster-25	DendriticCell-LPSstimulated	4	65	68	6.15385	95.5882	9.08731	2.56988e-05	0.00244138			FSTL1|LUM|SERPING1|TFPI
cluster-25	Monocyte-Day7	3	58	58	5.17241	100	7.14769	0.000502319	0.0238601			APOE|IGFBP2|LPL
cluster-25	PBMC MEG c8	3	150	150	2	100	4.07341	0.00762797	0.21197			CALD1|FSTL1|IGFBP2
cluster-25	Blueprint bulk HSC	4	307	307	1.30293	100	3.50951	0.00892504	0.21197			CHRDL1|SEPP1|SERPING1|TFPI
cluster-26	Gene-Set Name	Number Changed	Number Measured	Number in Gene-Set	Percent Changed	Percent Present	Z Score	FisherExactP	AdjustedP	redundant with terms	inverse redundant	gene symbols
cluster-26	PBMC Dendritic cell	29	56	56	51.7857	100	46.6641	5.64193e-52	2.67992e-50	PBMC pDC c14		ALOX5AP|APP|ASIP|BCL11A|CCDC50|CLEC4C|CYB561A3|EPHB1|IL3RA|IRF7|IRF8|LRRC26|MAP1A|PLD4|PPM1J|PPP1R14B|PROC|PTPRS|SCAMP5|SCT|SERPINF1|SMPD3|SPIB|TCF4|TNFRSF21|TPM2|TRAF4|TSPAN13|UGCG
cluster-26	PBMC pDC c14	37	139	139	26.6187	100	37.5195	8.74563e-55	8.30835e-53		PBMC Dendritic cell	ALOX5AP|APP|ASIP|BCL11A|C1orf186|CCDC50|CLEC4C|CYB561A3|EPHB1|GZMB|IL3RA|IRF7|IRF8|LRRC26|MAP1A|NPC2|P2RY14|PLAC8|PLD4|PPM1J|PPP1R14B|PROC|PTPRS|RP11-117D22.2|RP11-73G16.2|SCAMP5|SCT|SERPINF1|SMPD3|SPIB|TCF4|TNFRSF21|TPM2|TRAF4|TSPAN13|UGCG|ZFAT
cluster-26	granulocyte macrophage progenitor cell	16	125	125	12.8	100	16.6085	6.32825e-17	2.00395e-15			CLEC4C|EPHB1|IRF7|IRF8|LGMN|MYBL2|PACSIN1|PLD4|PPM1J|PPP1R14B|PTCRA|PTPRS|SCT|SEC61B|SHD|SMPD3
cluster-26	PBMC Plasma cell	5	104	104	4.80769	100	5.15122	0.000666129	0.0158206			C12orf75|MYBL2|SEC61B|SPCS1|ZFAT
cluster-26	Blueprint bulk CLP	5	194	194	2.57732	100	3.25233	0.0099435	0.188926			BCL11A|C12orf75|GZMB|IRF4|SERPINF1
cluster-27	Gene-Set Name	Number Changed	Number Measured	Number in Gene-Set	Percent Changed	Percent Present	Z Score	FisherExactP	AdjustedP	redundant with terms	inverse redundant	gene symbols
cluster-27	PBMC Plasma cell	18	104	104	17.3077	100	23.5597	8.82501e-24	4.19188e-22		granulocyte macrophage progenitor cell	ABCB9|C19orf10|CHPF|CRELD2|DERL3|FKBP11|FKBP2|HERPUD1|HSP90B1|IGLL5|ITM2C|MZB1|PDIA4|PRDX4|SPCS2|UBE2J1|VIMP|XBP1
cluster-27	PBMC B cell c15	30	480	480	6.25	100	17.6891	6.24212e-28	5.93001e-26		PlasmaCell-FromPBMC|granulocyte macrophage progenitor cell	ABCB9|C19orf10|CD27|CHPF|CRELD2|DERL3|FKBP11|FKBP2|HERPUD1|HSP90B1|IGF1|IGJ|ITM2C|JSRP1|MZB1|PARM1|PDIA4|PPAPDC1B|PRDX4|RASGRP3|RP11-16E12.2|SDC1|SEC11C|SPAG4|SPCS2|TNFRSF13B|TNFRSF17|UBE2J1|VIMP|XBP1
cluster-27	PlasmaCell-FromBoneMarrow	6	60	60	10	100	10.0679	6.63086e-07	2.09977e-05			AMPD1|DPEP1|KDELR3|SCNN1B|SDC1|SPAG4
cluster-27	PlasmaCell-FromPBMC	4	63	70	6.34921	90	6.33768	0.000339309	0.00644686	PBMC B cell c15		ABCB9|IGF1|TNFRSF17|UBE2J1
cluster-27	CD19+CD20+ B cell	7	198	199	3.53535	99.4975	5.84839	7.55253e-05	0.00179373			IGKV1-12|IGLC3|IGLL5|IGLV6-57|PARM1|TNFRSF13B|TNFRSF17
cluster-27	granulocyte macrophage progenitor cell	4	125	125	3.2	100	4.107	0.00434416	0.0687826	PBMC B cell c15|PBMC Plasma cell		DERL3|HSP90B1|ITM2C|PDIA4

## Sheet: Gene-Associations
Ensembl Gene ID	Symbol	Human Immune Gene-Sets
ENSG00000161849	KRT84	Bcell-Memory_IgG_IgA
ENSG00000136573	BLK	Bcell-Memory_IgG_IgA
ENSG00000169031	COL4A3	Bcell-Memory_IgG_IgA
ENSG00000143199	ADCY10	Bcell-Memory_IgG_IgA
ENSG00000144935	TRPC1	Bcell-Memory_IgG_IgA
ENSG00000143196	DPT	Bcell-Memory_IgG_IgA
ENSG00000095627	TDRD1	Bcell-Memory_IgG_IgA
ENSG00000186487	MYT1L	Bcell-Memory_IgG_IgA
ENSG00000136231	IGF2BP3	Bcell-Memory_IgG_IgA
ENSG00000172476	RAB40A	Bcell-Memory_IgG_IgA
ENSG00000124749	COL21A1	Bcell-Memory_IgG_IgA
ENSG00000230847	AC044797.1	Bcell-Memory_IgG_IgA
ENSG00000021645	NRXN3	Bcell-Memory_IgG_IgA
ENSG00000197822	OCLN	Bcell-Memory_IgG_IgA
ENSG00000179674	ARL14	Bcell-Memory_IgG_IgA
ENSG00000104723	TUSC3	Bcell-Memory_IgG_IgA
ENSG00000172201	ID4	Bcell-Memory_IgG_IgA
ENSG00000140093	SERPINA10	Bcell-Memory_IgG_IgA
ENSG00000129167	TPH1	Bcell-Memory_IgG_IgA
ENSG00000104432	IL7	Bcell-Memory_IgG_IgA
ENSG00000213067	AC092447.1	Bcell-Memory_IgG_IgA
ENSG00000003987	MTMR7	Bcell-Memory_IgG_IgA
ENSG00000214408	ENSG00000214408	Bcell-Memory_IgG_IgA
ENSG00000153064	BANK1	Bcell-Memory_IgG_IgA
ENSG00000103460	TOX3	Bcell-Memory_IgG_IgA
ENSG00000128052	KDR	Bcell-Memory_IgG_IgA
ENSG00000124429	POF1B	Bcell-Memory_IgG_IgA
ENSG00000147180	ZNF711	Bcell-Memory_IgG_IgA
ENSG00000113083	LOX	Bcell-Memory_IgG_IgA
ENSG00000145087	STXBP5L	Bcell-Memory_IgG_IgA
ENSG00000086991	NOX4	Bcell-Memory_IgG_IgA
ENSG00000176204	LRRTM4	Bcell-Memory_IgG_IgA
ENSG00000118017	A4GNT	Bcell-Memory_IgG_IgA
ENSG00000142539	AC020909.1	Bcell-Memory_IgG_IgA
ENSG00000187498	COL4A1	Bcell-Memory_IgG_IgA
ENSG00000039600	SOX30	Bcell-Memory_IgG_IgA
ENSG00000136160	EDNRB	Bcell-Memory_IgG_IgA
ENSG00000205084	TMEM231	Bcell-Memory_IgG_IgA
ENSG00000178075	GRAMD1C	Bcell-Memory_IgG_IgA
ENSG00000066629	EML1	Bcell-Memory_IgG_IgA
ENSG00000255192	NANOGP8	Bcell-Memory_IgG_IgA
ENSG00000198083	KRTAP9-9	Bcell-Memory_IgG_IgA
ENSG00000198464	ZNF480	Bcell-Memory_IgG_IgA
ENSG00000148053	NTRK2	Bcell-Memory_IgG_IgA
ENSG00000213415	ENSG00000213415	Bcell-Memory_IgG_IgA
ENSG00000183715	OPCML	Bcell-Memory_IgG_IgA
ENSG00000235008	AL023775.1	Bcell-Memory_IgG_IgA
ENSG00000159461	AMFR	Bcell-Memory_IgG_IgA
ENSG00000162670	BRINP3	Bcell-Memory_IgG_IgA
ENSG00000186472	PCLO	Bcell-Memory_IgG_IgA
ENSG00000158711	ELK4	Bcell-Memory_IgG_IgA
ENSG00000111704	NANOG	Bcell-Memory_IgG_IgA
ENSG00000150783	TEX12	Bcell-Memory_IgG_IgA
ENSG00000184304	PRKD1	Bcell-Memory_IgG_IgA
ENSG00000144285	SCN1A	Bcell-Memory_IgG_IgA
ENSG00000185875	THNSL1	Bcell-Memory_IgG_IgA
ENSG00000115808	STRN	Bcell-Memory_IgG_IgA
ENSG00000100473	COCH	Bcell-Memory_IgG_IgA
ENSG00000100592	DAAM1	Bcell-Memory_IgG_IgA
ENSG00000006468	ETV1	Bcell-Memory_IgG_IgA
ENSG00000147642	SYBU	Bcell-Memory_IgG_IgA
ENSG00000169851	PCDH7	Bcell-Memory_IgG_IgA
ENSG00000074266	EED	Bcell-Memory_IgM
ENSG00000136573	NEBL	Bcell-Memory_IgM
ENSG00000169031	NLGN4Y	Bcell-Memory_IgM
ENSG00000078114	JAM3	Bcell-Memory_IgM
ENSG00000165246	DAZ2	Bcell-Memory_IgM
ENSG00000166086	TRPC3	Bcell-Memory_IgM
ENSG00000205944	ENSG00000171362	Bcell-Memory_IgM
ENSG00000138741	COL10A1	Bcell-Memory_IgM
ENSG00000171362	MIOS	Bcell-Memory_IgM
ENSG00000123500	NLGN4X	Bcell-Memory_IgM
ENSG00000164654	QRSL1	Bcell-Memory_IgM
ENSG00000146938	EXOC6B	Bcell-Memory_IgM
ENSG00000130348	WNT16	Bcell-Memory_IgM
ENSG00000144036	GLUD2	Bcell-Memory_IgM
ENSG00000002745	LIFR	Bcell-Memory_IgM
ENSG00000182890	FABP7	Bcell-Memory_IgM
ENSG00000113594	GGA2	Bcell-Memory_IgM
ENSG00000164434	IMPG1	Bcell-Memory_IgM
ENSG00000103365	CNR1	Bcell-Memory_IgM
ENSG00000104432	DAZ4	Bcell-Memory_IgM
ENSG00000112706	CAPN10	Bcell-Memory_IgM
ENSG00000118432	GABRA2	Bcell-Memory_IgM
ENSG00000205916	NPY2R	Bcell-Memory_IgM
ENSG00000003987	MLF1	Bcell-Memory_IgM
ENSG00000142330	TRIM9	Bcell-Memory_IgM
ENSG00000151834	MS4A1	Bcell-Memory_IgM
ENSG00000153064	FAM135A	Bcell-Memory_IgM
ENSG00000185149	IGFBP1	Bcell-Memory_IgM
ENSG00000178053	PAWR	Bcell-Memory_IgM
ENSG00000100505	PNMA2	Bcell-Memory_IgM
ENSG00000156738	SPO11	Bcell-Memory_IgM
ENSG00000082269	SLC16A4	Bcell-Memory_IgM
ENSG00000146678	EPS15L1	Bcell-Memory_IgM
ENSG00000177425	SLC22A3	Bcell-Memory_IgM
ENSG00000240694	MMP16	Bcell-Memory_IgM
ENSG00000054796	PCDH11X	Bcell-Memory_IgM
ENSG00000168679	PAH	Bcell-Memory_IgM
ENSG00000127527	BCHE	Bcell-Memory_IgM
ENSG00000146477	INVS	Bcell-Memory_IgM
ENSG00000156103	INSL4	Bcell-Memory_IgM
ENSG00000102290	PCDH11Y	Bcell-Memory_IgM
ENSG00000171759	FN1	Bcell-Memory_IgM
ENSG00000142539	DAZ1	Bcell-Memory_IgM
ENSG00000114200	GPM6A	Bcell-Memory_IgM
ENSG00000119509	CD79B	Bcell-Memory_IgM
ENSG00000120211	MSTN	Bcell-Memory_IgM
ENSG00000099715	OR7A10	Bcell-Memory_IgM
ENSG00000115414	EPHA7	Bcell-Memory_IgM
ENSG00000188120	GYPA	Bcell-Memory_IgM
ENSG00000150625	FCRL2	Bcell-Memory_IgM
ENSG00000159461	GRAP	Bcell-Memory_IgM
ENSG00000007312	AP4E1	Bcell-Memory_IgM
ENSG00000138379	PCDH8	Bcell-Memory_IgM
ENSG00000127515	PARVB	Bcell-Memory_IgM
ENSG00000135333	DAZ3	Bcell-Memory_IgM
ENSG00000170180	CLCA4	Bcell-Memory_IgM
ENSG00000132704	ENAH	Bcell-Memory_IgM
ENSG00000154016	SLC2A2	Bcell-Memory_IgM
ENSG00000081014	CHML	Bcell-Memory_IgM
ENSG00000136099	DIRAS3	Bcell-Memory_IgM
ENSG00000188677	FAM13C	Bcell-Memory_IgM
ENSG00000187191	HEPH	Bcell-Memory_IgM
ENSG00000016602	FLG	Bcell-naive
ENSG00000154380	RHAG	Bcell-naive
ENSG00000163581	C11orf1	Bcell-naive
ENSG00000203668	CLCN4	Bcell-naive
ENSG00000162595	WASF1	Bcell-naive
ENSG00000148541	BCL7A	Bcell-naive
ENSG00000089472	DSP	Bcell-naive
ENSG00000143631	SGCE	Bcell-naive
ENSG00000112077	LRCH1	Bcell-naive
ENSG00000137720	MAGEA8	Bcell-naive
ENSG00000073464	SHANK2	Bcell-naive
ENSG00000112290	GABBR2	Bcell-naive
ENSG00000110987	MAGEB1	Bcell-naive
ENSG00000096696	DIMT1	Bcell-naive
ENSG00000127990	SUPT7L	Bcell-naive
ENSG00000136141	CNTNAP2	Bcell-naive
ENSG00000156009	AASS	Bcell-naive
ENSG00000162105	CORO2B	Bcell-naive
ENSG00000136928	CNKSR2	Bcell-naive
ENSG00000214107	CEP135	Bcell-naive
ENSG00000086189	SLC30A4	Bcell-naive
ENSG00000119760	PEG10	Bcell-naive
ENSG00000174469	TP53AIP1	Bcell-naive
ENSG00000008311	TCL1A	Bcell-naive
ENSG00000103647	AQP4	Bcell-naive
ENSG00000149970	CAMK2B	Bcell-naive
ENSG00000174799	SPICE1	Bcell-naive
ENSG00000104154	MAB21L1	Bcell-naive
ENSG00000242265	TAPT1	Bcell-naive
ENSG00000120471	CD22	Bcell-naive
ENSG00000100721	EDDM3A	Bcell-naive
ENSG00000171885	ABCB4	Bcell-naive
ENSG00000058404	HOXD1	Bcell-naive
ENSG00000163611	SLC13A1	Bcell-naive
ENSG00000180660	CD72	Bcell-naive
ENSG00000169762	PDE10A	Bcell-naive
ENSG00000012124	PCDH9	Bcell-naive
ENSG00000181562	PCK1	Bcell-naive
ENSG00000005471	DAZL	Bcell-naive
ENSG00000128645	ENSG00000217473	Bcell-naive
ENSG00000081800	ANO3	Bcell-naive
ENSG00000137101	SCN3A	Bcell-naive
ENSG00000112541	ZNF135	Bcell-naive
ENSG00000184226	SALL1	Bcell-naive
ENSG00000124253	LRP2	Bcell-naive
ENSG00000092345	USP53	Bcell-naive
ENSG00000217473	PKIA	Bcell-naive
ENSG00000134343	PLCL1	Bcell-naive
ENSG00000153253	CFAP36	Bcell-naive
ENSG00000176293	NET1	Bcell-naive
ENSG00000103449	ICA1	Bcell-naive
ENSG00000158711	LY96	Bcell-naive
ENSG00000081479	LDLRAD4	Bcell-naive
ENSG00000145390	POU2AF1	Bcell-naive
ENSG00000171033	F5	CD4
ENSG00000115896	CEACAM1	CD4
ENSG00000163001	NEFL	CD4
ENSG00000173848	TRAT1	CD4
ENSG00000003147	CEP170B	CD4
ENSG00000154589	NEFM	CD4
ENSG00000168675	FBLN7	CD4
ENSG00000110777	CSGALNACT1	CD4
ENSG00000198734	TMEM173	CD4
ENSG00000079385	AC008040.1	CD4
ENSG00000104725	MAL	CD4
ENSG00000163519	ANK3	CD4
ENSG00000099814	MORC4	CD4
ENSG00000104722	ISM1	CD4
ENSG00000144152	CD109	CD4
ENSG00000147408	PI16	CD4
ENSG00000184584	FRY	CD4
ENSG00000239219	USP10	CD4
ENSG00000172005	CYSLTR1	CD4
ENSG00000151150	ADTRP	CD4
ENSG00000133131	AC100861.1	CD4
ENSG00000101230	ZNRF1	CD4
ENSG00000156535	FAM174B	CD4
ENSG00000164530	GTF2IRD1	CD4
ENSG00000073910	ARG1	CD4
ENSG00000103194	AP002884.3	CD4
ENSG00000173198	CD40LG	CD4
ENSG00000111863	IFT57	CD4
ENSG00000246582	CTLA4	CD4
ENSG00000186187	MALT1	CD4
ENSG00000185442	GRPEL2	CD4
ENSG00000006704	SARDH	CD4
ENSG00000118520	DBH	CD4
ENSG00000250303	MAP3K1	CD4
ENSG00000102245	TNFRSF4	CD4
ENSG00000114446	STK24	CD4
ENSG00000163599	PELI1	CD4
ENSG00000172175	FHL1	CD4
ENSG00000164284	SOD2	CD4
ENSG00000123453	ADI1	CD4
ENSG00000123454	GNAQ	CD4
ENSG00000095015	CMTM8	CD4
ENSG00000186827	INPP4B	CD4
ENSG00000102572	AP003716.1	CD4
ENSG00000197329	BAG3	CD4
ENSG00000022267	AP3M2	CD4
ENSG00000112096	IKZF4	CD4
ENSG00000182551	KCNH2	CD4
ENSG00000156052	ZC2HC1A	CD4
ENSG00000170293	CD200	CD4
ENSG00000109452	TNFAIP8	CD4
ENSG00000251637	TSHZ2	CD4
ENSG00000151929	PTGIR	CD4
ENSG00000070718	SUSD4	CD4
ENSG00000123411	SLC40A1	CD4
ENSG00000055118	ZNF219	CD4
ENSG00000104427	SLC22A23	CD4
ENSG00000091972	ADGRE1	CD4
ENSG00000145779	IQCK	CD4
ENSG00000182463	CTSB	CD4
ENSG00000160013	CD28	CD4
ENSG00000143502	ANTXR2	CD4
ENSG00000138449	CD4	CD4
ENSG00000165804	ST6GALNAC1	CD4
ENSG00000137266	ACVR1	CD4
ENSG00000174837	PRG4	CD4
ENSG00000174628	FAM13A	CD4
ENSG00000164733	VAT1	CD4
ENSG00000178562	GNAQP1	CD4
ENSG00000163297	NEK3	CD4
ENSG00000010610	ALS2CL	CD4
ENSG00000070526	ANKRD55	CD4
ENSG00000115170	TSPAN18	CD4
ENSG00000116690	PGM2L1	CD4
ENSG00000138640	IL2RA	CD4
ENSG00000108828	SNHG18	CD4
ENSG00000214077	PLSCR3	CD4
ENSG00000136098	FAAH2	CD4
ENSG00000178038	BIRC3	CD4
ENSG00000164512	TRIM2	CD4
ENSG00000157570	HYI	CD4
ENSG00000165434	RBMS3	CD4
ENSG00000134460	MAGI3	CD4
ENSG00000250786	RNASET2	CD4
ENSG00000187838	TRIB2	CD4
ENSG00000165591	SETD7	CD4
ENSG00000023445	DTX1	CD4
ENSG00000109654	AC020571.1	CD4
ENSG00000178922	TMEM45B	CD4
ENSG00000144642	FAM19A2	CD4
ENSG00000081026	PSD3	CD4
ENSG00000026297	RPS28	CD4
ENSG00000071575	HNRNPH3	CD4
ENSG00000145391	NAB1	CD4
ENSG00000135144	TRIM32	CD4
ENSG00000229056	MEG8	CD4
ENSG00000151715	SGPP2	CD4
ENSG00000198673	AMMECR1	CD4
ENSG00000156011	SLC9A9	CD4
ENSG00000233927	MBD4	CD4 central memory
ENSG00000096746	LIMS3	CD4 central memory
ENSG00000138386	MAL2	CD4 central memory
ENSG00000119401	GREM2	CD4 central memory
ENSG00000163001	CAMLG	CD4 central memory
ENSG00000225746	TPT1P9	CD4 central memory
ENSG00000163082	SMC3	CD4 central memory
ENSG00000101935	AWAT1	CD4 central memory
ENSG00000181804	UFD1	CD4 central memory
ENSG00000129071	U6	CD4 central memory
ENSG00000256977	RPL36A	CD4 central memory
ENSG00000003147	SMIM19	CD4 central memory
ENSG00000147676	PTPN13	CD4 central memory
ENSG00000180875	CRYL1	CD4 central memory
ENSG00000164615	NKX2-3	CD4 central memory
ENSG00000234782	RPS28P7	CD4 central memory
ENSG00000108055	E2F4	CD4 central memory
ENSG00000204195	TRIM62	CD4 central memory
ENSG00000070010	RPL37P6	CD4 central memory
ENSG00000198734	BUB1	CD4 central memory
ENSG00000251928	ELOVL5	CD4 central memory
ENSG00000241343	CMTM7	CD4 central memory
ENSG00000176209	WWC1	CD4 central memory
ENSG00000163629	DUSP21	CD4 central memory
ENSG00000165475	LIMS1	CD4 central memory
ENSG00000119919	RILPL2	CD4 central memory
ENSG00000227097	CHD7	CD4 central memory
ENSG00000205250	CISD2	CD4 central memory
ENSG00000116525	SQSTM1	CD4 central memory
ENSG00000241431	AL139393.1	CD4 central memory
ENSG00000133131	SNORD114-3	CD4 central memory
ENSG00000169679	RP11-134G8.6	CD4 central memory
ENSG00000012660	PIM1	CD4 central memory
ENSG00000153551	RPS29	CD4 central memory
ENSG00000113645	TMEM156	CD4 central memory
ENSG00000103194	ARID5B	CD4 central memory
ENSG00000189037	ABCA9	CD4 central memory
ENSG00000169756	IQCB1	CD4 central memory
ENSG00000150977	IQCB2P	CD4 central memory
ENSG00000171316	CXCR5	CD4 central memory
ENSG00000186187	AC019097.1	CD4 central memory
ENSG00000145354	AC024995.1	CD4 central memory
ENSG00000161011	RPS10P7	CD4 central memory
ENSG00000231863	TIFA	CD4 central memory
ENSG00000201839	HSD11B1	CD4 central memory
ENSG00000242150	LRRC57	CD4 central memory
ENSG00000164284	AC073264.1	CD4 central memory
ENSG00000137193	COA6	CD4 central memory
ENSG00000213741	CCSAP	CD4 central memory
ENSG00000121895	MAP3K4	CD4 central memory
ENSG00000150347	LIMS4	CD4 central memory
ENSG00000154258	TPR	CD4 central memory
ENSG00000173226	FAM45A	CD4 central memory
ENSG00000217539	TCTEX1D2	CD4 central memory
ENSG00000160683	HINT1	CD4 central memory
ENSG00000231822	ODF2L	CD4 central memory
ENSG00000253945	GPR17	CD4 central memory
ENSG00000223396	FAM45BP	CD4 central memory
ENSG00000145365	HECA	CD4 central memory
ENSG00000117594	GPR19	CD4 central memory
ENSG00000180979	AC105206.1	CD4 central memory
ENSG00000229977	BCL2L14	CD4 central memory
ENSG00000168275	AL441992.1	CD4 central memory
ENSG00000154429	ATXN2L	CD4 central memory
ENSG00000085511	CDHR3	CD4 central memory
ENSG00000251637	ZWINT	CD4 central memory
ENSG00000256671	AC099548.1	CD4 central memory
ENSG00000047410	SNX12	CD4 central memory
ENSG00000119979	MBP	CD4 central memory
ENSG00000213123	AC116533.1	CD4 central memory
ENSG00000169567	ASAP1	CD4 central memory
ENSG00000122417	AL451074.5	CD4 central memory
ENSG00000144230	STAM	CD4 central memory
ENSG00000221930	INPP5E	CD4 central memory
ENSG00000104427	GPR15	CD4 central memory
ENSG00000112406	RPL23AP43	CD4 central memory
ENSG00000183150	AL391822.1	CD4 central memory
ENSG00000177725	KLHL5	CD4 central memory
ENSG00000121380	EML4	CD4 central memory
ENSG00000223478	TRIM8	CD4 central memory
ENSG00000182463	NETO2	CD4 central memory
ENSG00000168488	OTUD3	CD4 central memory
ENSG00000128536	DST	CD4 central memory
ENSG00000122952	RALA	CD4 central memory
ENSG00000010610	SVBP	CD4 central memory
ENSG00000232145	CIPC	CD4 central memory
ENSG00000070526	TP53INP1	CD4 central memory
ENSG00000115170	REEP3	CD4 central memory
ENSG00000116690	KANK3	CD4 central memory
ENSG00000147164	CREB3L2	CD4 central memory
ENSG00000197971	TXN	CD4 central memory
ENSG00000244398	IL1RAP	CD4 central memory
ENSG00000153317	CPNE7	CD4 central memory
ENSG00000230659	ARNTL2	CD4 central memory
ENSG00000136738	TNFSF12	CD4 central memory
ENSG00000187838	S100A10	CD4 central memory
ENSG00000148384	ZMIZ1	CD4 central memory
ENSG00000154165	BAD	CD4 central memory
ENSG00000227337	HSF4	CD4 central memory
ENSG00000229657	MMP25	CD4 central memory
ENSG00000109790	C15orf61	CD4 central memory
ENSG00000143924	IL12RB2	CD4 central memory
ENSG00000171206	ATP1B1	CD4 central memory
ENSG00000171208	CD274	CD4 central memory
ENSG00000071575	SLC17A3	CD4 central memory
ENSG00000169914	DUSP5P1	CD4 central memory
ENSG00000151914	CRYBG2	CD4 central memory
ENSG00000006451	GDPD5	CD4 central memory
ENSG00000177868	KAT2B	CD4 central memory
ENSG00000151715	DSTN	CD4 central memory
ENSG00000198894	LINGO3	CD4 central memory
ENSG00000164938	PHLDA1	CD4 effector memory
ENSG00000165476	CMTM6	CD4 effector memory
ENSG00000186994	TXNP5	CD4 effector memory
ENSG00000182158	LINC00312	CD4 effector memory
ENSG00000181804	C15orf62	CD4 effector memory
ENSG00000136810	SNORA51	CD4 effector memory
ENSG00000196083	TMED8	CD4 effector memory
ENSG00000178773	SEPT10	CD4 effector memory
ENSG00000029153	TMX4	CD4 effector memory
ENSG00000239697	RORC	CD4 effector memory
ENSG00000197747	ERRFI1	CD4 effector memory
ENSG00000108175	GNA13	CD4 effector memory
ENSG00000002330	CCDC71L	CD4 effector memory
ENSG00000102878	FAM205A	CD4 effector memory
ENSG00000008516	TMEM136	CD4 effector memory
ENSG00000189227	FAS	CD4 effector memory
ENSG00000081985	NTN4	CD4 effector memory
ENSG00000143153	PAGE5	CD4 effector memory
ENSG00000120217	CHDH	CD4 effector memory
ENSG00000163629	TMEM184B	CD4 effector memory
ENSG00000124564	NRM	CD4 effector memory
ENSG00000183929	LMCD1	CD4 effector memory
ENSG00000176092	RAB5A	CD4 effector memory
ENSG00000158555	PHTF2	CD4 effector memory
ENSG00000119919	CDKN2C	CD4 effector memory
ENSG00000114166	IGFL2	CD4 effector memory
ENSG00000125868	UBL4A	CD4 effector memory
ENSG00000220008	LINGO4	CD4 effector memory
ENSG00000139289	TP63	CD4 effector memory
ENSG00000091317	DESI2	CD4 effector memory
ENSG00000228236	FANK1	CD4 effector memory
ENSG00000237697	IFI27	CD4 effector memory
ENSG00000188277	FUT7	CD4 effector memory
ENSG00000206878	PPP3CA	CD4 effector memory
ENSG00000100580	SGMS1	CD4 effector memory
ENSG00000186522	AKT1S1	CD4 effector memory
ENSG00000125827	CAST	CD4 effector memory
ENSG00000104432	ETV7	CD4 effector memory
ENSG00000143365	LRP12	CD4 effector memory
ENSG00000116285	FA2H	CD4 effector memory
ENSG00000120063	PLEKHH3	CD4 effector memory
ENSG00000253276	MATN2	CD4 effector memory
ENSG00000205108	SOWAHC	CD4 effector memory
ENSG00000181264	LMNA	CD4 effector memory
ENSG00000026103	FOXP3	CD4 effector memory
ENSG00000137193	FBXO45	CD4 effector memory
ENSG00000074527	KCNA6	CD4 effector memory
ENSG00000158639	KLF8	CD4 effector memory
ENSG00000016391	PPP1R18	CD4 effector memory
ENSG00000198792	DENND1B	CD4 effector memory
ENSG00000137404	SEC11C	CD4 effector memory
ENSG00000117594	ERO1A	CD4 effector memory
ENSG00000071282	PLEKHG3	CD4 effector memory
ENSG00000144566	PLCB1	CD4 effector memory
ENSG00000006576	TMEM170A	CD4 effector memory
ENSG00000123080	GALNT8	CD4 effector memory
ENSG00000204866	CCR2	CD4 effector memory
ENSG00000102178	MYO1D	CD4 effector memory
ENSG00000213171	KCTD15	CD4 effector memory
ENSG00000073282	TMEM200A	CD4 effector memory
ENSG00000121644	FGFR1OP2	CD4 effector memory
ENSG00000203780	TNFRSF18	CD4 effector memory
ENSG00000165949	C10orf128	CD4 effector memory
ENSG00000180549	KATNAL1	CD4 effector memory
ENSG00000138814	LOXL1	CD4 effector memory
ENSG00000198964	CCR10	CD4 effector memory
ENSG00000204673	PMCH	CD4 effector memory
ENSG00000153113	LZTS1	CD4 effector memory
ENSG00000010030	SSH3	CD4 effector memory
ENSG00000147650	FSCN3	CD4 effector memory
ENSG00000103089	HPGDS	CD4 effector memory
ENSG00000068137	UBL3	CD4 effector memory
ENSG00000132561	ZNF849P	CD4 effector memory
ENSG00000198142	AGGF1P2	CD4 effector memory
ENSG00000160789	ATXN7L3B	CD4 effector memory
ENSG00000049768	RPS8P10	CD4 effector memory
ENSG00000174013	LRRC70	CD4 effector memory
ENSG00000151079	ABCB9	CD4 effector memory
ENSG00000102349	ZNF43	CD4 effector memory
ENSG00000146112	ZNF91	CD4 effector memory
ENSG00000213047	ZNF507	CD4 effector memory
ENSG00000166562	RP9P	CD4 effector memory
ENSG00000197930	ATP6V1G1	CD4 effector memory
ENSG00000126822	AC092902.2	CD4 effector memory
ENSG00000182621	POLR2M	CD4 effector memory
ENSG00000166822	RNF138	CD4 effector memory
ENSG00000130035	TMCC1	CD4 effector memory
ENSG00000121807	ZNF254	CD4 effector memory
ENSG00000176658	ERVH48-1	CD4 effector memory
ENSG00000136738	ZNF727	CD4 effector memory
ENSG00000153885	SMCHD1	CD4 effector memory
ENSG00000164484	PHF3	CD4 effector memory
ENSG00000111790	HELQ	CD4 effector memory
ENSG00000186891	TNRC6B	CD4 effector memory
ENSG00000204161	ERBIN	CD4 effector memory
ENSG00000102781	PHF20L1	CD4 effector memory
ENSG00000129038	RAB11FIP2	CD4 effector memory
ENSG00000184451	DNTT	CD4 effector memory
ENSG00000183395	AKR1C2	CD4 effector memory
ENSG00000061337	SERBP1	CD4 effector memory
ENSG00000172830	DACH1	CD4 effector memory
ENSG00000106328	STAP1	CD4 effector memory
ENSG00000163106	TTC3	CD4 effector memory
ENSG00000122042	EEA1	CD4 effector memory
ENSG00000198153	ZNF724	CD4 naive
ENSG00000233435	AGGF1P1	CD4 naive
ENSG00000253719	SCML1	CD4 naive
ENSG00000223877	AL031133.1	CD4 naive
ENSG00000186105	B4GALT4	CD4 naive
ENSG00000150967	CERS3	CD4 naive
ENSG00000173848	C9orf40	CD4 naive
ENSG00000198521	EDN1	CD4 naive
ENSG00000167232	SATB1	CD4 naive
ENSG00000168813	WAPL	CD4 naive
ENSG00000205763	DACT1	CD4 naive
ENSG00000136888	IGF1R	CD4 naive
ENSG00000241288	UTP23	CD4 naive
ENSG00000203668	KLHL29	CD4 naive
ENSG00000255529	AC019257.1	CD4 naive
ENSG00000134758	NUP205	CD4 naive
ENSG00000172765	GCOM1	CD4 naive
ENSG00000213096	TMEM37	CD4 naive
ENSG00000233056	NOXA1	CD4 naive
ENSG00000257482	ZNF215	CD4 naive
ENSG00000101596	BCL10	CD4 naive
ENSG00000118482	MMP28	CD4 naive
ENSG00000163312	SECISBP2	CD4 naive
ENSG00000100354	TTC28	CD4 naive
ENSG00000112851	PITPNM2	CD4 naive
ENSG00000129292	OTUD6B-AS1	CD4 naive
ENSG00000107560	CCDC59	CD4 naive
ENSG00000107447	EPGN	CD4 naive
ENSG00000151632	TTC3P1	CD4 naive
ENSG00000142864	ZNF493	CD4 naive
ENSG00000165659	CDKN2AIP	CD4 naive
ENSG00000035720	SNW1	CD4 naive
ENSG00000182670	AL353795.1	CD4 naive
ENSG00000102189	RALGAPA2	CD4 naive
ENSG00000196081	NUDT12	CD4 naive
ENSG00000214273	MLLT3	CD4 naive
ENSG00000173198	PTK2	CD4 naive
ENSG00000047634	SORCS3	CD4 naive
ENSG00000219553	SOX4	CD4 naive
ENSG00000171316	ZNF714	CD4 naive
ENSG00000121578	ZC3H6	CD4 naive
ENSG00000154227	AC139769.1	CD4 naive
ENSG00000135045	ZNF98	CD4 naive
ENSG00000078401	RREB1	CD4 naive
ENSG00000182568	ZNF708	CD4 naive
ENSG00000062650	SMARCA1	CD4 naive
ENSG00000165617	ZNF124	CD4 naive
ENSG00000140443	RBBP6	CD4 naive
ENSG00000147679	KLF3	CD4 naive
ENSG00000119771	KRT77	CD4 naive
ENSG00000123454	ZNF431	CD4 naive
ENSG00000253764	ZNF681	CD4 naive
ENSG00000155561	GPRC5B	CD4 naive
ENSG00000137878	AK5	CD4 naive
ENSG00000171227	STOX1	CD4 naive
ENSG00000188747	ZNF786	CD4 naive
ENSG00000149054	DYRK2	CD4 naive
ENSG00000142867	ACAP2	CD4 naive
ENSG00000129270	ZNF680	CD4 naive
ENSG00000187742	ZNF273	CD4 naive
ENSG00000100154	SEPHS2	CD4 naive
ENSG00000090975	ZCCHC7	CD4 naive
ENSG00000253738	ZNF609	CD4 naive
ENSG00000133773	ASB9	CD4 naive
ENSG00000182585	GTPBP8	CD4 naive
ENSG00000215105	ZNF492	CD4 naive
ENSG00000196268	DCBLD2	CD4 naive
ENSG00000168564	TAC3	CD4 naive
ENSG00000100603	IPO11	CD4 naive
ENSG00000215198	ZNF726	CD4 naive
ENSG00000188559	AKR1C1	CD4 naive
ENSG00000112874	AC096915.1	CD4 naive
ENSG00000171843	MBTPS1	CD4 naive
ENSG00000169398	SNRNP27	CD4 naive
ENSG00000156395	C17orf64	CD4 naive
ENSG00000124766	LRRC31	CD4 naive
ENSG00000160352	SND1	CD4 naive
ENSG00000188177	SNORD115-46	CD4 naive
ENSG00000233836	ENPP7	CD4 naive
ENSG00000197360	LAMC2	CD4 naive
ENSG00000124782	STXBP6	CD4 naive
ENSG00000182141	MEGF10	CD4 naive
ENSG00000102038	GALNT13	CD4 naive
ENSG00000196418	NDRG2	CD4 naive
ENSG00000122257	GLRB	CD4 naive
ENSG00000109787	ANO5	CD4 naive
ENSG00000189182	USP19	CD4 naive
ENSG00000196705	EQTN	CD4 naive
ENSG00000196172	SNHG14	CD4 naive
ENSG00000167191	STEAP3	CD4 naive
ENSG00000154027	SH2D5	CD4 naive
ENSG00000165730	MBL2	CD4 naive
ENSG00000197362	LCA5L	CD4 naive
ENSG00000127334	COL9A3	CD4 naive
ENSG00000114331	S100A13	CD4 naive
ENSG00000173041	CDIPT-AS1	CD4 naive
ENSG00000198039	SAMD15	CD4 naive
ENSG00000179918	RP11-247I13.7	CD4 naive
ENSG00000147905	SHOX	CD4 naive
ENSG00000180357	PALM	CD4 naive
ENSG00000102048	RIPK2	CD4 naive
ENSG00000163607	TJP1	CD4 naive
ENSG00000229676	HOTTIP	CD4 naive
ENSG00000057019	TMC7	CD4 naive
ENSG00000214652	MN1	CD4 naive
ENSG00000166863	CEP85	CD4 naive
ENSG00000086200	ASB13	CD4 naive
ENSG00000213967	OR2H1	CD4 naive
ENSG00000187134	NOTUM	CD4 naive
ENSG00000226082	RASSF3	CD4 naive
ENSG00000140943	AGT	CD4 naive
ENSG00000124380	KIAA1211	CD4 naive
ENSG00000141371	KCNQ4	CD4 terminal effector
ENSG00000114248	HHIP-AS1	CD4 terminal effector
ENSG00000197157	ERICH1-AS1	CD4 terminal effector
ENSG00000212284	GTF2H2B	CD4 terminal effector
ENSG00000182156	ST6GALNAC5	CD4 terminal effector
ENSG00000058085	LDHC	CD4 terminal effector
ENSG00000168952	TLR5	CD4 terminal effector
ENSG00000145794	CYP39A1	CD4 terminal effector
ENSG00000163581	TAF9B	CD4 terminal effector
ENSG00000144278	TWIST1	CD4 terminal effector
ENSG00000165795	SLC38A4	CD4 terminal effector
ENSG00000109738	ART4	CD4 terminal effector
ENSG00000171714	TSPYL1	CD4 terminal effector
ENSG00000172046	CAVIN1	CD4 terminal effector
ENSG00000120160	AC067852.1	CD4 terminal effector
ENSG00000224078	LAMB2	CD4 terminal effector
ENSG00000115107	IL1R2	CD4 terminal effector
ENSG00000189410	BAIAP2	CD4 terminal effector
ENSG00000165471	NCK2	CD4 terminal effector
ENSG00000157578	KCNK3	CD4 terminal effector
ENSG00000092758	HIGD1AP11	CD4 terminal effector
ENSG00000189171	KIAA0087	CD4 terminal effector
ENSG00000214725	TRIM36	CD4 terminal effector
ENSG00000100583	C9orf129	CD4 terminal effector
ENSG00000240529	CPT1C	CD4 terminal effector
ENSG00000185960	FAM129B	CD4 terminal effector
ENSG00000099864	ATP6V0A1	CD4 terminal effector
ENSG00000104312	FAM47E	CD4 terminal effector
ENSG00000104067	AC004832.1	CD4 terminal effector
ENSG00000243766	AMBP	CD4 terminal effector
ENSG00000170537	CD48	CD4 terminal effector
ENSG00000169184	SSC4D	CD4 terminal effector
ENSG00000130695	SESN3	CD4 terminal effector
ENSG00000196372	SLC1A6	CD4 terminal effector
ENSG00000204688	OBSL1	CD4 terminal effector
ENSG00000185269	KRT15	CD4 terminal effector
ENSG00000153179	CCDC105	CD4 terminal effector
ENSG00000135744	LIPH	CD4 terminal effector
ENSG00000109265	TMEM164	CD4 terminal effector
ENSG00000117013	GTF2H2	CD4 terminal effector
ENSG00000086189	KRT8P3	CD4 terminal effector
ENSG00000248890	DOK5	CD4 terminal effector
ENSG00000237647	DGKB	CD4 terminal effector
ENSG00000226259	LYZL2	CD4 terminal effector
ENSG00000123453	SOD3	CD4 terminal effector
ENSG00000117069	EMP2	CD4 terminal effector
ENSG00000166796	L1CAM	CD4 terminal effector
ENSG00000187554	GTF2H2C	CD4 terminal effector
ENSG00000146233	TTYH1	CD4 terminal effector
ENSG00000187325	ASB5	CD4 terminal effector
ENSG00000122691	CAVIN3	CD4 terminal effector
ENSG00000139209	EBF3	CD4 terminal effector
ENSG00000111339	TMEM140	CD4 terminal effector
ENSG00000189241	POU2F2	CD4 terminal effector
ENSG00000177469	GPRC5C	CD4 terminal effector
ENSG00000256929	SOX3	CD4 terminal effector
ENSG00000172037	LYZL1	CD4 terminal effector
ENSG00000115590	SLC24A5	CD4 terminal effector
ENSG00000175866	CCDC86	CD4 terminal effector
ENSG00000071051	YBX2	CD4 terminal effector
ENSG00000171303	ATRNL1	CD4 terminal effector
ENSG00000227644	ZNF697	CD4 terminal effector
ENSG00000122548	TFF1	CD4 terminal effector
ENSG00000152503	TMEFF2	CD4 terminal effector
ENSG00000204352	LEF1	CD4 terminal effector
ENSG00000169169	BEX3	CD4 terminal effector
ENSG00000136830	SMC1A	CD4 terminal effector
ENSG00000033627	CHMP7	CD4 terminal effector
ENSG00000189157	FAM153B	CD4 terminal effector
ENSG00000203606	MAPK8IP3	CD4 terminal effector
ENSG00000106927	IL6ST	CD4 terminal effector
ENSG00000117091	VAMP1	CD4 terminal effector
ENSG00000146700	CDK10	CD4 terminal effector
ENSG00000149212	TPSB2	CD4 terminal effector
ENSG00000105143	FHIT	CD4 terminal effector
ENSG00000124006	HKDC1	CD4 terminal effector
ENSG00000171346	TLE2	CD4 terminal effector
ENSG00000160994	TMEM63A	CD4 terminal effector
ENSG00000163898	EDAR	CD4 terminal effector
ENSG00000157600	RETREG1	CD4 terminal effector
ENSG00000145736	RP1-20N2.4	CD4 terminal effector
ENSG00000254285	ABLIM1	CD4 terminal effector
ENSG00000101134	LMF2	CD4 terminal effector
ENSG00000136267	CA6	CD4 terminal effector
ENSG00000151033	CDKN1C	CD4 terminal effector
ENSG00000109610	CACNA1I	CD4 terminal effector
ENSG00000213853	PEX3	CD4 terminal effector
ENSG00000198910	PKD1	CD4 terminal effector
ENSG00000183474	TELO2	CD4 terminal effector
ENSG00000167614	SLC16A10	CD4 terminal effector
ENSG00000164122	CDC14A	CD4 terminal effector
ENSG00000170955	RPL31	CD4 terminal effector
ENSG00000108001	FAM153C	CD4 terminal effector
ENSG00000146859	AAK1	CD4 terminal effector
ENSG00000028277	PDE9A	CD4 terminal effector
ENSG00000170412	APBA2	CD4 terminal effector
ENSG00000134595	GAL3ST4	CD4 terminal effector
ENSG00000120563	NSMF	CD4 terminal effector
ENSG00000188467	ZNF14	CD4 terminal effector
ENSG00000110104	PLEKHB1	CD4 terminal effector
ENSG00000006047	ZNF512B	CD4 terminal effector
ENSG00000107518	SNPH	CD4 terminal effector
ENSG00000143067	KLF12	CD4 terminal effector
ENSG00000160182	ATG16L1	CD4 terminal effector
ENSG00000144339	APBB1	CD4 terminal effector
ENSG00000138795	TPSAB1	CD4Tcell-N0
ENSG00000166681	ADPRM	CD4Tcell-N0
ENSG00000072501	NPRL3	CD4Tcell-N0
ENSG00000147457	PEX6	CD4Tcell-N0
ENSG00000182230	FAM153A	CD4Tcell-N0
ENSG00000138834	POU6F1	CD4Tcell-N0
ENSG00000134352	MZF1	CD4Tcell-N0
ENSG00000100354	RSAD1	CD4Tcell-N0
ENSG00000139190	EPHX2	CD4Tcell-N0
ENSG00000165617	PLXDC1	CD4Tcell-N0
ENSG00000185324	TTN	CD4Tcell-N0
ENSG00000197253	FAM57A	CD4Tcell-N0
ENSG00000189283	ZBTB32	CD4Tcell-N0
ENSG00000156510	ANK1	CD4Tcell-N0
ENSG00000065717	C1orf109	CD4Tcell-N0
ENSG00000196187	LARP1	CD4Tcell-N0
ENSG00000135960	NUFIP1P	CD4Tcell-N0
ENSG00000154153	NUFIP1	CD4Tcell-N0
ENSG00000241847	RIOX2	CD4Tcell-N0
ENSG00000099204	TTLL12	CD4Tcell-N0
ENSG00000100258	FASN	CD4Tcell-N0
ENSG00000131686	POLR3G	CD4Tcell-N0
ENSG00000129757	DNAJC11	CD4Tcell-N0
ENSG00000100346	NPTX1	CD4Tcell-N0
ENSG00000034693	ABCF2	CD4Tcell-N0
ENSG00000008710	NCLN	CD4Tcell-N0
ENSG00000100726	PTPN3	CD4Tcell-N0
ENSG00000112394	EIF5B	CD4Tcell-N0
ENSG00000079335	THOC1	CD4Tcell-N0
ENSG00000071082	NEFH	CD4Tcell-N0
ENSG00000204677	PUS7	CD4Tcell-N0
ENSG00000115977	APBB2	CD4Tcell-N0
ENSG00000160191	COL6A3	CD4Tcell-N0
ENSG00000034053	THUMPD2	CD4Tcell-N0
ENSG00000197093	PGAP1	CD4Tcell-N0
ENSG00000165802	DMD	CD4Tcell-N0
ENSG00000105708	RGS16	CD4Tcell-N0
ENSG00000021300	PLS3	CD4Tcell-N0
ENSG00000196700	POLR1C	CD4Tcell-N0
ENSG00000101298	RP11-18A3.4	CD4Tcell-N0
ENSG00000118922	IPO4	CD4Tcell-N0
ENSG00000085978	AL136295.4	CD4Tcell-N0
ENSG00000166313	DNAJC6	CD4Tcell-N0
ENSG00000172236	BOP1	CD4Tcell-N0
ENSG00000170222	TAF1B	CD4Tcell-N0
ENSG00000103148	FKBP4	CD4Tcell-N0
ENSG00000124587	DIXDC1	CD4Tcell-N0
ENSG00000170074	CSTF1	CD4Tcell-N0
ENSG00000184271	PAQR3	CD4Tcell-N0
ENSG00000099326	RFWD3	CD4Tcell-N0
ENSG00000136444	HOMER1	CD4Tcell-N0
ENSG00000120915	CLUH	CD4Tcell-N0
ENSG00000161381	C16orf45	CD4Tcell-N0
ENSG00000155657	ADCY3	CD4Tcell-N0
ENSG00000167695	PELP1	CD4Tcell-Th1-restimulated12hour
ENSG00000011590	CHAF1A	CD4Tcell-Th1-restimulated12hour
ENSG00000029534	NFE2L3	CD4Tcell-Th1-restimulated12hour
ENSG00000116922	TPI1	CD4Tcell-Th1-restimulated12hour
ENSG00000155506	NBL1	CD4Tcell-Th1-restimulated12hour
ENSG00000218890	GEMIN2	CD4Tcell-Th1-restimulated12hour
ENSG00000083635	METTL2B	CD4Tcell-Th1-restimulated12hour
ENSG00000170854	LAG3	CD4Tcell-Th1-restimulated12hour
ENSG00000100304	TSEN2	CD4Tcell-Th1-restimulated12hour
ENSG00000169710	TIMM8AP1	CD4Tcell-Th1-restimulated12hour
ENSG00000113356	GEMIN4	CD4Tcell-Th1-restimulated12hour
ENSG00000007923	TWNK	CD4Tcell-Th1-restimulated12hour
ENSG00000171246	KM-PA-2	CD4Tcell-Th1-restimulated12hour
ENSG00000033050	PPAN	CD4Tcell-Th1-restimulated12hour
ENSG00000125912	MPP6	CD4Tcell-Th1-restimulated12hour
ENSG00000070159	METAP2	CD4Tcell-Th1-restimulated12hour
ENSG00000158417	LETM1	CD4Tcell-Th1-restimulated12hour
ENSG00000079134	SPAG1	CD4Tcell-Th1-restimulated12hour
ENSG00000100285	TIMM8A	CD4Tcell-Th1-restimulated12hour
ENSG00000091127	RCAN2	CD4Tcell-Th1-restimulated12hour
ENSG00000163697	UBE2C	CD4Tcell-Th1-restimulated12hour
ENSG00000163359	CDKN3	CD4Tcell-Th1-restimulated12hour
ENSG00000138050	CCNF	CD4Tcell-Th1-restimulated12hour
ENSG00000197121	ESPL1	CD4Tcell-Th1-restimulated12hour
ENSG00000198947	CXCL13	CD4Tcell-Th1-restimulated12hour
ENSG00000151150	SKA1	CD4Tcell-Th1-restimulated12hour
ENSG00000143333	PLK1	CD4Tcell-Th1-restimulated12hour
ENSG00000102024	MSH5-SAPCD1	CD4Tcell-Th1-restimulated12hour
ENSG00000171453	KIF2C	CD4Tcell-Th1-restimulated12hour
ENSG00000244202	BUB1B	CD4Tcell-Th1-restimulated12hour
ENSG00000196497	SPAG5	CD4Tcell-Th1-restimulated12hour
ENSG00000259522	GTSE1	CD4Tcell-Th1-restimulated12hour
ENSG00000116675	PLK4	CD4Tcell-Th1-restimulated12hour
ENSG00000170727	GRAMD1B	CD4Tcell-Th1-restimulated12hour
ENSG00000115750	ENSG00000096474	CD4Tcell-Th1-restimulated12hour
ENSG00000004478	KIF18A	CD4Tcell-Th1-restimulated12hour
ENSG00000150764	KIF20A	CD4Tcell-Th1-restimulated12hour
ENSG00000101138	KIF14	CD4Tcell-Th1-restimulated12hour
ENSG00000163291	CCNA2	CD4Tcell-Th1-restimulated12hour
ENSG00000168411	REXO5	CD4Tcell-Th1-restimulated12hour
ENSG00000152413	CCNB2	CD4Tcell-Th1-restimulated12hour
ENSG00000132361	NR5A2	CD4Tcell-Th1-restimulated12hour
ENSG00000166780	NSD2	CD4Tcell-Th1-restimulated12hour
ENSG00000138031	AURKB	CD4Tcell-Th1-restimulated12hour
ENSG00000141456	HSPA2	CD4Tcell-Th1-restimulated12hour
ENSG00000167670	ENSG00000213709	CD4Tcell-Th1-restimulated12hour
ENSG00000050344	CDC20	CD4Tcell-Th1-restimulated12hour
ENSG00000111669	AURKA	CD4Tcell-Th1-restimulated12hour
ENSG00000158747	FOXM1	CD4Tcell-Th1-restimulated12hour
ENSG00000092208	DEPDC1	CD4Tcell-Th1-restimulated12hour
ENSG00000165055	ASPM	CD4Tcell-Th1-restimulated12hour
ENSG00000089692	ENSG00000217360	CD4Tcell-Th1-restimulated12hour
ENSG00000154743	E2F8	CD4Tcell-Th1-restimulated12hour
ENSG00000231445	SQLE	CD4Tcell-Th1-restimulated12hour
ENSG00000179409	TPX2	CD4Tcell-Th1-restimulated12hour
ENSG00000107815	CCNB1	CD4Tcell-Th1-restimulated12hour
ENSG00000204775	NEK2	CD4Tcell-Th1-restimulated12hour
ENSG00000130810	HMMR	CD4Tcell-Th1-restimulated12hour
ENSG00000105926	CDC25C	CD4Tcell-Th1-restimulated12hour
ENSG00000111142	CDK1	CD4Tcell-Th1-restimulated12hour
ENSG00000122691	CENPF	CD4Tcell-Th1-restimulated12hour
ENSG00000168924	CDCA8	CD4Tcell-Th1-restimulated12hour
ENSG00000104450	DHCR7	CD4Tcell-Th1-restimulated12hour
ENSG00000126953	CENPA	CD4Tcell-Th1-restimulated12hour
ENSG00000172348	NCAPD2	CD4Tcell-Th1-restimulated48hour
ENSG00000175063	KIF15	CD4Tcell-Th1-restimulated48hour
ENSG00000100526	GLE1	CD4Tcell-Th1-restimulated48hour
ENSG00000162063	DLGAP5	CD4Tcell-Th1-restimulated48hour
ENSG00000135476	ABCD2	CD4Tcell-Th1-restimulated48hour
ENSG00000156234	HPGD	CD4Tcell-Th1-restimulated48hour
ENSG00000154839	GTF3C2	CD4Tcell-Th1-restimulated48hour
ENSG00000166851	KIF4A	CD4Tcell-Th1-restimulated48hour
ENSG00000255152	NF2	CD4Tcell-Th1-restimulated48hour
ENSG00000142945	MYH10	CD4Tcell-Th1-restimulated48hour
ENSG00000156970	MSH5	CD4Tcell-Th1-restimulated48hour
ENSG00000076382	MKI67	CD4Tcell-Th1-restimulated48hour
ENSG00000075218	CTH	CD4Tcell-Th1-restimulated48hour
ENSG00000142731	BIRC5	CD4Tcell-Th1-restimulated48hour
ENSG00000023171	GATA3	CD4Tcell-Th1-restimulated48hour
ENSG00000096474	CRH	CD4Tcell-Th1-restimulated48hour
ENSG00000121621	KCNK1	CD4Tcell-Th1-restimulated48hour
ENSG00000112984	GFI1	CD4Tcell-Th1-restimulated48hour
ENSG00000118193	BATF	CD4Tcell-Th1-restimulated48hour
ENSG00000145386	BAG2	CD4Tcell-Th1-restimulated48hour
ENSG00000005189	GCFC2	CD4Tcell-Th1-restimulated48hour
ENSG00000157456	PTGIS	CD4Tcell-Th1-restimulated48hour
ENSG00000116833	PPIG	CD4Tcell-Th1-restimulated48hour
ENSG00000070159	VANGL1	CD4Tcell-Th1-restimulated48hour
ENSG00000169679	EGLN3	CD4Tcell-Th1-restimulated48hour
ENSG00000109685	KLHL23	CD4Tcell-Th1-restimulated48hour
ENSG00000178999	LIMA1	CD4Tcell-Th1-restimulated48hour
ENSG00000126803	RPS6KA5	CD4Tcell-Th1-restimulated48hour
ENSG00000213709	CACNA1D	CD4Tcell-Th1-restimulated48hour
ENSG00000117399	POLB	CD4Tcell-Th1-restimulated48hour
ENSG00000155561	MAMLD1	CD4Tcell-Th1-restimulated48hour
ENSG00000197121	TM7SF3	CD4Tcell-Th1-restimulated48hour
ENSG00000087586	EGFL6	CD4Tcell-Th1-restimulated48hour
ENSG00000244202	SEPT8	CD4Tcell-Th1-restimulated48hour
ENSG00000111206	NECTIN3	CD4Tcell-Th1-restimulated48hour
ENSG00000024526	RGS9	CD4Tcell-Th1-restimulated48hour
ENSG00000066279	TNFRSF11A	CD4Tcell-Th1-restimulated48hour
ENSG00000217360	NPHP4	CD4Tcell-Th1-restimulated48hour
ENSG00000129173	ITPR1	CD4Tcell-Th1-restimulated48hour
ENSG00000104549	GAD1	CD4Tcell-Th1-restimulated48hour
ENSG00000088325	IL13	CD4Tcell-Th1-restimulated48hour
ENSG00000134057	CXCR6	CD4Tcell-Th1-restimulated48hour
ENSG00000117650	PHLPP1	CD4Tcell-Th1-restimulated48hour
ENSG00000072571	KIF3A	CD4Tcell-Th1-restimulated48hour
ENSG00000158402	PLPP1	CD4Tcell-Th1-restimulated48hour
ENSG00000170312	SLC27A2	CD4Tcell-Th1-restimulated48hour
ENSG00000117724	KDELC1	CD4Tcell-Th1-restimulated48hour
ENSG00000134690	KIF3B	CD4Tcell-Th1-restimulated48hour
ENSG00000172893	FILIP1L	CD4Tcell-Th1-restimulated48hour
ENSG00000115163	PTPRK	CD4Tcell-Th1-restimulated48hour
ENSG00000010292	ARG2	CD4Tcell-Th1-restimulated48hour
ENSG00000163808	IL5	CD4Tcell-Th1-restimulated48hour
ENSG00000119392	RAD50	CD4Tcell-Th1-restimulated48hour
ENSG00000126787	IL4	CD4Tcell-Th1-restimulated48hour
ENSG00000173208	MIIP	CD4Tcell-Th1-restimulated48hour
ENSG00000164120	IL9	CD4Tcell-Th1-restimulated48hour
ENSG00000115207	CBX6	CD4Tcell-Th1-restimulated48hour
ENSG00000090889	LRRC8B	CD4Tcell-Th1-restimulated48hour
ENSG00000186575	IL17RB	CD4Tcell-Th1-restimulated48hour
ENSG00000133026	TGS1	CD4Tcell-Th1-restimulated48hour
ENSG00000204410	IL10	CD4Tcell-Th1-restimulated48hour
ENSG00000148773	C12orf43	CD4Tcell-Th1-restimulated48hour
ENSG00000116761	NCOA3	CD4Tcell-Th1-restimulated48hour
ENSG00000089685	BMP2	CD4Tcell-Th1-restimulated48hour
ENSG00000107485	TNFRSF8	CD4Tcell-Th2-restimulated12hour
ENSG00000147571	IL9R	CD4Tcell-Th2-restimulated12hour
ENSG00000135750	ENPP1	CD4Tcell-Th2-restimulated12hour
ENSG00000162676	PTPN14	CD4Tcell-Th2-restimulated12hour
ENSG00000156127	ACOT8	CD4Tcell-Th2-restimulated12hour
ENSG00000112208	CENPI	CD4Tcell-Th2-restimulated12hour
ENSG00000139289	PTPN20	CD4Tcell-Th2-restimulated12hour
ENSG00000005436	ENSG00000219509	CD4Tcell-Th2-restimulated12hour
ENSG00000124212	KCNK5	CD4Tcell-Th2-restimulated12hour
ENSG00000138398	KRAS	CD4Tcell-Th2-restimulated12hour
ENSG00000173218	MED23	CD4Tcell-Th2-restimulated12hour
ENSG00000129521	PARPBP	CD4Tcell-Th2-restimulated12hour
ENSG00000213160	NEK1	CD4Tcell-Th2-restimulated12hour
ENSG00000050405	IL9RP3	CD4Tcell-Th2-restimulated12hour
ENSG00000100784	TAF9BP2	CD4Tcell-Th2-restimulated12hour
ENSG00000157388	DYNC2LI1	CD4Tcell-Th2-restimulated12hour
ENSG00000110104	GPSM2	CD4Tcell-Th2-restimulated12hour
ENSG00000070501	ECT2	CD4Tcell-Th2-restimulated12hour
ENSG00000013619	HIST1H2AG	CD4Tcell-Th2-restimulated12hour
ENSG00000198947	RFX7	CD4Tcell-Th2-restimulated12hour
ENSG00000064115	PTPN20B	CD4Tcell-Th2-restimulated12hour
ENSG00000198759	ITGA1	CD4Tcell-Th2-restimulated12hour
ENSG00000164402	TBC1D22B	CD4Tcell-Th2-restimulated12hour
ENSG00000177707	SLC9B2	CD4Tcell-Th2-restimulated12hour
ENSG00000108370	BDH2	CD4Tcell-Th2-restimulated12hour
ENSG00000141655	BORA	CD4Tcell-Th2-restimulated12hour
ENSG00000131697	ELOVL4	CD4Tcell-Th2-restimulated12hour
ENSG00000150995	DZIP3	CD4Tcell-Th2-restimulated12hour
ENSG00000163629	SLC4A7	CD4Tcell-Th2-restimulated12hour
ENSG00000128683	THADA	CD4Tcell-Th2-restimulated12hour
ENSG00000169194	ZEB1	CD4Tcell-Th2-restimulated12hour
ENSG00000172215	KIF23	CD4Tcell-Th2-restimulated12hour
ENSG00000081913	IKBKB	CD4Tcell-Th2-restimulated12hour
ENSG00000131437	GBF1	CD4Tcell-Th2-restimulated12hour
ENSG00000067113	TRMU	CD4Tcell-Th2-restimulated12hour
ENSG00000140284	FDXR	CD4Tcell-Th2-restimulated12hour
ENSG00000152413	CDC27	CD4Tcell-Th2-restimulated12hour
ENSG00000134901	RFXAP	CD4Tcell-Th2-restimulated12hour
ENSG00000101350	B3GALT2	CD4Tcell-Th2-restimulated12hour
ENSG00000168386	SLCO4C1	CD4Tcell-Th2-restimulated12hour
ENSG00000152894	HRASLS2	CD4Tcell-Th2-restimulated12hour
ENSG00000081181	ADGRG1	CD4Tcell-Th2-restimulated12hour
ENSG00000113525	MT1F	CD4Tcell-Th2-restimulated12hour
ENSG00000113522	SPON2	CD4Tcell-Th2-restimulated12hour
ENSG00000113520	MVB12B	CD4Tcell-Th2-restimulated12hour
ENSG00000116691	NUDT11	CD4Tcell-Th2-restimulated12hour
ENSG00000145839	GUK1	CD4Tcell-Th2-restimulated12hour
ENSG00000183741	AOAH	CD4Tcell-Th2-restimulated12hour
ENSG00000197147	CD248	CD4Tcell-Th2-restimulated12hour
ENSG00000056736	CRTAM	CD4Tcell-Th2-restimulated12hour
ENSG00000137574	S100B	CD4Tcell-Th2-restimulated12hour
ENSG00000136634	EOMES	CD4Tcell-Th2-restimulated12hour
ENSG00000157895	CD8A	CD4Tcell-Th2-restimulated12hour
ENSG00000168924	FAM30A	CD4Tcell-Th2-restimulated12hour
ENSG00000124151	TRGC1	CD4Tcell-Th2-restimulated12hour
ENSG00000183395	HCST	CD4Tcell-Th2-restimulated12hour
ENSG00000125845	SLC15A4	CD4Tcell-Th2-restimulated12hour
ENSG00000163106	STK33	CD4Tcell-Th2-restimulated12hour
ENSG00000120949	PRSS30P	CD4Tcell-Th2-restimulated12hour
ENSG00000162063	GSE1	CD4Tcell-Th2-restimulated48hour
ENSG00000124334	C11orf95	CD4Tcell-Th2-restimulated48hour
ENSG00000197594	MMP23A	CD4Tcell-Th2-restimulated48hour
ENSG00000166851	CD244	CD4Tcell-Th2-restimulated48hour
ENSG00000075218	RN7SKP176	CD4Tcell-Th2-restimulated48hour
ENSG00000142731	ANKRD35	CD4Tcell-Th2-restimulated48hour
ENSG00000152104	KLRC2	CD4Tcell-Th2-restimulated48hour
ENSG00000101473	ARHGAP26	CD4Tcell-Th2-restimulated48hour
ENSG00000102384	METRN	CD4Tcell-Th2-restimulated48hour
ENSG00000204179	FGFBP2	CD4Tcell-Th2-restimulated48hour
ENSG00000219509	C11orf21	CD4Tcell-Th2-restimulated48hour
ENSG00000164626	ABI3	CD4Tcell-Th2-restimulated48hour
ENSG00000133703	UAP1L1	CD4Tcell-Th2-restimulated48hour
ENSG00000118193	ITPK1	CD4Tcell-Th2-restimulated48hour
ENSG00000112282	PCNT	CD4Tcell-Th2-restimulated48hour
ENSG00000185480	SCCPDH	CD4Tcell-Th2-restimulated48hour
ENSG00000124212	ZCCHC18	CD4Tcell-Th2-restimulated48hour
ENSG00000137601	TSPAN32	CD4Tcell-Th2-restimulated48hour
ENSG00000129521	CNR2	CD4Tcell-Th2-restimulated48hour
ENSG00000226942	DISP2	CD4Tcell-Th2-restimulated48hour
ENSG00000213160	ABCB1	CD4Tcell-Th2-restimulated48hour
ENSG00000215760	AC068775.2	CD4Tcell-Th2-restimulated48hour
ENSG00000138036	ATP8A1	CD4Tcell-Th2-restimulated48hour
ENSG00000121957	DKK3	CD4Tcell-Th2-restimulated48hour
ENSG00000114346	YBX3	CD4Tcell-Th2-restimulated48hour
ENSG00000187325	PPM1N	CD4Tcell-Th2-restimulated48hour
ENSG00000108370	KLRC4-KLRK1	CD4Tcell-Th2-restimulated48hour
ENSG00000196787	CLIC3	CD4Tcell-Th2-restimulated48hour
ENSG00000181827	GTDC1	CD4Tcell-Th2-restimulated48hour
ENSG00000183675	FOXN3-AS1	CD4Tcell-Th2-restimulated48hour
ENSG00000213949	KLRC3	CD4Tcell-Th2-restimulated48hour
ENSG00000131697	TSPOAP1	CD4Tcell-Th2-restimulated48hour
ENSG00000065491	PROCR	CD4Tcell-Th2-restimulated48hour
ENSG00000163629	TSEN54	CD4Tcell-Th2-restimulated48hour
ENSG00000066279	ZNF22	CD4Tcell-Th2-restimulated48hour
ENSG00000123080	SLC27A3	CD4Tcell-Th2-restimulated48hour
ENSG00000164038	USP11	CD4Tcell-Th2-restimulated48hour
ENSG00000164039	CCDC102A	CD4Tcell-Th2-restimulated48hour
ENSG00000136122	CTSW	CD4Tcell-Th2-restimulated48hour
ENSG00000047410	FAM173A	CD4Tcell-Th2-restimulated48hour
ENSG00000118402	STYK1	CD4Tcell-Th2-restimulated48hour
ENSG00000117650	TTC38	CD4Tcell-Th2-restimulated48hour
ENSG00000198919	CCDC78	CD4Tcell-Th2-restimulated48hour
ENSG00000067113	RAB37	CD4Tcell-Th2-restimulated48hour
ENSG00000117724	DBN1	CD4Tcell-Th2-restimulated48hour
ENSG00000033867	PAXX	CD4Tcell-Th2-restimulated48hour
ENSG00000115970	LINC01410	CD4Tcell-Th2-restimulated48hour
ENSG00000168386	TNIP3	CD4Tcell-Th2-restimulated48hour
ENSG00000081181	PINLYP	CD4Tcell-Th2-restimulated48hour
ENSG00000148516	OSBPL5	CD4Tcell-Th2-restimulated48hour
ENSG00000137807	KLRC1	CD4Tcell-Th2-restimulated48hour
ENSG00000104365	MXD3	CD4Tcell-Th2-restimulated48hour
ENSG00000107862	PRF1	CD4Tcell-Th2-restimulated48hour
ENSG00000173208	KLRC4	CD4Tcell-Th2-restimulated48hour
ENSG00000164120	MATK	CD4Tcell-Th2-restimulated48hour
ENSG00000056736	KLRD1	CD4Tcell-Th2-restimulated48hour
ENSG00000100416	HENMT1	CD4Tcell-Th2-restimulated48hour
ENSG00000161513	KCNMB1	CD4Tcell-Th2-restimulated48hour
ENSG00000154165	LCE1A	CD4Tcell-Th2-restimulated48hour
ENSG00000148773	FEZ1	CD4Tcell-Th2-restimulated48hour
ENSG00000004897	PDGFRB	CD4Tcell-Th2-restimulated48hour
ENSG00000133111	SLC25A4	CD4Tcell-Th2-restimulated48hour
ENSG00000162630	LIMK1	CD4Tcell-Th2-restimulated48hour
ENSG00000163106	SYNGR1	CD4Tcell-Th2-restimulated48hour
ENSG00000089685	CR786580.1	CD4Tcell-Th2-restimulated48hour
ENSG00000173930	GALNT11	CD8
ENSG00000133328	DYSF	CD8
ENSG00000205336	CPNE2	CD8
ENSG00000198417	PRR5	CD8
ENSG00000159674	SLC2A6	CD8
ENSG00000196814	LPAR5	CD8
ENSG00000196368	LILRB1	CD8
ENSG00000143774	LCE1C	CD8
ENSG00000136250	EXTL3	CD8
ENSG00000174807	TPST2	CD8
ENSG00000109943	CDHR1	CD8
ENSG00000160307	COL6A2	CD8
ENSG00000163508	FCGBP	CD8
ENSG00000153563	RAB24	CD8
ENSG00000226777	SIGLEC17P	CD8
ENSG00000211689	MMP23B	CD8
ENSG00000126264	KLRK1	CD8
ENSG00000139370	OR10H2	CD8
ENSG00000130413	CD8B	CD8
ENSG00000172460	C17orf66	CD8
ENSG00000131149	AC018450.2	CD8
ENSG00000188070	FXYD6-FXYD2	CD8
ENSG00000215914	KLK7	CD8
ENSG00000122223	Y_RNA	CD8
ENSG00000200543	AC073529.1	CD8
ENSG00000198483	SP5	CD8
ENSG00000205809	PGPEP1	CD8
ENSG00000145819	AGXT2	CD8
ENSG00000103260	RAG1	CD8
ENSG00000137441	IER5L	CD8
ENSG00000110665	UPK1B	CD8
ENSG00000108798	AL365232.1	CD8
ENSG00000197355	ENSG00000245338	CD8
ENSG00000100605	TUBA3FP	CD8
ENSG00000160299	PDCD6IP	CD8
ENSG00000143653	PRB1	CD8
ENSG00000166707	GNAL	CD8
ENSG00000064201	KCNJ3	CD8
ENSG00000188822	TRIM17	CD8
ENSG00000140323	PDZD9	CD8
ENSG00000085563	LINC00305	CD8
ENSG00000255641	PRAME	CD8
ENSG00000124406	OR9G1	CD8
ENSG00000050165	CCND1	CD8
ENSG00000060138	LYAR	CD8
ENSG00000213889	BHLHA15	CD8
ENSG00000255819	LMTK2	CD8
ENSG00000169583	GOLGA2	CD8
ENSG00000121964	RNA5SP519	CD8
ENSG00000258920	RRAS2	CD8
ENSG00000205810	CFHR4	CD8
ENSG00000005379	MARK1	CD8
ENSG00000101000	SEMA7A	CD8
ENSG00000182173	ENPP5	CD8
ENSG00000165512	STAC	CD8
ENSG00000143554	MTHFR	CD8
ENSG00000102226	KCTD4	CD8
ENSG00000135736	USHBP1	CD8
ENSG00000172543	MKRN1	CD8
ENSG00000103254	AL445183.3	CD8
ENSG00000060140	DAPK2	CD8
ENSG00000075234	HSPA5	CD8
ENSG00000162004	PDZRN4	CD8
ENSG00000172794	E2F3	CD8
ENSG00000113758	NMNAT2	CD8
ENSG00000148362	GABARAPL1	CD8
ENSG00000238113	OXCT2	CD8
ENSG00000050730	TRPV5	CD8
ENSG00000234465	FXYD2	CD8
ENSG00000021762	UBE2SP2	CD8
ENSG00000134545	ATP13A5	CD8
ENSG00000213347	KNG1	CD8
ENSG00000180644	XCL2	CD8
ENSG00000183542	TUBA4B	CD8
ENSG00000007264	XCL1	CD8
ENSG00000134539	GPR89A	CD8
ENSG00000162639	KCP	CD8
ENSG00000145936	TWSG1	CD8
ENSG00000186844	GPR89C	CD8
ENSG00000149557	B3GNT2	CD8
ENSG00000113721	KHDC1L	CD8
ENSG00000151729	LINC00032	CD8
ENSG00000106683	HHIPL1	CD8
ENSG00000100321	UBE2S	CD8
ENSG00000225411	SLC39A1	CD8
ENSG00000178234	GKN1	CD8
ENSG00000135636	KHDC1P1	CD8
ENSG00000140848	PDILT	CD8
ENSG00000186654	ID1	CD8
ENSG00000160326	MBTPS2	CD8
ENSG00000184574	SLC31A1P1	CD8
ENSG00000104972	GPR89B	CD8
ENSG00000197084	REG3G	CD8
ENSG00000012232	CCR3	CD8
ENSG00000128294	KCTD17	CD8
ENSG00000148600	ATP1A4	CD8
ENSG00000142173	TNFSF9	CD8
ENSG00000090920	PTPRN2	CD8
ENSG00000169228	BMP1	CD8
ENSG00000171101	WHRN	CD8
ENSG00000189409	AC112200.1	CD8
ENSG00000213809	FCRL3	CD8
ENSG00000171942	AL139237.1	CD8
ENSG00000172116	APOD	CD8
ENSG00000172653	SLC31A1	CD8
ENSG00000133328	FAM189A2	CD8 central memory
ENSG00000243733	ZNF804B	CD8 central memory
ENSG00000255245	AC097474.1	CD8 central memory
ENSG00000169035	P3H3	CD8 central memory
ENSG00000206639	TUBA3C	CD8 central memory
ENSG00000234129	SLAMF8	CD8 central memory
ENSG00000204335	COQ8A	CD8 central memory
ENSG00000130517	RBP2	CD8 central memory
ENSG00000113492	UBE2SP1	CD8 central memory
ENSG00000166349	GRIP2	CD8 central memory
ENSG00000188483	FHL5	CD8 central memory
ENSG00000114638	OXCT2P1	CD8 central memory
ENSG00000243501	SBSPON	CD8 central memory
ENSG00000245338	CFHR3	CD8 central memory
ENSG00000161149	RTP5	CD8 central memory
ENSG00000170248	LINC00301	CD8 central memory
ENSG00000251655	STPG2	CD8 central memory
ENSG00000141404	PSEN2	CD8 central memory
ENSG00000162989	CCL11	CD8 central memory
ENSG00000162931	RDM1	CD8 central memory
ENSG00000155714	LYST	CD8 central memory
ENSG00000179676	S1PR5	CD8 central memory
ENSG00000185686	STARD3NL	CD8 central memory
ENSG00000174914	PLEK	CD8 central memory
ENSG00000110092	TGIF2-C20orf24	CD8 central memory
ENSG00000145220	ARPC2	CD8 central memory
ENSG00000180535	H3F3AP4	CD8 central memory
ENSG00000164715	TNFRSF9	CD8 central memory
ENSG00000167110	TRIM25	CD8 central memory
ENSG00000005189	PDGFD	CD8 central memory
ENSG00000252289	HIP1	CD8 central memory
ENSG00000133818	RMND5A	CD8 central memory
ENSG00000134365	FAM49B	CD8 central memory
ENSG00000116141	CD160	CD8 central memory
ENSG00000138623	APMAP	CD8 central memory
ENSG00000112796	SLC4A10	CD8 central memory
ENSG00000144681	PLEKHO2	CD8 central memory
ENSG00000177000	APOBEC3G	CD8 central memory
ENSG00000180332	PIK3AP1	CD8 central memory
ENSG00000130307	MBD2	CD8 central memory
ENSG00000133606	H3F3A	CD8 central memory
ENSG00000236360	CA2	CD8 central memory
ENSG00000035664	AC008549.3	CD8 central memory
ENSG00000044574	MARK4	CD8 central memory
ENSG00000165966	NTNG2	CD8 central memory
ENSG00000103260	AP004242.1	CD8 central memory
ENSG00000112242	SRP14	CD8 central memory
ENSG00000157064	PTPN22	CD8 central memory
ENSG00000139112	CCR1	CD8 central memory
ENSG00000198754	GOT1	CD8 central memory
ENSG00000127412	FGR	CD8 central memory
ENSG00000137731	RXRA	CD8 central memory
ENSG00000224126	DLG5	CD8 central memory
ENSG00000187527	CHD9	CD8 central memory
ENSG00000113889	RHBDF2	CD8 central memory
ENSG00000143185	FAM49A	CD8 central memory
ENSG00000243910	TYROBP	CD8 central memory
ENSG00000143184	MGME1	CD8 central memory
ENSG00000117262	TBC1D20	CD8 central memory
ENSG00000135253	AC023886.2	CD8 central memory
ENSG00000128791	SLC2A1	CD8 central memory
ENSG00000196644	EFHD2	CD8 central memory
ENSG00000170340	GAB3	CD8 central memory
ENSG00000256980	SPHK1	CD8 central memory
ENSG00000231459	CCL23	CD8 central memory
ENSG00000182218	SH2D1A	CD8 central memory
ENSG00000108106	ZEB2	CD8 central memory
ENSG00000112541	CEBPD	CD8 central memory
ENSG00000143570	SLC4A4	CD8 central memory
ENSG00000169605	ANKRD1	CD8 central memory
ENSG00000251360	YPEL1	CD8 central memory
ENSG00000169340	ATP10D	CD8 central memory
ENSG00000125968	PLCG2	CD8 central memory
ENSG00000012174	CASP3	CD8 central memory
ENSG00000224426	CXCL2	CD8 central memory
ENSG00000188092	ITCH	CD8 central memory
ENSG00000143954	NFIL3	CD8 central memory
ENSG00000183625	CMC1	CD8 central memory
ENSG00000100379	ME1	CD8 central memory
ENSG00000132681	WNT11	CD8 central memory
ENSG00000125657	H3F3AP6	CD8 central memory
ENSG00000155093	PIK3CG	CD8 central memory
ENSG00000060140	AC005840.2	CD8 central memory
ENSG00000168487	UBE2A	CD8 central memory
ENSG00000166780	PIF1	CD8 central memory
ENSG00000095397	DRAM1	CD8 central memory
ENSG00000214179	LYN	CD8 central memory
ENSG00000160856	CXXC5	CD8 central memory
ENSG00000227029	EIF4G3	CD8 central memory
ENSG00000134545	AL590139.1	CD8 central memory
ENSG00000189058	ADGRG5	CD8 central memory
ENSG00000136868	TOGARAM2	CD8 central memory
ENSG00000135063	BMP7	CD8 central memory
ENSG00000182348	SIRT2	CD8 central memory
ENSG00000248506	CACNA2D2	CD8 central memory
ENSG00000110811	CALR	CD8 central memory
ENSG00000198033	AC002367.1	CD8 central memory
ENSG00000158714	PTPRE	CD8 central memory
ENSG00000163050	C20orf24	CD8 central memory
ENSG00000135636	LANCL3	CD8 central memory
ENSG00000114113	SCD	CD8 central memory
ENSG00000233966	AC009951.1	CD8 central memory
ENSG00000144596	CTBP2	CD8 central memory
ENSG00000112214	LGR6	CD8 central memory
ENSG00000237624	ABHD15	CD8 central memory
ENSG00000164764	RBM24	CD8 central memory
ENSG00000116785	AL590609.2	CD8 central memory
ENSG00000188011	GFOD1	CD8 central memory
ENSG00000181995	SETBP1	CD8 central memory
ENSG00000163116	PTP4A2	CD8 central memory
ENSG00000143801	H3F3BP1	CD8 central memory
ENSG00000172156	LCP1	CD8 central memory
ENSG00000187456	MAP2K3	CD8 central memory
ENSG00000172653	ENC1	CD8 central memory
ENSG00000173930	IQCA1	CD8 effector memory
ENSG00000205336	STRCP1	CD8 effector memory
ENSG00000143669	LRPPRC	CD8 effector memory
ENSG00000180739	LINC01341	CD8 effector memory
ENSG00000010270	MTRF1	CD8 effector memory
ENSG00000143774	AMN	CD8 effector memory
ENSG00000115956	LYRM4	CD8 effector memory
ENSG00000259399	AC073612.1	CD8 effector memory
ENSG00000163466	FBXO46	CD8 effector memory
ENSG00000235655	SNRPEP4	CD8 effector memory
ENSG00000049249	COA1	CD8 effector memory
ENSG00000121060	NAA16	CD8 effector memory
ENSG00000170962	ARHGEF4	CD8 effector memory
ENSG00000127946	C1orf159	CD8 effector memory
ENSG00000153561	TBXA2R	CD8 effector memory
ENSG00000153310	AP3B2	CD8 effector memory
ENSG00000117281	SFXN4	CD8 effector memory
ENSG00000139370	CLEC11A	CD8 effector memory
ENSG00000101474	PCSK4	CD8 effector memory
ENSG00000144290	FAM136A	CD8 effector memory
ENSG00000241839	ASB1	CD8 effector memory
ENSG00000215914	AL359273.1	CD8 effector memory
ENSG00000239713	MXRA8	CD8 effector memory
ENSG00000155629	EFNA1	CD8 effector memory
ENSG00000134046	PRKAR1B	CD8 effector memory
ENSG00000163041	CYP2J2	CD8 effector memory
ENSG00000104267	ARMCX1	CD8 effector memory
ENSG00000251118	SNRPEP2	CD8 effector memory
ENSG00000200543	FAM229B	CD8 effector memory
ENSG00000007047	PRL	CD8 effector memory
ENSG00000196358	SNRPEP5	CD8 effector memory
ENSG00000234106	CCDC57	CD8 effector memory
ENSG00000140319	CHCHD7	CD8 effector memory
ENSG00000134242	ZCCHC12	CD8 effector memory
ENSG00000163823	FBLN2	CD8 effector memory
ENSG00000120053	NPAS2	CD8 effector memory
ENSG00000000938	MAGI2-AS3	CD8 effector memory
ENSG00000186350	NEURL2	CD8 effector memory
ENSG00000151208	NPM3	CD8 effector memory
ENSG00000177200	TMEM19	CD8 effector memory
ENSG00000129667	STRC	CD8 effector memory
ENSG00000197872	NT5E	CD8 effector memory
ENSG00000011600	NFU1	CD8 effector memory
ENSG00000125871	RBFA	CD8 effector memory
ENSG00000125875	MMAB	CD8 effector memory
ENSG00000250966	SAMD13	CD8 effector memory
ENSG00000117394	CCDC102B	CD8 effector memory
ENSG00000142634	TXNRD3	CD8 effector memory
ENSG00000160219	SFXN5	CD8 effector memory
ENSG00000176170	DPH2	CD8 effector memory
ENSG00000167236	PPEF1	CD8 effector memory
ENSG00000183918	NUCB2	CD8 effector memory
ENSG00000169554	ZCWPW1	CD8 effector memory
ENSG00000221869	SOAT2	CD8 effector memory
ENSG00000188822	PABPC1L	CD8 effector memory
ENSG00000143185	CCDC171	CD8 effector memory
ENSG00000143184	FBL	CD8 effector memory
ENSG00000080493	ROM1	CD8 effector memory
ENSG00000137101	ZHX3	CD8 effector memory
ENSG00000148677	AC026412.1	CD8 effector memory
ENSG00000100027	ZBED3	CD8 effector memory
ENSG00000145246	FOXJ1	CD8 effector memory
ENSG00000197943	ADAMTS13	CD8 effector memory
ENSG00000164305	SNRPEP3	CD8 effector memory
ENSG00000081041	NELL2	CD8 effector memory
ENSG00000078747	TPST1	CD8 effector memory
ENSG00000165030	NRCAM	CD8 effector memory
ENSG00000187118	IGFBP6	CD8 effector memory
ENSG00000065833	PFKFB2	CD8 effector memory
ENSG00000085741	IFT140	CD8 effector memory
ENSG00000178458	PPARGC1B	CD8 effector memory
ENSG00000005379	RDH14	CD8 effector memory
ENSG00000105851	RP11-367J11.3	CD8 effector memory
ENSG00000224906	MAP9	CD8 effector memory
ENSG00000077721	TTTY14	CD8 effector memory
ENSG00000060140	DLL3	CD8 effector memory
ENSG00000140451	SLC25A15	CD8 effector memory
ENSG00000136048	LMLN	CD8 effector memory
ENSG00000075234	DICER1-AS1	CD8 effector memory
ENSG00000254087	RUNX2	CD8 effector memory
ENSG00000171604	CARNS1	CD8 effector memory
ENSG00000075151	REG4	CD8 effector memory
ENSG00000179101	PHYHD1	CD8 effector memory
ENSG00000159618	SHC2	CD8 effector memory
ENSG00000189350	SPPL2B	CD8 effector memory
ENSG00000101144	MATN1	CD8 effector memory
ENSG00000068903	SNRPE	CD8 effector memory
ENSG00000007402	ANGPTL6	CD8 effector memory
ENSG00000179218	NT5C1B	CD8 effector memory
ENSG00000226436	RING1	CD8 effector memory
ENSG00000132334	ICA1L	CD8 effector memory
ENSG00000101084	NUDT10	CD8 effector memory
ENSG00000147036	CEP41	CD8 effector memory
ENSG00000099194	ROBO1	CD8 effector memory
ENSG00000176824	NT5C1B-RDH14	CD8 effector memory
ENSG00000175029	SLC27A1	CD8 effector memory
ENSG00000140848	MFAP3	CD8 effector memory
ENSG00000133067	RAB12	CD8 effector memory
ENSG00000168792	NUCKS1	CD8 effector memory
ENSG00000112183	ZNF585A	CD8 effector memory
ENSG00000230228	CSDE1	CD8 effector memory
ENSG00000104972	RGS3	CD8 effector memory
ENSG00000145990	MYCLP1	CD8 effector memory
ENSG00000152217	TXLNA	CD8 effector memory
ENSG00000184007	JAK1	CD8 effector memory
ENSG00000236534	CD164	CD8 effector memory
ENSG00000148600	GVINP1	CD8 effector memory
ENSG00000136167	KIAA0825	CD8 effector memory
ENSG00000189409	ARHGAP19	CD8 effector memory
ENSG00000034152	FAM76A	CD8 effector memory
ENSG00000171942	GALNT10	CD8 effector memory
ENSG00000172653	RTFDC1	CD8 effector memory
ENSG00000171617	PSMA7	CD8 effector memory
ENSG00000132321	ATXN3	CD8 naive
ENSG00000166763	GPR55	CD8 naive
ENSG00000138095	SLC41A1	CD8 naive
ENSG00000227953	PTPN23	CD8 naive
ENSG00000120662	LINC00661	CD8 naive
ENSG00000174807	TRIM59	CD8 naive
ENSG00000166126	DCUN1D1	CD8 naive
ENSG00000214113	TAC4	CD8 naive
ENSG00000160307	UEVLD	CD8 naive
ENSG00000258064	TGFBR1	CD8 naive
ENSG00000177051	TPM3P9	CD8 naive
ENSG00000233270	UBAP2L	CD8 naive
ENSG00000106603	PPM1L	CD8 naive
ENSG00000172766	TPM3P6	CD8 naive
ENSG00000136002	CNP	CD8 naive
ENSG00000131591	POTEJ	CD8 naive
ENSG00000006638	HPSE2	CD8 naive
ENSG00000103723	NACC1	CD8 naive
ENSG00000183605	FBXO36	CD8 naive
ENSG00000105472	NLRP2B	CD8 naive
ENSG00000115257	HECTD1	CD8 naive
ENSG00000035141	SLC6A17	CD8 naive
ENSG00000065802	PLCL2	CD8 naive
ENSG00000249237	POTEF	CD8 naive
ENSG00000162576	RAP1B	CD8 naive
ENSG00000169242	TMED2	CD8 naive
ENSG00000188191	USF3	CD8 naive
ENSG00000134716	ATF7IP	CD8 naive
ENSG00000126947	LNPEP	CD8 naive
ENSG00000256968	USP34	CD8 naive
ENSG00000203778	HIST4H4	CD8 naive
ENSG00000172179	PLXNA4	CD8 naive
ENSG00000225642	TET1	CD8 naive
ENSG00000176155	YWHAZP2	CD8 naive
ENSG00000170791	IKZF3	CD8 naive
ENSG00000174460	TPM3P4	CD8 naive
ENSG00000160299	POTEI	CD8 naive
ENSG00000163520	SLC2A3P1	CD8 naive
ENSG00000143653	NCOA2	CD8 naive
ENSG00000170485	CDK13	CD8 naive
ENSG00000234456	NIPA1	CD8 naive
ENSG00000034053	BBX	CD8 naive
ENSG00000064201	KIR3DX1	CD8 naive
ENSG00000124257	SGCD	CD8 naive
ENSG00000131686	PPP3R1	CD8 naive
ENSG00000107833	GRAP2	CD8 naive
ENSG00000139291	CARMIL3	CD8 naive
ENSG00000242866	ELMO2	CD8 naive
ENSG00000135318	PANK3	CD8 naive
ENSG00000169599	YLPM1	CD8 naive
ENSG00000101546	YWHAZ	CD8 naive
ENSG00000139428	DTX3L	CD8 naive
ENSG00000203943	MOB1A	CD8 naive
ENSG00000150636	ANO6	CD8 naive
ENSG00000213889	RDH10	CD8 naive
ENSG00000197763	PPA2	CD8 naive
ENSG00000144040	MAPK1	CD8 naive
ENSG00000132768	C17orf75	CD8 naive
ENSG00000086717	POTEE	CD8 naive
ENSG00000070081	Z86062.1	CD8 naive
ENSG00000078487	TECTA	CD8 naive
ENSG00000167780	LIG4	CD8 naive
ENSG00000101104	ARL15	CD8 naive
ENSG00000164989	GGNBP1	CD8 naive
ENSG00000165512	QSOX1	CD8 naive
ENSG00000105202	EWSR1	CD8 naive
ENSG00000102226	ORMDL3	CD8 naive
ENSG00000149489	ANKRD52	CD8 naive
ENSG00000174306	AC013269.1	CD8 naive
ENSG00000188002	SOCS5	CD8 naive
ENSG00000132846	CBLB	CD8 naive
ENSG00000129654	DYRK1A	CD8 naive
ENSG00000160323	CELF2	CD8 naive
ENSG00000227624	AC140481.3	CD8 naive
ENSG00000184613	PCNX4	CD8 naive
ENSG00000169902	TMOD2	CD8 naive
ENSG00000091129	RAB18	CD8 naive
ENSG00000167779	TPM3	CD8 naive
ENSG00000123836	CDK9	CD8 naive
ENSG00000187535	HIPK3	CD8 naive
ENSG00000155846	MAN1A2	CD8 naive
ENSG00000240857	C8orf46	CD8 naive
ENSG00000245562	SS18	CD8 naive
ENSG00000164114	SPATA7	CD8 naive
ENSG00000176728	DCHS1	CD8 naive
ENSG00000090932	RECK	CD8 naive
ENSG00000102743	LDLRAP1	CD8 naive
ENSG00000185621	SPINK2	CD8 naive
ENSG00000235706	LY9	CD8 naive
ENSG00000124813	FBLN5	CD8 naive
ENSG00000172508	MAP3K12	CD8 naive
ENSG00000134193	DSC1	CD8 naive
ENSG00000175287	MAP2K5	CD8 naive
ENSG00000129946	NSG1	CD8 naive
ENSG00000005206	DBP	CD8 naive
ENSG00000162510	TCF7	CD8 naive
ENSG00000182004	KLHL20	CD8 naive
ENSG00000130812	SPIN2B	CD8 naive
ENSG00000185013	TTLL1	CD8 naive
ENSG00000204227	TBCC	CD8 naive
ENSG00000163596	CEP68	CD8 naive
ENSG00000122824	MLXIP	CD8 naive
ENSG00000106477	ZNF263	CD8 naive
ENSG00000090920	PTCH1	CD8 naive
ENSG00000169855	PCSK1N	CD8 naive
ENSG00000250741	SH2D3A	CD8 naive
ENSG00000130304	TXLNGY	CD8 naive
ENSG00000037749	FAM171A1	CD8 terminal effector
ENSG00000206418	MED16	CD8 terminal effector
ENSG00000069275	TMEM30B	CD8 terminal effector
ENSG00000196967	EPHA1	CD8 terminal effector
ENSG00000009307	ANKEF1	CD8 terminal effector
ENSG00000138835	AGAP1	CD8 terminal effector
ENSG00000204053	SPIN2A	CD8 terminal effector
ENSG00000084652	SUPT3H	CD8 terminal effector
ENSG00000141404	SMPD1	CD8 terminal effector
ENSG00000162434	NR3C2	CD8 terminal effector
ENSG00000135535	KLRG1	CD8 terminal effector
ENSG00000254838	HGD	CD8 terminal effector
ENSG00000185261	CA11	CD8 terminal effector
ENSG00000213390	CD1B	CD8 terminal effector
ENSG00000009780	SLCO2B1	CD8 terminal effector
ENSG00000164574	RAP1GAP	CD8 terminal effector
ENSG00000022277	PIGN	CD8 terminal effector
ENSG00000101182	CLN8	CD8 terminal effector
ENSG00000066427	CLDN1	CD8 terminal effector
ENSG00000135898	MAOA	CD8 terminal effector
ENSG00000133065	TACSTD2	CD8 terminal effector
ENSG00000076201	P2RY11	CD8 terminal effector
ENSG00000205396	CDR2L	CD8 terminal effector
ENSG00000213186	C1orf54	CD8 terminal effector
ENSG00000185960	CD209	CD8 terminal effector
ENSG00000043093	PPFIBP1	CD8 terminal effector
ENSG00000176358	SCN9A	CD8 terminal effector
ENSG00000151116	CH25H	CD8 terminal effector
ENSG00000106799	ACE	CD8 terminal effector
ENSG00000241015	AAMDC	CD8 terminal effector
ENSG00000143569	FZD1	CD8 terminal effector
ENSG00000163590	CLEC10A	CD8 terminal effector
ENSG00000250731	SMAD1	CD8 terminal effector
ENSG00000173786	AP1B1	CD8 terminal effector
ENSG00000222038	GSTT1	CD8 terminal effector
ENSG00000172987	DHRS11	CD8 terminal effector
ENSG00000160877	QPRT	CD8 terminal effector
ENSG00000153832	STAB1	CD8 terminal effector
ENSG00000215174	ABCA6	CD8 terminal effector
ENSG00000092148	FABP3	CD8 terminal effector
ENSG00000197106	TIMP3	CD8 terminal effector
ENSG00000154822	SELENOP	CD8 terminal effector
ENSG00000196604	TAL1	CD8 terminal effector
ENSG00000127314	RAB15	CD8 terminal effector
ENSG00000086598	TREM2	CD8 terminal effector
ENSG00000176542	CD1E	CD8 terminal effector
ENSG00000171681	FAIM2	CD8 terminal effector
ENSG00000113441	F13A1	CD8 terminal effector
ENSG00000115464	GATM	CD8 terminal effector
ENSG00000197837	CARD9	CD8 terminal effector
ENSG00000221866	PON2	CD8 terminal effector
ENSG00000138336	CD1A	CD8 terminal effector
ENSG00000213236	DNASE1L3	CD8 terminal effector
ENSG00000161405	ENSG00000215729	CD8 terminal effector
ENSG00000214869	ADAM12	CD8 terminal effector
ENSG00000196834	NPR1	CD8 terminal effector
ENSG00000135253	PPAN-P2RY11	CD8 terminal effector
ENSG00000253861	FCER1A	CD8 terminal effector
ENSG00000135318	TPM1	CD8 terminal effector
ENSG00000140396	ZFYVE21	CD8 terminal effector
ENSG00000124406	CDH2	CD8 terminal effector
ENSG00000213949	ENSG00000221830	CD8 terminal effector
ENSG00000065883	SLC7A8	CD8 terminal effector
ENSG00000170113	SRD5A3	CD8 terminal effector
ENSG00000114439	NAGA	CD8 terminal effector
ENSG00000104970	GPX3	CD8 terminal effector
ENSG00000170624	SLC47A1	CD8 terminal effector
ENSG00000221823	PRSS3	CD8 terminal effector
ENSG00000100351	NCSTN	CD8 terminal effector
ENSG00000227644	MRC2	CD8 terminal effector
ENSG00000186648	ISYNA1	CD8 terminal effector
ENSG00000062598	IFI44L	CD8 terminal effector
ENSG00000120137	SIGLEC1	CD8 terminal effector
ENSG00000119596	USP18	CD8 terminal effector
ENSG00000164924	PRRG4	CD8 terminal effector
ENSG00000163840	DSG2	CD8 terminal effector
ENSG00000114978	PDGFRL	CD8 terminal effector
ENSG00000177119	AL645922.1	CD8 terminal effector
ENSG00000121039	SNX11	CD8 terminal effector
ENSG00000138777	TBC1D13	CD8 terminal effector
ENSG00000100030	MAP3K6	CD8 terminal effector
ENSG00000108666	CCNA1	CD8 terminal effector
ENSG00000188219	CFB	CD8 terminal effector
ENSG00000220695	ENSG00000166285	CD8 terminal effector
ENSG00000109927	ENSG00000206364	CD8 terminal effector
ENSG00000174405	MAP3K13	CD8 terminal effector
ENSG00000185305	SPRED2	CD8 terminal effector
ENSG00000204188	TRAFD1	CD8 terminal effector
ENSG00000116260	CXCL11	CD8 terminal effector
ENSG00000182944	LIMCH1	CD8 terminal effector
ENSG00000172057	EHF	CD8 terminal effector
ENSG00000139645	C10orf10	CD8 terminal effector
ENSG00000250852	MAP3K14	CD8 terminal effector
ENSG00000256066	HTR2B	CD8 terminal effector
ENSG00000198039	TFPI	CD8 terminal effector
ENSG00000171150	TOMM34	CD8 terminal effector
ENSG00000114423	GABBR1	CD8 terminal effector
ENSG00000157540	IFIH1	CD8 terminal effector
ENSG00000048740	CSRP2	CD8 terminal effector
ENSG00000257010	ZER1	CD8 terminal effector
ENSG00000126773	N4BP2L1	CD8 terminal effector
ENSG00000128872	SLCO5A1	CD8 terminal effector
ENSG00000099246	PDCD1LG2	CD8 terminal effector
ENSG00000143549	UBD	CD8 terminal effector
ENSG00000136807	CCL14	CD8 terminal effector
ENSG00000110422	LUM	CD8 terminal effector
ENSG00000198162	IGFBP4	CD8 terminal effector
ENSG00000169085	LAD1	CD8 terminal effector
ENSG00000141380	PPP2R3A	CD8 terminal effector
ENSG00000233927	FERMT2	CD8Tcell-N0
ENSG00000042317	FSTL1	CD8Tcell-N0
ENSG00000138795	TMEM268	CD8Tcell-N0
ENSG00000142173	POGLUT1	CD8Tcell-N0
ENSG00000166341	HESX1	CD8Tcell-N0
ENSG00000164114	PRKAR2B	CD8Tcell-N0
ENSG00000122707	FLT3	CD8Tcell-N0
ENSG00000153563	ATF5	CD8Tcell-N0
ENSG00000172766	CCL15-CCL14	CD8Tcell-N0
ENSG00000157978	CYP7B1	CD8Tcell-N0
ENSG00000128040	RAB4B	CD8Tcell-N0
ENSG00000122224	EHHADH	CD8Tcell-N0
ENSG00000033050	PML	CD8Tcell-N0
ENSG00000140092	SERPING1	CD8Tcell-N0
ENSG00000139625	FSCN1	CD8Tcell-N0
ENSG00000134765	ICOSLG	CD8Tcell-N0
ENSG00000137764	PVR	CD8Tcell-N0
ENSG00000090920	INSM1	CD8Tcell-N0
ENSG00000168824	TUBB2B	CD8Tcell-N0
ENSG00000105516	CCL8	CD8Tcell-N0
ENSG00000081059	ARHGAP22	CD8Tcell-N0
ENSG00000076321	DHX58	CD8Tcell-N0
ENSG00000186654	ENSG00000213054	CD8Tcell-N0
ENSG00000186787	RUFY3	CD8Tcell-N0
ENSG00000100271	GRB10	CD8Tcell-N0
ENSG00000124659	ATP7A	CD8Tcell-N0
ENSG00000011523	C2CD2L	CD8Tcell-N0
ENSG00000064201	PPP2R5B	CD8Tcell-N0
ENSG00000175727	SULT1A1	CD8Tcell-N0
ENSG00000006194	RCOR3	CD8Tcell-N0
ENSG00000185920	SEPT5	CD8Tcell-N0
ENSG00000120662	FAAH	CD8Tcell-N0
ENSG00000174807	IL1RL1	CD8Tcell-N0
ENSG00000102109	BSDC1	CD8Tcell-N0
ENSG00000125731	PLK2	CD8Tcell-N0
ENSG00000183542	ITSN1	CD8Tcell-N0
ENSG00000131002	ACSM3	CD8Tcell-N0
ENSG00000102226	HES1	CD8Tcell-N0
ENSG00000148468	SMPD3	CD8Tcell-N0
ENSG00000175221	SIGLEC8	CD8Tcell-N0
ENSG00000182107	FOSL2	CD8Tcell-N0
ENSG00000146904	CRISP3	CD8Tcell-N0
ENSG00000132623	NECAP1	CD8Tcell-N0
ENSG00000113758	HBG1	CD8Tcell-N0
ENSG00000034053	LRP5L	CD8Tcell-N0
ENSG00000021300	TNNT1	CD8Tcell-N0
ENSG00000184613	ANKRD6	CD8Tcell-N0
ENSG00000157985	SLX1A-SULT1A3	CD8Tcell-N0
ENSG00000172116	RAPGEF6	CD8Tcell-N0
ENSG00000147059	AREGB	CD8Tcell-N0
ENSG00000196284	BAG4	CD8Tcell-N0
ENSG00000136002	PTGDR2	CD8Tcell-N0
ENSG00000050165	EPN2	CD8Tcell-N0
ENSG00000166311	IL5RA	CD8Tcell-N0
ENSG00000151623	AREG	CD8Tcell-N0
ENSG00000139187	DEPDC5	CD8Tcell-N0
ENSG00000117281	MARK3	CD8Tcell-N0
ENSG00000120915	RHOBTB3	CD8Tcell-N0
ENSG00000161381	JMJD6	CD8Tcell-N0
ENSG00000165795	SNRNP200	DendriticCell-Control
ENSG00000113924	SLC29A1	DendriticCell-Control
ENSG00000063180	GATA1	DendriticCell-Control
ENSG00000158485	FGFR2	DendriticCell-Control
ENSG00000137491	EP300	DendriticCell-Control
ENSG00000076864	ZNF281	DendriticCell-Control
ENSG00000197563	RNF103	DendriticCell-Control
ENSG00000182372	TKTL1	DendriticCell-Control
ENSG00000160307	PATJ	DendriticCell-Control
ENSG00000163347	GALC	DendriticCell-Control
ENSG00000189221	UBXN1	DendriticCell-Control
ENSG00000184292	HBG2	DendriticCell-Control
ENSG00000244165	ITGA2B	DendriticCell-Control
ENSG00000109089	PHF20	DendriticCell-Control
ENSG00000118292	CEBPE	DendriticCell-Control
ENSG00000090659	SPATA6	DendriticCell-Control
ENSG00000110841	P2RY2	DendriticCell-Control
ENSG00000169432	FNIP1	DendriticCell-Control
ENSG00000138135	SULT1A4	DendriticCell-Control
ENSG00000159640	SORD	DendriticCell-Control
ENSG00000087884	HP	DendriticCell-Control
ENSG00000157240	GP1BB	DendriticCell-Control
ENSG00000132514	GFI1B	DendriticCell-Control
ENSG00000170365	SORD2P	DendriticCell-Control
ENSG00000100280	CHMP3	DendriticCell-Control
ENSG00000184674	ENSG00000197711	DendriticCell-Control
ENSG00000108272	SLC26A4	DendriticCell-Control
ENSG00000103485	ZNF780B	DendriticCell-Control
ENSG00000010327	EIF5A	DendriticCell-Control
ENSG00000154262	ZNF780A	DendriticCell-Control
ENSG00000121769	ZNF232	DendriticCell-Control
ENSG00000100234	HUWE1	DendriticCell-Control
ENSG00000250722	IRF4	DendriticCell-Control
ENSG00000162367	NCBP1	DendriticCell-Control
ENSG00000139998	TADA2A	DendriticCell-Control
ENSG00000095970	EIF3J	DendriticCell-Control
ENSG00000158488	PLAGL2	DendriticCell-Control
ENSG00000135472	DBR1	DendriticCell-Control
ENSG00000124491	RPP30	DendriticCell-Control
ENSG00000171766	CCHCR1	DendriticCell-Control
ENSG00000187796	DHFR	DendriticCell-Control
ENSG00000105854	DDI2	DendriticCell-Control
ENSG00000158477	FOXJ3	DendriticCell-Control
ENSG00000163687	AL672142.1	DendriticCell-Control
ENSG00000215729	PNPO	DendriticCell-Control
ENSG00000148848	AL031313.1	DendriticCell-Control
ENSG00000169418	DHX9	DendriticCell-Control
ENSG00000243207	RSC1A1	DendriticCell-Control
ENSG00000179639	THRAP3	DendriticCell-Control
ENSG00000140416	IL17A	DendriticCell-Control
ENSG00000100711	ZPR1	DendriticCell-Control
ENSG00000170558	DHFRP1	DendriticCell-Control
ENSG00000221830	AKT2	DendriticCell-Control
ENSG00000092068	EVI5	DendriticCell-Control
ENSG00000130810	ENSG00000216941	DendriticCell-Control
ENSG00000128039	MTAP	DendriticCell-Control
ENSG00000198951	SHMT2	DendriticCell-Control
ENSG00000211445	GUF1	DendriticCell-Control
ENSG00000142494	PTPN11	DendriticCell-Control
ENSG00000010438	ZNF259P1	DendriticCell-Control
ENSG00000162736	AP4S1	DendriticCell-Control
ENSG00000011028	GART	DendriticCell-Control
ENSG00000105655	SLC25A17	DendriticCell-Control
ENSG00000137959	HMGCS1	DendriticCell-LPSstimulated
ENSG00000088827	GALR2	DendriticCell-LPSstimulated
ENSG00000184979	EXOC2	DendriticCell-LPSstimulated
ENSG00000135378	WDR77	DendriticCell-LPSstimulated
ENSG00000046604	MAF	DendriticCell-LPSstimulated
ENSG00000104213	TAF1A	DendriticCell-LPSstimulated
ENSG00000244255	LSM5	DendriticCell-LPSstimulated
ENSG00000002919	TAF6L	DendriticCell-LPSstimulated
ENSG00000107021	GPALPP1	DendriticCell-LPSstimulated
ENSG00000142733	IGF2	DendriticCell-LPSstimulated
ENSG00000133101	PKP4	DendriticCell-LPSstimulated
ENSG00000243649	DHRS2	DendriticCell-LPSstimulated
ENSG00000166285	ADK	DendriticCell-LPSstimulated
ENSG00000206364	NCKAP1	DendriticCell-LPSstimulated
ENSG00000073803	IL3	DendriticCell-LPSstimulated
ENSG00000198369	DDX3X	DendriticCell-LPSstimulated
ENSG00000135148	YARS2	DendriticCell-LPSstimulated
ENSG00000169248	NUP188	DendriticCell-LPSstimulated
ENSG00000064042	PRMT3	DendriticCell-LPSstimulated
ENSG00000135373	IL2	DendriticCell-LPSstimulated
ENSG00000165507	RCC1	DendriticCell-LPSstimulated
ENSG00000006062	EGR3	DendriticCell-LPSstimulated
ENSG00000135914	RPL10L	DendriticCell-LPSstimulated
ENSG00000003436	MDFIC	DendriticCell-LPSstimulated
ENSG00000025772	CBLL1	DendriticCell-LPSstimulated
ENSG00000204681	TRADD	DendriticCell-LPSstimulated
ENSG00000115267	STX2	DendriticCell-LPSstimulated
ENSG00000175183	ENSG00000213603	DendriticCell-LPSstimulated
ENSG00000160445	LAMA2	DendriticCell-LPSstimulated
ENSG00000139597	CFH	DendriticCell-LPSstimulated
ENSG00000137571	LINS1	DendriticCell-LPSstimulated
ENSG00000197646	TMEM259	DendriticCell-LPSstimulated
ENSG00000213886	TNNC1	DendriticCell-LPSstimulated
ENSG00000213494	NAP1L3	DendriticCell-LPSstimulated
ENSG00000139329	BTF3	DendriticCell-LPSstimulated
ENSG00000141753	RASA3	DendriticCell-LPSstimulated
ENSG00000159166	CRIP2	DendriticCell-LPSstimulated
ENSG00000206468	CFHR2	DendriticCell-LPSstimulated
ENSG00000206466	CD5	DendriticCell-LPSstimulated
ENSG00000204359	PTPRA	DendriticCell-LPSstimulated
ENSG00000073711	HNRNPUL2-BSCL2	DendriticCell-LPSstimulated
ENSG00000073712	STMN3	DendriticCell-LPSstimulated
ENSG00000163430	ENSG00000185214	DendriticCell-LPSstimulated
ENSG00000157693	KLHL22	DendriticCell-LPSstimulated
ENSG00000163389	EPB41	DendriticCell-LPSstimulated
ENSG00000163666	ZDHHC11	DendriticCell-LPSstimulated
ENSG00000005249	AVPR1A	DendriticCell-LPSstimulated
ENSG00000122025	ENSG00000174991	DendriticCell-LPSstimulated
ENSG00000169136	ST8SIA1	DendriticCell-LPSstimulated
ENSG00000161574	BTF3P13	DendriticCell-LPSstimulated
ENSG00000172817	TNFRSF25	DendriticCell-LPSstimulated
ENSG00000167578	MEOX1	DendriticCell-LPSstimulated
ENSG00000113790	RCAN3	DendriticCell-LPSstimulated
ENSG00000140464	IGFBP3	DendriticCell-LPSstimulated
ENSG00000149131	B3GAT3	DendriticCell-LPSstimulated
ENSG00000075618	AFAP1	DendriticCell-LPSstimulated
ENSG00000160223	CYB561	DendriticCell-LPSstimulated
ENSG00000073008	NAP1L2	DendriticCell-LPSstimulated
ENSG00000173404	PLCG1	DendriticCell-LPSstimulated
ENSG00000137285	SNAPC5	DendriticCell-LPSstimulated
ENSG00000108700	RABL2A	DendriticCell-LPSstimulated
ENSG00000128805	RABL2B	DendriticCell-LPSstimulated
ENSG00000206511	EEF1A2	DendriticCell-LPSstimulated
ENSG00000206513	HNRNPH1	DendriticCell-LPSstimulated
ENSG00000165949	PBXIP1	DendriticCell-LPSstimulated
ENSG00000108771	TOP3B	DendriticCell-LPSstimulated
ENSG00000213054	HNRNPUL2	DendriticCell-LPSstimulated
ENSG00000018189	ENSG00000219658	DendriticCell-LPSstimulated
ENSG00000106070	PASK	Eosinophils
ENSG00000165240	CFHR1	Eosinophils
ENSG00000172375	B3GAT3P1	Eosinophils
ENSG00000068971	GPR25	Eosinophils
ENSG00000196502	CASP2	Eosinophils
ENSG00000117625	RNF2	Eosinophils
ENSG00000184702	ZDHHC11B	Eosinophils
ENSG00000117480	AGAP2	Eosinophils
ENSG00000115602	S1PR1	Eosinophils
ENSG00000160058	SMU1	Eosinophils
ENSG00000145632	FBXL8	Eosinophils
ENSG00000205726	WWP1	Eosinophils
ENSG00000005187	MYCL	Eosinophils
ENSG00000114315	TM9SF4	Eosinophils
ENSG00000103056	AP1S2	Eosinophils
ENSG00000165659	PID1	Eosinophils
ENSG00000105366	RPS6KA4	Eosinophils
ENSG00000075426	CD1D	Eosinophils
ENSG00000096006	MS4A6A	Eosinophils
ENSG00000073910	EXOSC7	Eosinophils
ENSG00000089818	ENSG00000081770	Eosinophils
ENSG00000213934	SLC16A5	Eosinophils
ENSG00000035664	RNU1-123P	Eosinophils
ENSG00000100068	CD33	Eosinophils
ENSG00000105048	BST1	Eosinophils
ENSG00000135299	LILRA1	Eosinophils
ENSG00000213599	SMARCD3	Eosinophils
ENSG00000158987	CRISPLD2	Eosinophils
ENSG00000205595	KLF4	Eosinophils
ENSG00000156735	CACNA2D3	Eosinophils
ENSG00000183134	TLR7	Eosinophils
ENSG00000072134	DHX57	Eosinophils
ENSG00000091181	FBN2	Eosinophils
ENSG00000109321	MTMR11	Eosinophils
ENSG00000100150	OLFM1	Eosinophils
ENSG00000075413	GAS7	Eosinophils
ENSG00000164292	NRGN	Eosinophils
ENSG00000070495	CIDEB	Eosinophils
ENSG00000144028	CLEC3B	Eosinophils
ENSG00000112759	HGF	Eosinophils
ENSG00000102145	NLRP3	Eosinophils
ENSG00000066468	VCAN	Eosinophils
ENSG00000100393	AC140134.1	Eosinophils
ENSG00000162702	ZFAND5	Eosinophils
ENSG00000239305	ASGR2	Eosinophils
ENSG00000007350	MIS18BP1	Eosinophils
ENSG00000132849	LILRA5	Eosinophils
ENSG00000054983	SULT1A2	Eosinophils
ENSG00000162191	NRG1	Eosinophils
ENSG00000196565	IRAK3	Eosinophils
ENSG00000005961	LIPE-AS1	Eosinophils
ENSG00000025293	CALML4	Eosinophils
ENSG00000092067	LGALS2	Eosinophils
ENSG00000132122	FCN1	Eosinophils
ENSG00000175591	NOD2	Eosinophils
ENSG00000217128	CPVL	Eosinophils
ENSG00000213648	CD163	Eosinophils
ENSG00000140263	RPH3A	Eosinophils
ENSG00000257017	SLC35A1	Eosinophils
ENSG00000203618	ALDH1A1	Eosinophils
ENSG00000165702	NAIP	Eosinophils
ENSG00000259479	TPPP3	Eosinophils
ENSG00000115561	ASGR1	Eosinophils
ENSG00000197711	AL049697.1	Eosinophils
ENSG00000091137	SMPDL3A	MemoryTcell-RO-activated
ENSG00000140396	FMO5	MemoryTcell-RO-activated
ENSG00000128000	EGR1	MemoryTcell-RO-activated
ENSG00000138386	NID1	MemoryTcell-RO-activated
ENSG00000132507	CD300C	MemoryTcell-RO-activated
ENSG00000197782	IL6	MemoryTcell-RO-activated
ENSG00000167840	NEDD4L	MemoryTcell-RO-activated
ENSG00000086758	MMP14	MemoryTcell-RO-activated
ENSG00000137265	IL36G	MemoryTcell-RO-activated
ENSG00000136937	IL1RN	MemoryTcell-RO-activated
ENSG00000108264	PLK3	MemoryTcell-RO-activated
ENSG00000104131	MET	MemoryTcell-RO-activated
ENSG00000126003	ENSG00000056345	MemoryTcell-RO-activated
ENSG00000138231	MMP1	MemoryTcell-RO-activated
ENSG00000148688	TMEFF1	MemoryTcell-RO-activated
ENSG00000204536	F3	MemoryTcell-RO-activated
ENSG00000228716	MTHFD2L	MemoryTcell-RO-activated
ENSG00000197312	TMOD1	MemoryTcell-RO-activated
ENSG00000206457	HBEGF	MemoryTcell-RO-activated
ENSG00000198815	TFPI2	MemoryTcell-RO-activated
ENSG00000251184	WNT5A	MemoryTcell-RO-activated
ENSG00000163599	CSF3	MemoryTcell-RO-activated
ENSG00000108439	ATP2C1	MemoryTcell-RO-activated
ENSG00000228041	TNFSF15	MemoryTcell-RO-activated
ENSG00000135045	IL23A	MemoryTcell-RO-activated
ENSG00000135829	LPAR4	MemoryTcell-RO-activated
ENSG00000215695	EREG	MemoryTcell-RO-activated
ENSG00000054118	IL1A	MemoryTcell-RO-activated
ENSG00000112115	SERPINB2	MemoryTcell-RO-activated
ENSG00000109917	EMP1	MemoryTcell-RO-activated
ENSG00000188985	CXCL1	MemoryTcell-RO-activated
ENSG00000105221	CYP3A5	MemoryTcell-RO-activated
ENSG00000067208	IL1B	MemoryTcell-RO-activated
ENSG00000216941	MSANTD3	MemoryTcell-RO-activated
ENSG00000099810	SCARF1	MemoryTcell-RO-activated
ENSG00000182199	MSANTD3-TMEFF1	MemoryTcell-RO-activated
ENSG00000151806	SCG5	MemoryTcell-RO-activated
ENSG00000179295	IL24	MemoryTcell-RO-activated
ENSG00000219565	ZP3	MemoryTcell-RO-activated
ENSG00000100478	IL3RA	MemoryTcell-RO-activated
ENSG00000159131	CCRL2	MemoryTcell-RO-activated
ENSG00000100372	ITGB8	MemoryTcell-RO-activated
ENSG00000206355	KYNU	MemoryTcell-RO-activated
ENSG00000112972	TM4SF1	MemoryTcell-RO-activated
ENSG00000182687	MMP10	MemoryTcell-RO-activated
ENSG00000112685	IRGQ	MemoryTcell-RO-activated
ENSG00000049768	HPD	MemoryTcell-RO-activated
ENSG00000178562	INHBA	MemoryTcell-RO-activated
ENSG00000116455	CDK5RAP2	MemoryTcell-RO-activated
ENSG00000145839	PTX3	MemoryTcell-RO-activated
ENSG00000178573	DPYSL3	MemoryTcell-RO-activated
ENSG00000143498	ITGB3	MemoryTcell-RO-activated
ENSG00000106355	SERPINB7	MemoryTcell-RO-activated
ENSG00000162227	ENSG00000215775	MemoryTcell-RO-activated
ENSG00000133114	SPINK1	MemoryTcell-RO-activated
ENSG00000167244	RAI14	MemoryTcell-RO-activated
ENSG00000144283	IL19	MemoryTcell-RO-activated
ENSG00000100867	PRR16	MemoryTcell-RO-activated
ENSG00000156110	CCL24	MemoryTcell-RO-activated
ENSG00000061676	MTF1	MemoryTcell-RO-activated
ENSG00000164399	CXCL3	MemoryTcell-RO-activated
ENSG00000215301	SLC22A1	MemoryTcell-RO-activated
ENSG00000139131	HHLA2	MemoryTcell-RO-activated
ENSG00000095319	POMZP3	MemoryTcell-RO-activated
ENSG00000116761	PLD1	MemoryTcell-RO-activated
ENSG00000185238	JAKMIP2	MemoryTcell-RO-activated
ENSG00000109471	ACO1	MemoryTcell-RO-activated
ENSG00000180198	NUPR1	MemoryTcell-RO-activated
ENSG00000179388	APOE	MemoryTcell-RO-activated
ENSG00000138795	APOC1	MemoryTcell-RO-unactivated
ENSG00000165496	GAL	MemoryTcell-RO-unactivated
ENSG00000135272	GDF15	MemoryTcell-RO-unactivated
ENSG00000105879	COL8A2	MemoryTcell-RO-unactivated
ENSG00000102871	PPARG	MemoryTcell-RO-unactivated
ENSG00000111450	MS4A4A	MemoryTcell-RO-unactivated
ENSG00000102878	NR1H3	MemoryTcell-RO-unactivated
ENSG00000213603	IGFBP2	MemoryTcell-RO-unactivated
ENSG00000196569	FAIM	MemoryTcell-RO-unactivated
ENSG00000000971	VSIG4	MemoryTcell-RO-unactivated
ENSG00000140471	CRABP2	MemoryTcell-RO-unactivated
ENSG00000182087	HAMP	MemoryTcell-RO-unactivated
ENSG00000114854	NOTCH3	MemoryTcell-RO-unactivated
ENSG00000186310	SERPINE1	MemoryTcell-RO-unactivated
ENSG00000145741	MFSD7	MemoryTcell-RO-unactivated
ENSG00000185989	EMILIN1	MemoryTcell-RO-unactivated
ENSG00000182809	SLC23A2	MemoryTcell-RO-unactivated
ENSG00000080910	GPC4	MemoryTcell-RO-unactivated
ENSG00000033050	SLC29A3	MemoryTcell-RO-unactivated
ENSG00000110448	MAPK13	MemoryTcell-RO-unactivated
ENSG00000132670	MSR1	MemoryTcell-RO-unactivated
ENSG00000180549	MARCO	MemoryTcell-RO-unactivated
ENSG00000234857	MMP2	MemoryTcell-RO-unactivated
ENSG00000168824	RARRES1	MemoryTcell-RO-unactivated
ENSG00000197457	TEX2	MemoryTcell-RO-unactivated
ENSG00000185214	ADORA2B	MemoryTcell-RO-unactivated
ENSG00000172175	CNIH3	MemoryTcell-RO-unactivated
ENSG00000099910	RNASE1	MemoryTcell-RO-unactivated
ENSG00000159023	SNX24	MemoryTcell-RO-unactivated
ENSG00000188818	DNASE2B	MemoryTcell-RO-unactivated
ENSG00000166148	GREM1	MemoryTcell-RO-unactivated
ENSG00000174991	COL6A1	MemoryTcell-RO-unactivated
ENSG00000111728	LPL	MemoryTcell-RO-unactivated
ENSG00000227118	SLC28A3	MemoryTcell-RO-unactivated
ENSG00000011523	TDRD3	MemoryTcell-RO-unactivated
ENSG00000215788	TIE1	MemoryTcell-RO-unactivated
ENSG00000005102	OLFML2B	MemoryTcell-RO-unactivated
ENSG00000117602	CTSK	MemoryTcell-RO-unactivated
ENSG00000146674	VWA5A	MemoryTcell-RO-unactivated
ENSG00000149541	SRPX	MemoryTcell-RO-unactivated
ENSG00000196526	PDLIM4	MemoryTcell-RO-unactivated
ENSG00000008283	PHLDA3	MemoryTcell-RO-unactivated
ENSG00000186462	DCSTAMP	MemoryTcell-RO-unactivated
ENSG00000124181	SLC22A5	MemoryTcell-RO-unactivated
ENSG00000079335	SPARC	MemoryTcell-RO-unactivated
ENSG00000112406	PLA2G15	MemoryTcell-RO-unactivated
ENSG00000174446	SULT1C2	MemoryTcell-RO-unactivated
ENSG00000144134	PEX19	MemoryTcell-RO-unactivated
ENSG00000022267	MAK	MemoryTcell-RO-unactivated
ENSG00000079974	MIR934	MemoryTcell-RO-unactivated
ENSG00000101210	MAST2	MemoryTcell-RO-unactivated
ENSG00000169045	R3HDM4	MemoryTcell-RO-unactivated
ENSG00000163346	HSPA6	MemoryTcell-RO-unactivated
ENSG00000100038	CXCR2	MemoryTcell-RO-unactivated
ENSG00000214753	S100A7	MemoryTcell-RO-unactivated
ENSG00000219658	CXCR1	MemoryTcell-RO-unactivated
ENSG00000115687	CTBS	MemoryTcell-RO-unactivated
ENSG00000244414	SPIDR	MemoryTcell-RO-unactivated
ENSG00000244009	GIP	MemoryTcell-RO-unactivated
ENSG00000170128	ENSG00000215631	MemoryTcell-RO-unactivated
ENSG00000106144	CPA1	MemoryTcell-RO-unactivated
ENSG00000121481	HSPA7	MemoryTcell-RO-unactivated
ENSG00000206077	F2RL1	MemoryTcell-RO-unactivated
ENSG00000187838	SPANXB1	MemoryTcell-RO-unactivated
ENSG00000135439	CYP4F3	MemoryTcell-RO-unactivated
ENSG00000170989	XYLB	MemoryTcell-RO-unactivated
ENSG00000122692	CYP4F8	MemoryTcell-RO-unactivated
ENSG00000129038	S100A7A	MemoryTcell-RO-unactivated
ENSG00000135722	TRIM31	MemoryTcell-RO-unactivated
ENSG00000123124	MUC5AC	MemoryTcell-RO-unactivated
ENSG00000116990	VGLL1	Monocyte-Day0
ENSG00000101337	HIST1H2BC	Monocyte-Day0
ENSG00000182287	SLPI	Monocyte-Day0
ENSG00000153823	STEAP4	Monocyte-Day0
ENSG00000162302	AOC3	Monocyte-Day0
ENSG00000196502	CASP5	Monocyte-Day0
ENSG00000158473	MME	Monocyte-Day0
ENSG00000110077	ZBTB7A	Monocyte-Day0
ENSG00000075914	ENSG00000206426	Monocyte-Day0
ENSG00000081770	KRT23	Monocyte-Day0
ENSG00000170190	KCNJ15	Monocyte-Day0
ENSG00000239194	NFATC4	Monocyte-Day0
ENSG00000105383	FCGR3B	Monocyte-Day0
ENSG00000109743	KAZN	Monocyte-Day0
ENSG00000104974	TNFRSF10C	Monocyte-Day0
ENSG00000082014	GYG2	Monocyte-Day0
ENSG00000103196	CYP4F2	Monocyte-Day0
ENSG00000136826	ENSG00000198820	Monocyte-Day0
ENSG00000157445	TGFB1	Monocyte-Day0
ENSG00000196664	ENSG00000196285	Monocyte-Day0
ENSG00000112096	ALPL	Monocyte-Day0
ENSG00000163214	MANSC1	Monocyte-Day0
ENSG00000138829	TECPR2	Monocyte-Day0
ENSG00000014914	CEACAM3	Monocyte-Day0
ENSG00000130558	HIST1H3G	Monocyte-Day0
ENSG00000187554	RERGL	Monocyte-Day0
ENSG00000007237	TSPAN2	Monocyte-Day0
ENSG00000221869	NDUFAF5	Monocyte-Day0
ENSG00000213599	B9D2	Monocyte-Day0
ENSG00000154146	PHC2	Monocyte-Day0
ENSG00000136305	AVPR2	Monocyte-Day0
ENSG00000129757	BTNL8	Monocyte-Day0
ENSG00000163815	ENSG00000203929	Monocyte-Day0
ENSG00000019991	ST20	Monocyte-Day0
ENSG00000162711	GPR161	Monocyte-Day0
ENSG00000038427	FPR2	Monocyte-Day0
ENSG00000179978	KATNBL1	Monocyte-Day0
ENSG00000107372	NUMA1	Monocyte-Day0
ENSG00000161944	C1orf21	Monocyte-Day0
ENSG00000129534	ZMYM5	Monocyte-Day0
ENSG00000187116	MYCN	Monocyte-Day0
ENSG00000197165	MLC1	Monocyte-Day0
ENSG00000157168	ATP9A	Monocyte-Day0
[truncated: 8,751 more rows]
