# Supplementary material for: The Human Cell Atlas bone marrow single-cell interactive web portal
Source: Exp Hematol. Author manuscript; Available in PMC 2019 Dec 1. (PMC6296228; doi:10.1016/j.exphem.2018.09.004)
Supplement: 5 [file NIHMS1510309-supplement-5.xlsx]

## Sheet: pruned-results_z-score_elite-MS
cluster-1	Gene-Set Name	Number Changed	Number Measured	Number in Gene-Set	Percent Changed	Z Score	FisherExactP	AdjustedP	redundant with terms	inverse redundant	gene symbols
cluster-1	HAHTOLA_SEZARY_SYNDROM_DN	9	53	53	16.9811	32.1196	3.59e-17	1.22e-13			CD160|GNLY|GPR56|IL2RB|KLRB1|KLRF1|MATK|PRSS23|SPON2
cluster-1	JAATINEN_HEMATOPOIETIC_STEM_CELL_DN	11	248	248	4.43548	17.7846	3.08e-14	5.25e-11			CD247|GNLY|IL2RB|ITGB2|KLRB1|KLRF1|PRF1|S1PR5|SH2D1B|SPON2|ZAP70
cluster-1	MATSUDA_NATURAL_KILLER_DIFFERENTIATION	12	516	516	2.32558	13.1186	3.51e-12	3.99e-09		BOYLAN_MULTIPLE_MYELOMA_C_D_DN|ROESSLER_LIVER_CANCER_METASTASIS_UP	CD160|CD247|CD7|IFITM1|IL2RB|KLRC1|MATK|MYO1F|PRF1|PRSS23|SPON2|TBX21
cluster-1	DEURIG_T_CELL_PROLYMPHOCYTIC_LEUKEMIA_DN	9	343	343	2.62391	12.1093	1e-09	8.55e-07			CD160|GNLY|GPR56|IFITM1|IL2RB|KLRB1|KLRF1|PRF1|TBX21
cluster-1	SMID_BREAST_CANCER_NORMAL_LIKE_UP	9	605	605	1.4876	8.76208	1.36e-07	9.23e-05		ALCALA_APOPTOSIS	BIN2|CD247|CD7|KLRB1|MATK|NCR3|PRF1|RAC2|ZAP70
cluster-1	SMID_BREAST_CANCER_LUMINAL_B_DN	8	670	670	1.19403	7.21418	3.94e-06	0.00223691			BIN2|CD247|CD7|CLIC3|GNLY|KLRB1|RAC2|ZAP70
cluster-1	QI_PLASMACYTOMA_UP	6	334	334	1.79641	7.95688	7.7e-06	0.00374632		HOSHIDA_LIVER_CANCER_SUBCLASS_S1	CD7|IL2RB|ITGB2|PFN1|RAC2|ZAP70
cluster-1	LI_INDUCED_T_TO_NATURAL_KILLER_UP	6	353	353	1.69972	7.70429	1.06e-05	0.00449206			C1orf21|CD160|CD7|IFITM1|MYO1F|SH2D1B
cluster-1	SANSOM_APC_TARGETS_DN	6	427	427	1.40515	6.87901	3.09e-05	0.011687			CD160|CD7|IL2RB|ITGB2|RAC2|ZAP70
cluster-1	RODWELL_AGING_KIDNEY_UP	7	667	667	1.04948	6.20458	4.01e-05	0.0136623		FLECHNER_BIOPSY_KIDNEY_TRANSPLANT_REJECTED_VS_OK_UP|MARTENS_BOUND_BY_PML_RARA_FUSION|MULLIGHAN_MLL_SIGNATURE_1_UP|MULLIGHAN_MLL_SIGNATURE_2_UP|ONKEN_UVEAL_MELANOMA_UP	GPR56|IFITM1|ITGB2|MYO1F|PFN1|RAC2|SPON2
cluster-1	RICKMAN_METASTASIS_DN	5	291	291	1.71821	7.06785	5.96e-05	0.0184421			GNLY|IFITM1|PRF1|S1PR5|ZAP70
cluster-1	CHIARETTI_ACUTE_LYMPHOBLASTIC_LEUKEMIA_ZAP70	3	69	69	4.34783	9.15017	0.000138788	0.0393695			GPR56|KLRB1|ZAP70
cluster-1	GRABARCZYK_BCL11B_TARGETS_UP	3	78	78	3.84615	8.56887	0.000199734	0.0522996			IL2RB|JAK1|PRF1
cluster-1	WALLACE_PROSTATE_CANCER_RACE_UP	5	416	416	1.20192	5.69229	0.000316267	0.076898		FLECHNER_BIOPSY_KIDNEY_TRANSPLANT_REJECTED_VS_OK_UP	IFITM1|ITGB2|PRF1|RAC2|ZAP70
cluster-1	ALCALA_APOPTOSIS	3	99	99	3.0303	7.52879	0.000403341	0.0915315	DIAZ_CHRONIC_MEYLOGENOUS_LEUKEMIA_UP|SMID_BREAST_CANCER_NORMAL_LIKE_UP		CD7|MATK|RAC2
cluster-1	BOYLAN_MULTIPLE_MYELOMA_C_D_DN	4	283	283	1.41343	5.61761	0.000735252	0.139044	MATSUDA_NATURAL_KILLER_DIFFERENTIATION		CD7|KLRC1|MYO1F|TBX21
cluster-1	ROESSLER_LIVER_CANCER_METASTASIS_UP	3	128	128	2.34375	6.5274	0.000853072	0.152835	MATSUDA_NATURAL_KILLER_DIFFERENTIATION		CD247|IL2RB|MATK
cluster-1	FLECHNER_BIOPSY_KIDNEY_TRANSPLANT_REJECTED_VS_OK_UP	3	135	135	2.22222	6.33385	0.000995155	0.153978	RODWELL_AGING_KIDNEY_UP|WALLACE_PROSTATE_CANCER_RACE_UP		IFITM1|ITGB2|RAC2
cluster-1	ACOSTA_PROLIFERATION_INDEPENDENT_MYC_TARGETS_DN	3	135	135	2.22222	6.33385	0.000995155	0.153978			CHST12|GPR56|RAC2
cluster-1	GAVIN_FOXP3_TARGETS_CLUSTER_P3	3	167	167	1.79641	5.60399	0.00183316	0.260003			JAK1|MATK|MYO1F
cluster-1	TSAI_RESPONSE_TO_IONIZING_RADIATION	3	172	172	1.74419	5.50795	0.001994	0.271503			IFITM1|IL2RB|KLRC2
cluster-1	RIGGI_EWING_SARCOMA_PROGENITOR_UP	4	453	453	0.883002	4.14937	0.00409336	0.516067		MIYAGAWA_TARGETS_OF_EWSR1_ETS_FUSIONS_UP	CLIC3|IFITM1|ITGB2|JAK1
cluster-1	LEE_DIFFERENTIATING_T_LYMPHOCYTE	3	235	235	1.2766	4.56112	0.00480229	0.56369			CD247|ITGB2|RAC2
cluster-1	VERHAAK_GLIOBLASTOMA_NEURAL	3	242	242	1.23967	4.4781	0.0052103	0.572196			MYO1F|PRSS23|RAC2
cluster-1	LINDGREN_BLADDER_CANCER_CLUSTER_2B	4	485	485	0.824742	3.957	0.00521095	0.572196			IFITM1|MYO1F|RAC2|ZAP70
cluster-1	THUM_SYSTOLIC_HEART_FAILURE_UP	4	497	497	0.804829	3.88923	0.00567822	0.604021			GNLY|IL2RB|ITGB2|RAC2
cluster-1	PENG_RAPAMYCIN_RESPONSE_UP	3	258	258	1.16279	4.30034	0.00621986	0.606421			IFITM1|JAK1|MYO1F
cluster-1	MULLIGHAN_MLL_SIGNATURE_1_DN	3	272	272	1.10294	4.15692	0.00719308	0.613508	MULLIGHAN_MLL_SIGNATURE_2_DN	MULLIGHAN_MLL_SIGNATURE_2_DN	IFITM1|JAK1|PRF1
cluster-1	JOHNSTONE_PARVB_TARGETS_3_UP	4	541	541	0.739372	3.65837	0.00763134	0.613508			CLIC3|GPR56|IFITM1|JAK1
cluster-1	MIYAGAWA_TARGETS_OF_EWSR1_ETS_FUSIONS_UP	3	279	279	1.07527	4.08898	0.0077118	0.613508	RIGGI_EWING_SARCOMA_PROGENITOR_UP		IFITM1|ITGB2|JAK1
cluster-1	VERHAAK_AML_WITH_NPM1_MUTATED_DN	3	284	284	1.05634	4.04189	0.00809558	0.613508			CD7|IFITM1|ZAP70
cluster-1	ENK_UV_RESPONSE_EPIDERMIS_DN	4	558	558	0.716846	3.57579	0.00849184	0.613508			C1orf21|CLIC3|PRSS23|SPON2
cluster-1	MULLIGHAN_MLL_SIGNATURE_2_DN	3	301	301	0.996678	3.88993	0.00948431	0.645691	MULLIGHAN_MLL_SIGNATURE_1_DN	MULLIGHAN_MLL_SIGNATURE_1_DN	IFITM1|JAK1|PRF1
cluster-1	ROZANOV_MMP14_TARGETS_UP	3	311	311	0.96463	3.80594	0.0103625	0.678347			IFITM1|IL2RB|SH2D1B
cluster-1	HOSHIDA_LIVER_CANCER_SUBCLASS_S1	3	319	319	0.940439	3.74136	0.0110982	0.699601	QI_PLASMACYTOMA_UP		IL2RB|ITGB2|PFN1
cluster-1	HUTTMANN_B_CLL_POOR_SURVIVAL_UP	3	324	324	0.925926	3.70212	0.0115731	0.7073			CHST12|PRF1|ZAP70
cluster-1	CHEN_METABOLIC_SYNDROM_NETWORK	6	1361	1361	0.440852	2.94144	0.0127245	0.729974		MARTENS_BOUND_BY_PML_RARA_FUSION|MULLIGHAN_MLL_SIGNATURE_1_UP|MULLIGHAN_MLL_SIGNATURE_2_UP	CD160|CHST12|ITGB2|MYO1F|RAC2|S1PR5
cluster-1	LU_EZH2_TARGETS_UP	3	338	338	0.887574	3.59648	0.012965	0.729974			CLIC3|MATK|PRSS23
cluster-1	LEI_MYB_TARGETS	3	394	394	0.761421	3.22662	0.0194649	0.960269			GPR56|IFITM1|PRSS23
cluster-1	DIAZ_CHRONIC_MEYLOGENOUS_LEUKEMIA_UP	6	1516	1516	0.395778	2.6399	0.0207304	0.985338		ALCALA_APOPTOSIS	CD7|GPR56|IFITM1|MATK|PFN1|RAC2
cluster-1	PHONG_TNF_RESPONSE_NOT_VIA_P38	3	405	405	0.740741	3.16223	0.0209193	0.985338			JAK1|PRSS23|RAC2
cluster-1	MULLIGHAN_MLL_SIGNATURE_1_UP	3	422	422	0.7109	3.06717	0.0232828	1	CHEN_METABOLIC_SYNDROM_NETWORK|MARTENS_BOUND_BY_PML_RARA_FUSION|MULLIGHAN_MLL_SIGNATURE_2_UP|RODWELL_AGING_KIDNEY_UP	MARTENS_BOUND_BY_PML_RARA_FUSION|MULLIGHAN_MLL_SIGNATURE_2_UP	ITGB2|MYO1F|RAC2
cluster-1	DAIRKEE_TERT_TARGETS_UP	3	432	432	0.694444	3.01359	0.0247389	1			C1orf21|PFN1|RAC2
cluster-1	MULLIGHAN_MLL_SIGNATURE_2_UP	3	475	475	0.631579	2.80058	0.0315546	1	CHEN_METABOLIC_SYNDROM_NETWORK|MARTENS_BOUND_BY_PML_RARA_FUSION|MULLIGHAN_MLL_SIGNATURE_1_UP|RODWELL_AGING_KIDNEY_UP	MARTENS_BOUND_BY_PML_RARA_FUSION|MULLIGHAN_MLL_SIGNATURE_1_UP	ITGB2|MYO1F|RAC2
cluster-1	MARTENS_BOUND_BY_PML_RARA_FUSION	3	484	484	0.619835	2.75919	0.0330948	1	CHEN_METABOLIC_SYNDROM_NETWORK|MULLIGHAN_MLL_SIGNATURE_1_UP|MULLIGHAN_MLL_SIGNATURE_2_UP|RODWELL_AGING_KIDNEY_UP	MULLIGHAN_MLL_SIGNATURE_1_UP|MULLIGHAN_MLL_SIGNATURE_2_UP	ITGB2|MYO1F|RAC2
cluster-1	ONKEN_UVEAL_MELANOMA_UP	4	931	931	0.429646	2.31533	0.0453084	1	RODWELL_AGING_KIDNEY_UP		GPR56|IFITM1|PFN1|SPON2
cluster-2	Gene-Set Name	Number Changed	Number Measured	Number in Gene-Set	Percent Changed	Z Score	FisherExactP	AdjustedP	redundant with terms	inverse redundant	gene symbols
cluster-2	WALLACE_PROSTATE_CANCER_RACE_UP	18	416	416	4.32692	17.7749	5.47e-19	1.86e-15		AMUNDSON_POOR_SURVIVAL_AFTER_GAMMA_RADIATION_2G|FLECHNER_BIOPSY_KIDNEY_TRANSPLANT_REJECTED_VS_OK_UP|JISON_SICKLE_CELL_DISEASE_DN|MANALO_HYPOXIA_UP|MCLACHLAN_DENTAL_CARIES_DN|MCLACHLAN_DENTAL_CARIES_UP|MITSIADES_RESPONSE_TO_APLIDIN_UP|NAKAYAMA_SOFT_TISSUE_TUMORS_PCA1_UP|ONO_AML1_TARGETS_DN|ONO_FOXP3_TARGETS_DN|RASHI_RESPONSE_TO_IONIZING_RADIATION_6|ROSS_LEUKEMIA_WITH_MLL_FUSIONS|SCHUETZ_BREAST_CAN…	APOBEC3G|CCL5|CD2|CD8A|CXCR4|DUSP2|FYN|GZMA|GZMK|HLA-B|HLA-C|HLA-E|IL2RG|LCK|NKG7|PTPN7|PTPRC|RGS1
cluster-2	DEURIG_T_CELL_PROLYMPHOCYTIC_LEUKEMIA_DN	16	343	343	4.66472	17.4391	2.18e-17	3.71e-14		AKL_HTLV1_INFECTION_DN|BOYLAN_MULTIPLE_MYELOMA_PCA1_UP|NAKAYAMA_SOFT_TISSUE_TUMORS_PCA1_UP|OSMAN_BLADDER_CANCER_UP|ROSS_LEUKEMIA_WITH_MLL_FUSIONS	CALM1|CCL5|CD2|CD8A|CST7|CTSW|FYN|GZMA|GZMH|GZMK|HOPX|KLRD1|NKG7|PIK3R1|PTPRC|RARRES3
cluster-2	JAATINEN_HEMATOPOIETIC_STEM_CELL_DN	14	248	248	5.64516	18.0633	2.1e-16	2.38e-13		NAKAYAMA_SOFT_TISSUE_TUMORS_PCA1_UP|VILIMAS_NOTCH1_TARGETS_UP|WIERENGA_STAT5A_TARGETS_UP	CCL5|CD2|CD8A|CD8B|CST7|FGFBP2|GZMA|GZMH|GZMK|LCK|NKG7|PYHIN1|RGS1|SAMD3
cluster-2	SMID_BREAST_CANCER_NORMAL_LIKE_UP	15	605	605	2.47934	11.8314	2.6e-12	2.21e-09		BOYLAN_MULTIPLE_MYELOMA_PCA1_UP|FARMER_BREAST_CANCER_CLUSTER_1|GRABARCZYK_BCL11B_TARGETS_UP|HELLER_HDAC_TARGETS_DN|NAKAYAMA_SOFT_TISSUE_TUMORS_PCA1_UP|ROSS_LEUKEMIA_WITH_MLL_FUSIONS|VILIMAS_NOTCH1_TARGETS_UP	APOBEC3G|CCL5|CD2|CD8A|CTSW|FYN|GZMA|GZMK|GZMM|IL2RG|LCK|NKG7|PIK3R1|PTPRC|SH2D1A
cluster-2	CHAN_INTERFERON_PRODUCING_DENDRITIC_CELL	6	24	24	25	25.5536	1.27e-11	8.64e-09			GZMA|GZMK|GZMM|KLRD1|KLRG1|NKG7
cluster-2	WIELAND_UP_BY_HBV_INFECTION	10	196	196	5.10204	14.4309	1.74e-11	9.87e-09		DER_IFN_ALPHA_RESPONSE_UP|DER_IFN_BETA_RESPONSE_UP|DER_IFN_GAMMA_RESPONSE_UP|JOHNSTONE_PARVB_TARGETS_2_UP|KIM_LRRC3B_TARGETS|MANALO_HYPOXIA_UP|NAKAYAMA_SOFT_TISSUE_TUMORS_PCA1_UP|ONO_FOXP3_TARGETS_DN|PELLICCIOTTA_HDAC_IN_ANTIGEN_PRESENTATION_DN|SANA_RESPONSE_TO_IFNG_UP|WUNDER_INFLAMMATORY_RESPONSE_AND_CHOLESTEROL_UP	B2M|CCL5|CXCR4|GZMA|GZMK|HLA-A|HLA-B|HLA-C|HLA-E|RARRES3
cluster-2	HAHTOLA_SEZARY_SYNDROM_DN	7	53	53	13.2075	19.9117	2.74e-11	1.33e-08		BOYLAN_MULTIPLE_MYELOMA_PCA1_UP	CCL5|CTSW|DUSP2|GZMK|HOPX|KLRD1|NKG7
cluster-2	RODWELL_AGING_KIDNEY_UP	14	667	667	2.09895	10.341	1.45e-10	6.18e-08		HUPER_BREAST_BASAL_VS_LUMINAL_DN|MANALO_HYPOXIA_UP|MCLACHLAN_DENTAL_CARIES_DN|MCLACHLAN_DENTAL_CARIES_UP|NAKAYAMA_SOFT_TISSUE_TUMORS_PCA1_UP|ONO_FOXP3_TARGETS_DN|PELLICCIOTTA_HDAC_IN_ANTIGEN_PRESENTATION_DN|RASHI_RESPONSE_TO_IONIZING_RADIATION_6|ROSS_LEUKEMIA_WITH_MLL_FUSIONS|SANA_RESPONSE_TO_IFNG_UP|SANA_TNF_SIGNALING_UP|WU_SILENCED_BY_METHYLATION_IN_BLADDER_CANCER	CCL5|CXCR4|GZMA|GZMK|HCST|HLA-A|HLA-B|HLA-C|HLA-E|IL32|NKG7|PTPRC|RARRES3|RGS1
cluster-2	FARMER_BREAST_CANCER_CLUSTER_1	6	50	50	12	17.5396	1.43e-09	5.42e-07	SMID_BREAST_CANCER_NORMAL_LIKE_UP		CD2|CD8A|GZMA|GZMK|LCK|SH2D1A
cluster-2	SMID_BREAST_CANCER_LUMINAL_B_DN	13	670	670	1.9403	9.48685	1.94e-09	6.6e-07		BOYLAN_MULTIPLE_MYELOMA_PCA1_UP|CHIARETTI_ACUTE_LYMPHOBLASTIC_LEUKEMIA_ZAP70|NAKAYAMA_SOFT_TISSUE_TUMORS_PCA1_UP|ROSS_LEUKEMIA_WITH_MLL_FUSIONS|VILIMAS_NOTCH1_TARGETS_UP	CCL5|CD2|CTSW|FYN|GZMA|GZMH|GZMK|IL2RG|IL32|LCK|NKG7|PTPRC|SH2D1A
cluster-2	POOLA_INVASIVE_BREAST_CANCER_UP	10	356	356	2.80899	10.3414	5.81e-09	1.8e-06			CD2|CST7|CXCR4|GZMA|GZMK|HOPX|IL2RG|IL32|LCK|PTPRC
cluster-2	LINDGREN_BLADDER_CANCER_CLUSTER_2B	11	485	485	2.26804	9.57194	8.41e-09	2.39e-06		FERRANDO_T_ALL_WITH_MLL_ENL_FUSION_UP|PROVENZANI_METASTASIS_UP	CALM1|CST7|CXCR4|FYN|HLA-E|IL2RG|IL32|KLRG1|LCK|PRKCH|PTPN7
cluster-2	GOLDRATH_ANTIGEN_RESPONSE	10	406	406	2.46305	9.57599	2.02e-08	5.22e-06		AKL_HTLV1_INFECTION_DN|NAKAYAMA_SOFT_TISSUE_TUMORS_PCA1_UP	CCL5|FYN|GZMA|GZMK|GZMM|HLA-A|HOPX|KLRG1|LAG3|LITAF
cluster-2	FLECHNER_BIOPSY_KIDNEY_TRANSPLANT_REJECTED_VS_OK_UP	7	135	135	5.18519	12.1631	2.14e-08	5.22e-06	WALLACE_PROSTATE_CANCER_RACE_UP	MCLACHLAN_DENTAL_CARIES_DN|MCLACHLAN_DENTAL_CARIES_UP|ONO_AML1_TARGETS_DN|ONO_FOXP3_TARGETS_DN|RASHI_RESPONSE_TO_IONIZING_RADIATION_6|VILIMAS_NOTCH1_TARGETS_UP	CCL5|CD2|CD8A|CXCR4|GZMA|LCK|PTPRC
cluster-2	KIM_LRRC3B_TARGETS	6	87	87	6.89655	13.1191	4.28e-08	9.7e-06	GAURNIER_PSMD4_TARGETS|WIELAND_UP_BY_HBV_INFECTION	DER_IFN_ALPHA_RESPONSE_UP|DER_IFN_BETA_RESPONSE_UP|DER_IFN_GAMMA_RESPONSE_UP|PELLICCIOTTA_HDAC_IN_ANTIGEN_PRESENTATION_DN|WUNDER_INFLAMMATORY_RESPONSE_AND_CHOLESTEROL_UP	B2M|CCL5|HLA-A|HLA-B|HLA-C|HLA-E
cluster-2	LEE_EARLY_T_LYMPHOCYTE_DN	6	89	89	6.74157	12.9613	4.9e-08	1.04e-05		PELLICCIOTTA_HDAC_IN_ANTIGEN_PRESENTATION_DN	HLA-A|HLA-B|HLA-C|HLA-E|SAMD3|TUBA4A
cluster-2	QI_PLASMACYTOMA_UP	9	334	334	2.69461	9.5681	5.23e-08	1.05e-05		WIERENGA_STAT5A_TARGETS_UP|WORSCHECH_TUMOR_REJECTION_UP	CCL5|CST7|DUSP2|IL2RG|KLRD1|LAG3|LCK|RGS1|SH2D1A
cluster-2	GNATENKO_PLATELET_SIGNATURE	5	63	63	7.93651	12.8971	3.05e-07	5.77e-05		ZHU_CMV_ALL_UP	B2M|CCL5|HLA-C|HLA-E|TUBA4A
cluster-2	GAURNIER_PSMD4_TARGETS	7	211	211	3.31754	9.49623	4.55e-07	8.15e-05		DER_IFN_ALPHA_RESPONSE_UP|DER_IFN_BETA_RESPONSE_UP|DER_IFN_GAMMA_RESPONSE_UP|KIM_LRRC3B_TARGETS|PELLICCIOTTA_HDAC_IN_ANTIGEN_PRESENTATION_DN|WUNDER_INFLAMMATORY_RESPONSE_AND_CHOLESTEROL_UP	B2M|CCL5|HLA-A|HLA-B|HLA-C|HLA-E|IL2RG
cluster-2	KUMAR_TARGETS_OF_MLL_AF9_FUSION	9	469	469	1.91898	7.80045	9.14e-07	0.000155523		VILIMAS_NOTCH1_TARGETS_UP	CCL5|CD2|CD8A|CD8B|CTSW|FYN|GZMA|KLRD1|LCK
cluster-2	LI_INDUCED_T_TO_NATURAL_KILLER_UP	8	353	353	2.26629	8.13326	1.15e-06	0.000186294		BOYLAN_MULTIPLE_MYELOMA_PCA1_UP	CCL5|CTSW|HOPX|KLRD1|LAG3|LITAF|NKG7|RGS1
cluster-2	BOYLAN_MULTIPLE_MYELOMA_C_D_DN	7	283	283	2.4735	8.00861	3.23e-06	0.000499097		BOYLAN_MULTIPLE_MYELOMA_PCA1_UP	CCL5|CD8B|CTSW|GZMA|KLRD1|NKG7|SH2D1A
cluster-2	SANSOM_APC_TARGETS_DN	8	427	427	1.87354	7.23585	4.71e-06	0.0006976			CCL5|CD2|CD8A|CST7|CTSW|GZMA|HLA-B|PTPRC
cluster-2	BOSCO_TH1_CYTOTOXIC_MODULE	5	117	117	4.2735	9.23756	6.64e-06	0.000942231			GZMK|KLRD1|NKG7|SAMD3|SH2D1A
cluster-2	HOSHIDA_LIVER_CANCER_SUBCLASS_S1	7	319	319	2.19436	7.45296	7.08e-06	0.000963396		MCLACHLAN_DENTAL_CARIES_DN|MCLACHLAN_DENTAL_CARIES_UP|RASHI_RESPONSE_TO_IONIZING_RADIATION_6|TAVOR_CEBPA_TARGETS_UP	CCL5|CD8A|CXCR4|IL2RG|LITAF|PTPRC|TUBA4A
cluster-2	DUNNE_TARGETS_OF_AML1_MTG8_FUSION_UP	4	62	62	6.45161	10.33	1.17e-05	0.00153162			CST7|CXCR4|NKG7|TRGC2
cluster-2	WORSCHECH_TUMOR_REJECTION_UP	4	63	63	6.34921	10.242	1.25e-05	0.00157227	QI_PLASMACYTOMA_UP		CCL5|IL2RG|KLRD1|LCK
cluster-2	LEE_DIFFERENTIATING_T_LYMPHOCYTE	6	235	235	2.55319	7.54806	1.44e-05	0.00175552			CD2|CXCR4|LCK|PRKCH|PTPRC|SH2D1A
cluster-2	VILIMAS_NOTCH1_TARGETS_UP	4	68	68	5.88235	9.83046	1.69e-05	0.00198482	FLECHNER_BIOPSY_KIDNEY_TRANSPLANT_REJECTED_VS_OK_UP|JAATINEN_HEMATOPOIETIC_STEM_CELL_DN|KUMAR_TARGETS_OF_MLL_AF9_FUSION|SMID_BREAST_CANCER_LUMINAL_B_DN|SMID_BREAST_CANCER_NORMAL_LIKE_UP|WALLACE_PROSTATE_CANCER_RACE_UP		CCL5|CD2|GZMA|LCK
cluster-2	SANA_RESPONSE_TO_IFNG_UP	5	147	147	3.40136	8.12883	2.01e-05	0.00228375	RODWELL_AGING_KIDNEY_UP|WIELAND_UP_BY_HBV_INFECTION	PELLICCIOTTA_HDAC_IN_ANTIGEN_PRESENTATION_DN	HLA-A|HLA-B|HLA-C|HLA-E|RARRES3
cluster-2	ACEVEDO_LIVER_CANCER_UP	11	1096	1096	1.00365	5.56081	2.58e-05	0.00283651		BOQUEST_STEM_CELL_DN|HUPER_BREAST_BASAL_VS_LUMINAL_DN|NUYTTEN_EZH2_TARGETS_UP|WUNDER_INFLAMMATORY_RESPONSE_AND_CHOLESTEROL_UP	B2M|CCL5|CD2|CMC1|HLA-B|HLA-C|HLA-E|IL32|LYAR|PRKCH|RGS1
cluster-2	GRABARCZYK_BCL11B_TARGETS_UP	4	78	78	5.12821	9.12685	2.91e-05	0.00309875	SMID_BREAST_CANCER_NORMAL_LIKE_UP		APOBEC3G|CTSW|NKG7|PIK3R1
cluster-2	LEE_DOUBLE_POLAR_THYMOCYTE	3	28	28	10.7143	11.6861	3.43e-05	0.00353345			CD8A|CD8B|SH2D1A
cluster-2	JOHNSTONE_PARVB_TARGETS_2_UP	5	167	167	2.99401	7.55618	3.71e-05	0.00371726	WIELAND_UP_BY_HBV_INFECTION		B2M|CXCR4|HLA-A|HLA-B|RARRES3
cluster-2	AMUNDSON_POOR_SURVIVAL_AFTER_GAMMA_RADIATION_8G	4	100	100	4	7.95978	7.72e-05	0.00750948			CST7|IL2RG|PTPN7|PTPRC
cluster-2	ONO_AML1_TARGETS_DN	3	45	45	6.66667	9.10096	0.00014442	0.0136557	FLECHNER_BIOPSY_KIDNEY_TRANSPLANT_REJECTED_VS_OK_UP|WALLACE_PROSTATE_CANCER_RACE_UP		CCL5|CD2|CXCR4
cluster-2	ZHENG_BOUND_BY_FOXP3	7	516	516	1.35659	5.46969	0.000150369	0.0136582			FYN|PIK3R1|PPP2R5C|PRKCH|PTPRC|RGS1|SH2D1A
cluster-2	ONO_FOXP3_TARGETS_DN	3	46	46	6.52174	8.99467	0.000154251	0.0136582	FLECHNER_BIOPSY_KIDNEY_TRANSPLANT_REJECTED_VS_OK_UP|RODWELL_AGING_KIDNEY_UP|WALLACE_PROSTATE_CANCER_RACE_UP|WIELAND_UP_BY_HBV_INFECTION		CCL5|CXCR4|GZMA
cluster-2	SANA_TNF_SIGNALING_UP	4	120	120	3.33333	7.1825	0.000156484	0.0136582	RODWELL_AGING_KIDNEY_UP	HUPER_BREAST_BASAL_VS_LUMINAL_DN|PELLICCIOTTA_HDAC_IN_ANTIGEN_PRESENTATION_DN	HLA-A|HLA-B|HLA-C|IL32
cluster-2	DER_IFN_GAMMA_RESPONSE_UP	4	126	126	3.1746	6.98487	0.000188785	0.0160656	DER_IFN_ALPHA_RESPONSE_UP|DER_IFN_BETA_RESPONSE_UP|GAURNIER_PSMD4_TARGETS|KIM_LRRC3B_TARGETS|WIELAND_UP_BY_HBV_INFECTION	DER_IFN_ALPHA_RESPONSE_UP|DER_IFN_BETA_RESPONSE_UP	B2M|HLA-A|HLA-C|HLA-E
cluster-2	DER_IFN_ALPHA_RESPONSE_UP	4	129	129	3.10078	6.89104	0.000206623	0.0169124	DER_IFN_BETA_RESPONSE_UP|DER_IFN_GAMMA_RESPONSE_UP|GAURNIER_PSMD4_TARGETS|KIM_LRRC3B_TARGETS|WIELAND_UP_BY_HBV_INFECTION	DER_IFN_BETA_RESPONSE_UP|DER_IFN_GAMMA_RESPONSE_UP	B2M|HLA-A|HLA-C|HLA-E
cluster-2	ONKEN_UVEAL_MELANOMA_UP	9	931	931	0.966702	4.86166	0.000208672	0.0169124		MANALO_HYPOXIA_UP	APOBEC3G|B2M|CALM1|CXCR4|HLA-B|HLA-C|HLA-E|PTPRC|RARRES3
cluster-2	WUNDER_INFLAMMATORY_RESPONSE_AND_CHOLESTEROL_UP	4	141	141	2.83688	6.54487	0.000290284	0.0229797	ACEVEDO_LIVER_CANCER_UP|GAURNIER_PSMD4_TARGETS|KIM_LRRC3B_TARGETS|WIELAND_UP_BY_HBV_INFECTION		B2M|CCL5|HLA-B|HLA-C
cluster-2	TAVOR_CEBPA_TARGETS_UP	3	61	61	4.91803	7.72204	0.000357106	0.0270784	HOSHIDA_LIVER_CANCER_SUBCLASS_S1		CXCR4|LITAF|PTPRC
cluster-2	CHYLA_CBFA2T3_TARGETS_UP	6	421	421	1.42518	5.22842	0.00035797	0.0270784			CST7|CXCR4|DUSP2|GZMA|GZMH|NKG7
cluster-2	DIAZ_CHRONIC_MEYLOGENOUS_LEUKEMIA_DN	4	153	153	2.61438	6.23839	0.000395883	0.0292953			CST7|HLA-B|HLA-C|NKG7
cluster-2	DER_IFN_BETA_RESPONSE_UP	4	156	156	2.5641	6.16707	0.000426067	0.0305416	DER_IFN_ALPHA_RESPONSE_UP|DER_IFN_GAMMA_RESPONSE_UP|GAURNIER_PSMD4_TARGETS|KIM_LRRC3B_TARGETS|WIELAND_UP_BY_HBV_INFECTION	DER_IFN_ALPHA_RESPONSE_UP|DER_IFN_GAMMA_RESPONSE_UP	B2M|HLA-A|HLA-C|HLA-E
cluster-2	WU_SILENCED_BY_METHYLATION_IN_BLADDER_CANCER	3	65	65	4.61538	7.45771	0.000430668	0.0305416	RODWELL_AGING_KIDNEY_UP		PTPRC|RARRES3|RGS1
cluster-2	RUTELLA_RESPONSE_TO_HGF_DN	5	288	288	1.73611	5.42863	0.0004737	0.0329076			CXCR4|FYN|HLA-E|RARRES3|TUBA4A
cluster-2	CHIARETTI_ACUTE_LYMPHOBLASTIC_LEUKEMIA_ZAP70	3	69	69	4.34783	7.21603	0.000513319	0.0344989	SMID_BREAST_CANCER_LUMINAL_B_DN		CTSW|IL32|LCK
cluster-2	AKL_HTLV1_INFECTION_DN	3	72	72	4.16667	7.04773	0.000581537	0.0380683	DEURIG_T_CELL_PROLYMPHOCYTIC_LEUKEMIA_DN|GOLDRATH_ANTIGEN_RESPONSE		FYN|GZMA|HOPX
cluster-2	DEMAGALHAES_AGING_UP	3	73	73	4.10959	6.99387	0.0006055	0.0388891			B2M|HCST|LITAF
cluster-2	FLECHNER_BIOPSY_KIDNEY_TRANSPLANT_OK_VS_DONOR_UP	7	655	655	1.0687	4.60838	0.000635558	0.0400637			FYN|HLA-A|IL32|LITAF|PPP2R5C|PTPRC|RARRES3
cluster-2	ROSS_LEUKEMIA_WITH_MLL_FUSIONS	3	86	86	3.48837	6.3787	0.000976005	0.0582864	DEURIG_T_CELL_PROLYMPHOCYTIC_LEUKEMIA_DN|RODWELL_AGING_KIDNEY_UP|SMID_BREAST_CANCER_LUMINAL_B_DN|SMID_BREAST_CANCER_NORMAL_LIKE_UP|WALLACE_PROSTATE_CANCER_RACE_UP		CCL5|NKG7|PTPRC
cluster-2	ZHENG_FOXP3_TARGETS_IN_THYMUS_UP	4	197	197	2.03046	5.3535	0.00102083	0.0599121			CXCR4|PIK3R1|PPP2R5C|RGS1
cluster-2	MATSUDA_NATURAL_KILLER_DIFFERENTIATION	6	516	516	1.16279	4.53184	0.00103932	0.0599634			CCL5|HOPX|KLRD1|NKG7|PPP2R5C|RGS1
cluster-2	GEORGANTAS_HSC_MARKERS	3	89	89	3.37079	6.25554	0.00107792	0.0611302			HLA-E|HOPX|PRKCH
cluster-2	HOLLMANN_APOPTOSIS_VIA_CD40_DN	5	347	347	1.44092	4.80052	0.00109546	0.0611302		MANALO_HYPOXIA_UP	CXCR4|HLA-B|HLA-C|HLA-E|LITAF
cluster-2	ICHIBA_GRAFT_VERSUS_HOST_DISEASE_35D_UP	4	207	207	1.93237	5.19056	0.00122588	0.0673048			CCL5|LCK|LITAF|PTPRC
cluster-2	TONKS_TARGETS_OF_RUNX1_RUNX1T1_FUSION_HSC_DN	4	219	219	1.82648	5.00898	0.00150815	0.0814167			CST7|CXCR4|NKG7|TUBA4A
cluster-2	PELLICCIOTTA_HDAC_IN_ANTIGEN_PRESENTATION_DN	3	102	102	2.94118	5.78367	0.00159654	0.0814167	BENPORATH_EED_TARGETS|GAURNIER_PSMD4_TARGETS|KIM_LRRC3B_TARGETS|LEE_EARLY_T_LYMPHOCYTE_DN|RODWELL_AGING_KIDNEY_UP|SANA_RESPONSE_TO_IFNG_UP|SANA_TNF_SIGNALING_UP|WIELAND_UP_BY_HBV_INFECTION		HLA-A|HLA-B|HLA-C
cluster-2	ODONNELL_TARGETS_OF_MYC_AND_TFRC_UP	3	102	102	2.94118	5.78367	0.00159654	0.0814167	ODONNELL_TFRC_TARGETS_UP		PYHIN1|RARRES3|RGS1
cluster-2	HUPER_BREAST_BASAL_VS_LUMINAL_DN	3	102	102	2.94118	5.78367	0.00159654	0.0814167	ACEVEDO_LIVER_CANCER_UP|NUYTTEN_EZH2_TARGETS_UP|RODWELL_AGING_KIDNEY_UP|SANA_TNF_SIGNALING_UP|SATO_SILENCED_BY_METHYLATION_IN_PANCREATIC_CANCER_1		HLA-B|HLA-C|IL32
cluster-2	GARY_CD5_TARGETS_UP	6	566	566	1.06007	4.23082	0.00166704	0.0814167			FYN|HLA-E|IL2RG|LCK|PPP2R5C|RGS1
cluster-2	RUTELLA_RESPONSE_TO_CSF2RB_AND_IL4_DN	5	383	383	1.30548	4.48488	0.00169356	0.0814167	RUTELLA_RESPONSE_TO_HGF_VS_CSF2RB_AND_IL4_UP	RUTELLA_RESPONSE_TO_HGF_VS_CSF2RB_AND_IL4_UP	FYN|HLA-E|NKG7|RARRES3|TUBA4A
cluster-2	HINATA_NFKB_TARGETS_KERATINOCYTE_UP	3	112	112	2.67857	5.47562	0.00208605	0.0959585			CCL5|IL32|LITAF
cluster-2	RASHI_RESPONSE_TO_IONIZING_RADIATION_6	3	113	113	2.65487	5.44697	0.00213956	0.0971076	FLECHNER_BIOPSY_KIDNEY_TRANSPLANT_REJECTED_VS_OK_UP|HOSHIDA_LIVER_CANCER_SUBCLASS_S1|MCLACHLAN_DENTAL_CARIES_DN|MCLACHLAN_DENTAL_CARIES_UP|RODWELL_AGING_KIDNEY_UP|WALLACE_PROSTATE_CANCER_RACE_UP|YOSHIMURA_MAPK8_TARGETS_UP	MCLACHLAN_DENTAL_CARIES_DN|MCLACHLAN_DENTAL_CARIES_UP	CCL5|CXCR4|PTPRC
cluster-2	BERTUCCI_MEDULLARY_VS_DUCTAL_BREAST_CANCER_UP	4	251	251	1.59363	4.58559	0.00247734	0.108114			GZMA|IL32|LAG3|RGS1
cluster-2	FERRANDO_T_ALL_WITH_MLL_ENL_FUSION_UP	3	123	123	2.43902	5.17903	0.00272204	0.117044	LINDGREN_BLADDER_CANCER_CLUSTER_2B		HLA-E|IL2RG|IL32
cluster-2	NAKAYAMA_SOFT_TISSUE_TUMORS_PCA1_UP	3	124	124	2.41935	5.15393	0.00278513	0.117044	DEURIG_T_CELL_PROLYMPHOCYTIC_LEUKEMIA_DN|GOLDRATH_ANTIGEN_RESPONSE|JAATINEN_HEMATOPOIETIC_STEM_CELL_DN|RODWELL_AGING_KIDNEY_UP|SMID_BREAST_CANCER_LUMINAL_B_DN|SMID_BREAST_CANCER_NORMAL_LIKE_UP|WALLACE_PROSTATE_CANCER_RACE_UP|WIELAND_UP_BY_HBV_INFECTION		CCL5|GZMA|GZMK
cluster-2	BOYLAN_MULTIPLE_MYELOMA_PCA1_UP	3	124	124	2.41935	5.15393	0.00278513	0.117044	BOYLAN_MULTIPLE_MYELOMA_C_D_DN|DEURIG_T_CELL_PROLYMPHOCYTIC_LEUKEMIA_DN|HAHTOLA_SEZARY_SYNDROM_DN|LI_INDUCED_T_TO_NATURAL_KILLER_UP|SMID_BREAST_CANCER_LUMINAL_B_DN|SMID_BREAST_CANCER_NORMAL_LIKE_UP		CCL5|CTSW|NKG7
cluster-2	CHAUHAN_RESPONSE_TO_METHOXYESTRADIOL_DN	3	130	130	2.30769	5.00917	0.00318264	0.130527			B2M|IL2RG|LITAF
cluster-2	SMIRNOV_RESPONSE_TO_IR_6HR_DN	3	133	133	2.25564	4.94028	0.00339379	0.13753	WALLACE_PROSTATE_CANCER_RACE_UP		DUSP2|PTPRC|RGS1
cluster-2	LI_INDUCED_T_TO_NATURAL_KILLER_DN	3	135	135	2.22222	4.89555	0.00353923	0.141736			CD2|CD8B|SH2D1A
cluster-2	VERHAAK_AML_WITH_NPM1_MUTATED_DN	4	284	284	1.40845	4.22046	0.00385646	0.151881			CD2|CST7|HOPX|RGS1
cluster-2	CUI_TCF21_TARGETS_2_DN	7	901	901	0.776915	3.55406	0.00392641	0.151881			CALM1|CXCR4|FYN|HOPX|IL2RG|PRKCH|PTPRC
cluster-2	RUTELLA_RESPONSE_TO_HGF_VS_CSF2RB_AND_IL4_UP	5	480	480	1.04167	3.80224	0.00447169	0.167271	RUTELLA_RESPONSE_TO_CSF2RB_AND_IL4_DN	RUTELLA_RESPONSE_TO_CSF2RB_AND_IL4_DN	FYN|HLA-E|NKG7|RARRES3|TUBA4A
cluster-2	PENG_LEUCINE_DEPRIVATION_UP	3	150	150	2	4.58744	0.0047521	0.173937			APOBEC3G|LCK|PPP2R5C
cluster-2	CHUNG_BLISTER_CYTOTOXICITY_UP	3	150	150	2	4.58744	0.0047521	0.173937			CD8B|HCST|SYTL3
cluster-2	ROZANOV_MMP14_TARGETS_UP	4	311	311	1.28617	3.96224	0.00531472	0.188451			CST7|HLA-B|IL32|RARRES3
cluster-2	ZHU_CMV_ALL_UP	3	162	162	1.85185	4.37045	0.00588299	0.204344	GNATENKO_PLATELET_SIGNATURE		CCL5|HLA-E|TUBA4A
cluster-2	RIZKI_TUMOR_INVASIVENESS_3D_DN	4	323	323	1.23839	3.85702	0.00606737	0.204488			HLA-C|IL32|LAG3|PTPRC
cluster-2	HELLER_HDAC_TARGETS_DN	4	323	323	1.23839	3.85702	0.00606737	0.204488	SMID_BREAST_CANCER_NORMAL_LIKE_UP		APOBEC3G|IL2RG|PTPRC|SH2D1A
cluster-2	BROCKE_APOPTOSIS_REVERSED_BY_IL6	3	165	165	1.81818	4.31968	0.00618873	0.206534			CD8B|CXCR4|LITAF
cluster-2	GAVIN_FOXP3_TARGETS_CLUSTER_P3	3	167	167	1.79641	4.28654	0.00639775	0.210199			KLRG1|PATL2|PRKCH
cluster-2	BASSO_CD40_SIGNALING_UP	3	170	170	1.76471	4.23785	0.00671914	0.217828			DUSP2|LITAF|RGS1
cluster-2	SCHAEFFER_PROSTATE_DEVELOPMENT_48HR_UP	5	534	534	0.93633	3.49685	0.00697446	0.221879			CALM1|CXCR4|HLA-A|HLA-B|HOPX
cluster-2	JOHNSTONE_PARVB_TARGETS_3_UP	5	541	541	0.924214	3.46023	0.00735859	0.230954			CALM1|HLA-B|HLA-C|HLA-E|LITAF
cluster-2	SATO_SILENCED_BY_METHYLATION_IN_PANCREATIC_CANCER_1	5	544	544	0.919118	3.44472	0.00752768	0.232461		HUPER_BREAST_BASAL_VS_LUMINAL_DN	CCL5|HLA-B|HLA-C|IL32|LCK
cluster-2	AMUNDSON_POOR_SURVIVAL_AFTER_GAMMA_RADIATION_2G	3	188	188	1.59574	3.96879	0.00884891	0.261034	WALLACE_PROSTATE_CANCER_RACE_UP		NKG7|PTPN7|PTPRC
cluster-2	TORCHIA_TARGETS_OF_EWSR1_FLI1_FUSION_DN	4	361	361	1.10803	3.55562	0.00891233	0.261034	WALLACE_PROSTATE_CANCER_RACE_UP		DUSP2|FYN|NKG7|PTPRC
cluster-2	JISON_SICKLE_CELL_DISEASE_DN	3	205	205	1.46341	3.74539	0.0111857	0.309817	WALLACE_PROSTATE_CANCER_RACE_UP		CXCR4|DUSP2|FYN
cluster-2	FULCHER_INFLAMMATORY_RESPONSE_LECTIN_VS_LPS_UP	5	612	612	0.816993	3.12022	0.0121284	0.325078			CALM1|CST7|HOPX|IL2RG|RGS1
cluster-2	PROVENZANI_METASTASIS_UP	3	215	215	1.39535	3.62547	0.0127117	0.335432	LINDGREN_BLADDER_CANCER_CLUSTER_2B		CST7|FYN|LCK
cluster-2	WANG_TUMOR_INVASIVENESS_DN	3	223	223	1.34529	3.53488	0.0140145	0.347513			B2M|LITAF|PPP2R5C
cluster-2	WANG_RESPONSE_TO_GSK3_INHIBITOR_SB216763_UP	4	420	420	0.952381	3.16262	0.0148601	0.347513			B2M|CXCR4|NKG7|PTPRC
cluster-2	HELLER_SILENCED_BY_METHYLATION_UP	4	420	420	0.952381	3.16262	0.0148601	0.347513			APOBEC3G|CST7|IL32|RGS1
cluster-2	RIGGINS_TAMOXIFEN_RESISTANCE_DN	3	230	230	1.30435	3.45915	0.0152147	0.347513			CXCR4|PIK3R1|RARRES3
cluster-2	CAIRO_HEPATOBLASTOMA_CLASSES_DN	3	231	231	1.2987	3.44858	0.0153908	0.347513			B2M|LCK|PRKCH
cluster-2	WIERENGA_STAT5A_TARGETS_UP	3	233	233	1.28755	3.42764	0.0157464	0.347513	JAATINEN_HEMATOPOIETIC_STEM_CELL_DN|QI_PLASMACYTOMA_UP		CCL5|CST7|RGS1
cluster-2	LEE_RECENT_THYMIC_EMIGRANT	3	234	234	1.28205	3.41726	0.015926	0.347513			GZMA|RGS1|SH2D1A
cluster-2	OSMAN_BLADDER_CANCER_UP	4	445	445	0.898876	3.0173	0.0179916	0.373435	DEURIG_T_CELL_PROLYMPHOCYTIC_LEUKEMIA_DN		GZMH|NKG7|PIK3R1|PTPRC
cluster-2	SCHUETZ_BREAST_CANCER_DUCTAL_INVASIVE_UP	4	449	449	0.890869	2.99503	0.0185281	0.379937	WALLACE_PROSTATE_CANCER_RACE_UP		CCL5|FYN|PTPRC|RGS1
cluster-2	MANALO_HYPOXIA_UP	3	250	250	1.2	3.25888	0.0189569	0.386404	HOLLMANN_APOPTOSIS_VIA_CD40_DN|ONKEN_UVEAL_MELANOMA_UP|RODWELL_AGING_KIDNEY_UP|WALLACE_PROSTATE_CANCER_RACE_UP|WIELAND_UP_BY_HBV_INFECTION		CXCR4|HLA-B|HLA-E
cluster-2	YOSHIMURA_MAPK8_TARGETS_UP	8	1536	1536	0.520833	2.52187	0.0209048	0.395333		MCLACHLAN_DENTAL_CARIES_DN|MCLACHLAN_DENTAL_CARIES_UP|RASHI_RESPONSE_TO_IONIZING_RADIATION_6	CCL5|CD8A|CXCR4|GZMH|HLA-E|KLRG1|PTPRC|RGS1
cluster-2	MASSARWEH_TAMOXIFEN_RESISTANCE_DN	3	265	265	1.13208	3.12227	0.0220702	0.401467			DUSP2|FGFBP2|PIK3R1
cluster-2	PUJANA_BRCA2_PCC_NETWORK	4	475	475	0.842105	2.85627	0.0222592	0.401467			CXCR4|LCK|PPP2R5C|SH2D1A
cluster-2	MITSIADES_RESPONSE_TO_APLIDIN_UP	4	488	488	0.819672	2.7905	0.024286	0.430571	WALLACE_PROSTATE_CANCER_RACE_UP		CXCR4|DUSP2|HLA-E|LCK
cluster-2	PILON_KLF1_TARGETS_DN	10	2135	2135	0.468384	2.48178	0.0255379	0.440521			CALM1|CMC1|CST7|CXCR4|FYN|IL2RG|NKG7|PIK3R1|PPP2R5C|PTPRC
cluster-2	THUM_SYSTOLIC_HEART_FAILURE_UP	4	497	497	0.804829	2.74626	0.0257531	0.440521	WALLACE_PROSTATE_CANCER_RACE_UP		CXCR4|HLA-C|IL2RG|PTPRC
cluster-2	ODONNELL_TFRC_TARGETS_UP	4	502	502	0.796813	2.72212	0.026591	0.447708		ODONNELL_TARGETS_OF_MYC_AND_TFRC_UP	APOBEC3G|PYHIN1|RARRES3|RGS1
cluster-2	HSIAO_HOUSEKEEPING_GENES	4	509	509	0.785855	2.68884	0.0277915	0.461474			B2M|FYN|HLA-A|HLA-E
cluster-2	LIU_PROSTATE_CANCER_DN	4	512	512	0.78125	2.67475	0.0283158	0.465638			FYN|HLA-E|PIK3R1|TUBA4A
cluster-2	TARTE_PLASMA_CELL_VS_PLASMABLAST_UP	4	514	514	0.77821	2.66542	0.0286687	0.469174			B2M|CD8B|GZMA|GZMM
cluster-2	BOQUEST_STEM_CELL_DN	3	295	295	1.01695	2.87761	0.0290885	0.473767	ACEVEDO_LIVER_CANCER_UP		HLA-B|HLA-C|PRKCH
cluster-2	CREIGHTON_ENDOCRINE_THERAPY_RESISTANCE_4	3	315	315	0.952381	2.73201	0.0343523	0.538871			FGFBP2|LYAR|PIK3R1
cluster-2	WONG_ADULT_TISSUE_STEM_MODULE	5	817	817	0.611995	2.36572	0.0366616	0.557125			B2M|CCL5|DUSP2|FYN|KLRG1
cluster-2	HADDAD_B_LYMPHOCYTE_PROGENITOR	3	335	335	0.895522	2.59802	0.0400789	0.601007			CALM1|CXCR4|TUBA4A
cluster-2	MARTINEZ_RB1_TARGETS_DN	4	587	587	0.681431	2.35306	0.0433744	0.620247			B2M|LITAF|LYAR|TUBA4A
cluster-2	NUYTTEN_EZH2_TARGETS_UP	6	1149	1149	0.522193	2.16999	0.0439971	0.620247	ACEVEDO_LIVER_CANCER_UP	HUPER_BREAST_BASAL_VS_LUMINAL_DN	B2M|CMC1|HLA-B|HLA-C|HLA-E|IL32
cluster-2	MCLACHLAN_DENTAL_CARIES_DN	3	350	350	0.857143	2.50414	0.0446737	0.620247	FLECHNER_BIOPSY_KIDNEY_TRANSPLANT_REJECTED_VS_OK_UP|HOSHIDA_LIVER_CANCER_SUBCLASS_S1|MCLACHLAN_DENTAL_CARIES_UP|RASHI_RESPONSE_TO_IONIZING_RADIATION_6|RODWELL_AGING_KIDNEY_UP|WALLACE_PROSTATE_CANCER_RACE_UP|YOSHIMURA_MAPK8_TARGETS_UP	MCLACHLAN_DENTAL_CARIES_UP|RASHI_RESPONSE_TO_IONIZING_RADIATION_6	CCL5|CXCR4|PTPRC
cluster-2	KRIGE_RESPONSE_TO_TOSEDOSTAT_24HR_UP	5	870	870	0.574713	2.20812	0.0459957	0.620247			FYN|HCST|HLA-A|HLA-E|PTPRC
cluster-2	BENPORATH_EED_TARGETS	6	1162	1162	0.516351	2.13983	0.0460541	0.620247		PELLICCIOTTA_HDAC_IN_ANTIGEN_PRESENTATION_DN	CD8A|HLA-A|HLA-B|HLA-C|HOPX|TUBA4A
cluster-2	MCLACHLAN_DENTAL_CARIES_UP	3	361	361	0.831025	2.43854	0.0482041	0.620247	FLECHNER_BIOPSY_KIDNEY_TRANSPLANT_REJECTED_VS_OK_UP|HOSHIDA_LIVER_CANCER_SUBCLASS_S1|MCLACHLAN_DENTAL_CARIES_DN|RASHI_RESPONSE_TO_IONIZING_RADIATION_6|RODWELL_AGING_KIDNEY_UP|WALLACE_PROSTATE_CANCER_RACE_UP|YOSHIMURA_MAPK8_TARGETS_UP	MCLACHLAN_DENTAL_CARIES_DN|RASHI_RESPONSE_TO_IONIZING_RADIATION_6	CCL5|CXCR4|PTPRC
cluster-3	Gene-Set Name	Number Changed	Number Measured	Number in Gene-Set	Percent Changed	Z Score	FisherExactP	AdjustedP	redundant with terms	inverse redundant	gene symbols
cluster-3	HSIAO_HOUSEKEEPING_GENES	28	509	509	5.50098	25.938	4e-34	1.36e-30		BILANGES_RAPAMYCIN_SENSITIVE_GENES|BOUDOUKHA_BOUND_BY_IGF2BP2|CAIRO_HEPATOBLASTOMA_CLASSES_UP|CASORELLI_APL_SECONDARY_VS_DE_NOVO_DN|DIRMEIER_LMP1_RESPONSE_EARLY|FERNANDEZ_BOUND_BY_MYC|GAZDA_DIAMOND_BLACKFAN_ANEMIA_ERYTHROID_DN|HOSHIDA_LIVER_CANCER_SUBCLASS_S2|IRITANI_MAD1_TARGETS_DN|KIM_MYC_AMPLIFICATION_TARGETS_UP|LEE_LIVER_CANCER_SURVIVAL_DN|LIU_COMMON_CANCER_GENES|MODY_HIPPOCAMPUS_PRENATAL|ONK…	CD3E|EEF1A1|JUNB|RPL10A|RPL11|RPL13|RPL14|RPL18|RPL19|RPL21|RPL27|RPL27A|RPL31|RPL32|RPL34|RPL35A|RPL38|RPL4|RPL41|RPL9|RPS10|RPS15A|RPS16|RPS25|RPS27A|RPS28|RPS29|RPSA
cluster-3	BILANGES_SERUM_AND_RAPAMYCIN_SENSITIVE_GENES	16	83	83	19.2771	37.3982	5.89e-28	1e-24		BILANGES_SERUM_RESPONSE_TRANSLATION|BOUDOUKHA_BOUND_BY_IGF2BP2|GAVIN_FOXP3_TARGETS_CLUSTER_T7|MALONEY_RESPONSE_TO_17AAG_DN	EEF1A1|GLTSCR2|RPL10|RPL13|RPL14|RPL18|RPL21|RPL27A|RPL30|RPL32|RPL4|RPS10|RPS13|RPS16|RPS25|RPS27A
cluster-3	OSMAN_BLADDER_CANCER_DN	21	419	419	5.01193	21.309	4.35e-24	4.93e-21		ALONSO_METASTASIS_UP|BRUINS_UVC_RESPONSE_EARLY_LATE|PURBEY_TARGETS_OF_CTBP1_AND_SATB1_UP	GLTSCR2|LEPROTL1|MAL|NOSIP|RPL10|RPL10A|RPL13|RPL14|RPL19|RPL32|RPL34|RPL35A|RPL38|RPL4|RPL9|RPS10|RPS13|RPS16|RPS20|RPS25|RPSA
cluster-3	JISON_SICKLE_CELL_DISEASE_DN	16	205	205	7.80488	23.4663	2.47e-21	2.1e-18		MODY_HIPPOCAMPUS_PRENATAL	EEF1A1|RPL10A|RPL11|RPL13|RPL14|RPL19|RPL21|RPL30|RPL4|RPL41|RPL9|RPS13|RPS20|RPS27A|RPS28|TMEM66
cluster-3	PECE_MAMMARY_STEM_CELL_DN	15	166	166	9.03614	24.5202	5.52e-21	3.76e-18		LINDGREN_BLADDER_CANCER_CLUSTER_3_DN|NING_CHRONIC_OBSTRUCTIVE_PULMONARY_DISEASE_DN|WONG_EMBRYONIC_STEM_CELL_CORE	GLTSCR2|RPL10A|RPL13|RPL27A|RPL35A|RPL41|RPS10|RPS12|RPS13|RPS16|RPS20|RPS25|RPS28|RPS29|RPSA
cluster-3	MARTENS_TRETINOIN_RESPONSE_DN	22	985	985	2.2335	13.9315	1.02e-17	5.79e-15		BILANGES_RAPAMYCIN_SENSITIVE_GENES|BILANGES_SERUM_RESPONSE_TRANSLATION|BOUDOUKHA_BOUND_BY_IGF2BP2|CAIRO_HEPATOBLASTOMA_CLASSES_UP|GAVIN_FOXP3_TARGETS_CLUSTER_T7|HOSHIDA_LIVER_CANCER_SUBCLASS_S2|JIANG_HYPOXIA_NORMAL|KYNG_RESPONSE_TO_H2O2_VIA_ERCC6_DN|LUI_TARGETS_OF_PAX8_PPARG_FUSION|LUI_THYROID_CANCER_CLUSTER_3|LUI_THYROID_CANCER_PAX8_PPARG_DN|PURBEY_TARGETS_OF_CTBP1_AND_SATB1_UP|YAMASHITA_LIVER_C…	EEF1A1|RPL10|RPL10A|RPL11|RPL14|RPL18|RPL19|RPL21|RPL27|RPL30|RPL31|RPL32|RPL34|RPL4|RPL9|RPS10|RPS12|RPS16|RPS25|RPS27A|RPSA|ZFP36L2
cluster-3	CHNG_MULTIPLE_MYELOMA_HYPERPLOID_UP	10	62	62	16.129	26.9707	7.99e-17	3.89e-14			RPL14|RPL18|RPL21|RPL27A|RPL32|RPL35A|RPL4|RPS13|RPS16|RPSA
cluster-3	DANG_MYC_TARGETS_UP	10	152	152	6.57895	16.9205	8.67e-13	3.69e-10	DANG_BOUND_BY_MYC		RPL10|RPL13|RPL19|RPL27|RPL27A|RPL32|RPL9|RPS13|RPS16|RPS20
cluster-3	LI_AMPLIFIED_IN_LUNG_CANCER	10	193	193	5.18135	14.8925	9.46e-12	3.58e-09		MALONEY_RESPONSE_TO_17AAG_DN	RPL10A|RPL13|RPL27|RPL27A|RPL30|RPL31|RPL38|RPS10|RPS16|RPS20
cluster-3	DANG_BOUND_BY_MYC	18	1307	1307	1.3772	9.30792	7.9e-11	2.69e-08		BENPORATH_MYC_MAX_TARGETS|BENPORATH_MYC_TARGETS_WITH_EBOX|DANG_MYC_TARGETS_UP|FERNANDEZ_BOUND_BY_MYC|GAVIN_FOXP3_TARGETS_CLUSTER_T7|HEDENFALK_BREAST_CANCER_BRACX_UP|HOSHIDA_LIVER_CANCER_SUBCLASS_S2|MSigDB_Myc_Targets_2X-Rvista|MSigDB_Myc_Targets_3X-Rvista	JUNB|RPL10|RPL13|RPL18|RPL19|RPL27|RPL27A|RPL31|RPL32|RPL4|RPL9|RPS13|RPS16|RPS20|RPS25|RPS27A|RPS29|ZFP36L2
cluster-3	POMEROY_MEDULLOBLASTOMA_DESMOPLASIC_VS_CLASSIC_DN	7	76	76	9.21053	16.8831	2.74e-10	8.47e-08	HSIAO_HOUSEKEEPING_GENES		RPL10A|RPL21|RPL34|RPL35A|RPL9|RPS10|RPS29
cluster-3	NUTT_GBM_VS_AO_GLIOMA_DN	6	46	46	13.0435	18.7195	6.51e-10	1.85e-07			RPL27A|RPL30|RPL4|RPL9|RPS13|RPS20
cluster-3	GRADE_COLON_CANCER_UP	15	970	970	1.54639	9.11108	9.73e-10	2.55e-07		CASORELLI_APL_SECONDARY_VS_DE_NOVO_DN|HOSHIDA_LIVER_CANCER_SUBCLASS_S2	GLTSCR2|RPL10A|RPL11|RPL14|RPL18|RPL19|RPL27|RPL27A|RPL31|RPL32|RPL38|RPL9|RPS13|RPS25|RPS29
cluster-3	WANG_TUMOR_INVASIVENESS_UP	11	429	429	2.5641	10.5572	1.44e-09	3.51e-07			IL7R|RPL14|RPL19|RPL21|RPL27|RPL30|RPL32|RPL34|RPS15A|RPS16|RPS29
cluster-3	YAMASHITA_LIVER_CANCER_WITH_EPCAM_UP	6	54	54	11.1111	17.2297	1.77e-09	3.77e-07	MARTENS_TRETINOIN_RESPONSE_DN		RPL31|RPL9|RPS10|RPS12|RPS27A|RPSA
cluster-3	POMEROY_MEDULLOBLASTOMA_PROGNOSIS_DN	6	54	54	11.1111	17.2297	1.77e-09	3.77e-07	HSIAO_HOUSEKEEPING_GENES		RPL10A|RPL11|RPL27A|RPL35A|RPS10|RPS25
cluster-3	HILLION_HMGA1B_TARGETS	7	103	103	6.79612	14.3874	2.38e-09	4.69e-07		HILLION_HMGA1_TARGETS	CD3G|RPL10|RPL11|RPL13|RPL19|RPL21|RPS12
cluster-3	TIEN_INTESTINE_PROBIOTICS_6HR_UP	6	57	57	10.5263	16.7528	2.48e-09	4.69e-07	HSIAO_HOUSEKEEPING_GENES|TIEN_INTESTINE_PROBIOTICS_24HR_DN		EEF1A1|RPL13|RPL27A|RPL4|RPL41|RPL9
cluster-3	YAGI_AML_WITH_INV_16_TRANSLOCATION	11	474	474	2.32068	9.95701	4.08e-09	7.31e-07			EEF1A1|RPL13|RPL19|RPL27A|RPL31|RPL32|RPL34|RPS13|RPS16|RPS20|RPS29
cluster-3	BILANGES_SERUM_RESPONSE_TRANSLATION	5	37	37	13.5135	17.4002	1.59e-08	2.7e-06	BILANGES_SERUM_AND_RAPAMYCIN_SENSITIVE_GENES|MARTENS_TRETINOIN_RESPONSE_DN		EEF1A1|RPL10|RPL14|RPL21|RPL4
cluster-3	PUJANA_ATM_PCC_NETWORK	17	1687	1687	1.00771	7.27711	3.55e-08	5.75e-06		BILANGES_RAPAMYCIN_SENSITIVE_GENES|HOSHIDA_LIVER_CANCER_SUBCLASS_S2|LUI_THYROID_CANCER_PAX8_PPARG_DN	CD3G|EEF1A1|RPL10A|RPL11|RPL14|RPL19|RPL21|RPL27|RPL30|RPL31|RPL34|RPL4|RPS12|RPS15A|RPS20|RPS25|RPS27A
cluster-3	DIAZ_CHRONIC_MEYLOGENOUS_LEUKEMIA_DN	7	153	153	4.57516	11.6296	3.75e-08	5.8e-06			EEF1A1|GLTSCR2|IL7R|RPL30|RPL32|RPL41|RPS12
cluster-3	BENPORATH_MYC_MAX_TARGETS	13	918	918	1.41612	7.98477	4.64e-08	6.87e-06	DANG_BOUND_BY_MYC	HOSHIDA_LIVER_CANCER_SUBCLASS_S2	RPL13|RPL18|RPL19|RPL27|RPL27A|RPL31|RPL32|RPL9|RPS13|RPS20|RPS25|RPS27A|RPS29
cluster-3	TIEN_INTESTINE_PROBIOTICS_24HR_DN	8	244	244	3.27869	10.3399	4.9e-08	6.95e-06		TIEN_INTESTINE_PROBIOTICS_6HR_UP	EEF1A1|RPL10|RPL13|RPL27A|RPL34|RPL4|RPL41|RPL9
cluster-3	KIM_BIPOLAR_DISORDER_OLIGODENDROCYTE_DENSITY_CORR_UP	12	766	766	1.56658	8.17835	5.69e-08	7.74e-06			EEF1A1|RPL10A|RPL11|RPL27|RPL32|RPL4|RPL41|RPS10|RPS12|RPS13|RPS25|RPS27A
cluster-3	HILLION_HMGA1_TARGETS	6	101	101	5.94059	12.3938	8.06e-08	1.06e-05	HILLION_HMGA1B_TARGETS		CD3G|RPL11|RPL13|RPL19|RPL21|RPS12
cluster-3	HEDENFALK_BREAST_CANCER_BRACX_UP	4	20	20	20	19.026	9.15e-08	1.15e-05	DANG_BOUND_BY_MYC		JUNB|RPL19|RPL31|RPS13
cluster-3	HOLLEMAN_VINCRISTINE_RESISTANCE_ALL_DN	4	21	21	19.0476	18.5577	1.13e-07	1.37e-05			RPL10|RPL31|RPS12|RPS15A
cluster-3	IRITANI_MAD1_TARGETS_DN	5	55	55	9.09091	14.1644	1.23e-07	1.44e-05	HSIAO_HOUSEKEEPING_GENES		EEF1A1|RPL10A|RPL13|RPL18|RPSA
cluster-3	KIM_ALL_DISORDERS_OLIGODENDROCYTE_NUMBER_CORR_UP	12	842	842	1.42518	7.69046	1.59e-07	1.8e-05		BOUDOUKHA_BOUND_BY_IGF2BP2|KIM_ALL_DISORDERS_DURATION_CORR_DN	MAL|RPL10A|RPL11|RPL13|RPL27|RPL32|RPL41|RPS10|RPS12|RPS16|RPS27A|RPS29
cluster-3	FLOTHO_PEDIATRIC_ALL_THERAPY_RESPONSE_UP	5	65	65	7.69231	12.9745	2.88e-07	3.16e-05			RPL13|RPL27|RPS16|RPS20|RPS28
cluster-3	DAZARD_UV_RESPONSE_CLUSTER_G1	5	70	70	7.14286	12.4761	4.18e-07	4.45e-05	DAZARD_RESPONSE_TO_UV_NHEK_UP		RPL30|RPL31|RPL34|RPL38|RPS29
cluster-3	LUI_THYROID_CANCER_CLUSTER_3	4	30	30	13.3333	15.4531	5.09e-07	5.25e-05	MARTENS_TRETINOIN_RESPONSE_DN	LUI_TARGETS_OF_PAX8_PPARG_FUSION|LUI_THYROID_CANCER_PAX8_PPARG_DN	RPL10A|RPL18|RPL21|RPS12
cluster-3	CASORELLI_APL_SECONDARY_VS_DE_NOVO_DN	3	9	9	33.3333	21.3594	7.95e-07	7.96e-05	GRADE_COLON_CANCER_UP|HSIAO_HOUSEKEEPING_GENES		RPL14|RPL27A|RPL38
cluster-3	PUJANA_BRCA1_PCC_NETWORK	16	1863	1863	0.85883	6.2358	9.12e-07	8.87e-05		HOSHIDA_LIVER_CANCER_SUBCLASS_S2	EEF1A1|RPL10A|RPL11|RPL14|RPL19|RPL21|RPL27|RPL27A|RPL30|RPL31|RPL4|RPL9|RPS15A|RPS20|RPS25|RPS27A
cluster-3	MSigDB_Myc_Targets_3X-Rvista	8	370	370	2.16216	8.11397	1.16e-06	0.000110063	DANG_BOUND_BY_MYC|MSigDB_Myc_Targets_2X-Rvista	FERNANDEZ_BOUND_BY_MYC	JUNB|RPL18|RPL19|RPL27A|RPL31|RPS20|RPS25|ZFP36L2
cluster-3	BILANGES_RAPAMYCIN_SENSITIVE_VIA_TSC1_AND_TSC2	5	94	94	5.31915	10.6567	1.82e-06	0.00016781			RPL10A|RPL31|RPL35A|RPS20|RPS28
cluster-3	DAZARD_RESPONSE_TO_UV_NHEK_UP	7	284	284	2.46479	8.19773	2.46e-06	0.000219967		DAZARD_UV_RESPONSE_CLUSTER_G1	JUNB|RPL30|RPL31|RPL34|RPL38|RPS29|RPSA
cluster-3	ONKEN_UVEAL_MELANOMA_DN	9	567	567	1.5873	7.10978	2.99e-06	0.000260626	HSIAO_HOUSEKEEPING_GENES		RPL10A|RPL11|RPL13|RPL14|RPL31|RPL32|RPL35A|RPS27A|RPSA
cluster-3	MODY_HIPPOCAMPUS_PRENATAL	4	47	47	8.51064	12.2353	3.23e-06	0.000274572	HSIAO_HOUSEKEEPING_GENES|JISON_SICKLE_CELL_DISEASE_DN		EEF1A1|RPL13|RPL19|RPL9
cluster-3	TAKAO_RESPONSE_TO_UVB_RADIATION_UP	5	110	110	4.54545	9.78365	3.96e-06	0.00032907	HSIAO_HOUSEKEEPING_GENES		RPL10A|RPL21|RPL27A|RPS25|RPS28
cluster-3	BYSTROEM_CORRELATED_WITH_IL5_UP	4	55	55	7.27273	11.2623	6.09e-06	0.000493718			RPL10|RPL41|RPS12|RPS15A
cluster-3	TONG_INTERACT_WITH_PTTG1	4	72	72	5.55556	9.75369	1.79e-05	0.00141603			RPL30|RPL31|RPL41|RPS10
cluster-3	HAHTOLA_MYCOSIS_FUNGOIDES_DN	3	24	24	12.5	12.9417	1.87e-05	0.00144831	GARY_CD5_TARGETS_UP		PIK3IP1|RPL31|ZFP36L2
cluster-3	BHATI_G2M_ARREST_BY_2METHOXYESTRADIOL_DN	5	155	155	3.22581	8.08164	2.1e-05	0.00159148			CD3G|GLTSCR2|RPL10A|RPL31|RPL34
cluster-3	MSigDB_Myc_Targets_2X-Rvista	10	943	1715	1.06045	5.69605	2.73e-05	0.00201868	DANG_BOUND_BY_MYC	FERNANDEZ_BOUND_BY_MYC|MSigDB_Myc_Targets_3X-Rvista	JUNB|RPL18|RPL19|RPL27A|RPL31|RPL4|RPS20|RPS25|RPS29|ZFP36L2
cluster-3	HOLLEMAN_ASPARAGINASE_RESISTANCE_B_ALL_UP	3	28	28	10.7143	11.9476	3.01e-05	0.00218126			GLTSCR2|RPL11|RPL4
cluster-3	NING_CHRONIC_OBSTRUCTIVE_PULMONARY_DISEASE_UP	5	170	170	2.94118	7.66577	3.28e-05	0.00232479			MAL|RPL13|RPL14|RPL4|RPS15A
cluster-3	DIRMEIER_LMP1_RESPONSE_EARLY	4	92	92	4.34783	8.53528	4.71e-05	0.00326982	HSIAO_HOUSEKEEPING_GENES		EEF1A1|JUNB|RPS10|RPS16
cluster-3	FLECHNER_PBL_KIDNEY_TRANSPLANT_OK_VS_DONOR_UP	5	191	191	2.6178	7.16453	5.71e-05	0.00388818			FLT3LG|RPL11|RPL19|RPS20|RPS29
cluster-3	ENK_UV_RESPONSE_KERATINOCYTE_UP	8	676	676	1.18343	5.4898	9.14e-05	0.00609824			JUNB|MAL|RPL10|RPL10A|RPL14|RPL18|RPL19|RPS10
cluster-3	LEE_LIVER_CANCER_SURVIVAL_DN	5	213	213	2.34742	6.71737	9.56e-05	0.00617118	HSIAO_HOUSEKEEPING_GENES		RPL27|RPL31|RPL38|RPL9|RPSA
cluster-3	EHLERS_ANEUPLOIDY_UP	3	41	41	7.31707	9.78168	9.61e-05	0.00617118			EEF1A1|GLTSCR2|RPL9
cluster-3	LUI_TARGETS_OF_PAX8_PPARG_FUSION	3	43	43	6.97674	9.5377	0.000110899	0.00688691	LUI_THYROID_CANCER_CLUSTER_3|MARTENS_TRETINOIN_RESPONSE_DN		RPL18|RPL21|RPS12
cluster-3	TARTE_PLASMA_CELL_VS_PLASMABLAST_UP	7	514	514	1.36187	5.64852	0.000111275	0.00688691			CD3D|CD3E|IL7R|RPL34|RPS15A|RPS16|RPSA
cluster-3	BILANGES_RAPAMYCIN_SENSITIVE_GENES	3	47	47	6.38298	9.09645	0.00014483	0.00861648	HSIAO_HOUSEKEEPING_GENES|MARTENS_TRETINOIN_RESPONSE_DN|PUJANA_ATM_PCC_NETWORK		RPL11|RPL27|RPL34
cluster-3	WONG_EMBRYONIC_STEM_CELL_CORE	6	372	372	1.6129	5.83893	0.000144891	0.00861648	PECE_MAMMARY_STEM_CELL_DN		RPL10A|RPL13|RPL27A|RPS12|RPS16|RPSA
cluster-3	BLALOCK_ALZHEIMERS_DISEASE_UP	13	1910	1910	0.680628	4.56675	0.000146814	0.00861648		WANG_LMO4_TARGETS_UP	EEF1A1|GLTSCR2|NOSIP|RPL10|RPL13|RPL18|RPL27A|RPL31|RPL38|RPL4|RPS10|RPS28|ZFP36L2
cluster-3	LEE_DIFFERENTIATING_T_LYMPHOCYTE	5	235	235	2.12766	6.33129	0.000151514	0.00874157		JAATINEN_HEMATOPOIETIC_STEM_CELL_DN	CD3D|CD3G|IL7R|MAL|ZFP36L2
cluster-3	LUI_THYROID_CANCER_PAX8_PPARG_DN	3	48	48	6.25	8.99467	0.000154251	0.00875117	LUI_THYROID_CANCER_CLUSTER_3|MARTENS_TRETINOIN_RESPONSE_DN|PUJANA_ATM_PCC_NETWORK		RPL10A|RPL21|RPS12
cluster-3	WATANABE_RECTAL_CANCER_RADIOTHERAPY_RESPONSIVE_UP	4	127	127	3.14961	7.12536	0.000164718	0.00919182			EEF1A1|RPL13|RPL38|RPS13
cluster-3	KYNG_RESPONSE_TO_H2O2_VIA_ERCC6_DN	3	55	55	5.45455	8.36014	0.0002315	0.0127101	MARTENS_TRETINOIN_RESPONSE_DN		RPL21|RPL31|ZFP36L2
cluster-3	BENPORATH_MYC_TARGETS_WITH_EBOX	5	266	266	1.8797	5.86616	0.000269174	0.014544	DANG_BOUND_BY_MYC	FERNANDEZ_BOUND_BY_MYC	JUNB|RPL10|RPL19|RPL27A|ZFP36L2
cluster-3	NING_CHRONIC_OBSTRUCTIVE_PULMONARY_DISEASE_DN	4	148	148	2.7027	6.52305	0.000295889	0.0156893	PECE_MAMMARY_STEM_CELL_DN		RPS12|RPS16|RPS28|RPS29
cluster-3	SHIPP_DLBCL_VS_FOLLICULAR_LYMPHOMA_DN	3	65	65	4.61538	7.63411	0.000379635	0.01958	MARSON_BOUND_BY_FOXP3_UNSTIMULATED		CD3D|CD3E|PIK3IP1
cluster-3	VILIMAS_NOTCH1_TARGETS_UP	3	68	68	4.41176	7.44736	0.000433596	0.0220293	MARSON_BOUND_BY_FOXP3_STIMULATED|MARSON_BOUND_BY_FOXP3_UNSTIMULATED		CD3D|CD3G|JUNB
cluster-3	LOPEZ_MBD_TARGETS	9	1087	1087	0.827967	4.44592	0.000467651	0.02341			JUNB|MAL|NOSIP|RPL10A|RPL11|RPL18|RPL31|RPL35A|TOMM7
cluster-3	NUYTTEN_EZH2_TARGETS_DN	9	1094	1094	0.822669	4.42231	0.000490004	0.0238282			LEPROTL1|RPL13|RPL18|RPL27|RPL34|RPL9|RPS10|RPS13|RPS15A
cluster-3	RODWELL_AGING_KIDNEY_UP	7	667	667	1.04948	4.69632	0.000542964	0.0260317		RODWELL_AGING_KIDNEY_NO_BLOOD_UP	FLT3LG|RPL10|RPL18|RPL27|RPL35A|RPS10|RPS25
cluster-3	CAIRO_HEPATOBLASTOMA_CLASSES_UP	7	684	684	1.02339	4.60871	0.00063042	0.0298049	HSIAO_HOUSEKEEPING_GENES|MARTENS_TRETINOIN_RESPONSE_DN		RPL10A|RPL11|RPL14|RPL18|RPL19|RPL4|RPS16
cluster-3	LIU_COMMON_CANCER_GENES	3	82	82	3.65854	6.7119	0.000750129	0.0345059	HSIAO_HOUSEKEEPING_GENES		RPL34|RPL35A|RPL41
cluster-3	MALONEY_RESPONSE_TO_17AAG_DN	3	85	85	3.52941	6.57766	0.00083282	0.0377989	BILANGES_SERUM_AND_RAPAMYCIN_SENSITIVE_GENES|LI_AMPLIFIED_IN_LUNG_CANCER		RPL27A|RPL30|RPS16
cluster-3	ALONSO_METASTASIS_UP	4	213	213	1.87793	5.23712	0.00116015	0.05063	OSMAN_BLADDER_CANCER_DN		MAL|RPL10A|RPL35A|RPS10
cluster-3	PURBEY_TARGETS_OF_CTBP1_AND_SATB1_UP	3	102	102	2.94118	5.9283	0.001411	0.0607979	HSIAO_HOUSEKEEPING_GENES|MARTENS_TRETINOIN_RESPONSE_DN|OSMAN_BLADDER_CANCER_DN		RPL34|RPS10|RPSA
cluster-3	JUBAN_TARGETS_OF_SPI1_AND_FLI1_DN	3	104	104	2.88462	5.86214	0.00149198	0.0634836			RPL18|TOMM7|ZFP36L2
cluster-3	GRUETZMANN_PANCREATIC_CANCER_DN	4	236	236	1.69492	4.90792	0.00169088	0.0710588			FLT3LG|RPL13|RPL32|RPS10
cluster-3	CHICAS_RB1_TARGETS_LOW_SERUM	3	111	111	2.7027	5.64417	0.0017982	0.0746473			MALAT1|RPL38|RPS28
cluster-3	RODWELL_AGING_KIDNEY_NO_BLOOD_UP	4	247	247	1.61943	4.76582	0.00199631	0.081873	HSIAO_HOUSEKEEPING_GENES|RODWELL_AGING_KIDNEY_UP		RPL27|RPL35A|RPS10|RPS25
cluster-3	BOUDOUKHA_BOUND_BY_IGF2BP2	3	121	121	2.47934	5.36469	0.00229958	0.0914121	BILANGES_SERUM_AND_RAPAMYCIN_SENSITIVE_GENES|HSIAO_HOUSEKEEPING_GENES|KIM_ALL_DISORDERS_OLIGODENDROCYTE_NUMBER_CORR_UP|MARTENS_TRETINOIN_RESPONSE_DN		RPS10|RPS16|RPS27A
cluster-3	GAVIN_FOXP3_TARGETS_CLUSTER_T7	3	122	122	2.45902	5.33855	0.002354	0.0914121	BILANGES_SERUM_AND_RAPAMYCIN_SENSITIVE_GENES|DANG_BOUND_BY_MYC|MARTENS_TRETINOIN_RESPONSE_DN		RPL10|RPL18|RPL32
cluster-3	DAIRKEE_TERT_TARGETS_UP	5	432	432	1.15741	4.24527	0.00236318	0.0914121			GLTSCR2|RPL10A|RPL30|RPS10|RPS16
cluster-3	WEST_ADRENOCORTICAL_TUMOR_DN	6	642	642	0.934579	3.96922	0.00251367	0.0961409			EEF1A1|JUNB|RPL10|RPL27|RPL38|ZFP36L2
cluster-3	HOSHIDA_LIVER_CANCER_SUBCLASS_S2	3	128	128	2.34375	5.18787	0.00269731	0.102018	BENPORATH_MYC_MAX_TARGETS|DANG_BOUND_BY_MYC|GRADE_COLON_CANCER_UP|HSIAO_HOUSEKEEPING_GENES|MARTENS_TRETINOIN_RESPONSE_DN|PUJANA_ATM_PCC_NETWORK|PUJANA_BRCA1_PCC_NETWORK		RPL27|RPL31|RPS25
cluster-3	BOYLAN_MULTIPLE_MYELOMA_C_D_DN	4	283	283	1.41343	4.35578	0.00326098	0.120656	MARSON_BOUND_BY_FOXP3_STIMULATED|MARSON_BOUND_BY_FOXP3_UNSTIMULATED	QI_PLASMACYTOMA_UP	CD3D|CD3E|CD3G|TMEM66
cluster-3	NAKAMURA_TUMOR_ZONE_PERIPHERAL_VS_CENTRAL_DN	6	679	679	0.883652	3.79575	0.00331763	0.121432		BASAKI_YBX1_TARGETS_DN	EEF1A1|JUNB|MALAT1|RPL10|RPL13|RPL31
cluster-3	KIM_ALL_DISORDERS_DURATION_CORR_DN	3	159	159	1.88679	4.54311	0.00495681	0.170434	KIM_ALL_DISORDERS_OLIGODENDROCYTE_NUMBER_CORR_UP		MAL|RPL13|RPS29
cluster-3	MILI_PSEUDOPODIA_CHEMOTAXIS_DN	5	520	520	0.961538	3.69548	0.00520591	0.175455			MALAT1|PIK3IP1|RPL30|RPL41|RPS10
cluster-3	ACEVEDO_LIVER_TUMOR_VS_NORMAL_ADJACENT_TISSUE_UP	7	999	999	0.700701	3.36713	0.00540641	0.180426			RPL10A|RPL30|RPL35A|RPS13|RPS15A|RPS25|RPS27A
cluster-3	JIANG_HYPOXIA_NORMAL	4	329	329	1.21581	3.92509	0.00555787	0.181913	MARTENS_TRETINOIN_RESPONSE_DN		EEF1A1|RPL10|RPL30|RPL9
cluster-3	MARSON_BOUND_BY_FOXP3_UNSTIMULATED	8	1280	1280	0.625	3.2376	0.0057754	0.185467		BOYLAN_MULTIPLE_MYELOMA_C_D_DN|MARSON_BOUND_BY_FOXP3_STIMULATED|QI_PLASMACYTOMA_UP|SHIPP_DLBCL_VS_FOLLICULAR_LYMPHOMA_DN|VILIMAS_NOTCH1_TARGETS_UP	CD3D|CD3E|CD3G|JUNB|LEPROTL1|PIK3IP1|RPS29|TMEM66
cluster-3	GAUSSMANN_MLL_AF4_FUSION_TARGETS_C_UP	3	180	180	1.66667	4.19873	0.00698345	0.218089			MALAT1|RPS15A|RPS20
cluster-3	GARY_CD5_TARGETS_UP	5	566	566	0.883392	3.4547	0.00740005	0.228998		HAHTOLA_MYCOSIS_FUNGOIDES_DN	JUNB|MALAT1|PIK3IP1|RPL31|ZFP36L2
cluster-3	SPIELMAN_LYMPHOBLAST_EUROPEAN_VS_ASIAN_UP	5	573	573	0.8726	3.42029	0.00778307	0.238681	HSIAO_HOUSEKEEPING_GENES		RPL19|RPL27A|RPL4|RPS25|RPS28
cluster-3	MARSON_BOUND_BY_FOXP3_STIMULATED	7	1100	1100	0.636364	3.07107	0.00901827	0.271666	MARSON_BOUND_BY_FOXP3_UNSTIMULATED	BOYLAN_MULTIPLE_MYELOMA_C_D_DN|QI_PLASMACYTOMA_UP|VILIMAS_NOTCH1_TARGETS_UP	CD3D|CD3E|CD3G|JUNB|LEPROTL1|RPS29|TMEM66
cluster-3	WANG_LMO4_TARGETS_UP	4	382	382	1.04712	3.51969	0.00931972	0.278284	BLALOCK_ALZHEIMERS_DISEASE_UP		RPL13|RPL18|RPL38|ZFP36L2
cluster-3	FERNANDEZ_BOUND_BY_MYC	3	205	205	1.46341	3.85493	0.0099562	0.294704	BENPORATH_MYC_TARGETS_WITH_EBOX|DANG_BOUND_BY_MYC|HSIAO_HOUSEKEEPING_GENES|MSigDB_Myc_Targets_2X-Rvista|MSigDB_Myc_Targets_3X-Rvista		JUNB|RPL19|RPL27A
cluster-3	KIM_MYC_AMPLIFICATION_TARGETS_UP	3	210	210	1.42857	3.79304	0.0106264	0.306609	HSIAO_HOUSEKEEPING_GENES		RPL11|RPS15A|RPSA
cluster-3	BASAKI_YBX1_TARGETS_DN	4	399	399	1.00251	3.40524	0.0108088	0.306609	NAKAMURA_TUMOR_ZONE_PERIPHERAL_VS_CENTRAL_DN		EEF1A1|JUNB|MALAT1|RPL31
cluster-3	SANSOM_APC_TARGETS_DN	4	427	427	0.936768	3.2301	0.0135834	0.36696		QI_PLASMACYTOMA_UP	CD3D|CD3E|CD3G|FLT3LG
cluster-3	LINDGREN_BLADDER_CANCER_CLUSTER_3_DN	3	246	246	1.21951	3.3999	0.0162189	0.418252	PECE_MAMMARY_STEM_CELL_DN		RPS12|RPS25|RPS28
cluster-3	MARTORIATI_MDM4_TARGETS_FETAL_LIVER_UP	3	248	248	1.20968	3.38037	0.0165697	0.420921			PIK3IP1|RPL34|RPS12
cluster-3	JAATINEN_HEMATOPOIETIC_STEM_CELL_DN	3	248	248	1.20968	3.38037	0.0165697	0.420921	LEE_DIFFERENTIATING_T_LYMPHOCYTE		CD3D|IL7R|MAL
cluster-3	KAAB_HEART_ATRIUM_VS_VENTRICLE_UP	3	276	276	1.08696	3.12737	0.0219308	0.518419			EEF1A1|MAL|ZFP36L2
cluster-3	ODONNELL_TFRC_TARGETS_UP	4	502	502	0.796813	2.8265	0.0231315	0.543032			GLTSCR2|JUNB|MALAT1|RPL10
cluster-3	BENPORATH_NANOG_TARGETS	6	1085	1085	0.552995	2.44295	0.0288681	0.642268			LEPROTL1|RPL21|RPL32|RPS13|RPS27A|TMEM66
cluster-3	GAZDA_DIAMOND_BLACKFAN_ANEMIA_ERYTHROID_DN	4	557	557	0.718133	2.57679	0.0322228	0.697538	HSIAO_HOUSEKEEPING_GENES		RPL14|RPL18|RPL27A|RPS28
cluster-3	QI_PLASMACYTOMA_UP	3	334	334	0.898204	2.6977	0.0357175	0.759889	BOYLAN_MULTIPLE_MYELOMA_C_D_DN|MARSON_BOUND_BY_FOXP3_STIMULATED|MARSON_BOUND_BY_FOXP3_UNSTIMULATED|SANSOM_APC_TARGETS_DN		CD3D|CD3E|CD3G
cluster-3	AGUIRRE_PANCREATIC_CANCER_COPY_NUMBER_UP	3	341	341	0.879765	2.6525	0.0376244	0.774612			NOSIP|RPL18|RPL27
cluster-3	BRUINS_UVC_RESPONSE_EARLY_LATE	3	343	343	0.874636	2.6398	0.0381788	0.774612	OSMAN_BLADDER_CANCER_DN		NOSIP|RPS20|RPSA
cluster-3	DOUGLAS_BMI1_TARGETS_DN	3	344	344	0.872093	2.63349	0.0384575	0.774612			IL7R|RPS12|TMEM66
cluster-3	PATIL_LIVER_CANCER	5	870	870	0.574713	2.31656	0.0393293	0.787511			PIK3IP1|RPL30|RPS16|RPS20|RPSA
cluster-3	SMID_BREAST_CANCER_NORMAL_LIKE_UP	4	605	605	0.661157	2.38303	0.0416662	0.817656			CD3D|CD3G|FLT3LG|IL7R
cluster-4	Gene-Set Name	Number Changed	Number Measured	Number in Gene-Set	Percent Changed	Z Score	FisherExactP	AdjustedP	redundant with terms	inverse redundant	gene symbols
cluster-4	SMID_BREAST_CANCER_NORMAL_LIKE_UP	17	605	605	2.80992	15.5231	7.25e-17	2.47e-13		DEURIG_T_CELL_PROLYMPHOCYTIC_LEUKEMIA_DN|GENTLES_LEUKEMIC_STEM_CELL_UP|GEORGANTAS_HSC_MARKERS|GRAHAM_CML_DIVIDING_VS_NORMAL_QUIESCENT_DN|KLEIN_PRIMARY_EFFUSION_LYMPHOMA_DN|KLEIN_TARGETS_OF_BCR_ABL1_FUSION|MCLACHLAN_DENTAL_CARIES_DN|MCLACHLAN_DENTAL_CARIES_UP|PEDRIOLI_MIR31_TARGETS_DN|PENG_RAPAMYCIN_RESPONSE_UP|RUTELLA_RESPONSE_TO_CSF2RB_AND_IL4_DN|SANSOM_APC_TARGETS_DN|SATO_SILENCED_BY_METHYLATIO…	ADAM28|BANK1|BIRC3|CD19|CD22|CD37|CD40|CD52|CD79A|CXCR5|FCRL2|HLA-DOB|LTB|MEF2C|MS4A1|P2RX5|PNOC
cluster-4	KLEIN_PRIMARY_EFFUSION_LYMPHOMA_DN	8	90	90	8.88889	19.5788	3.37e-12	5.74e-09	SMID_BREAST_CANCER_NORMAL_LIKE_UP	DEURIG_T_CELL_PROLYMPHOCYTIC_LEUKEMIA_DN|KLEIN_TARGETS_OF_BCR_ABL1_FUSION|SHIN_B_CELL_LYMPHOMA_CLUSTER_9	BIRC3|CD19|CD22|CD40|CD52|CD79A|CXCR5|MS4A1
cluster-4	HOFFMANN_SMALL_PRE_BII_TO_IMMATURE_B_LYMPHOCYTE_UP	8	106	106	7.54717	17.9816	1.29e-11	1.46e-08		BASSO_CD40_SIGNALING_UP|BOSCO_ALLERGEN_INDUCED_TH2_ASSOCIATED_MODULE|WIERENGA_STAT5A_TARGETS_UP	CD22|CD40|CD83|CXCR5|FCER2|LTB|MEF2C|MS4A1
cluster-4	HADDAD_B_LYMPHOCYTE_PROGENITOR	10	335	335	2.98507	12.2402	2.7e-10	2.3e-07		HOLLMANN_APOPTOSIS_VIA_CD40_UP|VERHAAK_AML_WITH_NPM1_MUTATED_DN	BANK1|BLK|CD19|CD22|CD79A|EZR|MEF2C|MS4A1|P2RX5|RPS11
cluster-4	KUMAR_TARGETS_OF_MLL_AF9_FUSION	11	469	469	2.34542	11.2172	3.87e-10	2.48e-07		BOSCO_ALLERGEN_INDUCED_TH2_ASSOCIATED_MODULE|WIERENGA_STAT5A_TARGETS_UP|ZHAN_EARLY_DIFFERENTIATION_GENES_DN	BLK|CD19|CD79A|CD83|CXCR5|FCER2|FCRLA|LTB|MEF2C|MS4A1|RALGPS2
cluster-4	MORI_LARGE_PRE_BII_LYMPHOCYTE_DN	7	99	99	7.07071	16.2512	4.37e-10	2.48e-07		DIRMEIER_LMP1_RESPONSE_EARLY|MORI_IMMATURE_B_LYMPHOCYTE_UP	BIRC3|CD22|CD40|CD83|CXCR5|LTB|MS4A1
cluster-4	TARTE_PLASMA_CELL_VS_B_LYMPHOCYTE_DN	6	58	58	10.3448	18.3308	8.27e-10	4.02e-07		ZHAN_EARLY_DIFFERENTIATION_GENES_DN	BLK|CD37|CD83|CXCR5|LTB|MS4A1
cluster-4	MORI_MATURE_B_LYMPHOCYTE_UP	7	147	147	4.7619	13.1835	7.02e-09	2.99e-06		BASSO_CD40_SIGNALING_UP|BOSCO_ALLERGEN_INDUCED_TH2_ASSOCIATED_MODULE	CD40|CD83|CXCR5|FCER2|HLA-DOB|MEF2C|MS4A1
cluster-4	MORI_PLASMA_CELL_DN	5	40	40	12.5	18.4424	8.83e-09	3.34e-06			CD22|CD40|CD83|MS4A1|TNFRSF13C
cluster-4	MORI_PRE_BI_LYMPHOCYTE_DN	6	90	90	6.66667	14.5834	1.22e-08	4.16e-06			BIRC3|BLK|CD22|FCRLA|MS4A1|RALGPS2
cluster-4	OSMAN_BLADDER_CANCER_DN	9	419	419	2.14797	9.62449	4.13e-08	1.28e-05		PECE_MAMMARY_STEM_CELL_DN|TIEN_INTESTINE_PROBIOTICS_24HR_DN|TIEN_INTESTINE_PROBIOTICS_6HR_UP	FCRLA|LTB|P2RX5|RALGPS2|RPL13A|RPL23A|RPLP2|RPS11|RPS27
cluster-4	HUTTMANN_B_CLL_POOR_SURVIVAL_DN	5	60	60	8.33333	14.9557	7.14e-08	2.03e-05			BANK1|BIRC3|COBLL1|FCRL2|MEF2C
cluster-4	QI_PLASMACYTOMA_UP	8	334	334	2.39521	9.65236	1.13e-07	2.95e-05		KLEIN_TARGETS_OF_BCR_ABL1_FUSION	BLK|CD19|CD22|CD37|CD40|CD79A|FCER2|LTB
cluster-4	SHIN_B_CELL_LYMPHOMA_CLUSTER_9	4	27	27	14.8148	17.9932	1.49e-07	3.59e-05	KLEIN_PRIMARY_EFFUSION_LYMPHOMA_DN|SMID_BREAST_CANCER_NORMAL_LIKE_UP	KLEIN_TARGETS_OF_BCR_ABL1_FUSION	CD19|CD40|CD79A|CXCR5
cluster-4	BORCZUK_MALIGNANT_MESOTHELIOMA_DN	6	138	138	4.34783	11.6169	1.58e-07	3.59e-05		PENG_LEUCINE_DEPRIVATION_UP|ZHAN_MULTIPLE_MYELOMA_CD2_UP	CD19|CD22|CD79A|FCER2|MS4A1|PNOC
cluster-4	POOLA_INVASIVE_BREAST_CANCER_UP	8	356	356	2.24719	9.30447	1.84e-07	3.91e-05		KLEIN_TARGETS_OF_BCR_ABL1_FUSION	BANK1|CD19|CD40|CD52|CD79A|LTB|MS4A1|RPLP2
cluster-4	SMID_BREAST_CANCER_LUMINAL_B_DN	10	670	670	1.49254	8.16825	1.97e-07	3.94e-05	SMID_BREAST_CANCER_NORMAL_LIKE_UP	GEORGANTAS_HSC_MARKERS|MCLACHLAN_DENTAL_CARIES_DN|MCLACHLAN_DENTAL_CARIES_UP	BANK1|BIRC3|CD19|CD37|CD52|CD79A|HLA-DOB|LTB|MS4A1|P2RX5
cluster-4	RHEIN_ALL_GLUCOCORTICOID_THERAPY_UP	5	90	90	5.55556	12.0857	5.53e-07	0.000104543			ADAM28|BIRC3|EZR|MS4A1|P2RX5
cluster-4	PASQUALUCCI_LYMPHOMA_BY_GC_STAGE_DN	6	182	182	3.2967	9.98745	8.08e-07	0.000144798			BANK1|CD19|CD22|CD37|CD79A|FCRLA
cluster-4	YU_MYC_TARGETS_DN	5	110	110	4.54545	10.8561	1.5e-06	0.000255306			BLK|CD37|HLA-DOB|LTB|MS4A1
cluster-4	SPIELMAN_LYMPHOBLAST_EUROPEAN_VS_ASIAN_UP	8	573	573	1.39616	6.98307	6.47e-06	0.00104832			BLK|CD19|CD22|EZR|FCER2|HLA-DOB|LTB|RPLP2
cluster-4	MORI_IMMATURE_B_LYMPHOCYTE_UP	4	81	81	4.93827	10.1469	1.32e-05	0.00204283	MORI_LARGE_PRE_BII_LYMPHOCYTE_DN	DIRMEIER_LMP1_RESPONSE_EARLY	BIRC3|CD40|CD83|MS4A1
cluster-4	GENTLES_LEUKEMIC_STEM_CELL_UP	3	34	34	8.82353	11.9277	3.06e-05	0.00452312	PHONG_TNF_RESPONSE_NOT_VIA_P38|SMID_BREAST_CANCER_NORMAL_LIKE_UP		BIRC3|LTB|MEF2C
cluster-4	TONKS_TARGETS_OF_RUNX1_RUNX1T1_FUSION_HSC_DN	5	219	219	2.28311	7.40021	4.27e-05	0.00590524			BIRC3|CD52|LTB|P2RX5|TMEM156
cluster-4	DODD_NASOPHARYNGEAL_CARCINOMA_UP	12	1793	1793	0.669269	5.12845	4.34e-05	0.00590524		HOLLMANN_APOPTOSIS_VIA_CD40_UP	BLK|CD19|CD22|EZR|FCER2|FCRL1|FCRL2|FCRLA|MEF2C|MS4A1|RALGPS2|TMEM156
cluster-4	GARY_CD5_TARGETS_UP	7	566	566	1.23675	6.03016	5.71e-05	0.00748127			CD22|CD37|CD52|CD83|MARCH1|P2RX5|RPL13A
cluster-4	ZHAN_MULTIPLE_MYELOMA_CD2_UP	3	47	47	6.38298	10.0676	8.15e-05	0.0102742	BORCZUK_MALIGNANT_MESOTHELIOMA_DN|SMID_BREAST_CANCER_NORMAL_LIKE_UP		CD79A|MS4A1|PNOC
cluster-4	PUJANA_ATM_PCC_NETWORK	11	1687	1687	0.652045	4.78666	0.000125438	0.0152496		KLEIN_TARGETS_OF_BCR_ABL1_FUSION|PENG_RAPAMYCIN_RESPONSE_UP	CD19|CD22|CD37|CD40|CD52|CD79A|FCER2|MS4A1|RPL23A|RPLP2|RPS27
cluster-4	TIEN_INTESTINE_PROBIOTICS_6HR_UP	3	57	57	5.26316	9.08789	0.000145248	0.0164872	OSMAN_BLADDER_CANCER_DN|TIEN_INTESTINE_PROBIOTICS_24HR_DN		RPL23A|RPS11|RPS27
cluster-4	VERHAAK_AML_WITH_NPM1_MUTATED_DN	5	284	284	1.76056	6.34398	0.000145305	0.0164872	HADDAD_B_LYMPHOCYTE_PROGENITOR		BANK1|CD19|EZR|MEF2C|P2RX5
cluster-4	ZHAN_EARLY_DIFFERENTIATION_GENES_DN	3	59	59	5.08475	8.9219	0.000160978	0.0176764	KUMAR_TARGETS_OF_MLL_AF9_FUSION|TARTE_PLASMA_CELL_VS_B_LYMPHOCYTE_DN		BLK|CXCR5|LTB
cluster-4	YAGI_AML_WITH_INV_16_TRANSLOCATION	6	474	474	1.26582	5.65747	0.000181678	0.0186085			ADAM28|CD52|EZR|RPL23A|RPLP2|RPS27
cluster-4	SENESE_HDAC1_TARGETS_UP	6	476	476	1.2605	5.64192	0.000185866	0.0186085			BIRC3|COBLL1|CPNE5|EZR|LTB|TMEM156
cluster-4	KLEIN_TARGETS_OF_BCR_ABL1_FUSION	3	67	67	4.47761	8.33244	0.000234883	0.0224852	KLEIN_PRIMARY_EFFUSION_LYMPHOMA_DN|POOLA_INVASIVE_BREAST_CANCER_UP|PUJANA_ATM_PCC_NETWORK|PUJANA_BRCA1_PCC_NETWORK|QI_PLASMACYTOMA_UP|SHIN_B_CELL_LYMPHOMA_CLUSTER_9|SMID_BREAST_CANCER_NORMAL_LIKE_UP		CD19|CD40|CD79A
cluster-4	BASSO_CD40_SIGNALING_UP	4	170	170	2.35294	6.72855	0.000237799	0.0224852	HOFFMANN_SMALL_PRE_BII_TO_IMMATURE_B_LYMPHOCYTE_UP|MORI_MATURE_B_LYMPHOCYTE_UP		CD40|CD83|CXCR5|MEF2C
cluster-4	TARTE_PLASMA_CELL_VS_PLASMABLAST_UP	6	514	514	1.16732	5.36246	0.000281106	0.0251811			BIRC3|CD19|CD22|CD40|HLA-DOB|RPS11
cluster-4	ONDER_CDH1_TARGETS_2_DN	6	514	514	1.16732	5.36246	0.000281106	0.0251811			BIRC3|CD83|COBLL1|HLA-DOB|LTB|P2RX5
cluster-4	MCLACHLAN_DENTAL_CARIES_DN	5	350	350	1.42857	5.57294	0.000381705	0.0309363	MCLACHLAN_DENTAL_CARIES_UP|SMID_BREAST_CANCER_LUMINAL_B_DN|SMID_BREAST_CANCER_NORMAL_LIKE_UP	MCLACHLAN_DENTAL_CARIES_UP	BIRC3|CD37|CD79A|LTB|MS4A1
cluster-4	MCLACHLAN_DENTAL_CARIES_UP	5	361	361	1.38504	5.46408	0.000439647	0.0348036	MCLACHLAN_DENTAL_CARIES_DN|SMID_BREAST_CANCER_LUMINAL_B_DN|SMID_BREAST_CANCER_NORMAL_LIKE_UP	MCLACHLAN_DENTAL_CARIES_DN	BIRC3|CD37|CD79A|LTB|MS4A1
cluster-4	SENGUPTA_NASOPHARYNGEAL_CARCINOMA_DN	5	367	367	1.3624	5.40663	0.000473929	0.0366649			BANK1|CD19|EZR|FCRLA|MS4A1
cluster-4	GEORGANTAS_HSC_MARKERS	3	89	89	3.37079	7.13436	0.000541898	0.0409915	SMID_BREAST_CANCER_LUMINAL_B_DN|SMID_BREAST_CANCER_NORMAL_LIKE_UP		BIRC3|CD37|CD52
cluster-4	DIRMEIER_LMP1_RESPONSE_EARLY	3	92	92	3.26087	7.00429	0.000597021	0.0441796	MORI_IMMATURE_B_LYMPHOCYTE_UP|MORI_LARGE_PRE_BII_LYMPHOCYTE_DN		BIRC3|CD40|CD83
cluster-4	VECCHI_GASTRIC_CANCER_EARLY_DN	5	396	396	1.26263	5.14619	0.000668936	0.0474387			ADAM28|ARHGAP24|CD79A|HLA-DOB|PNOC
cluster-4	PHONG_TNF_RESPONSE_NOT_VIA_P38	5	405	405	1.23457	5.07066	0.000740211	0.051422		GENTLES_LEUKEMIC_STEM_CELL_UP	BIRC3|CD83|LTB|MEF2C|TMEM156
cluster-4	ODONNELL_TARGETS_OF_MYC_AND_TFRC_UP	3	102	102	2.94118	6.61162	0.000806275	0.0548912			CD37|HLA-DOB|TMEM156
cluster-4	WALLACE_PROSTATE_CANCER_RACE_UP	5	416	416	1.20192	4.98142	0.000834895	0.0557252			ADAM28|CD37|CD52|CD83|MS4A1
cluster-4	SHETH_LIVER_CANCER_VS_TXNIP_LOSS_PAM5	3	105	105	2.85714	6.50451	0.000877032	0.0574119			CD40|HLA-DOB|TNFRSF13C
cluster-4	TIEN_INTESTINE_PROBIOTICS_24HR_DN	4	244	244	1.63934	5.42435	0.000928033	0.0596042	OSMAN_BLADDER_CANCER_DN	TIEN_INTESTINE_PROBIOTICS_6HR_UP	RPL13A|RPL23A|RPS11|RPS27
cluster-4	WANG_TUMOR_INVASIVENESS_UP	5	429	429	1.1655	4.88003	0.00095817	0.0604002		HSIAO_HOUSEKEEPING_GENES	CD79A|EZR|RPL13A|RPLP2|RPS11
cluster-4	OSWALD_HEMATOPOIETIC_STEM_CELL_IN_COLLAGEN_GEL_UP	4	252	252	1.5873	5.31709	0.00104594	0.0647343			BIRC3|CD83|RPLP2|RPS11
cluster-4	PENG_RAPAMYCIN_RESPONSE_UP	4	258	258	1.55039	5.23973	0.00114103	0.0693582	PUJANA_ATM_PCC_NETWORK|PUJANA_BRCA1_PCC_NETWORK|SMID_BREAST_CANCER_NORMAL_LIKE_UP		CD22|CD37|CD40|MS4A1
cluster-4	GRAHAM_CML_DIVIDING_VS_NORMAL_QUIESCENT_DN	3	127	127	2.3622	5.83448	0.00151798	0.08909	SMID_BREAST_CANCER_NORMAL_LIKE_UP		ADAM28|BIRC3|CD40
cluster-4	LENAOUR_DENDRITIC_CELL_MATURATION_UP	3	138	138	2.17391	5.55878	0.00192504	0.109214			BIRC3|CD83|FCER2
cluster-4	PENG_LEUCINE_DEPRIVATION_UP	3	150	150	2	5.29166	0.00244022	0.136172	BORCZUK_MALIGNANT_MESOTHELIOMA_DN|MARTENS_TRETINOIN_RESPONSE_UP		CD22|FCER2|PNOC
cluster-4	SCHAEFFER_PROSTATE_DEVELOPMENT_48HR_UP	5	534	534	0.93633	4.19014	0.00251011	0.137813			ADAM28|COBLL1|EZR|PNOC|RALGPS2
cluster-4	BOSCO_ALLERGEN_INDUCED_TH2_ASSOCIATED_MODULE	3	154	154	1.94805	5.20927	0.00262911	0.142055	HOFFMANN_SMALL_PRE_BII_TO_IMMATURE_B_LYMPHOCYTE_UP|KUMAR_TARGETS_OF_MLL_AF9_FUSION|MORI_MATURE_B_LYMPHOCYTE_UP		CD83|FCER2|MEF2C
cluster-4	SATO_SILENCED_BY_METHYLATION_IN_PANCREATIC_CANCER_1	5	544	544	0.919118	4.13405	0.00271955	0.144646	SMID_BREAST_CANCER_NORMAL_LIKE_UP		ADAM28|BIRC3|CD22|CD52|LTB
cluster-4	PECE_MAMMARY_STEM_CELL_DN	3	166	166	1.80723	4.97927	0.00324924	0.167582	OSMAN_BLADDER_CANCER_DN		RPL13A|RPL23A|RPLP2
cluster-4	TSAI_RESPONSE_TO_IONIZING_RADIATION	3	172	172	1.74419	4.87289	0.00359018	0.182403			BIRC3|CD79A|CD83
cluster-4	SHEDDEN_LUNG_CANCER_GOOD_SURVIVAL_A12	4	372	372	1.07527	4.12291	0.00429448	0.211861	SMID_BREAST_CANCER_NORMAL_LIKE_UP		CD19|CD79A|FCRL2|PNOC
cluster-4	PUJANA_BRCA1_PCC_NETWORK	9	1863	1863	0.483092	3.24758	0.0047801	0.229176		KLEIN_TARGETS_OF_BCR_ABL1_FUSION|PENG_RAPAMYCIN_RESPONSE_UP	BLK|CD19|CD22|CD37|CD40|CD79A|MS4A1|RPL23A|RPLP2
cluster-4	MARTENS_TRETINOIN_RESPONSE_UP	6	900	900	0.666667	3.53378	0.00495896	0.23071		PENG_LEUCINE_DEPRIVATION_UP	CD22|CD52|CD79A|CXCR5|FCER2|PNOC
cluster-4	HOLLMANN_APOPTOSIS_VIA_CD40_UP	3	210	210	1.42857	4.30236	0.00625626	0.269574	DODD_NASOPHARYNGEAL_CARCINOMA_UP|HADDAD_B_LYMPHOCYTE_PROGENITOR		BLK|CD22|MEF2C
cluster-4	RODWELL_AGING_KIDNEY_UP	5	667	667	0.749625	3.53961	0.00644677	0.27431			BIRC3|LTB|MARCH1|RPL13A|RPLP2
cluster-4	SANSOM_APC_TARGETS_DN	4	427	427	0.936768	3.7394	0.00696509	0.285653	SMID_BREAST_CANCER_NORMAL_LIKE_UP	SMID_BREAST_CANCER_RELAPSE_IN_BONE_DN	CD22|CD52|CD79A|HLA-DOB
cluster-4	MARTENS_TRETINOIN_RESPONSE_DN	6	985	985	0.609137	3.26746	0.00763794	0.305877			CLECL1|RALGPS2|RPL13A|RPL23A|RPS27|TNFRSF13C
cluster-4	WIERENGA_STAT5A_TARGETS_UP	3	233	233	1.28755	4.02255	0.00831957	0.325125	HOFFMANN_SMALL_PRE_BII_TO_IMMATURE_B_LYMPHOCYTE_UP|KUMAR_TARGETS_OF_MLL_AF9_FUSION		CD83|FCER2|LTB
cluster-4	EBAUER_TARGETS_OF_PAX3_FOXO1_FUSION_UP	3	255	255	1.17647	3.78841	0.0106278	0.380848			EZR|MEF2C|PNOC
cluster-4	MIKKELSEN_MEF_ICP_WITH_H3K27ME3	3	256	256	1.17188	3.77843	0.0107407	0.380848			CD40|PNOC|TNFRSF13C
cluster-4	GAUSSMANN_MLL_AF4_FUSION_TARGETS_G_UP	3	259	259	1.1583	3.7488	0.0110835	0.382122			CD40|FCRLA|P2RX5
cluster-4	GARY_CD5_TARGETS_DN	4	490	490	0.816327	3.37405	0.0111681	0.382122			LTB|MS4A1|RALGPS2|TLR10
cluster-4	BENPORATH_MYC_TARGETS_WITH_EBOX	3	266	266	1.12782	3.68147	0.011908	0.393543			BLK|RPL13A|RPL23A
cluster-4	HSIAO_HOUSEKEEPING_GENES	4	509	509	0.785855	3.27589	0.0126993	0.404005	WANG_TUMOR_INVASIVENESS_UP		EZR|RPL13A|RPLP2|RPS11
cluster-4	RODRIGUES_THYROID_CARCINOMA_ANAPLASTIC_DN	4	530	530	0.754717	3.17282	0.0145423	0.439704			ARHGAP24|BANK1|MEF2C|RPS27
cluster-4	RUTELLA_RESPONSE_TO_HGF_DN	3	288	288	1.04167	3.48463	0.0147257	0.439704			CD52|CD83|MEF2C
cluster-4	SABATES_COLORECTAL_ADENOMA_DN	3	298	298	1.00671	3.40176	0.0161212	0.473074			CD37|FCRLA|MS4A1
cluster-4	RIZKI_TUMOR_INVASIVENESS_3D_DN	3	323	323	0.928793	3.21003	0.0199277	0.565282			CD83|MEF2C|P2RX5
cluster-4	DEURIG_T_CELL_PROLYMPHOCYTIC_LEUKEMIA_DN	3	343	343	0.874636	3.07041	0.0233018	0.650158	KLEIN_PRIMARY_EFFUSION_LYMPHOMA_DN|SMID_BREAST_CANCER_NORMAL_LIKE_UP		BIRC3|CD52|CXCR5
cluster-4	LI_INDUCED_T_TO_NATURAL_KILLER_UP	3	353	353	0.849858	3.00459	0.0250989	0.678069			CD52|CXCR5|HVCN1
cluster-4	SMID_BREAST_CANCER_RELAPSE_IN_BONE_DN	3	378	378	0.793651	2.8503	0.0299125	0.746362	SANSOM_APC_TARGETS_DN|SMID_BREAST_CANCER_NORMAL_LIKE_UP		CD22|CD52|HLA-DOB
cluster-4	RUTELLA_RESPONSE_TO_CSF2RB_AND_IL4_DN	3	383	383	0.78329	2.82106	0.0309302	0.756449	SMID_BREAST_CANCER_NORMAL_LIKE_UP		ADAM28|CD52|MEF2C
cluster-4	HELLER_SILENCED_BY_METHYLATION_UP	3	420	420	0.714286	2.61907	0.0390251	0.851548			BIRC3|BLK|HLA-DOB
cluster-4	FOSTER_TOLERANT_MACROPHAGE_DN	3	439	439	0.683371	2.52411	0.0435645	0.873269			CD40|CD83|EZR
cluster-4	RIGGI_EWING_SARCOMA_PROGENITOR_UP	3	453	453	0.662252	2.45747	0.047073	0.892053			HVCN1|MARCH1|PNOC
cluster-4	RATTENBACHER_BOUND_BY_CELF1	3	454	454	0.660793	2.45281	0.0473289	0.892053			ADAM28|LTB|MARCH1
cluster-4	PEDRIOLI_MIR31_TARGETS_DN	3	458	458	0.655022	2.43431	0.0483593	0.892053	SMID_BREAST_CANCER_NORMAL_LIKE_UP		BIRC3|LTB|PNOC
cluster-5	Gene-Set Name	Number Changed	Number Measured	Number in Gene-Set	Percent Changed	Z Score	FisherExactP	AdjustedP	redundant with terms	inverse redundant	gene symbols
cluster-5	RAGHAVACHARI_PLATELET_SPECIFIC_GENES	11	78	78	14.1026	29.1293	8.87e-19	3.02e-15		BILD_HRAS_ONCOGENIC_SIGNATURE|DORSEY_GAB2_TARGETS|HELLER_HDAC_TARGETS_UP|KASLER_HDAC7_TARGETS_1_UP|QI_PLASMACYTOMA_UP	CTTN|GNG11|HIST1H2AC|ITGB3|MMD|NRGN|PF4V1|PPBP|RUFY1|SPARC|TSC22D1
cluster-5	WIERENGA_STAT5A_TARGETS_DN	12	244	244	4.91803	17.6043	8.52e-15	1.45e-11		BOQUEST_STEM_CELL_DN|DELYS_THYROID_CANCER_DN	ACRBP|CLDN5|GNG11|GP1BA|HGD|LGALSL|PF4V1|RGS18|RUFY1|SDPR|TNNC2|TREML1
cluster-5	GNATENKO_PLATELET_SIGNATURE	5	63	63	7.93651	14.5803	9.16e-08	0.000103896			HIST1H2AC|NCOA4|NRGN|PPBP|SPARC
cluster-5	PILON_KLF1_TARGETS_UP	8	558	558	1.43369	7.101	5.32e-06	0.00453139		LEI_MYB_TARGETS|LIM_MAMMARY_STEM_CELL_UP|ONDER_CDH1_TARGETS_2_UP	CTTN|ESAM|GNG11|MYL9|PPBP|SDPR|SPARC|TUBB1
cluster-5	DORSEY_GAB2_TARGETS	3	36	36	8.33333	11.5781	3.64e-05	0.0230686	RAGHAVACHARI_PLATELET_SPECIFIC_GENES		GNG11|ITGB3|SPARC
cluster-5	TORCHIA_TARGETS_OF_EWSR1_FLI1_FUSION_DN	6	361	361	1.66205	6.71928	4.07e-05	0.0230686			CLEC1B|ITGB3|MMD|PPBP|RGS18|SDPR
cluster-5	JAATINEN_HEMATOPOIETIC_STEM_CELL_DN	5	248	248	2.01613	6.88042	7.69e-05	0.0349015			CTTN|PF4V1|PPBP|RGS18|TUBB1
cluster-5	WONG_ADULT_TISSUE_STEM_MODULE	8	817	817	0.979192	5.51413	8.2e-05	0.0349015		LANDIS_ERBB2_BREAST_TUMORS_324_DN	ESAM|LGALSL|MYL9|RGS18|SCN1B|SDPR|SPARC|TSC22D1
cluster-5	ACEVEDO_FGFR1_TARGETS_IN_PROSTATE_CANCER_MODEL_DN	5	334	334	1.49701	5.74006	0.000307993	0.11649			ACRBP|MMD|MYL9|SDPR|TNNC2
cluster-5	TENEDINI_MEGAKARYOCYTE_MARKERS	3	83	83	3.61446	7.41464	0.00044169	0.150351			GP1BA|ITGB3|PPBP
cluster-5	SWEET_KRAS_TARGETS_UP	3	92	92	3.26087	7.00429	0.000597021	0.184751			HGD|MYL9|SPARC
cluster-5	HECKER_IFNB1_TARGETS	3	108	108	2.77778	6.40173	0.000951618	0.249178			MYL9|PDZK1IP1|TREML1
cluster-5	CROONQUIST_NRAS_VS_STROMAL_STIMULATION_DN	3	111	111	2.7027	6.30298	0.00103012	0.250465			HIST1H2BJ|SPARC|TSC22D1
cluster-5	SWEET_LUNG_CANCER_KRAS_DN	5	493	493	1.0142	4.43573	0.00177273	0.377149		BOQUEST_STEM_CELL_DN|LEI_MYB_TARGETS|LIM_MAMMARY_STEM_CELL_UP|ONDER_CDH1_TARGETS_2_UP	CLDN5|GNG11|MYL9|SDPR|SPARC
cluster-5	HORIUCHI_WTAP_TARGETS_UP	4	326	326	1.22699	4.50811	0.00267976	0.456095		BERTUCCI_MEDULLARY_VS_DUCTAL_BREAST_CANCER_DN	HIST1H2AC|LGALSL|MYL9|TSC22D1
cluster-5	LANDIS_ERBB2_BREAST_TUMORS_324_DN	3	166	166	1.80723	4.97927	0.00324924	0.480887	WONG_ADULT_TISSUE_STEM_MODULE		MYL9|SDPR|TSC22D1
cluster-5	BERTUCCI_MEDULLARY_VS_DUCTAL_BREAST_CANCER_DN	3	176	176	1.70455	4.80483	0.00382921	0.516062	HORIUCHI_WTAP_TARGETS_UP		HIST1H2AC|LGALSL|MYL9
cluster-5	LENAOUR_DENDRITIC_CELL_MATURATION_DN	3	177	177	1.69492	4.78815	0.00389045	0.516062			NCOA4|PPBP|TSC22D1
cluster-5	CHICAS_RB1_TARGETS_SENESCENT	5	594	594	0.841751	3.87287	0.00396229	0.516062			CLDN5|MMD|NRGN|PPBP|TSC22D1
cluster-5	SENGUPTA_NASOPHARYNGEAL_CARCINOMA_DN	4	367	367	1.08992	4.16155	0.00409332	0.516062			C19orf33|ENKUR|PDZK1IP1|TMEM40
cluster-5	KASLER_HDAC7_TARGETS_1_UP	3	219	219	1.36986	4.18803	0.0070219	0.742071	RAGHAVACHARI_PLATELET_SPECIFIC_GENES		ITGB3|NRGN|TSC22D1
cluster-5	GRUETZMANN_PANCREATIC_CANCER_UP	4	431	431	0.928074	3.71412	0.00719399	0.742071			MMD|MYL9|SPARC|TSC22D1
cluster-5	SENESE_HDAC1_AND_HDAC2_TARGETS_DN	3	229	229	1.31004	4.0684	0.0079354	0.754031			HIST1H2AC|MYL9|SDPR
cluster-5	JISON_SICKLE_CELL_DISEASE_UP	3	243	243	1.23457	3.91251	0.00932752	0.823714			GNG11|ITGB3|MYL9
cluster-5	SHETH_LIVER_CANCER_VS_TXNIP_LOSS_PAM1	3	249	249	1.20482	3.84944	0.00996521	0.823714			CTTN|NRGN|SCN1B
cluster-5	DELYS_THYROID_CANCER_DN	3	250	250	1.2	3.83913	0.0100739	0.823714	WIERENGA_STAT5A_TARGETS_DN		CLDN5|GNG11|HGD
cluster-5	BILD_HRAS_ONCOGENIC_SIGNATURE	3	267	267	1.1236	3.67205	0.0120286	0.890119	RAGHAVACHARI_PLATELET_SPECIFIC_GENES		HIST1H2AC|PPBP|TSC22D1
cluster-5	MEISSNER_NPC_HCP_WITH_H3K4ME2	4	509	509	0.785855	3.27589	0.0126993	0.893931			C2orf88|GNAZ|ITGB3|SCN1B
cluster-5	LIM_MAMMARY_STEM_CELL_UP	4	511	511	0.782779	3.26583	0.012868	0.893931	PILON_KLF1_TARGETS_UP|SWEET_LUNG_CANCER_KRAS_DN	LEI_MYB_TARGETS|ONDER_CDH1_TARGETS_2_UP	GNG11|MYL9|SDPR|SPARC
cluster-5	LU_AGING_BRAIN_UP	3	283	283	1.06007	3.52753	0.0140549	0.902758			CLDN5|GNG11|HIST1H2AC
cluster-5	BOYLAN_MULTIPLE_MYELOMA_C_D_DN	3	283	283	1.06007	3.52753	0.0140549	0.902758			CTTN|GNAZ|RGS18
cluster-5	DAZARD_RESPONSE_TO_UV_NHEK_UP	3	284	284	1.05634	3.51887	0.0141876	0.902758			HIST1H2BJ|PPBP|TSC22D1
cluster-5	ONDER_CDH1_TARGETS_2_UP	3	285	285	1.05263	3.51025	0.0143211	0.902758	LEI_MYB_TARGETS|LIM_MAMMARY_STEM_CELL_UP|PILON_KLF1_TARGETS_UP|SWEET_LUNG_CANCER_KRAS_DN	LEI_MYB_TARGETS	GNG11|MYL9|SPARC
cluster-5	WANG_SMARCE1_TARGETS_UP	3	292	292	1.0274	3.45102	0.0152752	0.911397			ITGB3|MYL9|SPOCD1
cluster-5	BOQUEST_STEM_CELL_DN	3	295	295	1.01695	3.42622	0.015695	0.911397	SWEET_LUNG_CANCER_KRAS_DN|WIERENGA_STAT5A_TARGETS_DN		CLDN5|GNG11|SDPR
cluster-5	SATO_SILENCED_BY_METHYLATION_IN_PANCREATIC_CANCER_1	4	544	544	0.735294	3.10703	0.0158611	0.911397			CLDN5|LGALSL|NRGN|SPARC
cluster-5	SENESE_HDAC3_TARGETS_DN	4	556	556	0.719424	3.05236	0.0170501	0.911397			LGALSL|MYL9|SPARC|TMEM40
cluster-5	QI_PLASMACYTOMA_UP	3	334	334	0.898204	3.13186	0.0217471	0.925341	RAGHAVACHARI_PLATELET_SPECIFIC_GENES		GNG11|ITGB3|PPBP
cluster-5	BRUINS_UVC_RESPONSE_VIA_TP53_GROUP_B	4	613	613	0.652529	2.81203	0.0234598	0.928572			GNG11|RGS18|SCN1B|SPARC
cluster-5	IWANAGA_CARCINOGENESIS_BY_KRAS_PTEN_DN	3	375	375	0.8	2.8681	0.0293107	1			CLDN5|PPBP|SDPR
cluster-5	RUTELLA_RESPONSE_TO_CSF2RB_AND_IL4_DN	3	383	383	0.78329	2.82106	0.0309302	1	LOPEZ_MBD_TARGETS|RUTELLA_RESPONSE_TO_HGF_UP	RUTELLA_RESPONSE_TO_HGF_UP	NCOA4|SPARC|TSC22D1
cluster-5	HELLER_HDAC_TARGETS_UP	3	387	387	0.775194	2.79801	0.0317574	1	RAGHAVACHARI_PLATELET_SPECIFIC_GENES		CTTN|HIST1H2AC|NRGN
cluster-5	LEI_MYB_TARGETS	3	394	394	0.761421	2.75843	0.0332331	1	LIM_MAMMARY_STEM_CELL_UP|ONDER_CDH1_TARGETS_2_UP|PILON_KLF1_TARGETS_UP|SWEET_LUNG_CANCER_KRAS_DN	ONDER_CDH1_TARGETS_2_UP	GNG11|MYL9|SPARC
cluster-5	BUYTAERT_PHOTODYNAMIC_THERAPY_STRESS_DN	4	707	707	0.565771	2.47209	0.0369055	1			ITGB3|MYL9|NRGN|SPARC
cluster-5	LOPEZ_MBD_TARGETS	5	1087	1087	0.459982	2.2474	0.0432988	1		RUTELLA_RESPONSE_TO_CSF2RB_AND_IL4_DN|RUTELLA_RESPONSE_TO_HGF_UP	CTTN|GNAZ|NCOA4|SPARC|TSC22D1
cluster-5	RUTELLA_RESPONSE_TO_HGF_UP	3	455	455	0.659341	2.44817	0.0475854	1	LOPEZ_MBD_TARGETS|RUTELLA_RESPONSE_TO_CSF2RB_AND_IL4_DN	RUTELLA_RESPONSE_TO_CSF2RB_AND_IL4_DN	NCOA4|SPARC|TSC22D1
cluster-6	Gene-Set Name	Number Changed	Number Measured	Number in Gene-Set	Percent Changed	Z Score	FisherExactP	AdjustedP	redundant with terms	inverse redundant	gene symbols
cluster-6	HADDAD_B_LYMPHOCYTE_PROGENITOR	21	335	335	6.26866	28.6127	2.35e-30	8.01e-27		BOQUEST_STEM_CELL_UP|DAVICIONI_TARGETS_OF_PAX_FOXO1_FUSIONS_UP|FERRANDO_T_ALL_WITH_MLL_ENL_FUSION_UP|FIGUEROA_AML_METHYLATION_CLUSTER_7_UP|GRUETZMANN_PANCREATIC_CANCER_UP|HELLER_HDAC_TARGETS_DN|HOLLMANN_APOPTOSIS_VIA_CD40_DN|HUMMEL_BURKITTS_LYMPHOMA_UP|LEE_EARLY_T_LYMPHOCYTE_UP|LINDGREN_BLADDER_CANCER_CLUSTER_2B|LIU_PROSTATE_CANCER_DN|ODONNELL_TFRC_TARGETS_UP|OSMAN_BLADDER_CANCER_DN|PUJANA_BRCA2_…	AEBP1|AKAP12|ARPP21|BACH2|CD9|DUSP26|GNG7|HMHB1|HPS4|KIAA0226L|LAPTM5|MLXIP|MME|NEIL1|P4HA2|PCDH9|POU2AF1|QRSL1|RAG1|RAG2|TCF3
cluster-6	KLEIN_TARGETS_OF_BCR_ABL1_FUSION	5	67	67	7.46269	15.1981	5.99e-08	0.000101959		BASSO_CD40_SIGNALING_DN|PUJANA_BRCA2_PCC_NETWORK	CD38|POU2AF1|RAG1|RAG2|TCF3
cluster-6	BOYLAN_MULTIPLE_MYELOMA_C_D_UP	5	140	140	3.57143	10.2877	2.39e-06	0.00270786		BILBAN_B_CLL_LPL_UP	AKAP12|BACH2|BCL7A|FAM129C|TIFA
cluster-6	BOYLAN_MULTIPLE_MYELOMA_C_CLUSTER_UP	3	39	39	7.69231	11.9518	3.02e-05	0.0221981			FAM129C|RAG1|TIFA
cluster-6	HUMMEL_BURKITTS_LYMPHOMA_UP	3	40	40	7.5	11.7955	3.26e-05	0.0221981	HADDAD_B_LYMPHOCYTE_PROGENITOR		BACH2|MME|TCF3
cluster-6	SARRIO_EPITHELIAL_MESENCHYMAL_TRANSITION_DN	4	172	172	2.32558	7.24952	0.000142264	0.0574099	HADDAD_B_LYMPHOCYTE_PROGENITOR		CD9|MME|PCDH9|TCF3
cluster-6	BILBAN_B_CLL_LPL_UP	3	68	68	4.41176	8.91848	0.000160556	0.0574099	BOYLAN_MULTIPLE_MYELOMA_C_D_UP		AKAP12|BACH2|BCL7A
cluster-6	SERVITJA_ISLET_HNF1A_TARGETS_UP	4	182	182	2.1978	7.01983	0.000176751	0.0574099	HADDAD_B_LYMPHOCYTE_PROGENITOR	LINDGREN_BLADDER_CANCER_CLUSTER_2B	AEBP1|AKAP12|DUSP26|LAPTM5
cluster-6	PASQUALUCCI_LYMPHOMA_BY_GC_STAGE_DN	4	182	182	2.1978	7.01983	0.000176751	0.0574099			BACH2|BCL7A|FAM129C|RCSD1
cluster-6	HOLLMANN_APOPTOSIS_VIA_CD40_DN	5	347	347	1.44092	6.12462	0.00018552	0.0574099	HADDAD_B_LYMPHOCYTE_PROGENITOR		AEBP1|BACH2|CD9|KIAA0226L|RAG1
cluster-6	BASSO_CD40_SIGNALING_DN	3	92	92	3.26087	7.57282	0.000392225	0.111261	KLEIN_TARGETS_OF_BCR_ABL1_FUSION		CD38|POU2AF1|TCF3
cluster-6	OSMAN_BLADDER_CANCER_DN	5	419	419	1.19332	5.44301	0.000442039	0.115746	HADDAD_B_LYMPHOCYTE_PROGENITOR		BACH2|GNG7|KIAA0226L|MLXIP|QRSL1
cluster-6	RODWELL_AGING_KIDNEY_UP	6	667	667	0.89955	4.95297	0.000507412	0.123374			AEBP1|CD38|CMTM7|KIAA0226L|LAPTM5|TCF3
cluster-6	PENG_RAPAMYCIN_RESPONSE_UP	4	258	258	1.55039	5.71868	0.000663362	0.150539			BCL7A|GNG7|LAPTM5|POU2AF1
cluster-6	FIGUEROA_AML_METHYLATION_CLUSTER_7_UP	3	114	114	2.63158	6.72497	0.000733764	0.156108	HADDAD_B_LYMPHOCYTE_PROGENITOR		AEBP1|HMHB1|POU2AF1
cluster-6	LEE_EARLY_T_LYMPHOCYTE_UP	3	119	119	2.52101	6.56481	0.000831138	0.166423	HADDAD_B_LYMPHOCYTE_PROGENITOR		AEBP1|ARPP21|RAG1
cluster-6	FERRANDO_T_ALL_WITH_MLL_ENL_FUSION_UP	3	123	123	2.43902	6.44351	0.000914686	0.172977	HADDAD_B_LYMPHOCYTE_PROGENITOR|SCHUETZ_BREAST_CANCER_DUCTAL_INVASIVE_UP	SCHUETZ_BREAST_CANCER_DUCTAL_INVASIVE_UP	AEBP1|LAPTM5|MME
cluster-6	HUTTMANN_B_CLL_POOR_SURVIVAL_UP	4	324	324	1.23457	4.96528	0.00154251	0.250033			AEBP1|AKAP12|CD38|CD9
cluster-6	RHEIN_ALL_GLUCOCORTICOID_THERAPY_DN	4	416	416	0.961538	4.21182	0.00380736	0.498471	HADDAD_B_LYMPHOCYTE_PROGENITOR	DAVICIONI_TARGETS_OF_PAX_FOXO1_FUSIONS_UP	AKAP12|CD9|HPS4|MME
cluster-6	VERHAAK_GLIOBLASTOMA_MESENCHYMAL	3	215	215	1.39535	4.63538	0.00448007	0.544648			LHPP|MLXIP|TCF3
cluster-6	KUMAR_TARGETS_OF_MLL_AF9_FUSION	4	469	469	0.852878	3.87408	0.00581525	0.599851			CD9|LHPP|POU2AF1|RAG1
cluster-6	SCHLOSSER_SERUM_RESPONSE_DN	5	770	770	0.649351	3.54081	0.00635631	0.636379			AKAP12|BCL7A|CD9|POU2AF1|TCF3
cluster-6	DAVICIONI_TARGETS_OF_PAX_FOXO1_FUSIONS_UP	3	259	259	1.1583	4.11917	0.00749533	0.655079	HADDAD_B_LYMPHOCYTE_PROGENITOR|RHEIN_ALL_GLUCOCORTICOID_THERAPY_DN		AKAP12|CD9|MME
cluster-6	LIU_PROSTATE_CANCER_DN	4	512	512	0.78125	3.63574	0.00789019	0.655079	HADDAD_B_LYMPHOCYTE_PROGENITOR	BOQUEST_STEM_CELL_UP	AEBP1|AKAP12|MME|PCDH9
cluster-6	VERHAAK_AML_WITH_NPM1_MUTATED_DN	3	284	284	1.05634	3.87708	0.00963562	0.728881			CD38|GNG7|TCF3
cluster-6	BOQUEST_STEM_CELL_UP	3	306	306	0.980392	3.68707	0.0117866	0.766369	HADDAD_B_LYMPHOCYTE_PROGENITOR|LIU_PROSTATE_CANCER_DN		AEBP1|MME|PCDH9
cluster-6	HELLER_HDAC_TARGETS_DN	3	323	323	0.928793	3.55256	0.0136241	0.782415	HADDAD_B_LYMPHOCYTE_PROGENITOR		KIAA0226L|LAPTM5|POU2AF1
cluster-6	SMID_BREAST_CANCER_NORMAL_LIKE_UP	4	605	605	0.661157	3.20075	0.0139276	0.782415			CD38|KIAA0226L|MME|POU2AF1
cluster-6	WEST_ADRENOCORTICAL_TUMOR_DN	4	642	642	0.623053	3.0514	0.016974	0.85038			AEBP1|DUSP26|LHPP|NEIL1
cluster-6	DODD_NASOPHARYNGEAL_CARCINOMA_UP	7	1793	1793	0.390407	2.63633	0.0184643	0.910904		VECCHI_GASTRIC_CANCER_EARLY_DN	CDHR3|DUSP26|FAM129C|GNG7|NEIL1|PCDH9|POU2AF1
cluster-6	VECCHI_GASTRIC_CANCER_EARLY_DN	3	396	396	0.757576	3.06789	0.0232988	0.960544	DODD_NASOPHARYNGEAL_CARCINOMA_UP|HADDAD_B_LYMPHOCYTE_PROGENITOR		GNG7|PCDH9|POU2AF1
cluster-6	HATADA_METHYLATED_IN_LUNG_CANCER_UP	3	402	402	0.746269	3.03342	0.0242243	0.960544			LHPP|POU2AF1|RCSD1
cluster-6	YANG_BCL3_TARGETS_UP	3	415	415	0.722892	2.96102	0.0262978	0.960544	HADDAD_B_LYMPHOCYTE_PROGENITOR		AKAP12|ARPP21|MME
cluster-6	GRUETZMANN_PANCREATIC_CANCER_UP	3	431	431	0.696056	2.87592	0.0289779	0.960544	HADDAD_B_LYMPHOCYTE_PROGENITOR		AKAP12|CD9|LAPTM5
cluster-6	SCHUETZ_BREAST_CANCER_DUCTAL_INVASIVE_UP	3	449	449	0.668151	2.78501	0.0321617	0.960544	FERRANDO_T_ALL_WITH_MLL_ENL_FUSION_UP|HADDAD_B_LYMPHOCYTE_PROGENITOR	FERRANDO_T_ALL_WITH_MLL_ENL_FUSION_UP	AEBP1|LAPTM5|MME
cluster-6	RIGGI_EWING_SARCOMA_PROGENITOR_UP	3	453	453	0.662252	2.76545	0.0328934	0.960544	HADDAD_B_LYMPHOCYTE_PROGENITOR		KIAA0226L|LAPTM5|PCDH9
cluster-6	KRIEG_HYPOXIA_NOT_VIA_KDM3A	4	788	788	0.507614	2.55484	0.0329402	0.960544			AKAP12|P4HA2|SNHG7|TCF3
cluster-6	PUJANA_BRCA2_PCC_NETWORK	3	475	475	0.631579	2.66178	0.0370741	0.986469	HADDAD_B_LYMPHOCYTE_PROGENITOR|KLEIN_TARGETS_OF_BCR_ABL1_FUSION		RAG1|RAG2|TCF3
cluster-6	MARTENS_BOUND_BY_PML_RARA_FUSION	3	484	484	0.619835	2.62115	0.0388603	0.986469			FAM129C|LAPTM5|RCSD1
cluster-6	LINDGREN_BLADDER_CANCER_CLUSTER_2B	3	485	485	0.618557	2.6167	0.0390615	0.986469	HADDAD_B_LYMPHOCYTE_PROGENITOR|SERVITJA_ISLET_HNF1A_TARGETS_UP		AEBP1|AKAP12|LAPTM5
cluster-6	SWEET_LUNG_CANCER_KRAS_DN	3	493	493	0.608519	2.58149	0.0406903	0.987598	HADDAD_B_LYMPHOCYTE_PROGENITOR		AKAP12|RAG1|TCF3
cluster-6	ZHOU_INFLAMMATORY_RESPONSE_LIVE_UP	3	502	502	0.59761	2.54275	0.0425639	0.999577	HADDAD_B_LYMPHOCYTE_PROGENITOR		AKAP12|HPS4|RAG2
cluster-6	ODONNELL_TFRC_TARGETS_UP	3	502	502	0.59761	2.54275	0.0425639	0.999577	HADDAD_B_LYMPHOCYTE_PROGENITOR		AKAP12|ARPP21|RAG2
cluster-6	LIM_MAMMARY_STEM_CELL_UP	3	511	511	0.587084	2.5049	0.0444809	1			AEBP1|MME|RCSD1
cluster-6	TARTE_PLASMA_CELL_VS_PLASMABLAST_UP	3	514	514	0.583658	2.49247	0.0451294	1	HADDAD_B_LYMPHOCYTE_PROGENITOR		AEBP1|CD9|MME
cluster-6	MARSON_BOUND_BY_FOXP3_UNSTIMULATED	5	1280	1280	0.390625	2.20067	0.0461873	1			ARPP21|LAPTM5|NSMCE1|POU2AF1|RAG1
cluster-6	SCHAEFFER_PROSTATE_DEVELOPMENT_48HR_UP	3	534	534	0.561798	2.41193	0.049575	1			ACSM3|PCDH9|RCSD1
cluster-7	Gene-Set Name	Number Changed	Number Measured	Number in Gene-Set	Percent Changed	Z Score	FisherExactP	AdjustedP	redundant with terms	inverse redundant	gene symbols
cluster-7	CHANG_CYCLING_GENES	13	171	171	7.60234	25.2052	1.17e-19	3.97e-16		FERREIRA_EWINGS_SARCOMA_UNSTABLE_VS_STABLE_UP|GARY_CD5_TARGETS_DN|GRAHAM_CML_QUIESCENT_VS_NORMAL_QUIESCENT_UP|GRAHAM_NORMAL_QUIESCENT_VS_NORMAL_DIVIDING_DN|GROSS_HYPOXIA_VIA_ELK3_UP|HAHTOLA_SEZARY_SYNDROM_UP|KAN_RESPONSE_TO_ARSENIC_TRIOXIDE|MANALO_HYPOXIA_DN|MONTERO_THYROID_CANCER_POOR_SURVIVAL_UP|NAKAMURA_TUMOR_ZONE_PERIPHERAL_VS_CENTRAL_UP|RHODES_UNDIFFERENTIATED_CANCER|RIGGI_EWING_SARCOMA_PROG…	BIRC5|CDCA8|CENPF|FAM111B|FAM64A|H2AFX|NUSAP1|PTTG1|RAD51AP1|RRM2|SMC4|TOP2A|USP1
cluster-7	ROSTY_CERVICAL_CANCER_PROLIFERATION_CLUSTER	12	148	148	8.10811	25.0268	1.7e-18	2.89e-15	BENPORATH_CYCLING_GENES|GOBERT_OLIGODENDROCYTE_DIFFERENTIATION_UP	ALCALAY_AML_BY_NPM1_LOCALIZATION_DN|AMUNDSON_GAMMA_RADIATION_RESPONSE|BOHN_PRIMARY_IMMUNODEFICIENCY_SYNDROM_UP|BURTON_ADIPOGENESIS_PEAK_AT_24HR|CHIANG_LIVER_CANCER_SUBCLASS_PROLIFERATION_UP|COLINA_TARGETS_OF_4EBP1_AND_4EBP2|CREIGHTON_ENDOCRINE_THERAPY_RESISTANCE_1|CROONQUIST_IL6_DEPRIVATION_DN|CROONQUIST_NRAS_SIGNALING_DN|CROONQUIST_NRAS_VS_STROMAL_STIMULATION_DN|DAZARD_UV_RESPONSE_CLUSTER_G6|DEL…	AURKB|BIRC5|CDCA8|CENPF|H2AFX|MKI67|NUSAP1|PTTG1|RAD51AP1|RRM2|SMC4|TOP2A
cluster-7	SOTIRIOU_BREAST_CANCER_GRADE_1_VS_3_UP	12	160	160	7.5	24.0399	4.43e-18	5e-15		ALCALAY_AML_BY_NPM1_LOCALIZATION_DN|BOHN_PRIMARY_IMMUNODEFICIENCY_SYNDROM_UP|COLINA_TARGETS_OF_4EBP1_AND_4EBP2|CONCANNON_APOPTOSIS_BY_EPOXOMICIN_DN|CREIGHTON_ENDOCRINE_THERAPY_RESISTANCE_1|FERREIRA_EWINGS_SARCOMA_UNSTABLE_VS_STABLE_UP|GARY_CD5_TARGETS_DN|GAVIN_FOXP3_TARGETS_CLUSTER_P6|HELLER_HDAC_TARGETS_UP|HONRADO_BREAST_CANCER_BRCA1_VS_BRCA2|ISHIDA_E2F_TARGETS|JOHANSSON_GLIOMAGENESIS_BY_PDGFB_U…	AURKB|BIRC5|CDCA8|CENPF|FAM64A|H2AFV|HMGB3|MKI67|NUSAP1|PTTG1|RRM2|TOP2A
cluster-7	GOBERT_OLIGODENDROCYTE_DIFFERENTIATION_UP	17	652	652	2.60736	16.4138	5.87e-18	5e-15		AFFAR_YY1_TARGETS_DN|ALCALAY_AML_BY_NPM1_LOCALIZATION_DN|AMUNDSON_GAMMA_RADIATION_RESPONSE|BENPORATH_CYCLING_GENES|BOHN_PRIMARY_IMMUNODEFICIENCY_SYNDROM_UP|BURTON_ADIPOGENESIS_3|BURTON_ADIPOGENESIS_PEAK_AT_24HR|BUYTAERT_PHOTODYNAMIC_THERAPY_STRESS_DN|CAIRO_HEPATOBLASTOMA_CLASSES_UP|CHEMNITZ_RESPONSE_TO_PROSTAGLANDIN_E2_UP|CHIANG_LIVER_CANCER_SUBCLASS_PROLIFERATION_UP|CHIARADONNA_NEOPLASTIC_TRANSF…	AURKB|BIRC5|CDCA8|CENPF|E2F2|FAM64A|H2AFX|HMGB3|MKI67|MXD3|NUSAP1|PTTG1|RAD51AP1|RRM2|SMC4|TOP2A|USP1
cluster-7	WHITEFORD_PEDIATRIC_CANCER_MARKERS	11	123	123	8.94309	25.1945	1.84e-17	1.25e-14	BENPORATH_CYCLING_GENES|GOBERT_OLIGODENDROCYTE_DIFFERENTIATION_UP	ALCALAY_AML_BY_NPM1_LOCALIZATION_DN|BOHN_PRIMARY_IMMUNODEFICIENCY_SYNDROM_UP|CHIARADONNA_NEOPLASTIC_TRANSFORMATION_KRAS_UP|DAZARD_UV_RESPONSE_CLUSTER_G6|DELPUECH_FOXO3_TARGETS_DN|FERREIRA_EWINGS_SARCOMA_UNSTABLE_VS_STABLE_UP|GARY_CD5_TARGETS_DN|GRAHAM_CML_QUIESCENT_VS_NORMAL_QUIESCENT_UP|GREENBAUM_E2A_TARGETS_UP|GROSS_HYPOXIA_VIA_ELK3_UP|HAHTOLA_SEZARY_SYNDROM_UP|HOLLMANN_APOPTOSIS_VIA_CD40_UP|HO…	BIRC5|CDCA8|CENPF|H2AFX|HMGB3|MKI67|NUSAP1|PTTG1|RRM2|SMC4|TOP2A
cluster-7	ZHOU_CELL_CYCLE_GENES_IN_IR_RESPONSE_24HR	11	139	139	7.91367	23.6562	7.35e-17	4.17e-14		BLALOCK_ALZHEIMERS_DISEASE_INCIPIENT_UP|FERREIRA_EWINGS_SARCOMA_UNSTABLE_VS_STABLE_UP|HELLER_HDAC_TARGETS_UP|MODY_HIPPOCAMPUS_PRENATAL|RHODES_UNDIFFERENTIATED_CANCER|SPIELMAN_LYMPHOBLAST_EUROPEAN_VS_ASIAN_UP	BIRC5|CDCA8|CENPF|FAM64A|H2AFV|H2AFX|HMGB3|NUSAP1|PTTG1|TOP2A|USP1
cluster-7	BLUM_RESPONSE_TO_SALIRASIB_DN	14	380	380	3.68421	17.9058	9.75e-17	4.74e-14		BLALOCK_ALZHEIMERS_DISEASE_INCIPIENT_UP|BOHN_PRIMARY_IMMUNODEFICIENCY_SYNDROM_UP|CHICAS_RB1_TARGETS_SENESCENT|CREIGHTON_ENDOCRINE_THERAPY_RESISTANCE_1|CROONQUIST_IL6_DEPRIVATION_DN|DAZARD_RESPONSE_TO_UV_NHEK_DN|DAZARD_UV_RESPONSE_CLUSTER_G6|DELPUECH_FOXO3_TARGETS_DN|ENK_UV_RESPONSE_KERATINOCYTE_DN|FERREIRA_EWINGS_SARCOMA_UNSTABLE_VS_STABLE_UP|GEORGES_CELL_CYCLE_MIR192_TARGETS|GRADE_COLON_AND_RECT…	AURKB|CARHSP1|CENPF|DEK|H2AFV|HMGB3|MKI67|NUSAP1|PTTG1|RAD51AP1|RRM2|SMC4|TOP2A|USP1
cluster-7	LEE_EARLY_T_LYMPHOCYTE_UP	10	119	119	8.40336	23.258	1.22e-15	5.2e-13	KINSEY_TARGETS_OF_EWSR1_FLII_FUSION_UP	ALCALAY_AML_BY_NPM1_LOCALIZATION_DN|BOHN_PRIMARY_IMMUNODEFICIENCY_SYNDROM_UP|GRAHAM_NORMAL_QUIESCENT_VS_NORMAL_DIVIDING_DN|HONRADO_BREAST_CANCER_BRCA1_VS_BRCA2|JOHANSSON_GLIOMAGENESIS_BY_PDGFB_UP|LABBE_WNT3A_TARGETS_UP|MONTERO_THYROID_CANCER_POOR_SURVIVAL_UP|NAKAMURA_TUMOR_ZONE_PERIPHERAL_VS_CENTRAL_UP|RIGGI_EWING_SARCOMA_PROGENITOR_DN|YU_MYC_TARGETS_UP|ZHAN_MULTIPLE_MYELOMA_PR_UP	BIRC5|CRNDE|E2F2|HMGB3|MKI67|NUSAP1|PTTG1|RAD51AP1|RRM2|TOP2A
cluster-7	KOBAYASHI_EGFR_SIGNALING_24HR_DN	12	269	269	4.46097	18.3285	2.44e-15	9.25e-13	BENPORATH_CYCLING_GENES|GOBERT_OLIGODENDROCYTE_DIFFERENTIATION_UP	BOHN_PRIMARY_IMMUNODEFICIENCY_SYNDROM_UP|BURTON_ADIPOGENESIS_3|BUYTAERT_PHOTODYNAMIC_THERAPY_STRESS_DN|COLINA_TARGETS_OF_4EBP1_AND_4EBP2|DAZARD_UV_RESPONSE_CLUSTER_G6|GRAHAM_NORMAL_QUIESCENT_VS_NORMAL_DIVIDING_DN|GREENBAUM_E2A_TARGETS_UP|GROSS_HYPOXIA_VIA_ELK3_UP|HONRADO_BREAST_CANCER_BRCA1_VS_BRCA2|JOHANSSON_GLIOMAGENESIS_BY_PDGFB_UP|KAMMINGA_EZH2_TARGETS|KANG_DOXORUBICIN_RESISTANCE_UP|KAN_RESPO…	AURKB|BIRC5|CDCA8|FAM64A|H2AFX|MKI67|NUSAP1|RAD51AP1|RRM2|SMC4|TOP2A|USP1
cluster-7	HORIUCHI_WTAP_TARGETS_DN	12	326	326	3.68098	16.5482	2.44e-14	8.3e-12		ALCALAY_AML_BY_NPM1_LOCALIZATION_DN|BASAKI_YBX1_TARGETS_UP|BOHN_PRIMARY_IMMUNODEFICIENCY_SYNDROM_UP|BURTON_ADIPOGENESIS_PEAK_AT_24HR|BUYTAERT_PHOTODYNAMIC_THERAPY_STRESS_DN|COLINA_TARGETS_OF_4EBP1_AND_4EBP2|CONCANNON_APOPTOSIS_BY_EPOXOMICIN_DN|CROONQUIST_NRAS_VS_STROMAL_STIMULATION_DN|GRAHAM_NORMAL_QUIESCENT_VS_NORMAL_DIVIDING_DN|GREENBAUM_E2A_TARGETS_UP|GROSS_HYPOXIA_VIA_ELK3_UP|HONRADO_BREAST_C…	AURKB|BIRC5|CDCA8|FAM64A|H2AFV|H2AFX|MKI67|NUSAP1|PTTG1|RAD51AP1|RRM2|TOP2A
cluster-7	BENPORATH_CYCLING_GENES	15	724	724	2.07182	13.5493	2.85e-14	8.82e-12	GOBERT_OLIGODENDROCYTE_DIFFERENTIATION_UP	ALCALAY_AML_BY_NPM1_LOCALIZATION_DN|AMUNDSON_GAMMA_RADIATION_RESPONSE|BOHN_PRIMARY_IMMUNODEFICIENCY_SYNDROM_UP|BURTON_ADIPOGENESIS_3|BURTON_ADIPOGENESIS_PEAK_AT_24HR|BUYTAERT_PHOTODYNAMIC_THERAPY_STRESS_DN|CAIRO_HEPATOBLASTOMA_CLASSES_UP|CHEMNITZ_RESPONSE_TO_PROSTAGLANDIN_E2_UP|CHIANG_LIVER_CANCER_SUBCLASS_PROLIFERATION_UP|CHIARADONNA_NEOPLASTIC_TRANSFORMATION_KRAS_UP|COLINA_TARGETS_OF_4EBP1_AND_…	AURKB|BIRC5|CDCA8|CENPF|FAM64A|H2AFX|HMGB3|MKI67|NUSAP1|PTTG1|RAD51AP1|RRM2|SMC4|TOP2A|USP1
cluster-7	SHEDDEN_LUNG_CANCER_POOR_SURVIVAL_A6	13	475	475	2.73684	14.6852	7.15e-14	2.03e-11		ALCALAY_AML_BY_NPM1_LOCALIZATION_DN|AMUNDSON_GAMMA_RADIATION_RESPONSE|BOHN_PRIMARY_IMMUNODEFICIENCY_SYNDROM_UP|BURTON_ADIPOGENESIS_PEAK_AT_24HR|BUYTAERT_PHOTODYNAMIC_THERAPY_STRESS_DN|COLINA_TARGETS_OF_4EBP1_AND_4EBP2|CREIGHTON_ENDOCRINE_THERAPY_RESISTANCE_1|CROONQUIST_NRAS_VS_STROMAL_STIMULATION_DN|FERREIRA_EWINGS_SARCOMA_UNSTABLE_VS_STABLE_UP|GARY_CD5_TARGETS_DN|GAVIN_FOXP3_TARGETS_CLUSTER_P6|G…	AURKB|BIRC5|CARHSP1|CDCA8|CENPF|FAM64A|H2AFX|MKI67|NUSAP1|PTTG1|RAD51AP1|RRM2|TOP2A
cluster-7	GOLDRATH_ANTIGEN_RESPONSE	12	406	406	2.95567	14.7012	3.3e-13	8.63e-11		BOHN_PRIMARY_IMMUNODEFICIENCY_SYNDROM_UP|COLINA_TARGETS_OF_4EBP1_AND_4EBP2|GRADE_COLON_AND_RECTAL_CANCER_UP|GRAHAM_NORMAL_QUIESCENT_VS_NORMAL_DIVIDING_DN|GREENBAUM_E2A_TARGETS_UP|GROSS_HYPOXIA_VIA_ELK3_UP|HONRADO_BREAST_CANCER_BRCA1_VS_BRCA2|JOHANSSON_GLIOMAGENESIS_BY_PDGFB_UP|KANG_DOXORUBICIN_RESISTANCE_UP|MODY_HIPPOCAMPUS_PRENATAL|MONTERO_THYROID_CANCER_POOR_SURVIVAL_UP|NAKAMURA_TUMOR_ZONE_PERI…	AURKB|BIRC5|CARHSP1|CDCA8|H2AFV|H2AFX|MKI67|MXD3|NUSAP1|RAD51AP1|RRM2|TOP2A
cluster-7	KINSEY_TARGETS_OF_EWSR1_FLII_FUSION_UP	17	1308	1308	1.29969	11.0501	5.71e-13	1.39e-10		ALCALAY_AML_BY_NPM1_LOCALIZATION_DN|BERENJENO_TRANSFORMED_BY_RHOA_UP|BOHN_PRIMARY_IMMUNODEFICIENCY_SYNDROM_UP|BURTON_ADIPOGENESIS_3|CAIRO_HEPATOBLASTOMA_CLASSES_UP|CHEMNITZ_RESPONSE_TO_PROSTAGLANDIN_E2_UP|CHIANG_LIVER_CANCER_SUBCLASS_PROLIFERATION_UP|CHICAS_RB1_TARGETS_GROWING|CHICAS_RB1_TARGETS_SENESCENT|COLINA_TARGETS_OF_4EBP1_AND_4EBP2|CREIGHTON_ENDOCRINE_THERAPY_RESISTANCE_1|CROONQUIST_IL6_DE…	AURKB|BIRC5|CDCA8|CENPF|CRNDE|DEK|E2F2|FAM64A|HMGB3|MKI67|NUSAP1|PTTG1|RAD51AP1|RRM2|SMC4|TOP2A|USP1
cluster-7	ZHANG_TLX_TARGETS_60HR_DN	11	322	322	3.41615	15.2111	8.1e-13	1.84e-10	KINSEY_TARGETS_OF_EWSR1_FLII_FUSION_UP	DAZARD_RESPONSE_TO_UV_NHEK_DN|DAZARD_UV_RESPONSE_CLUSTER_G6|GARY_CD5_TARGETS_DN|GEORGES_CELL_CYCLE_MIR192_TARGETS|HONRADO_BREAST_CANCER_BRCA1_VS_BRCA2|JOHANSSON_GLIOMAGENESIS_BY_PDGFB_UP|KAN_RESPONSE_TO_ARSENIC_TRIOXIDE|KIM_WT1_TARGETS_8HR_DN|NAKAMURA_TUMOR_ZONE_PERIPHERAL_VS_CENTRAL_UP|ODONNELL_TARGETS_OF_MYC_AND_TFRC_DN|ODONNELL_TFRC_TARGETS_DN|PUJANA_BREAST_CANCER_WITH_BRCA1_MUTATED_UP|SHEPARD…	AURKB|BIRC5|CENPF|DEK|FAM64A|MKI67|RAD51AP1|RRM2|SMC4|TOP2A|USP1
cluster-7	CHEMNITZ_RESPONSE_TO_PROSTAGLANDIN_E2_UP	9	153	153	5.88235	18.3306	1.02e-12	2.16e-10	BENPORATH_CYCLING_GENES|DODD_NASOPHARYNGEAL_CARCINOMA_DN|GOBERT_OLIGODENDROCYTE_DIFFERENTIATION_UP|KINSEY_TARGETS_OF_EWSR1_FLII_FUSION_UP	ALCALAY_AML_BY_NPM1_LOCALIZATION_DN|BOHN_PRIMARY_IMMUNODEFICIENCY_SYNDROM_UP|DAZARD_UV_RESPONSE_CLUSTER_G6|DELPUECH_FOXO3_TARGETS_DN|FERREIRA_EWINGS_SARCOMA_UNSTABLE_VS_STABLE_UP|GARY_CD5_TARGETS_DN|HAHTOLA_SEZARY_SYNDROM_UP|HONRADO_BREAST_CANCER_BRCA1_VS_BRCA2|JOHANSSON_GLIOMAGENESIS_BY_PDGFB_UP|KAN_RESPONSE_TO_ARSENIC_TRIOXIDE|LI_WILMS_TUMOR_ANAPLASTIC_UP|MONTERO_THYROID_CANCER_POOR_SURVIVAL_UP…	BIRC5|CENPF|FAM64A|MKI67|NUSAP1|PTTG1|RRM2|SMC4|TOP2A
cluster-7	BERENJENO_TRANSFORMED_BY_RHOA_UP	13	590	590	2.20339	13.0265	1.12e-12	2.25e-10	KINSEY_TARGETS_OF_EWSR1_FLII_FUSION_UP	BOHN_PRIMARY_IMMUNODEFICIENCY_SYNDROM_UP|COLINA_TARGETS_OF_4EBP1_AND_4EBP2|DAZARD_UV_RESPONSE_CLUSTER_G6|GEORGES_CELL_CYCLE_MIR192_TARGETS|HOLLMANN_APOPTOSIS_VIA_CD40_UP|HONRADO_BREAST_CANCER_BRCA1_VS_BRCA2|KAMMINGA_EZH2_TARGETS|PUJANA_BREAST_CANCER_WITH_BRCA1_MUTATED_UP|SHEPARD_BMYB_MORPHOLINO_DN|SHEPARD_BMYB_TARGETS|SHEPARD_CRUSH_AND_BURN_MUTANT_DN|TANG_SENESCENCE_TP53_TARGETS_DN|WU_APOPTOSIS_B…	AURKB|BIRC5|CDCA8|DEK|FAM64A|HMGB3|MKI67|NUSAP1|PTTG1|RAD51AP1|SMC4|TOP2A|USP1
cluster-7	KANG_DOXORUBICIN_RESISTANCE_UP	7	54	54	12.963	24.2864	1.48e-12	2.66e-10	BENPORATH_CYCLING_GENES|BURTON_ADIPOGENESIS_3|CAIRO_HEPATOBLASTOMA_CLASSES_UP|GOBERT_OLIGODENDROCYTE_DIFFERENTIATION_UP|GOLDRATH_ANTIGEN_RESPONSE|HORIUCHI_WTAP_TARGETS_DN|KINSEY_TARGETS_OF_EWSR1_FLII_FUSION_UP|KOBAYASHI_EGFR_SIGNALING_24HR_DN|ROSTY_CERVICAL_CANCER_PROLIFERATION_CLUSTER|SHEDDEN_LUNG_CANCER_POOR_SURVIVAL_A6	BOHN_PRIMARY_IMMUNODEFICIENCY_SYNDROM_UP|GRAHAM_NORMAL_QUIESCENT_VS_NORMAL_DIVIDING_DN|HONRADO_BREAST_CANCER_BRCA1_VS_BRCA2|JOHANSSON_GLIOMAGENESIS_BY_PDGFB_UP|MONTERO_THYROID_CANCER_POOR_SURVIVAL_UP|NAKAMURA_TUMOR_ZONE_PERIPHERAL_VS_CENTRAL_UP|RIGGI_EWING_SARCOMA_PROGENITOR_DN|YU_MYC_TARGETS_UP|ZHAN_MULTIPLE_MYELOMA_PR_UP	BIRC5|CDCA8|MKI67|NUSAP1|RAD51AP1|RRM2|TOP2A
cluster-7	ISHIDA_E2F_TARGETS	7	54	54	12.963	24.2864	1.48e-12	2.66e-10	BENPORATH_CYCLING_GENES|BLUM_RESPONSE_TO_SALIRASIB_DN|GOBERT_OLIGODENDROCYTE_DIFFERENTIATION_UP|KINSEY_TARGETS_OF_EWSR1_FLII_FUSION_UP|SOTIRIOU_BREAST_CANCER_GRADE_1_VS_3_UP	BOHN_PRIMARY_IMMUNODEFICIENCY_SYNDROM_UP|JOHANSSON_GLIOMAGENESIS_BY_PDGFB_UP|LABBE_WNT3A_TARGETS_UP|WU_APOPTOSIS_BY_CDKN1A_VIA_TP53	AURKB|HMGB3|MKI67|NUSAP1|PTTG1|RRM2|TOP2A
cluster-7	PUJANA_BRCA2_PCC_NETWORK	12	475	475	2.52632	13.4896	2.09e-12	3.46e-10	PUJANA_BRCA1_PCC_NETWORK	AMUNDSON_GAMMA_RADIATION_RESPONSE|CHIARETTI_T_ALL_RELAPSE_PROGNOSIS|CROONQUIST_IL6_DEPRIVATION_DN|CROONQUIST_NRAS_SIGNALING_DN|CROONQUIST_NRAS_VS_STROMAL_STIMULATION_DN|DAZARD_RESPONSE_TO_UV_NHEK_DN|DAZARD_UV_RESPONSE_CLUSTER_G6|ENK_UV_RESPONSE_KERATINOCYTE_DN|GEORGES_CELL_CYCLE_MIR192_TARGETS|JAEGER_METASTASIS_UP|JOHANSSON_GLIOMAGENESIS_BY_PDGFB_UP|KAUFFMANN_DNA_REPLICATION_GENES|KAUFFMANN_MELAN…	AURKB|CENPF|DEK|H2AFV|H2AFX|MKI67|PTTG1|RAD51AP1|RRM2|SMC4|TOP2A|USP1
cluster-7	MARKEY_RB1_ACUTE_LOF_DN	10	249	249	4.01606	15.8062	2.14e-12	3.46e-10		GROSS_HYPOXIA_VIA_ELK3_UP|MONTERO_THYROID_CANCER_POOR_SURVIVAL_UP	BIRC5|DEK|FAM64A|H2AFV|H2AFX|HMGB3|MKI67|NUSAP1|RAD51AP1|RRM2
cluster-7	MORI_IMMATURE_B_LYMPHOCYTE_DN	8	104	104	7.69231	19.8623	2.43e-12	3.75e-10		BOHN_PRIMARY_IMMUNODEFICIENCY_SYNDROM_UP|CHIARADONNA_NEOPLASTIC_TRANSFORMATION_KRAS_UP|DAZARD_UV_RESPONSE_CLUSTER_G6|GREENBAUM_E2A_TARGETS_UP|HOLLMANN_APOPTOSIS_VIA_CD40_UP|JOHANSSON_GLIOMAGENESIS_BY_PDGFB_UP|LABBE_WNT3A_TARGETS_UP|MODY_HIPPOCAMPUS_PRENATAL|MORI_LARGE_PRE_BII_LYMPHOCYTE_UP|MORI_PRE_BI_LYMPHOCYTE_UP|SARRIO_EPITHELIAL_MESENCHYMAL_TRANSITION_UP	H2AFV|H2AFX|HMGB3|MKI67|NUSAP1|RRM2|SMC4|TOP2A
cluster-7	KAUFFMANN_MELANOMA_RELAPSE_UP	7	65	65	10.7692	22.0888	5.77e-12	8.54e-10	BLUM_RESPONSE_TO_SALIRASIB_DN|DODD_NASOPHARYNGEAL_CARCINOMA_DN|JOHNSTONE_PARVB_TARGETS_3_DN|KINSEY_TARGETS_OF_EWSR1_FLII_FUSION_UP|PUJANA_BRCA1_PCC_NETWORK|PUJANA_BRCA2_PCC_NETWORK|PUJANA_CHEK2_PCC_NETWORK	KAUFFMANN_DNA_REPLICATION_GENES|WELCSH_BRCA1_TARGETS_UP	CENPF|DEK|PTTG1|RAD51AP1|RRM2|SMC4|TOP2A
cluster-7	CHIANG_LIVER_CANCER_SUBCLASS_PROLIFERATION_UP	9	188	188	4.78723	16.4506	6.56e-12	9.31e-10	BENPORATH_CYCLING_GENES|GOBERT_OLIGODENDROCYTE_DIFFERENTIATION_UP|KINSEY_TARGETS_OF_EWSR1_FLII_FUSION_UP|ROSTY_CERVICAL_CANCER_PROLIFERATION_CLUSTER	BOHN_PRIMARY_IMMUNODEFICIENCY_SYNDROM_UP|COLINA_TARGETS_OF_4EBP1_AND_4EBP2|CREIGHTON_ENDOCRINE_THERAPY_RESISTANCE_1|DAZARD_UV_RESPONSE_CLUSTER_G6|DELPUECH_FOXO3_TARGETS_DN|FERREIRA_EWINGS_SARCOMA_UNSTABLE_VS_STABLE_UP|HONRADO_BREAST_CANCER_BRCA1_VS_BRCA2|KAMMINGA_EZH2_TARGETS|LI_WILMS_TUMOR_ANAPLASTIC_UP|LI_WILMS_TUMOR_VS_FETAL_KIDNEY_1_DN|ODONNELL_TARGETS_OF_MYC_AND_TFRC_DN|PETROVA_ENDOTHELIUM_L…	AURKB|BIRC5|CENPF|MKI67|NUSAP1|PTTG1|RAD51AP1|SMC4|TOP2A
cluster-7	BURTON_ADIPOGENESIS_3	8	120	120	6.66667	18.4409	7.79e-12	1.05e-09	BENPORATH_CYCLING_GENES|GOBERT_OLIGODENDROCYTE_DIFFERENTIATION_UP|KINSEY_TARGETS_OF_EWSR1_FLII_FUSION_UP|KOBAYASHI_EGFR_SIGNALING_24HR_DN	BOHN_PRIMARY_IMMUNODEFICIENCY_SYNDROM_UP|GRAHAM_NORMAL_QUIESCENT_VS_NORMAL_DIVIDING_DN|HONRADO_BREAST_CANCER_BRCA1_VS_BRCA2|JOHANSSON_GLIOMAGENESIS_BY_PDGFB_UP|KANG_DOXORUBICIN_RESISTANCE_UP|MONTERO_THYROID_CANCER_POOR_SURVIVAL_UP|NAKAMURA_TUMOR_ZONE_PERIPHERAL_VS_CENTRAL_UP|RIGGI_EWING_SARCOMA_PROGENITOR_DN|WHITFIELD_CELL_CYCLE_S|YU_MYC_TARGETS_UP|ZHAN_MULTIPLE_MYELOMA_PR_UP	BIRC5|CDCA8|MKI67|NUSAP1|RAD51AP1|RRM2|TOP2A|USP1
cluster-7	MARSON_BOUND_BY_E2F4_UNSTIMULATED	14	870	870	1.6092	11.3161	8.16e-12	1.05e-09		CHIARADONNA_NEOPLASTIC_TRANSFORMATION_KRAS_UP|COLINA_TARGETS_OF_4EBP1_AND_4EBP2|GRAHAM_NORMAL_QUIESCENT_VS_NORMAL_DIVIDING_DN|GROSS_HYPOXIA_VIA_ELK3_UP|HOLLMANN_APOPTOSIS_VIA_CD40_UP|KAN_RESPONSE_TO_ARSENIC_TRIOXIDE|MANALO_HYPOXIA_DN|MARTENS_TRETINOIN_RESPONSE_DN|MONTERO_THYROID_CANCER_POOR_SURVIVAL_UP|NAKAMURA_TUMOR_ZONE_PERIPHERAL_VS_CENTRAL_UP|OXFORD_RALA_OR_RALB_TARGETS_UP|PUIFFE_INVASION_INH…	AURKB|BIRC5|CDCA8|FAM64A|H2AFX|HMGB3|MXD3|NUSAP1|RAD51AP1|RRM2|SMC4|TOP2A|UBB|USP1
cluster-7	PUJANA_CHEK2_PCC_NETWORK	14	871	871	1.60735	11.3086	8.29e-12	1.05e-09	PUJANA_BRCA1_PCC_NETWORK	BLALOCK_ALZHEIMERS_DISEASE_INCIPIENT_UP|CROONQUIST_IL6_DEPRIVATION_DN|DAZARD_RESPONSE_TO_UV_NHEK_DN|DAZARD_UV_RESPONSE_CLUSTER_G6|ENK_UV_RESPONSE_KERATINOCYTE_DN|GEORGES_CELL_CYCLE_MIR192_TARGETS|JAEGER_METASTASIS_UP|JOHANSSON_GLIOMAGENESIS_BY_PDGFB_UP|KAUFFMANN_DNA_REPLICATION_GENES|KAUFFMANN_MELANOMA_RELAPSE_UP|LABBE_WNT3A_TARGETS_UP|LI_WILMS_TUMOR_VS_FETAL_KIDNEY_1_DN|PENG_GLUCOSE_DEPRIVATION_…	AURKB|CD79B|CENPF|DEK|H2AFV|HMGB3|MKI67|PTTG1|RAD51AP1|RRM2|SMC4|TCL1A|TOP2A|USP1
cluster-7	LE_EGR2_TARGETS_UP	8	124	124	6.45161	18.1287	1.02e-11	1.24e-09	BENPORATH_CYCLING_GENES|GOBERT_OLIGODENDROCYTE_DIFFERENTIATION_UP|KOBAYASHI_EGFR_SIGNALING_24HR_DN	BOHN_PRIMARY_IMMUNODEFICIENCY_SYNDROM_UP|GREENBAUM_E2A_TARGETS_UP|GROSS_HYPOXIA_VIA_ELK3_UP|HONRADO_BREAST_CANCER_BRCA1_VS_BRCA2|JOHANSSON_GLIOMAGENESIS_BY_PDGFB_UP|MONTERO_THYROID_CANCER_POOR_SURVIVAL_UP|NAKAMURA_TUMOR_ZONE_PERIPHERAL_VS_CENTRAL_UP|RHODES_UNDIFFERENTIATED_CANCER|RIGGI_EWING_SARCOMA_PROGENITOR_DN|SARRIO_EPITHELIAL_MESENCHYMAL_TRANSITION_UP|YU_MYC_TARGETS_UP|ZHAN_MULTIPLE_MYELOMA_…	BIRC5|CDCA8|H2AFX|MKI67|NUSAP1|RRM2|TOP2A|USP1
cluster-7	NUYTTEN_EZH2_TARGETS_DN	15	1094	1094	1.37112	10.6768	1.1e-11	1.29e-09		AMUNDSON_GAMMA_RADIATION_RESPONSE|CHIARADONNA_NEOPLASTIC_TRANSFORMATION_KRAS_UP|GARY_CD5_TARGETS_DN|GROSS_HYPOXIA_VIA_ELK3_UP|HELLER_HDAC_TARGETS_UP|JAEGER_METASTASIS_UP|KAN_RESPONSE_TO_ARSENIC_TRIOXIDE|KIM_WT1_TARGETS_8HR_DN|MODY_HIPPOCAMPUS_PRENATAL|NAKAMURA_TUMOR_ZONE_PERIPHERAL_VS_CENTRAL_UP|ODONNELL_TARGETS_OF_MYC_AND_TFRC_DN|OXFORD_RALA_OR_RALB_TARGETS_UP|PETROVA_ENDOTHELIUM_LYMPHATIC_VS_BL…	AURKB|BIRC5|CDCA8|CENPF|CMTM8|E2F2|FAM64A|H2AFV|H2AFX|HMGB3|PTTG1|RAD51AP1|RRM2|SMC4|TOP2A
cluster-7	BENPORATH_PROLIFERATION	8	146	146	5.47945	16.6448	3.8e-11	4.32e-09	JOHNSTONE_PARVB_TARGETS_3_DN	GARY_CD5_TARGETS_DN|HELLER_HDAC_TARGETS_UP|NAKAMURA_TUMOR_ZONE_PERIPHERAL_VS_CENTRAL_UP|WELCSH_BRCA1_TARGETS_UP|WHITFIELD_CELL_CYCLE_LITERATURE	BIRC5|CENPF|DEK|H2AFV|PTTG1|RAD51AP1|RRM2|TOP2A
cluster-7	ZHOU_CELL_CYCLE_GENES_IN_IR_RESPONSE_6HR	7	88	88	7.95455	18.8988	5.14e-11	5.64e-09			CDCA8|DEK|FAM64A|H2AFX|HMGB3|NUSAP1|USP1
cluster-7	DUTERTRE_ESTRADIOL_RESPONSE_24HR_UP	10	347	347	2.88184	13.2146	5.66e-11	6.02e-09		ALCALAY_AML_BY_NPM1_LOCALIZATION_DN|BOHN_PRIMARY_IMMUNODEFICIENCY_SYNDROM_UP|BURTON_ADIPOGENESIS_PEAK_AT_24HR|COLINA_TARGETS_OF_4EBP1_AND_4EBP2|GREENBAUM_E2A_TARGETS_UP|GROSS_HYPOXIA_VIA_ELK3_UP|HONRADO_BREAST_CANCER_BRCA1_VS_BRCA2|JOHANSSON_GLIOMAGENESIS_BY_PDGFB_UP|MONTERO_THYROID_CANCER_POOR_SURVIVAL_UP|NAKAMURA_TUMOR_ZONE_PERIPHERAL_VS_CENTRAL_UP|OXFORD_RALA_OR_RALB_TARGETS_UP|RHODES_UNDIFFER…	AURKB|BIRC5|E2F2|FAM111B|H2AFX|MKI67|NUSAP1|PTTG1|RRM2|TOP2A
cluster-7	NAKAYAMA_SOFT_TISSUE_TUMORS_PCA2_UP	7	96	96	7.29167	18.0659	9.57e-11	9.87e-09	BENPORATH_CYCLING_GENES|CAIRO_HEPATOBLASTOMA_CLASSES_UP|GOBERT_OLIGODENDROCYTE_DIFFERENTIATION_UP|KINSEY_TARGETS_OF_EWSR1_FLII_FUSION_UP|MITSIADES_RESPONSE_TO_APLIDIN_DN|ROSTY_CERVICAL_CANCER_PROLIFERATION_CLUSTER|SHEDDEN_LUNG_CANCER_POOR_SURVIVAL_A6|SOTIRIOU_BREAST_CANCER_GRADE_1_VS_3_UP|WHITEFORD_PEDIATRIC_CANCER_MARKERS	BOHN_PRIMARY_IMMUNODEFICIENCY_SYNDROM_UP|FERREIRA_EWINGS_SARCOMA_UNSTABLE_VS_STABLE_UP|GARY_CD5_TARGETS_DN|HONRADO_BREAST_CANCER_BRCA1_VS_BRCA2|JOHANSSON_GLIOMAGENESIS_BY_PDGFB_UP|LI_WILMS_TUMOR_ANAPLASTIC_UP|MONTERO_THYROID_CANCER_POOR_SURVIVAL_UP|NAKAMURA_TUMOR_ZONE_PERIPHERAL_VS_CENTRAL_UP|REICHERT_MITOSIS_LIN9_TARGETS|RIGGI_EWING_SARCOMA_PROGENITOR_DN|WHITFIELD_CELL_CYCLE_LITERATURE|WILCOX_PR…	BIRC5|CDCA8|CENPF|MKI67|NUSAP1|RRM2|TOP2A
cluster-7	MORI_PRE_BI_LYMPHOCYTE_UP	7	97	97	7.21649	17.969	1.03e-10	1e-08	MORI_IMMATURE_B_LYMPHOCYTE_DN|MORI_LARGE_PRE_BII_LYMPHOCYTE_UP|PUJANA_BRCA1_PCC_NETWORK	CHIARADONNA_NEOPLASTIC_TRANSFORMATION_KRAS_UP|DAZARD_UV_RESPONSE_CLUSTER_G6|JOHANSSON_GLIOMAGENESIS_BY_PDGFB_UP|LABBE_WNT3A_TARGETS_UP|MODY_HIPPOCAMPUS_PRENATAL|MORI_LARGE_PRE_BII_LYMPHOCYTE_UP|SARRIO_EPITHELIAL_MESENCHYMAL_TRANSITION_UP	H2AFV|H2AFX|HMGB3|MKI67|RRM2|SMC4|TOP2A
cluster-7	MORI_LARGE_PRE_BII_LYMPHOCYTE_UP	7	97	97	7.21649	17.969	1.03e-10	1e-08	MORI_IMMATURE_B_LYMPHOCYTE_DN|MORI_PRE_BI_LYMPHOCYTE_UP|PUJANA_BRCA1_PCC_NETWORK	CHIARADONNA_NEOPLASTIC_TRANSFORMATION_KRAS_UP|DAZARD_UV_RESPONSE_CLUSTER_G6|JOHANSSON_GLIOMAGENESIS_BY_PDGFB_UP|LABBE_WNT3A_TARGETS_UP|MODY_HIPPOCAMPUS_PRENATAL|MORI_PRE_BI_LYMPHOCYTE_UP|SARRIO_EPITHELIAL_MESENCHYMAL_TRANSITION_UP	H2AFV|H2AFX|HMGB3|MKI67|RRM2|SMC4|TOP2A
cluster-7	ZHANG_TLX_TARGETS_UP	7	98	98	7.14286	17.8736	1.11e-10	1.05e-08	BLUM_RESPONSE_TO_SALIRASIB_DN|KINSEY_TARGETS_OF_EWSR1_FLII_FUSION_UP|PUJANA_BRCA1_PCC_NETWORK|PUJANA_BRCA2_PCC_NETWORK|PUJANA_CHEK2_PCC_NETWORK|ZHANG_TLX_TARGETS_36HR_DN|ZHANG_TLX_TARGETS_60HR_DN	DAZARD_RESPONSE_TO_UV_NHEK_DN|DAZARD_UV_RESPONSE_CLUSTER_G6|GEORGES_CELL_CYCLE_MIR192_TARGETS	CENPF|DEK|MKI67|RAD51AP1|SMC4|TOP2A|USP1
cluster-7	MITSIADES_RESPONSE_TO_APLIDIN_DN	9	270	270	3.33333	13.5587	1.67e-10	1.54e-08	KINSEY_TARGETS_OF_EWSR1_FLII_FUSION_UP	ALCALAY_AML_BY_NPM1_LOCALIZATION_DN|BOHN_PRIMARY_IMMUNODEFICIENCY_SYNDROM_UP|FERREIRA_EWINGS_SARCOMA_UNSTABLE_VS_STABLE_UP|GARY_CD5_TARGETS_DN|HONRADO_BREAST_CANCER_BRCA1_VS_BRCA2|JOHANSSON_GLIOMAGENESIS_BY_PDGFB_UP|LI_WILMS_TUMOR_ANAPLASTIC_UP|MONTERO_THYROID_CANCER_POOR_SURVIVAL_UP|NAKAMURA_TUMOR_ZONE_PERIPHERAL_VS_CENTRAL_UP|NAKAYAMA_SOFT_TISSUE_TUMORS_PCA2_UP|REICHERT_MITOSIS_LIN9_TARGETS|RIG…	BIRC5|CDCA8|CENPF|DEK|MKI67|NUSAP1|PTTG1|RRM2|TOP2A
cluster-7	KONG_E2F3_TARGETS	7	108	108	6.48148	16.9925	2.21e-10	1.98e-08	BENPORATH_CYCLING_GENES|GOBERT_OLIGODENDROCYTE_DIFFERENTIATION_UP	BOHN_PRIMARY_IMMUNODEFICIENCY_SYNDROM_UP|FERREIRA_EWINGS_SARCOMA_UNSTABLE_VS_STABLE_UP|GREENBAUM_E2A_TARGETS_UP|LI_WILMS_TUMOR_ANAPLASTIC_UP|REICHERT_MITOSIS_LIN9_TARGETS	CENPF|H2AFX|MKI67|NUSAP1|RAD51AP1|TOP2A|USP1
cluster-7	TANG_SENESCENCE_TP53_TARGETS_DN	6	58	58	10.3448	20.0283	2.75e-10	2.4e-08	BENPORATH_CYCLING_GENES|BERENJENO_TRANSFORMED_BY_RHOA_UP|CHIANG_LIVER_CANCER_SUBCLASS_PROLIFERATION_UP|GOBERT_OLIGODENDROCYTE_DIFFERENTIATION_UP|KINSEY_TARGETS_OF_EWSR1_FLII_FUSION_UP|ROSTY_CERVICAL_CANCER_PROLIFERATION_CLUSTER	COLINA_TARGETS_OF_4EBP1_AND_4EBP2	AURKB|BIRC5|NUSAP1|PTTG1|SMC4|TOP2A
cluster-7	GRAHAM_CML_DIVIDING_VS_NORMAL_QUIESCENT_UP	8	189	189	4.2328	14.5222	3e-10	2.56e-08	BENPORATH_CYCLING_GENES|GOBERT_OLIGODENDROCYTE_DIFFERENTIATION_UP|ROSTY_CERVICAL_CANCER_PROLIFERATION_CLUSTER|SHEDDEN_LUNG_CANCER_POOR_SURVIVAL_A6	COLINA_TARGETS_OF_4EBP1_AND_4EBP2|FERREIRA_EWINGS_SARCOMA_UNSTABLE_VS_STABLE_UP|GARY_CD5_TARGETS_DN|GRAHAM_CML_QUIESCENT_VS_NORMAL_QUIESCENT_UP|GRAHAM_NORMAL_QUIESCENT_VS_NORMAL_DIVIDING_DN|GROSS_HYPOXIA_VIA_ELK3_UP|MONTERO_THYROID_CANCER_POOR_SURVIVAL_UP|NAKAMURA_TUMOR_ZONE_PERIPHERAL_VS_CENTRAL_UP|ODONNELL_TARGETS_OF_MYC_AND_TFRC_DN|OXFORD_RALA_OR_RALB_TARGETS_UP|RHODES_UNDIFFERENTIATED_CANCER|…	AURKB|BIRC5|CENPF|H2AFX|NUSAP1|RAD51AP1|RRM2|TOP2A
cluster-7	HOFFMANN_LARGE_TO_SMALL_PRE_BII_LYMPHOCYTE_UP	8	190	190	4.21053	14.4814	3.13e-10	2.6e-08	BENPORATH_CYCLING_GENES|GOBERT_OLIGODENDROCYTE_DIFFERENTIATION_UP	BOHN_PRIMARY_IMMUNODEFICIENCY_SYNDROM_UP|CHIARADONNA_NEOPLASTIC_TRANSFORMATION_KRAS_UP|DAZARD_UV_RESPONSE_CLUSTER_G6|GREENBAUM_E2A_TARGETS_UP|HOLLMANN_APOPTOSIS_VIA_CD40_UP|JOHANSSON_GLIOMAGENESIS_BY_PDGFB_UP|KAMMINGA_EZH2_TARGETS|LABBE_WNT3A_TARGETS_UP|SARRIO_EPITHELIAL_MESENCHYMAL_TRANSITION_UP|WU_APOPTOSIS_BY_CDKN1A_VIA_TP53	AURKB|H2AFX|HMGB3|MKI67|NUSAP1|RRM2|SMC4|TOP2A
cluster-7	ZHANG_TLX_TARGETS_36HR_DN	8	199	199	4.0201	14.1283	4.53e-10	3.67e-08	BLUM_RESPONSE_TO_SALIRASIB_DN|KINSEY_TARGETS_OF_EWSR1_FLII_FUSION_UP	BOHN_PRIMARY_IMMUNODEFICIENCY_SYNDROM_UP|DAZARD_RESPONSE_TO_UV_NHEK_DN|DAZARD_UV_RESPONSE_CLUSTER_G6|DELPUECH_FOXO3_TARGETS_DN|FERREIRA_EWINGS_SARCOMA_UNSTABLE_VS_STABLE_UP|GEORGES_CELL_CYCLE_MIR192_TARGETS|HAMAI_APOPTOSIS_VIA_TRAIL_UP|LI_WILMS_TUMOR_ANAPLASTIC_UP|REICHERT_MITOSIS_LIN9_TARGETS|ZHANG_TLX_TARGETS_UP	CENPF|DEK|MKI67|NUSAP1|RAD51AP1|SMC4|TOP2A|USP1
cluster-7	PUJANA_XPRSS_INT_NETWORK	8	202	202	3.9604	14.0157	5.1e-10	4.03e-08	BLUM_RESPONSE_TO_SALIRASIB_DN|PUJANA_ATM_PCC_NETWORK|PUJANA_BRCA1_PCC_NETWORK|PUJANA_BRCA2_PCC_NETWORK|PUJANA_CHEK2_PCC_NETWORK	DAZARD_UV_RESPONSE_CLUSTER_G6|ENK_UV_RESPONSE_KERATINOCYTE_DN|GEORGES_CELL_CYCLE_MIR192_TARGETS|PENG_GLUCOSE_DEPRIVATION_DN|PUJANA_BRCA_CENTERED_NETWORK|PUJANA_BREAST_CANCER_WITH_BRCA1_MUTATED_UP|SHEN_SMARCA2_TARGETS_UP|WU_APOPTOSIS_BY_CDKN1A_VIA_TP53	AURKB|DEK|H2AFV|MKI67|RAD51AP1|SMC4|TOP2A|USP1
cluster-7	JOHNSTONE_PARVB_TARGETS_3_DN	13	978	978	1.32924	9.72055	6.05e-10	4.68e-08		BENPORATH_PROLIFERATION|CHICAS_RB1_TARGETS_GROWING|CHICAS_RB1_TARGETS_SENESCENT|ENK_UV_RESPONSE_KERATINOCYTE_DN|FERREIRA_EWINGS_SARCOMA_UNSTABLE_VS_STABLE_UP|FOURNIER_ACINAR_DEVELOPMENT_LATE_2|GARY_CD5_TARGETS_DN|GRAHAM_NORMAL_QUIESCENT_VS_NORMAL_DIVIDING_DN|HAHTOLA_SEZARY_SYNDROM_UP|HELLER_HDAC_TARGETS_UP|JAEGER_METASTASIS_UP|KAUFFMANN_DNA_REPLICATION_GENES|KAUFFMANN_MELANOMA_RELAPSE_UP|LEE_LIVE…	BIRC5|CDCA8|CENPF|CRNDE|DEK|H2AFV|NUSAP1|PTTG1|RAD51AP1|RRM2|SMC4|TOP2A|USP1
cluster-7	VECCHI_GASTRIC_CANCER_EARLY_UP	10	463	463	2.15983	11.2601	9.37e-10	7.09e-08	BENPORATH_CYCLING_GENES|GOBERT_OLIGODENDROCYTE_DIFFERENTIATION_UP|KINSEY_TARGETS_OF_EWSR1_FLII_FUSION_UP	ALCALAY_AML_BY_NPM1_LOCALIZATION_DN|BOHN_PRIMARY_IMMUNODEFICIENCY_SYNDROM_UP|DAZARD_UV_RESPONSE_CLUSTER_G6|DELPUECH_FOXO3_TARGETS_DN|FERREIRA_EWINGS_SARCOMA_UNSTABLE_VS_STABLE_UP|GARY_CD5_TARGETS_DN|GRAHAM_NORMAL_QUIESCENT_VS_NORMAL_DIVIDING_DN|HAHTOLA_SEZARY_SYNDROM_UP|HOLLMANN_APOPTOSIS_VIA_CD40_UP|HONRADO_BREAST_CANCER_BRCA1_VS_BRCA2|JOHANSSON_GLIOMAGENESIS_BY_PDGFB_UP|LABBE_WNT3A_TARGETS_UP|L…	BIRC5|CENPF|HMGB3|MKI67|NUSAP1|PTTG1|RAD51AP1|RRM2|SMC4|TOP2A
cluster-7	MISSIAGLIA_REGULATED_BY_METHYLATION_DN	7	135	135	5.18519	15.1177	1.07e-09	7.9e-08	BLUM_RESPONSE_TO_SALIRASIB_DN	DELPUECH_FOXO3_TARGETS_DN|HOLLMANN_APOPTOSIS_VIA_CD40_UP|LI_WILMS_TUMOR_ANAPLASTIC_UP|PENG_GLUCOSE_DEPRIVATION_DN	CENPF|DEK|H2AFV|HMGB3|MKI67|NUSAP1|SMC4
cluster-7	REN_BOUND_BY_E2F	6	73	73	8.21918	17.7903	1.14e-09	8.24e-08	GOBERT_OLIGODENDROCYTE_DIFFERENTIATION_UP|NUYTTEN_EZH2_TARGETS_DN		E2F2|H2AFX|HMGB3|PTTG1|SMC4|TOP2A
cluster-7	CROONQUIST_NRAS_SIGNALING_DN	6	74	74	8.10811	17.6656	1.24e-09	8.78e-08	BENPORATH_CYCLING_GENES|GOBERT_OLIGODENDROCYTE_DIFFERENTIATION_UP|PUJANA_BRCA1_PCC_NETWORK|PUJANA_BRCA2_PCC_NETWORK|ROSTY_CERVICAL_CANCER_PROLIFERATION_CLUSTER	DAZARD_UV_RESPONSE_CLUSTER_G6|WU_APOPTOSIS_BY_CDKN1A_VIA_TP53	AURKB|H2AFX|MKI67|PTTG1|SMC4|TOP2A
cluster-7	PUJANA_BRCA1_PCC_NETWORK	16	1863	1863	0.85883	8.24258	1.82e-09	1.26e-07		AMUNDSON_GAMMA_RADIATION_RESPONSE|BENPORATH_MYC_MAX_TARGETS|BLALOCK_ALZHEIMERS_DISEASE_INCIPIENT_UP|BORCZUK_MALIGNANT_MESOTHELIOMA_UP|CHIARADONNA_NEOPLASTIC_TRANSFORMATION_KRAS_UP|CHIARETTI_T_ALL_RELAPSE_PROGNOSIS|CROONQUIST_IL6_DEPRIVATION_DN|CROONQUIST_NRAS_SIGNALING_DN|CROONQUIST_NRAS_VS_STROMAL_STIMULATION_DN|DAZARD_RESPONSE_TO_UV_NHEK_DN|DAZARD_UV_RESPONSE_CLUSTER_G6|DEURIG_T_CELL_PROLYMPHOC…	AURKB|CD79B|CENPF|DEK|H2AFV|H2AFX|HMGB3|MKI67|PTTG1|RAD51AP1|RRM2|SMC4|TCL1A|TOP2A|USP1|VDAC1
cluster-7	POOLA_INVASIVE_BREAST_CANCER_UP	9	356	356	2.52809	11.6536	1.91e-09	1.3e-07		FERREIRA_EWINGS_SARCOMA_UNSTABLE_VS_STABLE_UP|GARY_CD5_TARGETS_DN|GRAHAM_NORMAL_QUIESCENT_VS_NORMAL_DIVIDING_DN|MONTERO_THYROID_CANCER_POOR_SURVIVAL_UP|NAKAMURA_TUMOR_ZONE_PERIPHERAL_VS_CENTRAL_UP|RIGGI_EWING_SARCOMA_PROGENITOR_DN|WHITFIELD_CELL_CYCLE_LITERATURE|WILCOX_PRESPONSE_TO_ROGESTERONE_UP|ZHAN_MULTIPLE_MYELOMA_PR_UP	BIRC5|CD79B|CENPF|NUSAP1|PTTG1|RAD51AP1|RRM2|TCL1A|TOP2A
cluster-7	LINDGREN_BLADDER_CANCER_CLUSTER_3_UP	9	359	359	2.50696	11.5994	2.05e-09	1.37e-07		GARY_CD5_TARGETS_DN|HELLER_HDAC_TARGETS_UP|NAKAMURA_TUMOR_ZONE_PERIPHERAL_VS_CENTRAL_UP|WELCSH_BRCA1_TARGETS_UP|WHITFIELD_CELL_CYCLE_LITERATURE|WINNEPENNINCKX_MELANOMA_METASTASIS_UP	BIRC5|CDCA8|CENPF|DEK|H2AFV|MAD2L2|PTTG1|RRM2|TOP2A
cluster-7	CAIRO_HEPATOBLASTOMA_CLASSES_UP	11	684	684	1.60819	9.98133	2.52e-09	1.65e-07	BENPORATH_CYCLING_GENES|GOBERT_OLIGODENDROCYTE_DIFFERENTIATION_UP|KINSEY_TARGETS_OF_EWSR1_FLII_FUSION_UP	BOHN_PRIMARY_IMMUNODEFICIENCY_SYNDROM_UP|COLINA_TARGETS_OF_4EBP1_AND_4EBP2|DAZARD_UV_RESPONSE_CLUSTER_G6|DELPUECH_FOXO3_TARGETS_DN|FERREIRA_EWINGS_SARCOMA_UNSTABLE_VS_STABLE_UP|GARY_CD5_TARGETS_DN|GAVIN_FOXP3_TARGETS_CLUSTER_P6|GRAHAM_NORMAL_QUIESCENT_VS_NORMAL_DIVIDING_DN|HOLLMANN_APOPTOSIS_VIA_CD40_UP|HONRADO_BREAST_CANCER_BRCA1_VS_BRCA2|JOHANSSON_GLIOMAGENESIS_BY_PDGFB_UP|KAMMINGA_EZH2_TARGETS…	AURKB|BIRC5|CDCA8|CENPF|HMGB3|MKI67|NUSAP1|RAD51AP1|RRM2|SMC4|TOP2A
cluster-7	CHICAS_RB1_TARGETS_GROWING	8	256	256	3.125	12.3341	3.31e-09	2.12e-07	JOHNSTONE_PARVB_TARGETS_3_DN|KINSEY_TARGETS_OF_EWSR1_FLII_FUSION_UP	FERREIRA_EWINGS_SARCOMA_UNSTABLE_VS_STABLE_UP|LEE_LIVER_CANCER_SURVIVAL_DN	CDCA8|CENPF|DEK|NUSAP1|RAD51AP1|SMC4|TOP2A|USP1
cluster-7	WINNEPENNINCKX_MELANOMA_METASTASIS_UP	7	163	163	4.29448	13.6817	3.99e-09	2.51e-07	JOHNSTONE_PARVB_TARGETS_3_DN|LINDGREN_BLADDER_CANCER_CLUSTER_3_UP|NUYTTEN_EZH2_TARGETS_DN|SOTIRIOU_BREAST_CANCER_GRADE_1_VS_3_UP	GARY_CD5_TARGETS_DN|HELLER_HDAC_TARGETS_UP|NAKAMURA_TUMOR_ZONE_PERIPHERAL_VS_CENTRAL_UP|WHITFIELD_CELL_CYCLE_LITERATURE	BIRC5|CDCA8|CENPF|H2AFV|PTTG1|RRM2|TOP2A
cluster-7	ZHENG_GLIOBLASTOMA_PLASTICITY_UP	8	265	265	3.01887	12.1038	4.34e-09	2.69e-07	BENPORATH_CYCLING_GENES|GOBERT_OLIGODENDROCYTE_DIFFERENTIATION_UP|KINSEY_TARGETS_OF_EWSR1_FLII_FUSION_UP|KOBAYASHI_EGFR_SIGNALING_24HR_DN|MARSON_BOUND_BY_E2F4_UNSTIMULATED	COLINA_TARGETS_OF_4EBP1_AND_4EBP2|GRAHAM_NORMAL_QUIESCENT_VS_NORMAL_DIVIDING_DN|MONTERO_THYROID_CANCER_POOR_SURVIVAL_UP|NAKAMURA_TUMOR_ZONE_PERIPHERAL_VS_CENTRAL_UP|RIGGI_EWING_SARCOMA_PROGENITOR_DN|WHITFIELD_CELL_CYCLE_S|ZHAN_MULTIPLE_MYELOMA_PR_UP	AURKB|BIRC5|CDCA8|NUSAP1|RAD51AP1|RRM2|TOP2A|USP1
cluster-7	KAMMINGA_EZH2_TARGETS	5	43	43	11.6279	19.4087	5.21e-09	3.17e-07	BENPORATH_CYCLING_GENES|BERENJENO_TRANSFORMED_BY_RHOA_UP|BLUM_RESPONSE_TO_SALIRASIB_DN|CAIRO_HEPATOBLASTOMA_CLASSES_UP|CASORELLI_ACUTE_PROMYELOCYTIC_LEUKEMIA_DN|CHIANG_LIVER_CANCER_SUBCLASS_PROLIFERATION_UP|GOBERT_OLIGODENDROCYTE_DIFFERENTIATION_UP|HOFFMANN_LARGE_TO_SMALL_PRE_BII_LYMPHOCYTE_UP|KINSEY_TARGETS_OF_EWSR1_FLII_FUSION_UP|KOBAYASHI_EGFR_SIGNALING_24HR_DN|ROSTY_CERVICAL_CANCER_PROLIFERAT…	BOHN_PRIMARY_IMMUNODEFICIENCY_SYNDROM_UP|DAZARD_UV_RESPONSE_CLUSTER_G6|WU_APOPTOSIS_BY_CDKN1A_VIA_TP53	AURKB|MKI67|NUSAP1|SMC4|TOP2A
cluster-7	BENPORATH_ES_1	9	402	402	2.23881	10.8887	5.51e-09	3.29e-07		BHATTACHARYA_EMBRYONIC_STEM_CELL	AURKB|BIRC5|DEK|FAM64A|HMGB3|MAD2L2|PTTG1|RAD51AP1|RRM2
cluster-7	BURTON_ADIPOGENESIS_PEAK_AT_24HR	5	45	45	11.1111	18.9618	6.6e-09	3.87e-07	BENPORATH_CYCLING_GENES|DUTERTRE_ESTRADIOL_RESPONSE_24HR_UP|GOBERT_OLIGODENDROCYTE_DIFFERENTIATION_UP|HORIUCHI_WTAP_TARGETS_DN|ROSTY_CERVICAL_CANCER_PROLIFERATION_CLUSTER|SHEDDEN_LUNG_CANCER_POOR_SURVIVAL_A6		AURKB|H2AFX|NUSAP1|PTTG1|TOP2A
cluster-7	GAVIN_FOXP3_TARGETS_CLUSTER_P6	6	104	104	5.76923	14.7974	9.82e-09	5.67e-07	BENPORATH_CYCLING_GENES|CAIRO_HEPATOBLASTOMA_CLASSES_UP|GOBERT_OLIGODENDROCYTE_DIFFERENTIATION_UP|KINSEY_TARGETS_OF_EWSR1_FLII_FUSION_UP|ROSTY_CERVICAL_CANCER_PROLIFERATION_CLUSTER|SHEDDEN_LUNG_CANCER_POOR_SURVIVAL_A6|SOTIRIOU_BREAST_CANCER_GRADE_1_VS_3_UP	GARY_CD5_TARGETS_DN|MONTERO_THYROID_CANCER_POOR_SURVIVAL_UP	AURKB|BIRC5|CDCA8|CENPF|NUSAP1|RRM2
cluster-7	CROONQUIST_IL6_DEPRIVATION_DN	6	107	107	5.60748	14.5782	1.17e-08	6.62e-07	BENPORATH_CYCLING_GENES|BLUM_RESPONSE_TO_SALIRASIB_DN|GOBERT_OLIGODENDROCYTE_DIFFERENTIATION_UP|KINSEY_TARGETS_OF_EWSR1_FLII_FUSION_UP|PUJANA_BRCA1_PCC_NETWORK|PUJANA_BRCA2_PCC_NETWORK|PUJANA_CHEK2_PCC_NETWORK|ROSTY_CERVICAL_CANCER_PROLIFERATION_CLUSTER	DAZARD_UV_RESPONSE_CLUSTER_G6|JOHANSSON_GLIOMAGENESIS_BY_PDGFB_UP|WU_APOPTOSIS_BY_CDKN1A_VIA_TP53	AURKB|MKI67|PTTG1|RRM2|SMC4|TOP2A
cluster-7	CHIARETTI_T_ALL_RELAPSE_PROGNOSIS	4	20	20	20	22.8799	2.03e-08	1.13e-06	PATIL_LIVER_CANCER|PUJANA_BRCA1_PCC_NETWORK|PUJANA_BRCA2_PCC_NETWORK		CENPF|DEK|H2AFX|USP1
cluster-7	PUJANA_BREAST_CANCER_WITH_BRCA1_MUTATED_UP	5	59	59	8.47458	16.4945	2.66e-08	1.46e-06	BERENJENO_TRANSFORMED_BY_RHOA_UP|BLUM_RESPONSE_TO_SALIRASIB_DN|KINSEY_TARGETS_OF_EWSR1_FLII_FUSION_UP|PUJANA_ATM_PCC_NETWORK|PUJANA_BRCA1_PCC_NETWORK|PUJANA_BRCA2_PCC_NETWORK|PUJANA_CHEK2_PCC_NETWORK|PUJANA_XPRSS_INT_NETWORK|ZHANG_TLX_TARGETS_60HR_DN		AURKB|DEK|RAD51AP1|SMC4|USP1
cluster-7	VANTVEER_BREAST_CANCER_METASTASIS_DN	6	124	124	4.83871	13.488	2.83e-08	1.53e-06	BENPORATH_CYCLING_GENES|GOBERT_OLIGODENDROCYTE_DIFFERENTIATION_UP|KINSEY_TARGETS_OF_EWSR1_FLII_FUSION_UP	HOLLMANN_APOPTOSIS_VIA_CD40_UP	BIRC5|CENPF|FAM64A|HMGB3|NUSAP1|SMC4
cluster-7	PATIL_LIVER_CANCER	11	870	870	1.26437	8.64034	3.04e-08	1.62e-06		CHIARETTI_T_ALL_RELAPSE_PROGNOSIS|CHICAS_RB1_TARGETS_SENESCENT|FERREIRA_EWINGS_SARCOMA_UNSTABLE_VS_STABLE_UP|GRAHAM_CML_QUIESCENT_VS_NORMAL_QUIESCENT_UP|HAHTOLA_SEZARY_SYNDROM_UP|KAUFFMANN_DNA_REPLICATION_GENES|LEE_LIVER_CANCER_SURVIVAL_DN|WELCSH_BRCA1_TARGETS_UP|WILCOX_PRESPONSE_TO_ROGESTERONE_UP	CDCA8|CENPF|DEK|E2F2|H2AFX|NUSAP1|PTTG1|RRM2|SMC4|TOP2A|USP1
cluster-7	BIDUS_METASTASIS_UP	7	225	225	3.11111	11.5007	3.7e-08	1.94e-06	CASORELLI_ACUTE_PROMYELOCYTIC_LEUKEMIA_DN	GARY_CD5_TARGETS_DN|HOLLMANN_APOPTOSIS_VIA_CD40_UP|MONTERO_THYROID_CANCER_POOR_SURVIVAL_UP	BIRC5|CENPF|HMGB3|NUSAP1|RRM2|SMC4|VDAC1
cluster-7	FUJII_YBX1_TARGETS_DN	7	239	239	2.92887	11.1271	5.6e-08	2.89e-06		CHIARADONNA_NEOPLASTIC_TRANSFORMATION_KRAS_UP|MODY_HIPPOCAMPUS_PRENATAL	H2AFV|H2AFX|HMGB3|MAD2L2|NUSAP1|RRM2|TOP2A
cluster-7	WONG_EMBRYONIC_STEM_CELL_CORE	8	372	372	2.15054	10.0245	6.05e-08	3.08e-06	KINSEY_TARGETS_OF_EWSR1_FLII_FUSION_UP	COLINA_TARGETS_OF_4EBP1_AND_4EBP2|MONTERO_THYROID_CANCER_POOR_SURVIVAL_UP|NAKAMURA_TUMOR_ZONE_PERIPHERAL_VS_CENTRAL_UP|RIGGI_EWING_SARCOMA_PROGENITOR_DN|WELCSH_BRCA1_TARGETS_UP|ZHAN_MULTIPLE_MYELOMA_PR_UP	AURKB|BIRC5|CDCA8|DEK|NUSAP1|RRM2|SMC4|TOP2A
cluster-7	ODONNELL_TFRC_TARGETS_DN	6	145	145	4.13793	12.4113	7.21e-08	3.61e-06	BENPORATH_CYCLING_GENES|CAIRO_HEPATOBLASTOMA_CLASSES_UP|CASORELLI_ACUTE_PROMYELOCYTIC_LEUKEMIA_DN|GOBERT_OLIGODENDROCYTE_DIFFERENTIATION_UP|KINSEY_TARGETS_OF_EWSR1_FLII_FUSION_UP|ROSTY_CERVICAL_CANCER_PROLIFERATION_CLUSTER|SHEDDEN_LUNG_CANCER_POOR_SURVIVAL_A6|SOTIRIOU_BREAST_CANCER_GRADE_1_VS_3_UP|ZHANG_TLX_TARGETS_60HR_DN	GARY_CD5_TARGETS_DN|HONRADO_BREAST_CANCER_BRCA1_VS_BRCA2|JOHANSSON_GLIOMAGENESIS_BY_PDGFB_UP|NAKAMURA_TUMOR_ZONE_PERIPHERAL_VS_CENTRAL_UP|ODONNELL_TARGETS_OF_MYC_AND_TFRC_DN|SHEPARD_BMYB_MORPHOLINO_DN|SHEPARD_BMYB_TARGETS|WHITFIELD_CELL_CYCLE_LITERATURE|WU_APOPTOSIS_BY_CDKN1A_VIA_TP53|YAO_TEMPORAL_RESPONSE_TO_PROGESTERONE_CLUSTER_15|YU_MYC_TARGETS_UP	AURKB|BIRC5|CENPF|MKI67|RRM2|TOP2A
cluster-7	AFFAR_YY1_TARGETS_DN	7	252	252	2.77778	10.8076	8.04e-08	3.97e-06	GOBERT_OLIGODENDROCYTE_DIFFERENTIATION_UP	HONRADO_BREAST_CANCER_BRCA1_VS_BRCA2|SHEPARD_BMYB_MORPHOLINO_DN|SHEPARD_BMYB_TARGETS|WU_APOPTOSIS_BY_CDKN1A_VIA_TP53|YAO_TEMPORAL_RESPONSE_TO_PROGESTERONE_CLUSTER_15|YU_MYC_TARGETS_UP	AURKB|BIRC5|HMGB3|MKI67|MXD3|RAD51AP1|TOP2A
cluster-7	CASORELLI_ACUTE_PROMYELOCYTIC_LEUKEMIA_DN	10	741	741	1.34953	8.55684	8.2e-08	3.99e-06		BIDUS_METASTASIS_UP|BOHN_PRIMARY_IMMUNODEFICIENCY_SYNDROM_UP|COLINA_TARGETS_OF_4EBP1_AND_4EBP2|DAZARD_UV_RESPONSE_CLUSTER_G6|DELPUECH_FOXO3_TARGETS_DN|FERREIRA_EWINGS_SARCOMA_UNSTABLE_VS_STABLE_UP|GARY_CD5_TARGETS_DN|GRUETZMANN_PANCREATIC_CANCER_UP|HOLLMANN_APOPTOSIS_VIA_CD40_UP|HONRADO_BREAST_CANCER_BRCA1_VS_BRCA2|JOHANSSON_GLIOMAGENESIS_BY_PDGFB_UP|KAMMINGA_EZH2_TARGETS|LABBE_WNT3A_TARGETS_UP|L…	AURKB|BIRC5|CENPF|HMGB3|MKI67|NUSAP1|RRM2|SMC4|TOP2A|VDAC1
cluster-7	RUIZ_TNC_TARGETS_DN	6	149	149	4.02685	12.232	8.47e-08	4.03e-06	BENPORATH_CYCLING_GENES|GOBERT_OLIGODENDROCYTE_DIFFERENTIATION_UP|KOBAYASHI_EGFR_SIGNALING_24HR_DN|MARSON_BOUND_BY_E2F4_UNSTIMULATED	GROSS_HYPOXIA_VIA_ELK3_UP|OXFORD_RALA_OR_RALB_TARGETS_UP	AURKB|BIRC5|H2AFX|RAD51AP1|RRM2|USP1
cluster-7	REICHERT_MITOSIS_LIN9_TARGETS	4	28	28	14.2857	19.2819	8.52e-08	4.03e-06	BENPORATH_CYCLING_GENES|BLUM_RESPONSE_TO_SALIRASIB_DN|CAIRO_HEPATOBLASTOMA_CLASSES_UP|CASORELLI_ACUTE_PROMYELOCYTIC_LEUKEMIA_DN|CHEMNITZ_RESPONSE_TO_PROSTAGLANDIN_E2_UP|CHIANG_LIVER_CANCER_SUBCLASS_PROLIFERATION_UP|DODD_NASOPHARYNGEAL_CARCINOMA_DN|GOBERT_OLIGODENDROCYTE_DIFFERENTIATION_UP|KINSEY_TARGETS_OF_EWSR1_FLII_FUSION_UP|KONG_E2F3_TARGETS|MITSIADES_RESPONSE_TO_APLIDIN_DN|NAKAYAMA_SOFT_TISSU…	BOHN_PRIMARY_IMMUNODEFICIENCY_SYNDROM_UP|FERREIRA_EWINGS_SARCOMA_UNSTABLE_VS_STABLE_UP|LI_WILMS_TUMOR_ANAPLASTIC_UP	CENPF|MKI67|NUSAP1|TOP2A
cluster-7	KAUFFMANN_DNA_REPAIR_GENES	7	270	270	2.59259	10.4028	1.29e-07	6e-06			H2AFX|MAD2L2|PTTG1|RAD51AP1|RRM2|SMC4|TOP2A
cluster-7	YANG_BCL3_TARGETS_UP	8	415	415	1.92771	9.41786	1.4e-07	6.44e-06	BENPORATH_CYCLING_GENES|GOBERT_OLIGODENDROCYTE_DIFFERENTIATION_UP|HORIUCHI_WTAP_TARGETS_DN|KINSEY_TARGETS_OF_EWSR1_FLII_FUSION_UP|SHEDDEN_LUNG_CANCER_POOR_SURVIVAL_A6	BOHN_PRIMARY_IMMUNODEFICIENCY_SYNDROM_UP|JOHANSSON_GLIOMAGENESIS_BY_PDGFB_UP|KAN_RESPONSE_TO_ARSENIC_TRIOXIDE|WU_APOPTOSIS_BY_CDKN1A_VIA_TP53	AURKB|FAM64A|MKI67|NUSAP1|PTTG1|RAD51AP1|RRM2|TOP2A
cluster-7	RHEIN_ALL_GLUCOCORTICOID_THERAPY_DN	8	416	416	1.92308	9.40484	1.43e-07	6.48e-06		GRAHAM_NORMAL_QUIESCENT_VS_NORMAL_DIVIDING_DN|MONTERO_THYROID_CANCER_POOR_SURVIVAL_UP|NAKAMURA_TUMOR_ZONE_PERIPHERAL_VS_CENTRAL_UP|RIGGI_EWING_SARCOMA_PROGENITOR_DN|ZHAN_MULTIPLE_MYELOMA_PR_UP	BIRC5|HMGB3|NUSAP1|PTTG1|RAD51AP1|RRM2|TOP2A|VDAC1
cluster-7	GREENBAUM_E2A_TARGETS_UP	4	34	34	11.7647	17.4605	1.92e-07	8.59e-06	BENPORATH_CYCLING_GENES|DUTERTRE_ESTRADIOL_RESPONSE_24HR_UP|GOBERT_OLIGODENDROCYTE_DIFFERENTIATION_UP|GOLDRATH_ANTIGEN_RESPONSE|HOFFMANN_LARGE_TO_SMALL_PRE_BII_LYMPHOCYTE_UP|HORIUCHI_WTAP_TARGETS_DN|KOBAYASHI_EGFR_SIGNALING_24HR_DN|KONG_E2F3_TARGETS|LE_EGR2_TARGETS_UP|MORI_IMMATURE_B_LYMPHOCYTE_DN|ROSTY_CERVICAL_CANCER_PROLIFERATION_CLUSTER|SHEDDEN_LUNG_CANCER_POOR_SURVIVAL_A6|WHITEFORD_PEDIATRIC…	BOHN_PRIMARY_IMMUNODEFICIENCY_SYNDROM_UP	H2AFX|MKI67|NUSAP1|TOP2A
cluster-7	FEVR_CTNNB1_TARGETS_DN	9	616	616	1.46104	8.50169	2.14e-07	9.47e-06	KINSEY_TARGETS_OF_EWSR1_FLII_FUSION_UP	GEORGES_CELL_CYCLE_MIR192_TARGETS|HONRADO_BREAST_CANCER_BRCA1_VS_BRCA2|JOHANSSON_GLIOMAGENESIS_BY_PDGFB_UP|LABBE_WNT3A_TARGETS_UP|NAKAMURA_TUMOR_ZONE_PERIPHERAL_VS_CENTRAL_UP|SHEPARD_BMYB_MORPHOLINO_DN|SHEPARD_BMYB_TARGETS|SHEPARD_CRUSH_AND_BURN_MUTANT_DN|WELCSH_BRCA1_TARGETS_UP|WHITFIELD_CELL_CYCLE_S|WU_APOPTOSIS_BY_CDKN1A_VIA_TP53|YAO_TEMPORAL_RESPONSE_TO_PROGESTERONE_CLUSTER_15|YU_MYC_TARGETS_…	AURKB|BIRC5|DEK|HMGB3|MKI67|RAD51AP1|RRM2|TOP2A|USP1
cluster-7	GRAHAM_NORMAL_QUIESCENT_VS_NORMAL_DIVIDING_DN	5	90	90	5.55556	13.2375	2.26e-07	9.75e-06	BENPORATH_CYCLING_GENES|BURTON_ADIPOGENESIS_3|CAIRO_HEPATOBLASTOMA_CLASSES_UP|CHANG_CYCLING_GENES|DODD_NASOPHARYNGEAL_CARCINOMA_DN|GOBERT_OLIGODENDROCYTE_DIFFERENTIATION_UP|GOLDRATH_ANTIGEN_RESPONSE|GRAHAM_CML_DIVIDING_VS_NORMAL_QUIESCENT_UP|HORIUCHI_WTAP_TARGETS_DN|JOHNSTONE_PARVB_TARGETS_3_DN|KANG_DOXORUBICIN_RESISTANCE_UP|KINSEY_TARGETS_OF_EWSR1_FLII_FUSION_UP|KOBAYASHI_EGFR_SIGNALING_24HR_DN|…	MONTERO_THYROID_CANCER_POOR_SURVIVAL_UP|NAKAMURA_TUMOR_ZONE_PERIPHERAL_VS_CENTRAL_UP|RIGGI_EWING_SARCOMA_PROGENITOR_DN|ZHAN_MULTIPLE_MYELOMA_PR_UP	BIRC5|NUSAP1|RAD51AP1|RRM2|TOP2A
cluster-7	GRAHAM_CML_QUIESCENT_VS_NORMAL_QUIESCENT_UP	5	90	90	5.55556	13.2375	2.26e-07	9.75e-06	BENPORATH_CYCLING_GENES|CHANG_CYCLING_GENES|GOBERT_OLIGODENDROCYTE_DIFFERENTIATION_UP|GRAHAM_CML_DIVIDING_VS_NORMAL_QUIESCENT_UP|PATIL_LIVER_CANCER|ROSTY_CERVICAL_CANCER_PROLIFERATION_CLUSTER|SHEDDEN_LUNG_CANCER_POOR_SURVIVAL_A6|WHITEFORD_PEDIATRIC_CANCER_MARKERS	FERREIRA_EWINGS_SARCOMA_UNSTABLE_VS_STABLE_UP|WILCOX_PRESPONSE_TO_ROGESTERONE_UP	CENPF|H2AFX|NUSAP1|RRM2|TOP2A
cluster-7	FOURNIER_ACINAR_DEVELOPMENT_LATE_2	7	295	295	2.37288	9.90121	2.34e-07	9.98e-06	JOHNSTONE_PARVB_TARGETS_3_DN	HAHTOLA_SEZARY_SYNDROM_UP|MONTERO_THYROID_CANCER_POOR_SURVIVAL_UP	BIRC5|H2AFV|NUSAP1|PTTG1|RRM2|SMC4|USP1
cluster-7	LI_WILMS_TUMOR_VS_FETAL_KIDNEY_1_DN	6	180	180	3.33333	11.0469	2.59e-07	1.09e-05	BENPORATH_CYCLING_GENES|BLUM_RESPONSE_TO_SALIRASIB_DN|CHIANG_LIVER_CANCER_SUBCLASS_PROLIFERATION_UP|GOBERT_OLIGODENDROCYTE_DIFFERENTIATION_UP|KINSEY_TARGETS_OF_EWSR1_FLII_FUSION_UP|PUJANA_BRCA1_PCC_NETWORK|PUJANA_BRCA2_PCC_NETWORK|PUJANA_CHEK2_PCC_NETWORK|ROSTY_CERVICAL_CANCER_PROLIFERATION_CLUSTER	DAZARD_UV_RESPONSE_CLUSTER_G6|PETROVA_ENDOTHELIUM_LYMPHATIC_VS_BLOOD_UP|SASAKI_ADULT_T_CELL_LEUKEMIA|WU_APOPTOSIS_BY_CDKN1A_VIA_TP53	AURKB|CENPF|MKI67|PTTG1|SMC4|TOP2A
cluster-7	BASAKI_YBX1_TARGETS_UP	7	305	305	2.29508	9.71745	2.94e-07	1.22e-05	HORIUCHI_WTAP_TARGETS_DN	PAL_PRMT5_TARGETS_UP|SHEPARD_BMYB_MORPHOLINO_DN|SHEPARD_BMYB_TARGETS|YAO_TEMPORAL_RESPONSE_TO_PROGESTERONE_CLUSTER_15	AURKB|BIRC5|CDCA8|H2AFV|H2AFX|MKI67|PTTG1
cluster-7	CONCANNON_APOPTOSIS_BY_EPOXOMICIN_DN	6	185	185	3.24324	10.8835	3.05e-07	1.25e-05	HORIUCHI_WTAP_TARGETS_DN|SOTIRIOU_BREAST_CANCER_GRADE_1_VS_3_UP	HONRADO_BREAST_CANCER_BRCA1_VS_BRCA2|SHEPARD_BMYB_MORPHOLINO_DN|SHEPARD_BMYB_TARGETS|WU_APOPTOSIS_BY_CDKN1A_VIA_TP53|YAO_TEMPORAL_RESPONSE_TO_PROGESTERONE_CLUSTER_15|YU_MYC_TARGETS_UP	AURKB|BIRC5|H2AFV|MKI67|PTTG1|TOP2A
cluster-7	RODRIGUES_THYROID_CARCINOMA_POORLY_DIFFERENTIATED_UP	9	645	645	1.39535	8.26915	3.16e-07	1.28e-05		DELPUECH_FOXO3_TARGETS_DN|HOLLMANN_APOPTOSIS_VIA_CD40_UP|LI_WILMS_TUMOR_ANAPLASTIC_UP|PYEON_CANCER_HEAD_AND_NECK_VS_CERVICAL_UP	CENPF|CRNDE|HMGB3|MAD2L2|MKI67|NUSAP1|RAD51AP1|SMC4|USP1
cluster-7	HADDAD_B_LYMPHOCYTE_PROGENITOR	7	335	335	2.08955	9.21457	5.52e-07	2.21e-05		SMID_BREAST_CANCER_NORMAL_LIKE_UP	CD72|CD79B|RRM2|TCL1A|TOP2A|VDAC1|VPREB3
cluster-7	AMUNDSON_GAMMA_RADIATION_RESPONSE	4	45	45	8.88889	15.1172	6.09e-07	2.41e-05	BENPORATH_CYCLING_GENES|GOBERT_OLIGODENDROCYTE_DIFFERENTIATION_UP|NUYTTEN_EZH2_TARGETS_DN|PUJANA_BRCA1_PCC_NETWORK|PUJANA_BRCA2_PCC_NETWORK|ROSTY_CERVICAL_CANCER_PROLIFERATION_CLUSTER|SHEDDEN_LUNG_CANCER_POOR_SURVIVAL_A6		AURKB|CENPF|H2AFX|PTTG1
cluster-7	KIM_WT1_TARGETS_DN	8	505	505	1.58416	8.39847	6.22e-07	2.43e-05		FERREIRA_EWINGS_SARCOMA_UNSTABLE_VS_STABLE_UP|KIM_WT1_TARGETS_8HR_DN	AURKB|CDCA8|CENPF|FAM64A|H2AFV|NUSAP1|RAD51AP1|TOP2A
cluster-7	WHITFIELD_CELL_CYCLE_G2	6	210	210	2.85714	10.1539	6.41e-07	2.47e-05	BENPORATH_CYCLING_GENES|GOBERT_OLIGODENDROCYTE_DIFFERENTIATION_UP|KOBAYASHI_EGFR_SIGNALING_24HR_DN|MARSON_BOUND_BY_E2F4_UNSTIMULATED|ROSTY_CERVICAL_CANCER_PROLIFERATION_CLUSTER		AURKB|CDCA8|H2AFX|NUSAP1|SMC4|TOP2A
cluster-7	CROONQUIST_NRAS_VS_STROMAL_STIMULATION_DN	5	111	111	4.5045	11.848	6.45e-07	2.47e-05	BENPORATH_CYCLING_GENES|GOBERT_OLIGODENDROCYTE_DIFFERENTIATION_UP|HORIUCHI_WTAP_TARGETS_DN|PUJANA_BRCA1_PCC_NETWORK|PUJANA_BRCA2_PCC_NETWORK|ROSTY_CERVICAL_CANCER_PROLIFERATION_CLUSTER|SHEDDEN_LUNG_CANCER_POOR_SURVIVAL_A6		AURKB|H2AFX|MKI67|PTTG1|RAD51AP1
cluster-7	WHITFIELD_CELL_CYCLE_LITERATURE	4	46	46	8.69565	14.9466	6.66e-07	2.49e-05	BENPORATH_CYCLING_GENES|BENPORATH_PROLIFERATION|CAIRO_HEPATOBLASTOMA_CLASSES_UP|CASORELLI_ACUTE_PROMYELOCYTIC_LEUKEMIA_DN|CHANG_CYCLING_GENES|CHEMNITZ_RESPONSE_TO_PROSTAGLANDIN_E2_UP|DODD_NASOPHARYNGEAL_CARCINOMA_DN|GOBERT_OLIGODENDROCYTE_DIFFERENTIATION_UP|GRAHAM_CML_DIVIDING_VS_NORMAL_QUIESCENT_UP|JOHNSTONE_PARVB_TARGETS_3_DN|KINSEY_TARGETS_OF_EWSR1_FLII_FUSION_UP|LINDGREN_BLADDER_CANCER_CLUSTE…	GARY_CD5_TARGETS_DN|NAKAMURA_TUMOR_ZONE_PERIPHERAL_VS_CENTRAL_UP	BIRC5|CENPF|RRM2|TOP2A
cluster-7	DELPUECH_FOXO3_TARGETS_DN	4	46	46	8.69565	14.9466	6.66e-07	2.49e-05	BENPORATH_CYCLING_GENES|BLUM_RESPONSE_TO_SALIRASIB_DN|CAIRO_HEPATOBLASTOMA_CLASSES_UP|CASORELLI_ACUTE_PROMYELOCYTIC_LEUKEMIA_DN|CHEMNITZ_RESPONSE_TO_PROSTAGLANDIN_E2_UP|CHIANG_LIVER_CANCER_SUBCLASS_PROLIFERATION_UP|DODD_NASOPHARYNGEAL_CARCINOMA_DN|GOBERT_OLIGODENDROCYTE_DIFFERENTIATION_UP|HAMAI_APOPTOSIS_VIA_TRAIL_UP|KINSEY_TARGETS_OF_EWSR1_FLII_FUSION_UP|MISSIAGLIA_REGULATED_BY_METHYLATION_DN|RO…	LI_WILMS_TUMOR_ANAPLASTIC_UP	CENPF|MKI67|NUSAP1|SMC4
cluster-7	MONTERO_THYROID_CANCER_POOR_SURVIVAL_UP	3	12	12	25	22.1828	6.8e-07	2.52e-05	BENPORATH_CYCLING_GENES|BIDUS_METASTASIS_UP|BURTON_ADIPOGENESIS_3|CAIRO_HEPATOBLASTOMA_CLASSES_UP|CASORELLI_ACUTE_PROMYELOCYTIC_LEUKEMIA_DN|CHANG_CYCLING_GENES|CHEMNITZ_RESPONSE_TO_PROSTAGLANDIN_E2_UP|DODD_NASOPHARYNGEAL_CARCINOMA_DN|DUTERTRE_ESTRADIOL_RESPONSE_24HR_UP|FOURNIER_ACINAR_DEVELOPMENT_LATE_2|GAL_LEUKEMIC_STEM_CELL_DN|GAVIN_FOXP3_TARGETS_CLUSTER_P6|GOBERT_OLIGODENDROCYTE_DIFFERENTIATIO…		BIRC5|NUSAP1|RRM2
cluster-7	ODONNELL_TARGETS_OF_MYC_AND_TFRC_DN	4	48	48	8.33333	14.6214	7.93e-07	2.9e-05	BENPORATH_CYCLING_GENES|CAIRO_HEPATOBLASTOMA_CLASSES_UP|CASORELLI_ACUTE_PROMYELOCYTIC_LEUKEMIA_DN|CHIANG_LIVER_CANCER_SUBCLASS_PROLIFERATION_UP|GOBERT_OLIGODENDROCYTE_DIFFERENTIATION_UP|GRAHAM_CML_DIVIDING_VS_NORMAL_QUIESCENT_UP|KINSEY_TARGETS_OF_EWSR1_FLII_FUSION_UP|NUYTTEN_EZH2_TARGETS_DN|ODONNELL_TFRC_TARGETS_DN|ROSTY_CERVICAL_CANCER_PROLIFERATION_CLUSTER|SHEDDEN_LUNG_CANCER_POOR_SURVIVAL_A6|S…		AURKB|BIRC5|CENPF|TOP2A
cluster-7	ZHAN_MULTIPLE_MYELOMA_PR_UP	4	50	50	8	14.3156	9.36e-07	3.39e-05	BENPORATH_CYCLING_GENES|BURTON_ADIPOGENESIS_3|CAIRO_HEPATOBLASTOMA_CLASSES_UP|CASORELLI_ACUTE_PROMYELOCYTIC_LEUKEMIA_DN|CHANG_CYCLING_GENES|CHEMNITZ_RESPONSE_TO_PROSTAGLANDIN_E2_UP|DODD_NASOPHARYNGEAL_CARCINOMA_DN|DUTERTRE_ESTRADIOL_RESPONSE_24HR_UP|GAL_LEUKEMIC_STEM_CELL_DN|GOBERT_OLIGODENDROCYTE_DIFFERENTIATION_UP|GOLDRATH_ANTIGEN_RESPONSE|GRAHAM_CML_DIVIDING_VS_NORMAL_QUIESCENT_UP|GRAHAM_NORMA…	MONTERO_THYROID_CANCER_POOR_SURVIVAL_UP|NAKAMURA_TUMOR_ZONE_PERIPHERAL_VS_CENTRAL_UP|RIGGI_EWING_SARCOMA_PROGENITOR_DN	BIRC5|NUSAP1|RRM2|TOP2A
cluster-7	JAEGER_METASTASIS_UP	4	51	51	7.84314	14.1695	1.01e-06	3.64e-05	BLUM_RESPONSE_TO_SALIRASIB_DN|JOHNSTONE_PARVB_TARGETS_3_DN|NUYTTEN_EZH2_TARGETS_DN|PUJANA_BRCA1_PCC_NETWORK|PUJANA_BRCA2_PCC_NETWORK|PUJANA_CHEK2_PCC_NETWORK|TIEN_INTESTINE_PROBIOTICS_24HR_UP		CENPF|H2AFV|RRM2|SMC4
cluster-7	OXFORD_RALA_OR_RALB_TARGETS_UP	4	53	53	7.54717	13.8895	1.19e-06	4.21e-05	BENPORATH_CYCLING_GENES|BUYTAERT_PHOTODYNAMIC_THERAPY_STRESS_DN|DUTERTRE_ESTRADIOL_RESPONSE_24HR_UP|GOBERT_OLIGODENDROCYTE_DIFFERENTIATION_UP|GOLDRATH_ANTIGEN_RESPONSE|GRAHAM_CML_DIVIDING_VS_NORMAL_QUIESCENT_UP|HORIUCHI_WTAP_TARGETS_DN|KOBAYASHI_EGFR_SIGNALING_24HR_DN|MARSON_BOUND_BY_E2F4_UNSTIMULATED|NUYTTEN_EZH2_TARGETS_DN|ROSTY_CERVICAL_CANCER_PROLIFERATION_CLUSTER|RUIZ_TNC_TARGETS_DN|SHEDDEN_…	GROSS_HYPOXIA_VIA_ELK3_UP	AURKB|BIRC5|H2AFX|RRM2
cluster-7	WHITFIELD_CELL_CYCLE_G2_M	6	237	237	2.53165	9.4956	1.3e-06	4.56e-05	BENPORATH_CYCLING_GENES|GOBERT_OLIGODENDROCYTE_DIFFERENTIATION_UP|KINSEY_TARGETS_OF_EWSR1_FLII_FUSION_UP|SOTIRIOU_BREAST_CANCER_GRADE_1_VS_3_UP	LI_WILMS_TUMOR_ANAPLASTIC_UP	BIRC5|CENPF|FAM64A|HMGB3|MKI67|NUSAP1
cluster-7	PUJANA_BRCA_CENTERED_NETWORK	5	137	137	3.64964	10.5846	1.83e-06	6.36e-05	BLUM_RESPONSE_TO_SALIRASIB_DN|JOHNSTONE_PARVB_TARGETS_3_DN|PUJANA_ATM_PCC_NETWORK|PUJANA_BRCA1_PCC_NETWORK|PUJANA_BRCA2_PCC_NETWORK|PUJANA_CHEK2_PCC_NETWORK|PUJANA_XPRSS_INT_NETWORK		DEK|H2AFV|RAD51AP1|SMC4|TOP2A
cluster-7	LINDGREN_BLADDER_CANCER_CLUSTER_1_DN	7	418	418	1.67464	8.10622	2.42e-06	8.24e-05		GARY_CD5_TARGETS_DN|NAKAMURA_TUMOR_ZONE_PERIPHERAL_VS_CENTRAL_UP|WHITFIELD_CELL_CYCLE_LITERATURE	BIRC5|CDCA8|CENPF|PTTG1|RRM2|TOP2A|VDAC1
cluster-7	PETROVA_ENDOTHELIUM_LYMPHATIC_VS_BLOOD_UP	5	145	145	3.44828	10.2645	2.42e-06	8.24e-05	BENPORATH_CYCLING_GENES|BLUM_RESPONSE_TO_SALIRASIB_DN|CHIANG_LIVER_CANCER_SUBCLASS_PROLIFERATION_UP|GOBERT_OLIGODENDROCYTE_DIFFERENTIATION_UP|KINSEY_TARGETS_OF_EWSR1_FLII_FUSION_UP|LI_WILMS_TUMOR_VS_FETAL_KIDNEY_1_DN|NUYTTEN_EZH2_TARGETS_DN|PUJANA_BRCA1_PCC_NETWORK|PUJANA_BRCA2_PCC_NETWORK|PUJANA_CHEK2_PCC_NETWORK|ROSTY_CERVICAL_CANCER_PROLIFERATION_CLUSTER		AURKB|CENPF|PTTG1|SMC4|TOP2A
cluster-7	HONRADO_BREAST_CANCER_BRCA1_VS_BRCA2	3	19	19	15.7895	17.5696	2.97e-06	0.000100244	AFFAR_YY1_TARGETS_DN|BENPORATH_CYCLING_GENES|BERENJENO_TRANSFORMED_BY_RHOA_UP|BURTON_ADIPOGENESIS_3|BUYTAERT_PHOTODYNAMIC_THERAPY_STRESS_DN|CAIRO_HEPATOBLASTOMA_CLASSES_UP|CASORELLI_ACUTE_PROMYELOCYTIC_LEUKEMIA_DN|CHEMNITZ_RESPONSE_TO_PROSTAGLANDIN_E2_UP|CHIANG_LIVER_CANCER_SUBCLASS_PROLIFERATION_UP|CONCANNON_APOPTOSIS_BY_EPOXOMICIN_DN|DODD_NASOPHARYNGEAL_CARCINOMA_DN|DUTERTRE_ESTRADIOL_RESPONSE_…	YU_MYC_TARGETS_UP	BIRC5|MKI67|TOP2A
cluster-7	DODD_NASOPHARYNGEAL_CARCINOMA_DN	11	1386	1386	0.793651	6.37679	3.2e-06	0.000106943	KINSEY_TARGETS_OF_EWSR1_FLII_FUSION_UP	ALCALAY_AML_BY_NPM1_LOCALIZATION_DN|BOHN_PRIMARY_IMMUNODEFICIENCY_SYNDROM_UP|CHEMNITZ_RESPONSE_TO_PROSTAGLANDIN_E2_UP|DAZARD_UV_RESPONSE_CLUSTER_G6|DELPUECH_FOXO3_TARGETS_DN|FERREIRA_EWINGS_SARCOMA_UNSTABLE_VS_STABLE_UP|GARY_CD5_TARGETS_DN|GRAHAM_NORMAL_QUIESCENT_VS_NORMAL_DIVIDING_DN|HAHTOLA_SEZARY_SYNDROM_UP|HONRADO_BREAST_CANCER_BRCA1_VS_BRCA2|JOHANSSON_GLIOMAGENESIS_BY_PDGFB_UP|KAN_RESPONSE_T…	BIRC5|CENPF|DEK|FAM64A|MKI67|NUSAP1|PTTG1|RAD51AP1|RRM2|SMC4|TOP2A
cluster-7	ZHANG_BREAST_CANCER_PROGENITORS_UP	7	443	443	1.58014	7.83224	3.55e-06	0.000116977			CDCA8|CENPF|RRM2|SMC4|TOP2A|USP1|VDAC1
cluster-7	KAUFFMANN_DNA_REPLICATION_GENES	5	157	157	3.18471	9.82984	3.57e-06	0.000116977	BLUM_RESPONSE_TO_SALIRASIB_DN|DODD_NASOPHARYNGEAL_CARCINOMA_DN|JOHNSTONE_PARVB_TARGETS_3_DN|KAUFFMANN_MELANOMA_RELAPSE_UP|KINSEY_TARGETS_OF_EWSR1_FLII_FUSION_UP|PATIL_LIVER_CANCER|PUJANA_BRCA1_PCC_NETWORK|PUJANA_BRCA2_PCC_NETWORK|PUJANA_CHEK2_PCC_NETWORK		CENPF|DEK|PTTG1|RRM2|SMC4
cluster-7	LI_WILMS_TUMOR_ANAPLASTIC_UP	3	21	21	14.2857	16.6958	4.07e-06	0.000130088	BENPORATH_CYCLING_GENES|BLUM_RESPONSE_TO_SALIRASIB_DN|CAIRO_HEPATOBLASTOMA_CLASSES_UP|CASORELLI_ACUTE_PROMYELOCYTIC_LEUKEMIA_DN|CHEMNITZ_RESPONSE_TO_PROSTAGLANDIN_E2_UP|CHIANG_LIVER_CANCER_SUBCLASS_PROLIFERATION_UP|DELPUECH_FOXO3_TARGETS_DN|DODD_NASOPHARYNGEAL_CARCINOMA_DN|GOBERT_OLIGODENDROCYTE_DIFFERENTIATION_UP|HAMAI_APOPTOSIS_VIA_TRAIL_UP|KINSEY_TARGETS_OF_EWSR1_FLII_FUSION_UP|KONG_E2F3_TARGE…		CENPF|MKI67|NUSAP1
cluster-7	FURUKAWA_DUSP6_TARGETS_PCI35_DN	4	72	72	5.55556	11.8349	4.09e-06	0.000130088	KINSEY_TARGETS_OF_EWSR1_FLII_FUSION_UP		AURKB|CENPF|CRNDE|NUSAP1
cluster-7	GAL_LEUKEMIC_STEM_CELL_DN	6	289	289	2.07612	8.48995	4.09e-06	0.000130088	GOBERT_OLIGODENDROCYTE_DIFFERENTIATION_UP|KINSEY_TARGETS_OF_EWSR1_FLII_FUSION_UP	MONTERO_THYROID_CANCER_POOR_SURVIVAL_UP|NAKAMURA_TUMOR_ZONE_PERIPHERAL_VS_CENTRAL_UP|RIGGI_EWING_SARCOMA_PROGENITOR_DN|ZHAN_MULTIPLE_MYELOMA_PR_UP	BIRC5|CDCA8|E2F2|NUSAP1|RRM2|TOP2A
cluster-7	SENGUPTA_NASOPHARYNGEAL_CARCINOMA_UP	6	305	305	1.96721	8.23156	5.57e-06	0.000175574	BENPORATH_CYCLING_GENES|BLUM_RESPONSE_TO_SALIRASIB_DN|CAIRO_HEPATOBLASTOMA_CLASSES_UP|CHANG_CYCLING_GENES|DODD_NASOPHARYNGEAL_CARCINOMA_DN|GOBERT_OLIGODENDROCYTE_DIFFERENTIATION_UP|JOHNSTONE_PARVB_TARGETS_3_DN|KINSEY_TARGETS_OF_EWSR1_FLII_FUSION_UP|ROSTY_CERVICAL_CANCER_PROLIFERATION_CLUSTER|VECCHI_GASTRIC_CANCER_EARLY_UP	FERREIRA_EWINGS_SARCOMA_UNSTABLE_VS_STABLE_UP|WILCOX_PRESPONSE_TO_ROGESTERONE_UP	CENPF|NUSAP1|RAD51AP1|RRM2|SMC4|TOP2A
cluster-7	VERNELL_RETINOBLASTOMA_PATHWAY_UP	4	79	79	5.06329	11.2697	5.92e-06	0.000184974	KINSEY_TARGETS_OF_EWSR1_FLII_FUSION_UP		DEK|E2F2|RAD51AP1|RRM2
cluster-7	WEST_ADRENOCORTICAL_TUMOR_UP	6	312	312	1.92308	8.12453	6.34e-06	0.000196286	PUJANA_BRCA1_PCC_NETWORK		CENPF|PTTG1|RRM2|SMC4|TOP2A|VDAC1
cluster-7	YAO_TEMPORAL_RESPONSE_TO_PROGESTERONE_CLUSTER_15	3	35	35	8.57143	12.8447	1.98e-05	0.000606061	AFFAR_YY1_TARGETS_DN|BASAKI_YBX1_TARGETS_UP|BENPORATH_CYCLING_GENES|BERENJENO_TRANSFORMED_BY_RHOA_UP|BUYTAERT_PHOTODYNAMIC_THERAPY_STRESS_DN|CAIRO_HEPATOBLASTOMA_CLASSES_UP|CASORELLI_ACUTE_PROMYELOCYTIC_LEUKEMIA_DN|CHIANG_LIVER_CANCER_SUBCLASS_PROLIFERATION_UP|CONCANNON_APOPTOSIS_BY_EPOXOMICIN_DN|DUTERTRE_ESTRADIOL_RESPONSE_24HR_UP|FEVR_CTNNB1_TARGETS_DN|GOBERT_OLIGODENDROCYTE_DIFFERENTIATION_UP|…	SHEPARD_BMYB_MORPHOLINO_DN|SHEPARD_BMYB_TARGETS	AURKB|BIRC5|MKI67
cluster-7	PUJANA_ATM_PCC_NETWORK	11	1687	1687	0.652045	5.52744	2.1e-05	0.000637978		DAZARD_UV_RESPONSE_CLUSTER_G6|ENK_UV_RESPONSE_KERATINOCYTE_DN|GEORGES_CELL_CYCLE_MIR192_TARGETS|KLEIN_PRIMARY_EFFUSION_LYMPHOMA_DN|PENG_GLUCOSE_DEPRIVATION_DN|PUJANA_BRCA_CENTERED_NETWORK|PUJANA_BREAST_CANCER_WITH_BRCA1_MUTATED_UP|PUJANA_XPRSS_INT_NETWORK|SHEN_SMARCA2_TARGETS_UP|WU_APOPTOSIS_BY_CDKN1A_VIA_TP53|YAGI_AML_WITH_INV_16_TRANSLOCATION	AURKB|CD72|CD79B|DEK|H2AFV|MKI67|RAD51AP1|SMC4|TCL1A|TOP2A|USP1
cluster-7	TIEN_INTESTINE_PROBIOTICS_24HR_UP	7	586	586	1.19454	6.60058	2.19e-05	0.0006594	BLUM_RESPONSE_TO_SALIRASIB_DN|JOHNSTONE_PARVB_TARGETS_3_DN	HAHTOLA_SEZARY_SYNDROM_UP|JAEGER_METASTASIS_UP	CENPF|H2AFV|NUSAP1|PTTG1|RAD51AP1|RRM2|SMC4
cluster-7	HAHTOLA_SEZARY_SYNDROM_UP	4	113	113	3.53982	9.30583	2.45e-05	0.000731173	BENPORATH_CYCLING_GENES|BLUM_RESPONSE_TO_SALIRASIB_DN|CHANG_CYCLING_GENES|CHEMNITZ_RESPONSE_TO_PROSTAGLANDIN_E2_UP|DODD_NASOPHARYNGEAL_CARCINOMA_DN|FOURNIER_ACINAR_DEVELOPMENT_LATE_2|GOBERT_OLIGODENDROCYTE_DIFFERENTIATION_UP|JOHNSTONE_PARVB_TARGETS_3_DN|KINSEY_TARGETS_OF_EWSR1_FLII_FUSION_UP|PATIL_LIVER_CANCER|ROSTY_CERVICAL_CANCER_PROLIFERATION_CLUSTER|TIEN_INTESTINE_PROBIOTICS_24HR_UP|VECCHI_GA…		NUSAP1|PTTG1|RRM2|SMC4
cluster-7	WANG_RESPONSE_TO_GSK3_INHIBITOR_SB216763_DN	6	402	402	1.49254	6.99682	2.67e-05	0.000789529	GOBERT_OLIGODENDROCYTE_DIFFERENTIATION_UP|NUYTTEN_EZH2_TARGETS_DN		E2F2|H2AFX|HMGB3|PTTG1|RAD51AP1|RRM2
cluster-7	HAMAI_APOPTOSIS_VIA_TRAIL_UP	7	620	620	1.12903	6.36846	3.14e-05	0.000921768	BLUM_RESPONSE_TO_SALIRASIB_DN|KINSEY_TARGETS_OF_EWSR1_FLII_FUSION_UP|ZHANG_TLX_TARGETS_36HR_DN	DELPUECH_FOXO3_TARGETS_DN|GEORGES_CELL_CYCLE_MIR192_TARGETS|LI_WILMS_TUMOR_ANAPLASTIC_UP	CENPF|DEK|MKI67|NUSAP1|RAD51AP1|SMC4|USP1
cluster-7	LABBE_WNT3A_TARGETS_UP	4	126	126	3.1746	8.77027	3.75e-05	0.00109237	BENPORATH_CYCLING_GENES|BLUM_RESPONSE_TO_SALIRASIB_DN|CAIRO_HEPATOBLASTOMA_CLASSES_UP|CASORELLI_ACUTE_PROMYELOCYTIC_LEUKEMIA_DN|FEVR_CTNNB1_TARGETS_DN|GOBERT_OLIGODENDROCYTE_DIFFERENTIATION_UP|HOFFMANN_LARGE_TO_SMALL_PRE_BII_LYMPHOCYTE_UP|ISHIDA_E2F_TARGETS|KINSEY_TARGETS_OF_EWSR1_FLII_FUSION_UP|LEE_EARLY_T_LYMPHOCYTE_UP|MORI_IMMATURE_B_LYMPHOCYTE_DN|MORI_LARGE_PRE_BII_LYMPHOCYTE_UP|MORI_PRE_BI_L…	JOHANSSON_GLIOMAGENESIS_BY_PDGFB_UP	HMGB3|MKI67|RRM2|TOP2A
cluster-7	YU_MYC_TARGETS_UP	3	44	44	6.81818	11.4056	3.96e-05	0.00114304	AFFAR_YY1_TARGETS_DN|BENPORATH_CYCLING_GENES|BERENJENO_TRANSFORMED_BY_RHOA_UP|BURTON_ADIPOGENESIS_3|BUYTAERT_PHOTODYNAMIC_THERAPY_STRESS_DN|CAIRO_HEPATOBLASTOMA_CLASSES_UP|CASORELLI_ACUTE_PROMYELOCYTIC_LEUKEMIA_DN|CHEMNITZ_RESPONSE_TO_PROSTAGLANDIN_E2_UP|CHIANG_LIVER_CANCER_SUBCLASS_PROLIFERATION_UP|CONCANNON_APOPTOSIS_BY_EPOXOMICIN_DN|DODD_NASOPHARYNGEAL_CARCINOMA_DN|DUTERTRE_ESTRADIOL_RESPONSE_…	HONRADO_BREAST_CANCER_BRCA1_VS_BRCA2	BIRC5|MKI67|TOP2A
cluster-7	CHIARADONNA_NEOPLASTIC_TRANSFORMATION_KRAS_UP	4	134	134	2.98507	8.4791	4.78e-05	0.00136056	BENPORATH_CYCLING_GENES|FUJII_YBX1_TARGETS_DN|GOBERT_OLIGODENDROCYTE_DIFFERENTIATION_UP|HOFFMANN_LARGE_TO_SMALL_PRE_BII_LYMPHOCYTE_UP|MARSON_BOUND_BY_E2F4_UNSTIMULATED|MORI_IMMATURE_B_LYMPHOCYTE_DN|MORI_LARGE_PRE_BII_LYMPHOCYTE_UP|MORI_PRE_BI_LYMPHOCYTE_UP|NUYTTEN_EZH2_TARGETS_DN|PUJANA_BRCA1_PCC_NETWORK|WHITEFORD_PEDIATRIC_CANCER_MARKERS		H2AFX|HMGB3|RRM2|TOP2A
cluster-7	MODY_HIPPOCAMPUS_PRENATAL	3	47	47	6.38298	11.0194	4.84e-05	0.00136056	FUJII_YBX1_TARGETS_DN|GOLDRATH_ANTIGEN_RESPONSE|HORIUCHI_WTAP_TARGETS_DN|MORI_IMMATURE_B_LYMPHOCYTE_DN|MORI_LARGE_PRE_BII_LYMPHOCYTE_UP|MORI_PRE_BI_LYMPHOCYTE_UP|NUYTTEN_EZH2_TARGETS_DN|PUJANA_BRCA1_PCC_NETWORK|PUJANA_BRCA2_PCC_NETWORK|SPIELMAN_LYMPHOBLAST_EUROPEAN_VS_ASIAN_UP|ZHOU_CELL_CYCLE_GENES_IN_IR_RESPONSE_24HR		H2AFV|H2AFX|TOP2A
cluster-7	BOHN_PRIMARY_IMMUNODEFICIENCY_SYNDROM_UP	3	47	47	6.38298	11.0194	4.84e-05	0.00136056	BENPORATH_CYCLING_GENES|BERENJENO_TRANSFORMED_BY_RHOA_UP|BLUM_RESPONSE_TO_SALIRASIB_DN|BURTON_ADIPOGENESIS_3|CAIRO_HEPATOBLASTOMA_CLASSES_UP|CASORELLI_ACUTE_PROMYELOCYTIC_LEUKEMIA_DN|CHEMNITZ_RESPONSE_TO_PROSTAGLANDIN_E2_UP|CHIANG_LIVER_CANCER_SUBCLASS_PROLIFERATION_UP|DODD_NASOPHARYNGEAL_CARCINOMA_DN|DUTERTRE_ESTRADIOL_RESPONSE_24HR_UP|GOBERT_OLIGODENDROCYTE_DIFFERENTIATION_UP|GOLDRATH_ANTIGEN_R…		MKI67|NUSAP1|TOP2A
cluster-7	CUI_TCF21_TARGETS_2_UP	6	476	476	1.2605	6.3081	6.84e-05	0.00190752			CD79B|CDCA8|FAM64A|HMGB3|MXD3|PTTG1
cluster-7	BUYTAERT_PHOTODYNAMIC_THERAPY_STRESS_DN	7	707	707	0.990099	5.84705	7.22e-05	0.00199785	BENPORATH_CYCLING_GENES|GOBERT_OLIGODENDROCYTE_DIFFERENTIATION_UP|HORIUCHI_WTAP_TARGETS_DN|KOBAYASHI_EGFR_SIGNALING_24HR_DN|SHEDDEN_LUNG_CANCER_POOR_SURVIVAL_A6	GROSS_HYPOXIA_VIA_ELK3_UP|HONRADO_BREAST_CANCER_BRCA1_VS_BRCA2|JOHANSSON_GLIOMAGENESIS_BY_PDGFB_UP|KAN_RESPONSE_TO_ARSENIC_TRIOXIDE|NAKAMURA_TUMOR_ZONE_PERIPHERAL_VS_CENTRAL_UP|OXFORD_RALA_OR_RALB_TARGETS_UP|RHODES_UNDIFFERENTIATED_CANCER|SARRIO_EPITHELIAL_MESENCHYMAL_TRANSITION_UP|SHEPARD_BMYB_MORPHOLINO_DN|SHEPARD_BMYB_TARGETS|WU_APOPTOSIS_BY_CDKN1A_VIA_TP53|YAO_TEMPORAL_RESPONSE_TO_PROGESTERON…	AURKB|BIRC5|FAM64A|H2AFX|MKI67|RRM2|TOP2A
cluster-7	SMID_BREAST_CANCER_BASAL_UP	7	720	720	0.972222	5.7767	8.09e-05	0.00220422	BENPORATH_CYCLING_GENES|GOBERT_OLIGODENDROCYTE_DIFFERENTIATION_UP|KINSEY_TARGETS_OF_EWSR1_FLII_FUSION_UP|ROSTY_CERVICAL_CANCER_PROLIFERATION_CLUSTER|SHEDDEN_LUNG_CANCER_POOR_SURVIVAL_A6	LI_WILMS_TUMOR_ANAPLASTIC_UP	BIRC5|CDCA8|CENPF|MKI67|NUSAP1|PTTG1|RAD51AP1
cluster-7	WU_APOPTOSIS_BY_CDKN1A_VIA_TP53	3	57	57	5.26316	9.95699	8.64e-05	0.00233368	AFFAR_YY1_TARGETS_DN|BENPORATH_CYCLING_GENES|BERENJENO_TRANSFORMED_BY_RHOA_UP|BLUM_RESPONSE_TO_SALIRASIB_DN|BUYTAERT_PHOTODYNAMIC_THERAPY_STRESS_DN|CAIRO_HEPATOBLASTOMA_CLASSES_UP|CASORELLI_ACUTE_PROMYELOCYTIC_LEUKEMIA_DN|CHIANG_LIVER_CANCER_SUBCLASS_PROLIFERATION_UP|CONCANNON_APOPTOSIS_BY_EPOXOMICIN_DN|CROONQUIST_IL6_DEPRIVATION_DN|CROONQUIST_NRAS_SIGNALING_DN|DUTERTRE_ESTRADIOL_RESPONSE_24HR_UP…		AURKB|MKI67|TOP2A
cluster-7	WILCOX_PRESPONSE_TO_ROGESTERONE_UP	4	157	157	2.54777	7.7661	8.84e-05	0.0023703	BENPORATH_CYCLING_GENES|BLUM_RESPONSE_TO_SALIRASIB_DN|CAIRO_HEPATOBLASTOMA_CLASSES_UP|CASORELLI_ACUTE_PROMYELOCYTIC_LEUKEMIA_DN|CHANG_CYCLING_GENES|CHEMNITZ_RESPONSE_TO_PROSTAGLANDIN_E2_UP|DODD_NASOPHARYNGEAL_CARCINOMA_DN|GOBERT_OLIGODENDROCYTE_DIFFERENTIATION_UP|GRAHAM_CML_DIVIDING_VS_NORMAL_QUIESCENT_UP|GRAHAM_CML_QUIESCENT_VS_NORMAL_QUIESCENT_UP|JOHNSTONE_PARVB_TARGETS_3_DN|KINSEY_TARGETS_OF_E…	FERREIRA_EWINGS_SARCOMA_UNSTABLE_VS_STABLE_UP	CENPF|NUSAP1|RRM2|TOP2A
cluster-7	MANALO_HYPOXIA_DN	5	307	307	1.62866	6.7195	8.99e-05	0.0023907	BENPORATH_CYCLING_GENES|CHANG_CYCLING_GENES|GOBERT_OLIGODENDROCYTE_DIFFERENTIATION_UP|KOBAYASHI_EGFR_SIGNALING_24HR_DN|MARSON_BOUND_BY_E2F4_UNSTIMULATED		H2AFX|NUSAP1|RAD51AP1|RRM2|USP1
cluster-7	RODRIGUES_THYROID_CARCINOMA_ANAPLASTIC_UP	7	758	758	0.923483	5.58063	0.000111643	0.00292334	BENPORATH_CYCLING_GENES|BLUM_RESPONSE_TO_SALIRASIB_DN|GOBERT_OLIGODENDROCYTE_DIFFERENTIATION_UP|KINSEY_TARGETS_OF_EWSR1_FLII_FUSION_UP	FERREIRA_EWINGS_SARCOMA_UNSTABLE_VS_STABLE_UP	AURKB|CENPF|NUSAP1|RAD51AP1|SMC4|TOP2A|USP1
cluster-7	WHITFIELD_CELL_CYCLE_S	4	169	169	2.36686	7.45141	0.00011756	0.00305476	BENPORATH_CYCLING_GENES|BLUM_RESPONSE_TO_SALIRASIB_DN|BURTON_ADIPOGENESIS_3|CHANG_CYCLING_GENES|FEVR_CTNNB1_TARGETS_DN|GOBERT_OLIGODENDROCYTE_DIFFERENTIATION_UP|JOHNSTONE_PARVB_TARGETS_3_DN|KINSEY_TARGETS_OF_EWSR1_FLII_FUSION_UP|KOBAYASHI_EGFR_SIGNALING_24HR_DN|MARSON_BOUND_BY_E2F4_UNSTIMULATED|PUJANA_BRCA1_PCC_NETWORK|PUJANA_BRCA2_PCC_NETWORK|PUJANA_CHEK2_PCC_NETWORK|ZHANG_TLX_TARGETS_60HR_DN|ZH…		RAD51AP1|RRM2|TOP2A|USP1
cluster-7	LEE_LIVER_CANCER_MYC_E2F1_UP	3	65	65	4.61538	9.28728	0.0001279	0.00327348			CD72|NUSAP1|SMC4
cluster-7	GEORGES_CELL_CYCLE_MIR192_TARGETS	3	65	65	4.61538	9.28728	0.0001279	0.00327348	BERENJENO_TRANSFORMED_BY_RHOA_UP|BLUM_RESPONSE_TO_SALIRASIB_DN|FEVR_CTNNB1_TARGETS_DN|GEORGES_TARGETS_OF_MIR192_AND_MIR215|GRAESSMANN_APOPTOSIS_BY_DOXORUBICIN_DN|HAMAI_APOPTOSIS_VIA_TRAIL_UP|KINSEY_TARGETS_OF_EWSR1_FLII_FUSION_UP|PUJANA_ATM_PCC_NETWORK|PUJANA_BRCA1_PCC_NETWORK|PUJANA_BRCA2_PCC_NETWORK|PUJANA_CHEK2_PCC_NETWORK|PUJANA_XPRSS_INT_NETWORK|ZHANG_TLX_TARGETS_36HR_DN|ZHANG_TLX_TARGETS_60…		DEK|MKI67|USP1
cluster-7	DAZARD_RESPONSE_TO_UV_NHEK_DN	5	339	339	1.47493	6.33129	0.000143089	0.00363488	BENPORATH_CYCLING_GENES|BLUM_RESPONSE_TO_SALIRASIB_DN|GOBERT_OLIGODENDROCYTE_DIFFERENTIATION_UP|KINSEY_TARGETS_OF_EWSR1_FLII_FUSION_UP|PUJANA_BRCA1_PCC_NETWORK|PUJANA_BRCA2_PCC_NETWORK|PUJANA_CHEK2_PCC_NETWORK|ZHANG_TLX_TARGETS_36HR_DN|ZHANG_TLX_TARGETS_60HR_DN|ZHANG_TLX_TARGETS_UP	DAZARD_UV_RESPONSE_CLUSTER_G6	CENPF|MKI67|SMC4|TOP2A|USP1
cluster-7	JOHANSSON_GLIOMAGENESIS_BY_PDGFB_UP	3	69	69	4.34783	8.99617	0.000152789	0.00382421	BENPORATH_CYCLING_GENES|BLUM_RESPONSE_TO_SALIRASIB_DN|BURTON_ADIPOGENESIS_3|BUYTAERT_PHOTODYNAMIC_THERAPY_STRESS_DN|CAIRO_HEPATOBLASTOMA_CLASSES_UP|CASORELLI_ACUTE_PROMYELOCYTIC_LEUKEMIA_DN|CHEMNITZ_RESPONSE_TO_PROSTAGLANDIN_E2_UP|CROONQUIST_IL6_DEPRIVATION_DN|DODD_NASOPHARYNGEAL_CARCINOMA_DN|DUTERTRE_ESTRADIOL_RESPONSE_24HR_UP|FEVR_CTNNB1_TARGETS_DN|GOBERT_OLIGODENDROCYTE_DIFFERENTIATION_UP|GOLD…		MKI67|RRM2|TOP2A
cluster-7	PENG_GLUCOSE_DEPRIVATION_DN	4	190	190	2.10526	6.97159	0.000184427	0.00454919	BLUM_RESPONSE_TO_SALIRASIB_DN|MISSIAGLIA_REGULATED_BY_METHYLATION_DN|PUJANA_ATM_PCC_NETWORK|PUJANA_BRCA1_PCC_NETWORK|PUJANA_BRCA2_PCC_NETWORK|PUJANA_CHEK2_PCC_NETWORK|PUJANA_XPRSS_INT_NETWORK		DEK|H2AFV|MKI67|SMC4
cluster-7	SPIELMAN_LYMPHOBLAST_EUROPEAN_VS_ASIAN_UP	6	573	573	1.04712	5.60324	0.00018869	0.00462088	NUYTTEN_EZH2_TARGETS_DN|PUJANA_BRCA1_PCC_NETWORK|ZHOU_CELL_CYCLE_GENES_IN_IR_RESPONSE_24HR	MODY_HIPPOCAMPUS_PRENATAL	CENPF|H2AFV|H2AFX|HMGB3|PTTG1|TOP2A
cluster-7	SASAKI_ADULT_T_CELL_LEUKEMIA	4	194	194	2.06186	6.88878	0.000199742	0.00482213	BENPORATH_CYCLING_GENES|BLUM_RESPONSE_TO_SALIRASIB_DN|CHEMNITZ_RESPONSE_TO_PROSTAGLANDIN_E2_UP|CHIANG_LIVER_CANCER_SUBCLASS_PROLIFERATION_UP|DODD_NASOPHARYNGEAL_CARCINOMA_DN|GOBERT_OLIGODENDROCYTE_DIFFERENTIATION_UP|KINSEY_TARGETS_OF_EWSR1_FLII_FUSION_UP|LI_WILMS_TUMOR_VS_FETAL_KIDNEY_1_DN|MITSIADES_RESPONSE_TO_APLIDIN_DN|PUJANA_BRCA1_PCC_NETWORK|PUJANA_BRCA2_PCC_NETWORK|PUJANA_CHEK2_PCC_NETWORK|…		CENPF|MKI67|PTTG1|TOP2A
cluster-7	RIGGI_EWING_SARCOMA_PROGENITOR_DN	4	197	197	2.03046	6.82827	0.000211816	0.00507761	BENPORATH_CYCLING_GENES|BURTON_ADIPOGENESIS_3|CAIRO_HEPATOBLASTOMA_CLASSES_UP|CASORELLI_ACUTE_PROMYELOCYTIC_LEUKEMIA_DN|CHANG_CYCLING_GENES|CHEMNITZ_RESPONSE_TO_PROSTAGLANDIN_E2_UP|DODD_NASOPHARYNGEAL_CARCINOMA_DN|DUTERTRE_ESTRADIOL_RESPONSE_24HR_UP|GAL_LEUKEMIC_STEM_CELL_DN|GOBERT_OLIGODENDROCYTE_DIFFERENTIATION_UP|GOLDRATH_ANTIGEN_RESPONSE|GRAHAM_CML_DIVIDING_VS_NORMAL_QUIESCENT_UP|GRAHAM_NORMA…	MONTERO_THYROID_CANCER_POOR_SURVIVAL_UP|NAKAMURA_TUMOR_ZONE_PERIPHERAL_VS_CENTRAL_UP|ZHAN_MULTIPLE_MYELOMA_PR_UP	BIRC5|NUSAP1|RRM2|TOP2A
cluster-7	PYEON_CANCER_HEAD_AND_NECK_VS_CERVICAL_UP	4	198	198	2.0202	6.80839	0.000215955	0.00514063	BENPORATH_CYCLING_GENES|BLUM_RESPONSE_TO_SALIRASIB_DN|CAIRO_HEPATOBLASTOMA_CLASSES_UP|GOBERT_OLIGODENDROCYTE_DIFFERENTIATION_UP|KINSEY_TARGETS_OF_EWSR1_FLII_FUSION_UP|NUYTTEN_EZH2_TARGETS_DN|PUJANA_BRCA1_PCC_NETWORK|PUJANA_CHEK2_PCC_NETWORK|RODRIGUES_THYROID_CARCINOMA_POORLY_DIFFERENTIATED_UP|VECCHI_GASTRIC_CANCER_EARLY_UP		CENPF|HMGB3|RAD51AP1|SMC4
cluster-7	SARRIO_EPITHELIAL_MESENCHYMAL_TRANSITION_UP	4	202	202	1.9802	6.73029	0.000233098	0.00551017	BENPORATH_CYCLING_GENES|BUYTAERT_PHOTODYNAMIC_THERAPY_STRESS_DN|DUTERTRE_ESTRADIOL_RESPONSE_24HR_UP|GOBERT_OLIGODENDROCYTE_DIFFERENTIATION_UP|GOLDRATH_ANTIGEN_RESPONSE|HOFFMANN_LARGE_TO_SMALL_PRE_BII_LYMPHOCYTE_UP|HORIUCHI_WTAP_TARGETS_DN|KOBAYASHI_EGFR_SIGNALING_24HR_DN|LE_EGR2_TARGETS_UP|MORI_IMMATURE_B_LYMPHOCYTE_DN|MORI_LARGE_PRE_BII_LYMPHOCYTE_UP|MORI_PRE_BI_LYMPHOCYTE_UP|PUJANA_BRCA1_PCC_NE…	JOHANSSON_GLIOMAGENESIS_BY_PDGFB_UP	H2AFX|MKI67|RRM2|TOP2A
cluster-7	MORI_MATURE_B_LYMPHOCYTE_DN	3	81	81	3.7037	8.25351	0.000245768	0.0057491			H2AFV|RRM2|VPREB3
cluster-7	SHEPARD_CRUSH_AND_BURN_MUTANT_DN	4	205	205	1.95122	6.67316	0.000246583	0.0057491	BERENJENO_TRANSFORMED_BY_RHOA_UP|FEVR_CTNNB1_TARGETS_DN|KINSEY_TARGETS_OF_EWSR1_FLII_FUSION_UP|ZHANG_TLX_TARGETS_60HR_DN	SHEPARD_BMYB_MORPHOLINO_DN|SHEPARD_BMYB_TARGETS|YAO_TEMPORAL_RESPONSE_TO_PROGESTERONE_CLUSTER_15	AURKB|BIRC5|DEK|MKI67
cluster-7	SHEPARD_BMYB_TARGETS	3	84	84	3.57143	8.09262	0.000273628	0.00629344	AFFAR_YY1_TARGETS_DN|BASAKI_YBX1_TARGETS_UP|BENPORATH_CYCLING_GENES|BERENJENO_TRANSFORMED_BY_RHOA_UP|BUYTAERT_PHOTODYNAMIC_THERAPY_STRESS_DN|CAIRO_HEPATOBLASTOMA_CLASSES_UP|CASORELLI_ACUTE_PROMYELOCYTIC_LEUKEMIA_DN|CHIANG_LIVER_CANCER_SUBCLASS_PROLIFERATION_UP|CONCANNON_APOPTOSIS_BY_EPOXOMICIN_DN|DUTERTRE_ESTRADIOL_RESPONSE_24HR_UP|FEVR_CTNNB1_TARGETS_DN|GOBERT_OLIGODENDROCYTE_DIFFERENTIATION_UP|…	SHEPARD_BMYB_MORPHOLINO_DN|YAO_TEMPORAL_RESPONSE_TO_PROGESTERONE_CLUSTER_15	AURKB|BIRC5|MKI67
cluster-7	LEE_LIVER_CANCER_SURVIVAL_DN	4	213	213	1.87793	6.52647	0.000285287	0.00651756	CHICAS_RB1_TARGETS_GROWING|JOHNSTONE_PARVB_TARGETS_3_DN|KINSEY_TARGETS_OF_EWSR1_FLII_FUSION_UP|PATIL_LIVER_CANCER		CDCA8|CENPF|DEK|USP1
cluster-7	RHODES_UNDIFFERENTIATED_CANCER	3	88	88	3.40909	7.89069	0.000313842	0.00712212	BENPORATH_CYCLING_GENES|BUYTAERT_PHOTODYNAMIC_THERAPY_STRESS_DN|CHANG_CYCLING_GENES|DUTERTRE_ESTRADIOL_RESPONSE_24HR_UP|GOBERT_OLIGODENDROCYTE_DIFFERENTIATION_UP|GOLDRATH_ANTIGEN_RESPONSE|GRAHAM_CML_DIVIDING_VS_NORMAL_QUIESCENT_UP|HORIUCHI_WTAP_TARGETS_DN|KOBAYASHI_EGFR_SIGNALING_24HR_DN|LE_EGR2_TARGETS_UP|MARSON_BOUND_BY_E2F4_UNSTIMULATED|NUYTTEN_EZH2_TARGETS_DN|ROSTY_CERVICAL_CANCER_PROLIFERATI…		BIRC5|H2AFX|TOP2A
cluster-7	MATZUK_SPERMATOCYTE	3	89	89	3.37079	7.84229	0.000324458	0.00731427			H2AFX|H3F3A|UBB
cluster-7	KLEIN_PRIMARY_EFFUSION_LYMPHOMA_DN	3	90	90	3.33333	7.79468	0.000335303	0.00750902	PUJANA_ATM_PCC_NETWORK		CD72|CD79B|DEK
cluster-7	ALCALAY_AML_BY_NPM1_LOCALIZATION_DN	4	224	224	1.78571	6.33715	0.000345398	0.00768455	BENPORATH_CYCLING_GENES|CHEMNITZ_RESPONSE_TO_PROSTAGLANDIN_E2_UP|DODD_NASOPHARYNGEAL_CARCINOMA_DN|DUTERTRE_ESTRADIOL_RESPONSE_24HR_UP|GOBERT_OLIGODENDROCYTE_DIFFERENTIATION_UP|HORIUCHI_WTAP_TARGETS_DN|KINSEY_TARGETS_OF_EWSR1_FLII_FUSION_UP|LEE_EARLY_T_LYMPHOCYTE_UP|MITSIADES_RESPONSE_TO_APLIDIN_DN|ROSTY_CERVICAL_CANCER_PROLIFERATION_CLUSTER|SHEDDEN_LUNG_CANCER_POOR_SURVIVAL_A6|SOTIRIOU_BREAST_CAN…		BIRC5|MKI67|PTTG1|RRM2
cluster-7	PUIFFE_INVASION_INHIBITED_BY_ASCITES_UP	3	92	92	3.26087	7.70173	0.000357688	0.0079063	MARSON_BOUND_BY_E2F4_UNSTIMULATED		CDCA8|HMGB3|UBB
cluster-7	PAL_PRMT5_TARGETS_UP	4	236	236	1.69492	6.14517	0.000420798	0.00924126	BASAKI_YBX1_TARGETS_UP|GOLDRATH_ANTIGEN_RESPONSE|HORIUCHI_WTAP_TARGETS_DN|PUJANA_BRCA1_PCC_NETWORK|PUJANA_BRCA2_PCC_NETWORK		AURKB|H2AFV|H2AFX|MKI67
cluster-7	WANG_CISPLATIN_RESPONSE_AND_XPC_UP	4	237	237	1.68776	6.1298	0.00042757	0.00932981	GOBERT_OLIGODENDROCYTE_DIFFERENTIATION_UP|MARSON_BOUND_BY_E2F4_UNSTIMULATED		BIRC5|H2AFX|MXD3|SMC4
cluster-7	YAMAZAKI_TCEB3_TARGETS_DN	4	238	238	1.68067	6.11452	0.000434421	0.0094189			NUSAP1|TCL1A|TOP2A|VDAC1
cluster-7	BHATTACHARYA_EMBRYONIC_STEM_CELL	3	104	104	2.88462	7.19999	0.000512356	0.0109689	BENPORATH_ES_1		AURKB|MAD2L2|PTTG1
cluster-7	MARTENS_TRETINOIN_RESPONSE_DN	7	985	985	0.71066	4.635	0.000553496	0.0116302	MARSON_BOUND_BY_E2F4_UNSTIMULATED	GROSS_HYPOXIA_VIA_ELK3_UP	BIRC5|H2AFX|HMGB3|MXD3|RRM2|UBB|USP1
cluster-7	PENG_RAPAMYCIN_RESPONSE_UP	4	258	258	1.55039	5.82685	0.000588535	0.0122906	PUJANA_BRCA1_PCC_NETWORK		CENPF|H2AFX|TCL1A|TOP2A
cluster-7	TOYOTA_TARGETS_OF_MIR34B_AND_MIR34C	5	513	513	0.974659	4.86604	0.000952955	0.0195413	BENPORATH_CYCLING_GENES|BLUM_RESPONSE_TO_SALIRASIB_DN|CAIRO_HEPATOBLASTOMA_CLASSES_UP|CASORELLI_ACUTE_PROMYELOCYTIC_LEUKEMIA_DN|GOBERT_OLIGODENDROCYTE_DIFFERENTIATION_UP|KINSEY_TARGETS_OF_EWSR1_FLII_FUSION_UP|ROSTY_CERVICAL_CANCER_PROLIFERATION_CLUSTER|SHEDDEN_LUNG_CANCER_POOR_SURVIVAL_A6|SOTIRIOU_BREAST_CANCER_GRADE_1_VS_3_UP	LI_WILMS_TUMOR_ANAPLASTIC_UP	AURKB|CENPF|MKI67|NUSAP1|RRM2
cluster-7	MEISSNER_BRAIN_HCP_WITH_H3K4ME3_AND_H3K27ME3	7	1098	1098	0.637523	4.26621	0.00105278	0.0212052		KAN_RESPONSE_TO_ARSENIC_TRIOXIDE	CARHSP1|CMTM8|E2F2|FAM64A|RRM2|SMC4|TOP2A
cluster-7	KAN_RESPONSE_TO_ARSENIC_TRIOXIDE	3	141	141	2.12766	6.06747	0.0012389	0.0246621	BENPORATH_CYCLING_GENES|BUYTAERT_PHOTODYNAMIC_THERAPY_STRESS_DN|CHANG_CYCLING_GENES|CHEMNITZ_RESPONSE_TO_PROSTAGLANDIN_E2_UP|DODD_NASOPHARYNGEAL_CARCINOMA_DN|GOBERT_OLIGODENDROCYTE_DIFFERENTIATION_UP|HORIUCHI_WTAP_TARGETS_DN|KINSEY_TARGETS_OF_EWSR1_FLII_FUSION_UP|KOBAYASHI_EGFR_SIGNALING_24HR_DN|MARSON_BOUND_BY_E2F4_UNSTIMULATED|MEISSNER_BRAIN_HCP_WITH_H3K4ME3_AND_H3K27ME3|NUYTTEN_EZH2_TARGETS_DN…		FAM64A|RRM2|TOP2A
cluster-7	KIM_WT1_TARGETS_8HR_DN	3	144	144	2.08333	5.99461	0.00131622	0.026049	BENPORATH_CYCLING_GENES|GOBERT_OLIGODENDROCYTE_DIFFERENTIATION_UP|KIM_WT1_TARGETS_DN|KINSEY_TARGETS_OF_EWSR1_FLII_FUSION_UP|NUYTTEN_EZH2_TARGETS_DN|SHEDDEN_LUNG_CANCER_POOR_SURVIVAL_A6|SOTIRIOU_BREAST_CANCER_GRADE_1_VS_3_UP|ZHANG_TLX_TARGETS_60HR_DN		AURKB|CENPF|FAM64A
cluster-7	BORCZUK_MALIGNANT_MESOTHELIOMA_UP	4	327	327	1.22324	5.03477	0.00141914	0.0279234	PUJANA_BRCA1_PCC_NETWORK		H2AFV|SMC4|TOP2A|VDAC1
cluster-7	DAZARD_UV_RESPONSE_CLUSTER_G6	3	160	160	1.875	5.63979	0.00178	0.0346236	BENPORATH_CYCLING_GENES|BERENJENO_TRANSFORMED_BY_RHOA_UP|BLUM_RESPONSE_TO_SALIRASIB_DN|CAIRO_HEPATOBLASTOMA_CLASSES_UP|CASORELLI_ACUTE_PROMYELOCYTIC_LEUKEMIA_DN|CHEMNITZ_RESPONSE_TO_PROSTAGLANDIN_E2_UP|CHIANG_LIVER_CANCER_SUBCLASS_PROLIFERATION_UP|CROONQUIST_IL6_DEPRIVATION_DN|CROONQUIST_NRAS_SIGNALING_DN|DAZARD_RESPONSE_TO_UV_NHEK_DN|DODD_NASOPHARYNGEAL_CARCINOMA_DN|GOBERT_OLIGODENDROCYTE_DIFFER…		MKI67|SMC4|TOP2A
cluster-7	TARTE_PLASMA_CELL_VS_PLASMABLAST_DN	4	362	362	1.10497	4.71708	0.00205788	0.0391341	CASORELLI_ACUTE_PROMYELOCYTIC_LEUKEMIA_DN|PUJANA_BRCA1_PCC_NETWORK	JOHANSSON_GLIOMAGENESIS_BY_PDGFB_UP	MKI67|RRM2|TOP2A|VDAC1
cluster-7	FERREIRA_EWINGS_SARCOMA_UNSTABLE_VS_STABLE_UP	3	177	177	1.69492	5.3144	0.00237266	0.04456	BENPORATH_CYCLING_GENES|BLUM_RESPONSE_TO_SALIRASIB_DN|CAIRO_HEPATOBLASTOMA_CLASSES_UP|CASORELLI_ACUTE_PROMYELOCYTIC_LEUKEMIA_DN|CHANG_CYCLING_GENES|CHEMNITZ_RESPONSE_TO_PROSTAGLANDIN_E2_UP|CHIANG_LIVER_CANCER_SUBCLASS_PROLIFERATION_UP|CHICAS_RB1_TARGETS_GROWING|DODD_NASOPHARYNGEAL_CARCINOMA_DN|GOBERT_OLIGODENDROCYTE_DIFFERENTIATION_UP|GRAHAM_CML_DIVIDING_VS_NORMAL_QUIESCENT_UP|GRAHAM_CML_QUIESCEN…		CENPF|NUSAP1|TOP2A
cluster-7	GEORGES_TARGETS_OF_MIR192_AND_MIR215	6	934	934	0.642398	3.95804	0.00243422	0.0452792		GEORGES_CELL_CYCLE_MIR192_TARGETS	CENPF|DEK|FAM111B|MKI67|SMC4|USP1
cluster-7	PASQUALUCCI_LYMPHOMA_BY_GC_STAGE_DN	3	182	182	1.64835	5.22705	0.00256755	0.0470095			DEK|E2F2|VPREB3
cluster-7	HELLER_HDAC_TARGETS_UP	4	387	387	1.03359	4.51505	0.00262092	0.0474554	BENPORATH_PROLIFERATION|JOHNSTONE_PARVB_TARGETS_3_DN|LINDGREN_BLADDER_CANCER_CLUSTER_3_UP|NUYTTEN_EZH2_TARGETS_DN|SOTIRIOU_BREAST_CANCER_GRADE_1_VS_3_UP|WINNEPENNINCKX_MELANOMA_METASTASIS_UP|ZHOU_CELL_CYCLE_GENES_IN_IR_RESPONSE_24HR		BIRC5|CENPF|H2AFV|TOP2A
cluster-7	COLINA_TARGETS_OF_4EBP1_AND_4EBP2	4	407	407	0.982801	4.36592	0.00314173	0.0554117	BENPORATH_CYCLING_GENES|BERENJENO_TRANSFORMED_BY_RHOA_UP|CAIRO_HEPATOBLASTOMA_CLASSES_UP|CASORELLI_ACUTE_PROMYELOCYTIC_LEUKEMIA_DN|CHIANG_LIVER_CANCER_SUBCLASS_PROLIFERATION_UP|DUTERTRE_ESTRADIOL_RESPONSE_24HR_UP|GOBERT_OLIGODENDROCYTE_DIFFERENTIATION_UP|GOLDRATH_ANTIGEN_RESPONSE|GRAHAM_CML_DIVIDING_VS_NORMAL_QUIESCENT_UP|HORIUCHI_WTAP_TARGETS_DN|KINSEY_TARGETS_OF_EWSR1_FLII_FUSION_UP|KOBAYASHI_E…		AURKB|BIRC5|NUSAP1|TOP2A
cluster-7	HOLLMANN_APOPTOSIS_VIA_CD40_UP	3	210	210	1.42857	4.79388	0.00384171	0.0662833	BENPORATH_CYCLING_GENES|BERENJENO_TRANSFORMED_BY_RHOA_UP|BIDUS_METASTASIS_UP|BLUM_RESPONSE_TO_SALIRASIB_DN|CAIRO_HEPATOBLASTOMA_CLASSES_UP|CASORELLI_ACUTE_PROMYELOCYTIC_LEUKEMIA_DN|GOBERT_OLIGODENDROCYTE_DIFFERENTIATION_UP|HOFFMANN_LARGE_TO_SMALL_PRE_BII_LYMPHOCYTE_UP|KINSEY_TARGETS_OF_EWSR1_FLII_FUSION_UP|MARSON_BOUND_BY_E2F4_UNSTIMULATED|MISSIAGLIA_REGULATED_BY_METHYLATION_DN|MORI_IMMATURE_B_LY…		HMGB3|NUSAP1|SMC4
cluster-7	GRUETZMANN_PANCREATIC_CANCER_UP	4	431	431	0.928074	4.19967	0.00385549	0.0662833	CASORELLI_ACUTE_PROMYELOCYTIC_LEUKEMIA_DN|PUJANA_BRCA1_PCC_NETWORK		CENPF|MKI67|TOP2A|VDAC1
cluster-7	PEDERSEN_METASTASIS_BY_ERBB2_ISOFORM_7	4	447	447	0.894855	4.09568	0.00438834	0.0739501			CRNDE|H2AFV|H2AFX|RAD51AP1
cluster-7	GOTZMANN_EPITHELIAL_TO_MESENCHYMAL_TRANSITION_DN	3	224	224	1.33929	4.60664	0.00460052	0.0771437			H3F3A|TOP2A|VDAC1
cluster-7	SHEPARD_BMYB_MORPHOLINO_DN	3	225	225	1.33333	4.5939	0.00465794	0.0773446	AFFAR_YY1_TARGETS_DN|BASAKI_YBX1_TARGETS_UP|BENPORATH_CYCLING_GENES|BERENJENO_TRANSFORMED_BY_RHOA_UP|BUYTAERT_PHOTODYNAMIC_THERAPY_STRESS_DN|CAIRO_HEPATOBLASTOMA_CLASSES_UP|CASORELLI_ACUTE_PROMYELOCYTIC_LEUKEMIA_DN|CHIANG_LIVER_CANCER_SUBCLASS_PROLIFERATION_UP|CONCANNON_APOPTOSIS_BY_EPOXOMICIN_DN|DUTERTRE_ESTRADIOL_RESPONSE_24HR_UP|FEVR_CTNNB1_TARGETS_DN|GOBERT_OLIGODENDROCYTE_DIFFERENTIATION_UP|…	SHEPARD_BMYB_TARGETS|YAO_TEMPORAL_RESPONSE_TO_PROGESTERONE_CLUSTER_15	AURKB|BIRC5|MKI67
cluster-7	GROSS_HYPOXIA_VIA_ELK3_UP	3	225	225	1.33333	4.5939	0.00465794	0.0773446	BENPORATH_CYCLING_GENES|BUYTAERT_PHOTODYNAMIC_THERAPY_STRESS_DN|CHANG_CYCLING_GENES|DUTERTRE_ESTRADIOL_RESPONSE_24HR_UP|GOBERT_OLIGODENDROCYTE_DIFFERENTIATION_UP|GOLDRATH_ANTIGEN_RESPONSE|GRAHAM_CML_DIVIDING_VS_NORMAL_QUIESCENT_UP|HORIUCHI_WTAP_TARGETS_DN|KOBAYASHI_EGFR_SIGNALING_24HR_DN|LE_EGR2_TARGETS_UP|MARKEY_RB1_ACUTE_LOF_DN|MARSON_BOUND_BY_E2F4_UNSTIMULATED|MARTENS_TRETINOIN_RESPONSE_DN|NUY…		BIRC5|H2AFX|RRM2
cluster-7	WELCSH_BRCA1_TARGETS_UP	3	235	235	1.2766	4.47067	0.00525625	0.086436	BENPORATH_PROLIFERATION|BLUM_RESPONSE_TO_SALIRASIB_DN|DODD_NASOPHARYNGEAL_CARCINOMA_DN|FEVR_CTNNB1_TARGETS_DN|JOHNSTONE_PARVB_TARGETS_3_DN|KAUFFMANN_MELANOMA_RELAPSE_UP|KINSEY_TARGETS_OF_EWSR1_FLII_FUSION_UP|LINDGREN_BLADDER_CANCER_CLUSTER_3_UP|MITSIADES_RESPONSE_TO_APLIDIN_DN|PATIL_LIVER_CANCER|PUJANA_BRCA1_PCC_NETWORK|PUJANA_BRCA2_PCC_NETWORK|PUJANA_CHEK2_PCC_NETWORK|WONG_EMBRYONIC_STEM_CELL_CO…		DEK|RRM2|TOP2A
cluster-7	RAO_BOUND_BY_SALL4	3	242	242	1.23967	4.38868	0.00570144	0.0928598			AURKB|TCL1A|UBB
cluster-7	KRIEG_HYPOXIA_NOT_VIA_KDM3A	5	788	788	0.634518	3.56445	0.00611985	0.0985489			BIRC5|CENPF|NUSAP1|USP1|VDAC1
cluster-7	CHYLA_CBFA2T3_TARGETS_DN	3	260	260	1.15385	4.19219	0.00694831	0.1095			CARHSP1|H3F3A|MXD3
cluster-7	ENK_UV_RESPONSE_KERATINOCYTE_DN	4	527	527	0.759013	3.64214	0.00780972	0.121946	BLUM_RESPONSE_TO_SALIRASIB_DN|JOHNSTONE_PARVB_TARGETS_3_DN|PUJANA_ATM_PCC_NETWORK|PUJANA_BRCA1_PCC_NETWORK|PUJANA_BRCA2_PCC_NETWORK|PUJANA_CHEK2_PCC_NETWORK|PUJANA_XPRSS_INT_NETWORK	SHEN_SMARCA2_TARGETS_UP	DEK|H2AFV|TOP2A|USP1
cluster-7	SENESE_HDAC3_TARGETS_DN	4	556	556	0.719424	3.49992	0.00939087	0.144645	SHEDDEN_LUNG_CANCER_POOR_SURVIVAL_A6		BIRC5|CARHSP1|FAM64A|H2AFX
cluster-7	NUYTTEN_NIPP1_TARGETS_DN	5	899	899	0.556174	3.19919	0.0105238	0.158509			FAM111B|H2AFV|H2AFX|MKI67|RRM2
cluster-7	CREIGHTON_ENDOCRINE_THERAPY_RESISTANCE_1	4	576	576	0.694444	3.40744	0.0105957	0.158888	BENPORATH_CYCLING_GENES|BLUM_RESPONSE_TO_SALIRASIB_DN|CHIANG_LIVER_CANCER_SUBCLASS_PROLIFERATION_UP|GOBERT_OLIGODENDROCYTE_DIFFERENTIATION_UP|KINSEY_TARGETS_OF_EWSR1_FLII_FUSION_UP|ROSTY_CERVICAL_CANCER_PROLIFERATION_CLUSTER|SHEDDEN_LUNG_CANCER_POOR_SURVIVAL_A6|SOTIRIOU_BREAST_CANCER_GRADE_1_VS_3_UP		AURKB|CENPF|NUSAP1|PTTG1
cluster-7	NAKAMURA_TUMOR_ZONE_PERIPHERAL_VS_CENTRAL_UP	3	310	310	0.967742	3.73264	0.0112147	0.166703	BENPORATH_CYCLING_GENES|BENPORATH_PROLIFERATION|BURTON_ADIPOGENESIS_3|BUYTAERT_PHOTODYNAMIC_THERAPY_STRESS_DN|CAIRO_HEPATOBLASTOMA_CLASSES_UP|CASORELLI_ACUTE_PROMYELOCYTIC_LEUKEMIA_DN|CHANG_CYCLING_GENES|CHEMNITZ_RESPONSE_TO_PROSTAGLANDIN_E2_UP|DODD_NASOPHARYNGEAL_CARCINOMA_DN|DUTERTRE_ESTRADIOL_RESPONSE_24HR_UP|FEVR_CTNNB1_TARGETS_DN|GAL_LEUKEMIC_STEM_CELL_DN|GOBERT_OLIGODENDROCYTE_DIFFERENTIATI…		BIRC5|RRM2|TOP2A
cluster-7	CHICAS_RB1_TARGETS_SENESCENT	4	594	594	0.673401	3.32776	0.0117627	0.174087	BLUM_RESPONSE_TO_SALIRASIB_DN|JOHNSTONE_PARVB_TARGETS_3_DN|KINSEY_TARGETS_OF_EWSR1_FLII_FUSION_UP|PATIL_LIVER_CANCER		DEK|NUSAP1|RRM2|USP1
cluster-7	SMID_BREAST_CANCER_NORMAL_LIKE_UP	4	605	605	0.661157	3.28062	0.0125153	0.182149	DODD_NASOPHARYNGEAL_CARCINOMA_UP|HADDAD_B_LYMPHOCYTE_PROGENITOR		CD72|CD79B|TCL1A|VPREB3
cluster-7	GRADE_COLON_AND_RECTAL_CANCER_UP	3	324	324	0.925926	3.62186	0.0126284	0.182149	BLUM_RESPONSE_TO_SALIRASIB_DN|GOLDRATH_ANTIGEN_RESPONSE|SHEDDEN_LUNG_CANCER_POOR_SURVIVAL_A6		CARHSP1|NUSAP1|RRM2
cluster-7	DODD_NASOPHARYNGEAL_CARCINOMA_UP	7	1793	1793	0.390407	2.73091	0.01566	0.214947		SMID_BREAST_CANCER_NORMAL_LIKE_UP	CCDC42B|CD72|CD79B|CMTM8|H3F3A|TCL1A|VPREB3
cluster-7	LOPEZ_MBD_TARGETS	5	1087	1087	0.459982	2.69541	0.0222989	0.288613	SHEDDEN_LUNG_CANCER_POOR_SURVIVAL_A6	NAKAMURA_TUMOR_ZONE_PERIPHERAL_VS_CENTRAL_UP	BIRC5|CARHSP1|PTTG1|RRM2|TOP2A
cluster-7	GRAESSMANN_APOPTOSIS_BY_DOXORUBICIN_DN	7	1963	1963	0.356597	2.46491	0.0246253	0.311615		BOHN_PRIMARY_IMMUNODEFICIENCY_SYNDROM_UP|GEORGES_CELL_CYCLE_MIR192_TARGETS	DEK|FAM64A|MAD2L2|MKI67|NUSAP1|TOP2A|USP1
cluster-7	DAIRKEE_TERT_TARGETS_UP	3	432	432	0.694444	2.94069	0.0268959	0.331716			BIRC5|H3F3A|PTTG1
cluster-7	DEURIG_T_CELL_PROLYMPHOCYTIC_LEUKEMIA_UP	3	433	433	0.692841	2.93548	0.0270562	0.332488	PUJANA_BRCA1_PCC_NETWORK		H2AFX|MKI67|TCL1A
cluster-7	BLALOCK_ALZHEIMERS_DISEASE_INCIPIENT_UP	3	447	447	0.671141	2.8641	0.0293549	0.35547	BLUM_RESPONSE_TO_SALIRASIB_DN|PUJANA_BRCA1_PCC_NETWORK|PUJANA_CHEK2_PCC_NETWORK|ZHOU_CELL_CYCLE_GENES_IN_IR_RESPONSE_24HR		H2AFV|HMGB3|USP1
cluster-7	SHEN_SMARCA2_TARGETS_UP	3	451	451	0.665188	2.84424	0.0300303	0.357423	BLUM_RESPONSE_TO_SALIRASIB_DN|ENK_UV_RESPONSE_KERATINOCYTE_DN|JOHNSTONE_PARVB_TARGETS_3_DN|PUJANA_ATM_PCC_NETWORK|PUJANA_BRCA1_PCC_NETWORK|PUJANA_BRCA2_PCC_NETWORK|PUJANA_CHEK2_PCC_NETWORK|PUJANA_XPRSS_INT_NETWORK		DEK|H2AFV|USP1
cluster-7	LASTOWSKA_NEUROBLASTOMA_COPY_NUMBER_DN	4	804	804	0.497512	2.58151	0.0317584	0.371497			CMTM8|H2AFX|MAD2L2|MKI67
cluster-7	ROME_INSULIN_TARGETS_IN_MUSCLE_UP	3	467	467	0.642398	2.76707	0.0328147	0.374836			H2AFV|UBB|VDAC1
cluster-7	YAGI_AML_WITH_INV_16_TRANSLOCATION	3	474	474	0.632911	2.73438	0.0340744	0.386217	PUJANA_ATM_PCC_NETWORK		CD72|H2AFV|TOP2A
cluster-7	GARY_CD5_TARGETS_DN	3	490	490	0.612245	2.66198	0.0370482	0.409663	BENPORATH_CYCLING_GENES|BENPORATH_PROLIFERATION|BIDUS_METASTASIS_UP|CAIRO_HEPATOBLASTOMA_CLASSES_UP|CASORELLI_ACUTE_PROMYELOCYTIC_LEUKEMIA_DN|CHANG_CYCLING_GENES|CHEMNITZ_RESPONSE_TO_PROSTAGLANDIN_E2_UP|DODD_NASOPHARYNGEAL_CARCINOMA_DN|GAVIN_FOXP3_TARGETS_CLUSTER_P6|GOBERT_OLIGODENDROCYTE_DIFFERENTIATION_UP|GRAHAM_CML_DIVIDING_VS_NORMAL_QUIESCENT_UP|JOHNSTONE_PARVB_TARGETS_3_DN|KINSEY_TARGETS_OF_…		BIRC5|CENPF|RRM2
cluster-7	SWEET_LUNG_CANCER_KRAS_DN	3	493	493	0.608519	2.64875	0.0376204	0.414433			H2AFX|TOP2A|VPREB3
cluster-7	MOOTHA_PGC	3	499	499	0.601202	2.62259	0.0387785	0.425813	BLUM_RESPONSE_TO_SALIRASIB_DN		CARHSP1|HMGB3|RRM2
cluster-7	MARSON_BOUND_BY_FOXP3_UNSTIMULATED	5	1280	1280	0.390625	2.27957	0.0411576	0.441958			AURKB|E2F2|H3F3A|PTTG1|UBB
cluster-7	SCHAEFFER_PROSTATE_DEVELOPMENT_6HR_DN	3	518	518	0.579151	2.54237	0.0425664	0.45043			DEK|H3F3A|RRM2
cluster-7	BENPORATH_MYC_MAX_TARGETS	4	918	918	0.43573	2.27315	0.0479546	0.487276	PUJANA_BRCA1_PCC_NETWORK		CD79B|H2AFX|RAD51AP1|USP1
cluster-8	Gene-Set Name	Number Changed	Number Measured	Number in Gene-Set	Percent Changed	Z Score	FisherExactP	AdjustedP	redundant with terms	inverse redundant	gene symbols
cluster-8	HADDAD_B_LYMPHOCYTE_PROGENITOR	8	335	335	2.38806	12.7777	1.42e-09	4.84e-06		HADDAD_T_LYMPHOCYTE_AND_NK_PROGENITOR_DN|HOFFMANN_PRE_BI_TO_LARGE_PRE_BII_LYMPHOCYTE_DN|SCHLOSSER_SERUM_RESPONSE_DN	BLNK|COL5A1|DNTT|NPY|SOCS2|SSBP2|TOP2B|VPREB1
cluster-8	RHEIN_ALL_GLUCOCORTICOID_THERAPY_DN	7	416	416	1.68269	9.85216	1.99e-07	0.000337959		HADDAD_T_LYMPHOCYTE_AND_NK_PROGENITOR_DN|VERHAAK_AML_WITH_NPM1_MUTATED_DN	BLNK|CD99|DNTT|ERG|LAT2|SSBP2|VPREB1
cluster-8	JAATINEN_HEMATOPOIETIC_STEM_CELL_UP	6	333	333	1.8018	9.46275	1.15e-06	0.0013098			COL5A1|ERG|MSI2|SOCS2|SSBP2|UMODL1
cluster-8	HUMMEL_BURKITTS_LYMPHOMA_UP	3	40	40	7.5	14.2163	1.07e-05	0.00781501			RNASEH2B|SSBP2|VPREB1
cluster-8	VERHAAK_AML_WITH_NPM1_MUTATED_DN	5	284	284	1.76056	8.51604	1.15e-05	0.00781501	RHEIN_ALL_GLUCOCORTICOID_THERAPY_DN	HADDAD_T_LYMPHOCYTE_AND_NK_PROGENITOR_DN	BLNK|DNTT|ERG|SSBP2|VPREB1
cluster-8	DIAZ_CHRONIC_MEYLOGENOUS_LEUKEMIA_DN	4	153	153	2.61438	9.45144	2.07e-05	0.0117576		HADDAD_T_LYMPHOCYTE_AND_NK_PROGENITOR_DN	ACTG1|BLNK|DNTT|VPREB1
cluster-8	HADDAD_T_LYMPHOCYTE_AND_NK_PROGENITOR_DN	3	87	87	3.44828	9.48391	0.000111279	0.0506587	DIAZ_CHRONIC_MEYLOGENOUS_LEUKEMIA_DN|HADDAD_B_LYMPHOCYTE_PROGENITOR|KUMAR_TARGETS_OF_MLL_AF9_FUSION|RHEIN_ALL_GLUCOCORTICOID_THERAPY_DN|VERHAAK_AML_WITH_NPM1_MUTATED_DN		BLNK|DNTT|VPREB1
cluster-8	HOFFMANN_PRE_BI_TO_LARGE_PRE_BII_LYMPHOCYTE_DN	3	89	89	3.37079	9.37019	0.000119057	0.0506587	HADDAD_B_LYMPHOCYTE_PROGENITOR		DNTT|SOCS2|VPREB1
cluster-8	YAGI_AML_WITH_11Q23_REARRANGED	4	399	399	1.00251	5.47756	0.000823066	0.199284			BLNK|ERG|SOCS2|TOP2B
cluster-8	GOLDRATH_ANTIGEN_RESPONSE	4	406	406	0.985222	5.41949	0.00087816	0.199284			CD99|LAT2|RNASEH2B|SOCS2
cluster-8	BERENJENO_TRANSFORMED_BY_RHOA_DN	4	422	422	0.947867	5.29188	0.00101383	0.215692			CD99|COL5A1|EBF1|SSBP2
cluster-8	KUMAR_TARGETS_OF_MLL_AF9_FUSION	4	469	469	0.852878	4.9531	0.00149741	0.256297		HADDAD_T_LYMPHOCYTE_AND_NK_PROGENITOR_DN	BLNK|DNTT|EBF1|VPREB1
cluster-8	PUJANA_BRCA2_PCC_NETWORK	4	475	475	0.842105	4.91325	0.00156899	0.256297			AGPS|DNTT|RNASEH2B|SSBP2
cluster-8	CUI_TCF21_TARGETS_2_UP	4	476	476	0.840336	4.90668	0.00158115	0.256297			CD99|CDCA7L|MSI2|SOCS2
cluster-8	SENESE_HDAC1_AND_HDAC2_TARGETS_DN	3	229	229	1.31004	5.55449	0.00187588	0.29025			EBF1|LAT2|SSBP2
cluster-8	CHARAFE_BREAST_CANCER_LUMINAL_VS_MESENCHYMAL_DN	4	512	512	0.78125	4.68208	0.00206423	0.305506			ACTG1|AGPS|CD99|COL5A1
cluster-8	CHEN_METABOLIC_SYNDROM_NETWORK	6	1361	1361	0.440852	3.8513	0.00270425	0.354048			ACTG1|BLNK|COL5A1|CYGB|LAT2|RNASEH2B
cluster-8	CREIGHTON_ENDOCRINE_THERAPY_RESISTANCE_1	4	576	576	0.694444	4.33207	0.00316175	0.37719			CD99|COL5A1|MSI2|SOCS2
cluster-8	FARMER_BREAST_CANCER_APOCRINE_VS_LUMINAL	3	356	356	0.842697	4.24477	0.00647426	0.524723			AGPS|BLNK|MYL6B
cluster-8	ACEVEDO_NORMAL_TISSUE_ADJACENT_TO_LIVER_TUMOR_DN	3	381	381	0.787402	4.06302	0.00780201	0.580475			ACTG1|CYGB|MYL6B
cluster-8	KIM_BIPOLAR_DISORDER_OLIGODENDROCYTE_DENSITY_CORR_UP	4	766	766	0.522193	3.5436	0.00864653	0.580475			ACTG1|CD99|MYL6B|NPY
cluster-8	BRUINS_UVC_RESPONSE_LATE	5	1225	1225	0.408163	3.28326	0.00896684	0.580475			ACTG1|COL5A1|CYGB|MSI2|SOCS2
cluster-8	DELACROIX_RARG_BOUND_MEF	3	401	401	0.74813	3.92909	0.00897261	0.580475			AOX1|BLNK|TOP2B
cluster-8	HATADA_METHYLATED_IN_LUNG_CANCER_UP	3	402	402	0.746269	3.92263	0.00903371	0.580475			AOX1|COL5A1|VPREB1
cluster-8	CHYLA_CBFA2T3_TARGETS_UP	3	421	421	0.712589	3.80403	0.0102417	0.583065			DNTT|EBF1|SOCS2
cluster-8	RODRIGUES_THYROID_CARCINOMA_POORLY_DIFFERENTIATED_DN	4	813	813	0.492005	3.38823	0.0106115	0.583065			MSI2|SOCS2|SSBP2|ZCCHC7
cluster-8	MARSON_BOUND_BY_FOXP3_UNSTIMULATED	5	1280	1280	0.390625	3.16412	0.0107373	0.583065			ACTG1|AOX1|DNTT|MYL6B|TOP2B
cluster-8	WONG_ADULT_TISSUE_STEM_MODULE	4	817	817	0.489596	3.37555	0.0107912	0.583065			DNTT|MSI2|SOCS2|SSBP2
cluster-8	YAGI_AML_WITH_INV_16_TRANSLOCATION	3	474	474	0.632911	3.50851	0.0140932	0.71602			CD99|ERG|RNASEH2B
cluster-8	LINDGREN_BLADDER_CANCER_CLUSTER_2B	3	485	485	0.618557	3.45277	0.0149831	0.743995			EBF1|LAT2|SOCS2
cluster-8	BAELDE_DIABETIC_NEPHROPATHY_DN	3	493	493	0.608519	3.41329	0.0156502	0.749872			ACTG1|SSBP2|TOP2B
cluster-8	LIM_MAMMARY_STEM_CELL_UP	3	511	511	0.587084	3.32753	0.0172123	0.749872			COL5A1|CYGB|SSBP2
cluster-8	MSigDB_Myc_Targets_2X-Rvista	4	943	1715	0.424178	3.01341	0.0175071	0.749872			ACTG1|AGPS|COL5A1|DNTT
cluster-8	ZHENG_BOUND_BY_FOXP3	3	516	516	0.581395	3.30443	0.0176613	0.749872			AGPS|SOCS2|TOP2B
cluster-8	BONOME_OVARIAN_CANCER_SURVIVAL_SUBOPTIMAL_DEBULKING	3	542	542	0.553506	3.18895	0.0201029	0.777616			RNASEH2B|SOCS2|VPREB1
cluster-8	IVANOVA_HEMATOPOIESIS_LATE_PROGENITOR	3	568	568	0.528169	3.08063	0.022724	0.797448			AGPS|COL5A1|RNASEH2B
cluster-8	LIAO_METASTASIS	3	596	596	0.503356	2.97111	0.0257483	0.850944			CDCA7L|SSBP2|ZCCHC7
cluster-8	MARTINEZ_TP53_TARGETS_DN	3	666	666	0.45045	2.72461	0.0342246	0.93952	MARTINEZ_RB1_AND_TP53_TARGETS_DN	MARTINEZ_RB1_AND_TP53_TARGETS_DN	CD99|NPY|SSBP2
cluster-8	MARTINEZ_RB1_AND_TP53_TARGETS_DN	3	666	666	0.45045	2.72461	0.0342246	0.93952	MARTINEZ_TP53_TARGETS_DN	MARTINEZ_TP53_TARGETS_DN	CD99|NPY|SSBP2
cluster-8	PUJANA_BRCA1_PCC_NETWORK	5	1863	1863	0.268384	2.19597	0.0460494	0.960858		SCHLOSSER_SERUM_RESPONSE_DN	AGPS|BLNK|RNASEH2B|SSBP2|TOP2B
cluster-8	SCHLOSSER_SERUM_RESPONSE_DN	3	770	770	0.38961	2.41458	0.0492067	0.97708	HADDAD_B_LYMPHOCYTE_PROGENITOR|PUJANA_BRCA1_PCC_NETWORK		BLNK|SSBP2|TOP2B
cluster-9	Gene-Set Name	Number Changed	Number Measured	Number in Gene-Set	Percent Changed	Z Score	FisherExactP	AdjustedP	redundant with terms	inverse redundant	gene symbols
cluster-9	JAATINEN_HEMATOPOIETIC_STEM_CELL_DN	13	248	248	5.24194	16.9116	5.51e-15	1.88e-11		GRAHAM_CML_QUIESCENT_VS_NORMAL_DIVIDING_UP|LEE_AGING_CEREBELLUM_DN	AHSP|ALAS2|BLVRB|CA1|CTSE|GYPA|HBB|HBD|MYL4|RHAG|SELENBP1|SLC4A1|SNCA
cluster-9	IVANOVA_HEMATOPOIESIS_MATURE_CELL	13	308	308	4.22078	15.0347	8.97e-14	1.53e-10			ALAS2|EPOR|HBA2|HEBP1|HEMGN|RHAG|SLC25A37|SLC4A1|SNCA|SPTA1|TMEM56|TSPAN17|UBAC1
cluster-9	GRAHAM_CML_QUIESCENT_VS_NORMAL_QUIESCENT_UP	9	90	90	10	19.769	3.54e-13	4.01e-10		GRAHAM_CML_DIVIDING_VS_NORMAL_QUIESCENT_UP|GRAHAM_CML_QUIESCENT_VS_NORMAL_DIVIDING_UP|GRAHAM_NORMAL_QUIESCENT_VS_NORMAL_DIVIDING_DN|TAKEDA_TARGETS_OF_NUP98_HOXA9_FUSION_8D_UP	BLVRB|CA1|CA2|HBB|HBD|MINPP1|PRDX2|RHAG|SPTA1
cluster-9	WELCH_GATA1_TARGETS	6	22	22	27.2727	26.9957	6.18e-12	5.26e-09			ALAS2|ANK1|HEBP1|HMBS|SLC4A1|UROD
cluster-9	CHYLA_CBFA2T3_TARGETS_DN	11	260	260	4.23077	13.8322	8.97e-12	6.11e-09			ALAS2|ANK1|BLVRB|CTSE|HEBP1|MBOAT2|NFIA|RFESD|RHAG|TMEM56|UBAC1
cluster-9	VALK_AML_CLUSTER_8	6	26	26	23.0769	24.7978	1.89e-11	1.07e-08			ANK1|FECH|GYPA|GYPB|SELENBP1|SNCA
cluster-9	DIAZ_CHRONIC_MEYLOGENOUS_LEUKEMIA_UP	18	1516	1516	1.18734	8.2981	1.33e-09	6.46e-07		FERNANDEZ_BOUND_BY_MYC|FOSTER_KDM1A_TARGETS_UP|GRAHAM_NORMAL_QUIESCENT_VS_NORMAL_DIVIDING_DN|TAKEDA_TARGETS_OF_NUP98_HOXA9_FUSION_8D_UP|XU_GH1_AUTOCRINE_TARGETS_UP	AKR1C3|BLVRB|EPOR|FECH|GFI1B|HBB|HBD|HEBP1|HMBS|METAP2|MINPP1|MYL4|OAT|RHAG|SNCA|SPTA1|UBAC1|UROD
cluster-9	HAHTOLA_SEZARY_SYNDROM_UP	7	113	113	6.19469	13.5385	5.33e-09	2.27e-06			ALAS2|CA1|HBB|HBD|SELENBP1|SLC25A37|SNCA
cluster-9	GUO_HEX_TARGETS_DN	6	67	67	8.95522	15.2262	7.67e-09	2.9e-06		LIANG_HEMATOPOIESIS_STEM_CELL_NUMBER_LARGE_VS_TINY_DN	GFI1B|HBA2|RHAG|SLC4A1|TMEM56|UROD
cluster-9	VALK_AML_CLUSTER_7	5	37	37	13.5135	17.2084	1.77e-08	5.7e-06			ANK1|MYL4|RHAG|SELENBP1|SLC25A37
cluster-9	ACOSTA_PROLIFERATION_INDEPENDENT_MYC_TARGETS_DN	7	135	135	5.18519	12.3033	1.84e-08	5.7e-06			ALAS2|EPOR|GYPB|HBB|HMBS|MINPP1|SELENBP1
cluster-9	STEINER_ERYTHROCYTE_MEMBRANE_GENES	4	16	16	25	21.0848	3.78e-08	1.07e-05			ADD2|ANK1|SLC4A1|SPTA1
cluster-9	ROSS_AML_OF_FAB_M7_TYPE	5	74	74	6.75676	11.9757	6.17e-07	0.000161551			ANK1|MINPP1|MYL4|RHAG|UROD
cluster-9	GOLDRATH_ANTIGEN_RESPONSE	8	406	406	1.97044	7.56624	2.76e-06	0.000669898			ALAS2|CA1|CA2|HBA2|HEMGN|HMBS|MYL4|SLC4A1
cluster-9	PILON_KLF1_TARGETS_UP	9	558	558	1.6129	7.08266	3.17e-06	0.000718438			ALAS2|CA1|CTSE|DNAJA4|FECH|MBOAT2|SNCA|SPTA1|TMEM56
cluster-9	HAHTOLA_MYCOSIS_FUNGOIDES_UP	3	23	23	13.0435	13.0835	1.75e-05	0.0035128			CA2|HBD|SNCA
cluster-9	VECCHI_GASTRIC_CANCER_ADVANCED_VS_EARLY_DN	5	146	146	3.42466	8.2587	1.75e-05	0.0035128			AK1|AKR1C3|BLVRB|CA2|HBB
cluster-9	SCHURINGA_STAT5A_TARGETS_UP	3	24	24	12.5	12.7987	2e-05	0.00377888			ANK1|GYPB|RHAG
cluster-9	IVANOVA_HEMATOPOIESIS_LATE_PROGENITOR	8	568	568	1.40845	6.09723	3.16e-05	0.00565377			BLVRB|CA1|HMBS|MINPP1|OAT|RFESD|SLC25A21|UROD
cluster-9	ADDYA_ERYTHROID_DIFFERENTIATION_BY_HEMIN	4	86	86	4.65116	8.75313	3.94e-05	0.00669753			FECH|GFI1B|GYPA|HBA1
cluster-9	GRAHAM_CML_DIVIDING_VS_NORMAL_QUIESCENT_UP	5	189	189	2.6455	7.11803	6.04e-05	0.00975901	GRAHAM_CML_QUIESCENT_VS_NORMAL_QUIESCENT_UP	GRAHAM_NORMAL_QUIESCENT_VS_NORMAL_DIVIDING_DN	HBB|HBD|MINPP1|PRDX2|RHAG
cluster-9	LEE_AGING_CEREBELLUM_DN	4	97	97	4.12371	8.19128	6.31e-05	0.00975901	JAATINEN_HEMATOPOIETIC_STEM_CELL_DN		CTSE|MYL4|SLC4A1|SNCA
cluster-9	MOOTHA_PGC	7	499	499	1.40281	5.67823	0.000106568	0.015772			AK1|CA2|GLRX5|HBA1|HBD|PRDX2|UROD
cluster-9	TONKS_TARGETS_OF_RUNX1_RUNX1T1_FUSION_HSC_DN	5	219	219	2.28311	6.52123	0.000120882	0.0171452			ANK1|GFI1B|HBB|HBD|MYL4
cluster-9	ALCALAY_AML_BY_NPM1_LOCALIZATION_DN	5	224	224	2.23214	6.43298	0.000134354	0.0182937			ANK1|BLVRB|GYPA|GYPC|TUBG1
cluster-9	LIANG_HEMATOPOIESIS_STEM_CELL_NUMBER_LARGE_VS_TINY_DN	3	46	46	6.52174	9.09645	0.00014483	0.0189616	GUO_HEX_TARGETS_DN		GFI1B|SLC4A1|TMEM56
cluster-9	WIERENGA_STAT5A_TARGETS_UP	5	233	233	2.14592	6.28093	0.000161475	0.0203578		WIERENGA_STAT5A_TARGETS_GROUP1	CA2|GYPB|RHAG|SLC25A37|UBAC1
cluster-9	FLECHNER_BIOPSY_KIDNEY_TRANSPLANT_REJECTED_VS_OK_DN	7	585	585	1.19658	5.08527	0.000282873	0.033549			AKR1C3|CA2|FECH|MINPP1|OAT|PRDX2|SELENBP1
cluster-9	TIEN_INTESTINE_PROBIOTICS_24HR_UP	7	586	586	1.19454	5.07908	0.000285817	0.033549			GLRX5|METAP2|OAT|PRDX2|TUBG1|UBAC1|UROD
cluster-9	WIERENGA_STAT5A_TARGETS_GROUP1	4	149	149	2.68456	6.41582	0.00033001	0.036837	WIERENGA_STAT5A_TARGETS_UP		GYPB|RHAG|SLC25A37|UBAC1
cluster-9	GRAHAM_CML_QUIESCENT_VS_NORMAL_DIVIDING_UP	3	61	61	4.91803	7.81141	0.000335472	0.036837	GRAHAM_CML_QUIESCENT_VS_NORMAL_QUIESCENT_UP|JAATINEN_HEMATOPOIETIC_STEM_CELL_DN		CA1|HBB|RHAG
cluster-9	TAKEDA_TARGETS_OF_NUP98_HOXA9_FUSION_8D_UP	4	153	153	2.61438	6.3167	0.000364926	0.0380793	DIAZ_CHRONIC_MEYLOGENOUS_LEUKEMIA_UP|GRAHAM_CML_QUIESCENT_VS_NORMAL_QUIESCENT_UP		HBB|HBD|RHAG|SPTA1
cluster-9	FLECHNER_BIOPSY_KIDNEY_TRANSPLANT_OK_VS_DONOR_UP	7	655	655	1.0687	4.6831	0.000557521	0.0542229		GRAHAM_NORMAL_QUIESCENT_VS_NORMAL_DIVIDING_DN	AKR1C3|FECH|HBB|HBD|MINPP1|OAT|SELENBP1
cluster-9	GRAHAM_NORMAL_QUIESCENT_VS_NORMAL_DIVIDING_DN	3	90	90	3.33333	6.29097	0.00104693	0.089622	DIAZ_CHRONIC_MEYLOGENOUS_LEUKEMIA_UP|FLECHNER_BIOPSY_KIDNEY_TRANSPLANT_OK_VS_DONOR_UP|GRAHAM_CML_DIVIDING_VS_NORMAL_QUIESCENT_UP|GRAHAM_CML_QUIESCENT_VS_NORMAL_QUIESCENT_UP		HBB|HBD|MINPP1
cluster-9	STARK_PREFRONTAL_CORTEX_22Q11_DELETION_DN	6	531	531	1.12994	4.50785	0.00107609	0.089622			MYL4|OAT|PRDX2|SLC25A39|TUBG1|UBAC1
cluster-9	KYNG_WERNER_SYNDROM_AND_NORMAL_AGING_UP	3	96	96	3.125	6.06314	0.00126152	0.102243			FECH|GYPB|SLC4A1
cluster-9	HELLER_HDAC_TARGETS_UP	5	387	387	1.29199	4.51922	0.00161152	0.124673			AKR1C3|BLVRB|HBA1|HBA2|PRDX2
cluster-9	LABBE_TGFB1_TARGETS_UP	3	112	112	2.67857	5.54407	0.00196317	0.148503			ADD2|AK1|CTSE
cluster-9	OSWALD_HEMATOPOIETIC_STEM_CELL_IN_COLLAGEN_GEL_UP	4	252	252	1.5873	4.63788	0.00232513	0.168399			AHSP|AKR1C3|CA1|RHAG
cluster-9	JUBAN_TARGETS_OF_SPI1_AND_FLI1_UP	3	120	120	2.5	5.32258	0.00238927	0.169439			ALAS2|FECH|HBA1
cluster-9	BENPORATH_MYC_TARGETS_WITH_EBOX	4	266	266	1.50376	4.47498	0.00282574	0.195296	DANG_BOUND_BY_MYC		HBA2|HBB|HMBS|UROD
cluster-9	ROESSLER_LIVER_CANCER_METASTASIS_UP	3	128	128	2.34375	5.12112	0.00286862	0.195296	BRUINS_UVC_RESPONSE_VIA_TP53_GROUP_A		ADD2|RHAG|SELENBP1
cluster-9	XU_GH1_AUTOCRINE_TARGETS_UP	4	271	271	1.47601	4.41963	0.00302114	0.201646	DIAZ_CHRONIC_MEYLOGENOUS_LEUKEMIA_UP		BLVRB|EPOR|OAT|SNCA
cluster-9	RODWELL_AGING_KIDNEY_DN	3	147	147	2.04082	4.70676	0.00423249	0.257275			OAT|SELENBP1|SLC4A1
cluster-9	SWEET_LUNG_CANCER_KRAS_DN	5	493	493	1.0142	3.78659	0.00456763	0.272776			ALAS2|CA2|HBA2|MYL4|SNCA
cluster-9	YAUCH_HEDGEHOG_SIGNALING_PARACRINE_UP	3	154	154	1.94805	4.57263	0.00481867	0.282806			ADD2|ALAS2|HEMGN
cluster-9	MOOTHA_MITOCHONDRIA	5	502	502	0.996016	3.73415	0.00492852	0.284351		MOOTHA_HUMAN_MITODB_6_2002	FECH|OAT|SLC25A21|SLC25A37|SNCA
cluster-9	DANG_BOUND_BY_MYC	8	1307	1307	0.612089	3.09895	0.00745898	0.379903		BENPORATH_MYC_TARGETS_WITH_EBOX|FERNANDEZ_BOUND_BY_MYC	FECH|HBA1|HBA2|HBB|HMBS|TUBG1|UBAC1|UROD
cluster-9	PASQUALUCCI_LYMPHOMA_BY_GC_STAGE_DN	3	182	182	1.64835	4.11077	0.00764144	0.379903			BLVRB|GYPC|SLC25A37
cluster-9	HELLER_HDAC_TARGETS_SILENCED_BY_METHYLATION_UP	5	559	559	0.894454	3.42839	0.00770074	0.379903			AKR1C3|HBA1|HBA2|OAT|TUBG1
cluster-9	MARTORIATI_MDM4_TARGETS_FETAL_LIVER_DN	5	561	561	0.891266	3.41841	0.00781433	0.379999			ALAS2|CA2|HEMGN|RHAG|SLC4A1
cluster-9	IGLESIAS_E2F_TARGETS_UP	3	189	189	1.5873	4.0105	0.00847112	0.406136			ALAS2|CTSE|HBA2
cluster-9	STEIN_ESRRA_TARGETS	5	580	580	0.862069	3.3258	0.00895253	0.423256			AK1|CA2|EPOR|GYPB|UBAC1
cluster-9	FERNANDEZ_BOUND_BY_MYC	3	205	205	1.46341	3.79936	0.0105606	0.485786	DANG_BOUND_BY_MYC|DIAZ_CHRONIC_MEYLOGENOUS_LEUKEMIA_UP		FECH|HMBS|UROD
cluster-9	WANG_TUMOR_INVASIVENESS_UP	4	429	429	0.932401	3.16284	0.0148461	0.594544			ADD2|GFI1B|HBA1|HEBP1
cluster-9	WANG_SMARCE1_TARGETS_DN	4	435	435	0.91954	3.12771	0.0155475	0.597072			PRDX2|SLC25A37|TMEM14B|TMEM56
cluster-9	ROME_INSULIN_TARGETS_IN_MUSCLE_UP	4	467	467	0.856531	2.95041	0.0196421	0.649141			ALAS2|HBB|MYL4|NFIA
cluster-9	BRUINS_UVC_RESPONSE_VIA_TP53_GROUP_A	6	978	978	0.613497	2.66839	0.0202722	0.657206		ROESSLER_LIVER_CANCER_METASTASIS_UP	ADD2|CA1|CTSE|RHAG|SELENBP1|SNCA
cluster-9	PENG_RAPAMYCIN_RESPONSE_DN	3	267	267	1.1236	3.15411	0.021292	0.675345			HBB|HBD|TUBG1
cluster-9	LIM_MAMMARY_STEM_CELL_DN	4	481	481	0.831601	2.87771	0.0216253	0.675345			CA2|MBOAT2|TMEM56|TSPAN17
cluster-9	MOOTHA_HUMAN_MITODB_6_2002	4	489	489	0.817996	2.83737	0.0228122	0.705933	MOOTHA_MITOCHONDRIA		FECH|OAT|SLC25A21|SLC25A37
cluster-9	VERHAAK_AML_WITH_NPM1_MUTATED_DN	3	284	284	1.05634	3.01163	0.0249841	0.752617			ALAS2|GYPC|SNCA
cluster-9	WAMUNYOKOLI_OVARIAN_CANCER_LMP_UP	3	286	286	1.04895	2.99561	0.0254398	0.759623			AKR1C3|CTSE|DNAJA4
cluster-9	TARTE_PLASMA_CELL_VS_PLASMABLAST_UP	4	514	514	0.77821	2.71657	0.0267759	0.772417			AK1|HBD|SNCA|UROD
cluster-9	FOSTER_KDM1A_TARGETS_UP	3	303	303	0.990099	2.86519	0.0294951	0.81627	DIAZ_CHRONIC_MEYLOGENOUS_LEUKEMIA_UP		AKR1C3|MYL4|SNCA
cluster-9	HOSHIDA_LIVER_CANCER_SUBCLASS_S3	3	309	309	0.970874	2.82144	0.0310037	0.837593			BLVRB|CA2|SELENBP1
cluster-9	LASTOWSKA_NEUROBLASTOMA_COPY_NUMBER_DN	5	804	804	0.621891	2.46066	0.0319287	0.855789			HMBS|MINPP1|NFIA|OAT|UROD
cluster-9	ACEVEDO_LIVER_CANCER_UP	6	1096	1096	0.547445	2.35555	0.0330879	0.864496			BLVRB|GYPC|MINPP1|NFIA|SELENBP1|TMEM14B
cluster-9	RODRIGUES_THYROID_CARCINOMA_POORLY_DIFFERENTIATED_DN	5	813	813	0.615006	2.43238	0.0332694	0.864496			HBB|HEBP1|MYL4|NFIA|SELENBP1
cluster-9	BLALOCK_ALZHEIMERS_DISEASE_UP	9	1910	1910	0.471204	2.4317	0.0344773	0.88098			AK1|AKR1C3|CA1|EPOR|GYPB|HMBS|MYL4|SLC25A21|UROD
cluster-9	HELLER_HDAC_TARGETS_DN	3	323	323	0.928793	2.72355	0.0346802	0.88098			AK1|HBB|HBD
cluster-9	ACEVEDO_LIVER_CANCER_WITH_H3K27ME3_UP	3	325	325	0.923077	2.71002	0.0352232	0.881616			MBOAT2|OAT|RHAG
cluster-9	BROWNE_HCMV_INFECTION_48HR_DN	4	566	566	0.706714	2.48763	0.0362835	0.900299			ANK1|HBB|HMBS|MYL4
cluster-9	KINSEY_TARGETS_OF_EWSR1_FLII_FUSION_DN	3	355	355	0.84507	2.51917	0.0438962	0.983247			AKR1C3|NFIA|SELENBP1
cluster-9	FEVR_CTNNB1_TARGETS_DN	4	616	616	0.649351	2.29108	0.0470649	0.983247			CA2|HBA2|HBB|HEMGN
cluster-9	SENGUPTA_NASOPHARYNGEAL_CARCINOMA_DN	3	367	367	0.817439	2.44858	0.0476392	0.983247			AKR1C3|DNAJA4|SELENBP1
cluster-10	Gene-Set Name	Number Changed	Number Measured	Number in Gene-Set	Percent Changed	Z Score	FisherExactP	AdjustedP	redundant with terms	inverse redundant	gene symbols
cluster-10	KRIGE_RESPONSE_TO_TOSEDOSTAT_24HR_DN	14	1060	1060	1.32075	10.0674	1.13e-10	3.85e-07		DEURIG_T_CELL_PROLYMPHOCYTIC_LEUKEMIA_UP|KRIGE_RESPONSE_TO_TOSEDOSTAT_6HR_DN|KRIGE_RESPONSE_TO_TOSEDOSTAT_6HR_UP|MENSSEN_MYC_TARGETS|STEIN_ESRRA_TARGETS_UP|ZHU_CMV_24_HR_UP|ZHU_CMV_ALL_UP	ATP5G1|FKBP4|GAL|GAR1|HMGN5|HSP90AA1|HSPE1|ISOC2|NCL|NME4|PA2G4|RPL22L1|SERBP1|SYNGR1
cluster-10	KRIGE_RESPONSE_TO_TOSEDOSTAT_6HR_DN	10	959	959	1.04275	7.28198	8.87e-07	0.00150891	KRIGE_RESPONSE_TO_TOSEDOSTAT_24HR_DN	MENSSEN_MYC_TARGETS	ATP5G1|FKBP4|GAR1|HSP90AA1|HSPE1|NCL|NME4|PA2G4|SERBP1|SYNGR1
cluster-10	MENSSEN_MYC_TARGETS	4	57	57	7.01754	13.374	1.59e-06	0.00178669	KRIGE_RESPONSE_TO_TOSEDOSTAT_24HR_DN|KRIGE_RESPONSE_TO_TOSEDOSTAT_6HR_DN|PENG_GLUTAMINE_DEPRIVATION_DN|PENG_LEUCINE_DEPRIVATION_DN		FKBP4|HSP90AA1|HSPE1|NCL
cluster-10	WANG_TUMOR_INVASIVENESS_UP	7	429	429	1.6317	7.98288	2.87e-06	0.00178669		BASSO_B_LYMPHOCYTE_NETWORK|NAKAMURA_TUMOR_ZONE_PERIPHERAL_VS_CENTRAL_UP|SCHLOSSER_MYC_TARGETS_REPRESSED_BY_SERUM|UEDA_PERIFERAL_CLOCK|VANTVEER_BREAST_CANCER_ESR1_DN|WANG_RESPONSE_TO_GSK3_INHIBITOR_SB216763_DN	FKBP4|HNRNPAB|HSP90AA1|HSPE1|PSMG1|SERBP1|YBX1
cluster-10	DANG_MYC_TARGETS_UP	5	152	152	3.28947	10.0048	3.05e-06	0.00178669	BENPORATH_MYC_MAX_TARGETS|DANG_BOUND_BY_MYC|PUJANA_BRCA1_PCC_NETWORK	BENPORATH_MYC_MAX_TARGETS|GRADE_COLON_AND_RECTAL_CANCER_UP	HSPE1|NCL|PA2G4|PSMG1|PYCR1
cluster-10	TAKEDA_TARGETS_OF_NUP98_HOXA9_FUSION_8D_UP	5	153	153	3.26797	9.96918	3.15e-06	0.00178669			ALDH1A1|CDH1|KLF1|NMU|REXO2
cluster-10	DIAZ_CHRONIC_MEYLOGENOUS_LEUKEMIA_UP	11	1516	1516	0.725594	5.98265	7.61e-06	0.00363605		ROSS_AML_OF_FAB_M7_TYPE|WINTER_HYPOXIA_METAGENE	ALDH1A1|ATPIF1|CCT6A|CDH1|FKBP4|GAR1|HBQ1|HNRNPAB|KCNH2|KLF1|PSMG1
cluster-10	MUELLER_PLURINET	6	335	335	1.79104	7.79575	9.52e-06	0.00363605			CXADR|GAR1|HNRNPAB|HSPE1|NCL|PA2G4
cluster-10	MATSUDA_NATURAL_KILLER_DIFFERENTIATION	7	516	516	1.35659	7.14342	9.62e-06	0.00363605		UEDA_PERIFERAL_CLOCK	ATP5G1|CDH1|CXADR|FKBP4|HNRNPAB|HSP90AA1|NCL
cluster-10	CASORELLI_ACUTE_PROMYELOCYTIC_LEUKEMIA_DN	8	741	741	1.07962	6.63005	1.07e-05	0.00363605		UEDA_PERIFERAL_CLOCK	ALDH1A1|ATPIF1|FKBP4|HNRNPAB|HSP90AA1|KLF1|SERBP1|YBX1
cluster-10	PENG_LEUCINE_DEPRIVATION_DN	5	204	204	2.45098	8.50456	1.28e-05	0.0039552	PENG_GLUTAMINE_DEPRIVATION_DN	BROWN_MYELOID_CELL_DEVELOPMENT_DN|MENSSEN_MYC_TARGETS	CCT6A|FKBP4|HSP90AA1|HSPE1|NCL
cluster-10	WONG_EMBRYONIC_STEM_CELL_CORE	6	372	372	1.6129	7.32924	1.72e-05	0.00488949		FEVR_CTNNB1_TARGETS_DN	HMGN5|HNRNPAB|HSPE1|NCL|NME4|PA2G4
cluster-10	AIGNER_ZEB1_TARGETS	3	38	38	7.89474	12.3092	2.54e-05	0.00570888	ONDER_CDH1_TARGETS_2_DN|WU_CELL_MIGRATION		CDH1|CXADR|EPCAM
cluster-10	PENG_GLUTAMINE_DEPRIVATION_DN	6	401	401	1.49626	7.00733	2.63e-05	0.00570888		BROWN_MYELOID_CELL_DEVELOPMENT_DN|MENSSEN_MYC_TARGETS|NAKAMURA_TUMOR_ZONE_PERIPHERAL_VS_CENTRAL_UP|PENG_LEUCINE_DEPRIVATION_DN|UEDA_PERIFERAL_CLOCK|WANG_RESPONSE_TO_GSK3_INHIBITOR_SB216763_DN	CCT6A|FKBP4|HNRNPAB|HSP90AA1|HSPE1|NCL
cluster-10	BENPORATH_ES_1	6	402	402	1.49254	6.99682	2.67e-05	0.00570888			CXADR|EPCAM|GAL|HNRNPAB|NMU|SERBP1
cluster-10	YAMAZAKI_TCEB3_TARGETS_DN	5	238	238	2.10084	7.79392	2.68e-05	0.00570888			CDH1|EPCAM|HSP90AA1|SERBP1|YBX1
cluster-10	PENG_RAPAMYCIN_RESPONSE_DN	5	267	267	1.87266	7.29416	4.64e-05	0.00930032			ATP5G1|CCT6A|FKBP4|HSP90AA1|HSPE1
cluster-10	MOOTHA_HUMAN_MITODB_6_2002	6	489	489	1.22699	6.20252	7.93e-05	0.0136188		MOOTHA_MITOCHONDRIA	ATP5G1|ATPIF1|HSPE1|NME4|PYCR1|REXO2
cluster-10	BROWNE_HCMV_INFECTION_24HR_UP	4	153	153	2.61438	7.87883	8e-05	0.0136188			CXADR|EPCAM|FKBP4|GAL
cluster-10	ROSS_AML_OF_FAB_M7_TYPE	3	74	74	4.05405	8.66532	0.000188071	0.0288928	DIAZ_CHRONIC_MEYLOGENOUS_LEUKEMIA_UP		ALDH1A1|KCNH2|KLF1
cluster-10	WEI_MYCN_TARGETS_WITH_E_BOX	7	832	832	0.841346	5.23459	0.000198738	0.0288928		RHEIN_ALL_GLUCOCORTICOID_THERAPY_DN	ATP5G1|CCT6A|FKBP4|PA2G4|PSMG1|REXO2|SERBP1
cluster-10	WU_CELL_MIGRATION	4	195	195	2.05128	6.86846	0.00020371	0.0288928	ONDER_CDH1_TARGETS_2_DN	AIGNER_ZEB1_TARGETS|JAEGER_METASTASIS_DN|ONDER_CDH1_TARGETS_2_DN	CDH1|CXADR|EPCAM|NMU
cluster-10	MSigDB_Myc_Targets_3X-Rvista	5	370	370	1.35135	6.00157	0.000214962	0.0289359	MSigDB_Myc_Targets_2X-Rvista		HSPE1|KCNH2|NCL|PA2G4|PYCR1
cluster-10	BERENJENO_TRANSFORMED_BY_RHOA_UP	6	590	590	1.01695	5.4966	0.000221014	0.0289359	LEE_BMP2_TARGETS_DN		CCT6A|FKBP4|GAR1|HMGN5|HSP90AA1|PA2G4
cluster-10	PUJANA_CHEK2_PCC_NETWORK	7	871	871	0.803674	5.0685	0.000263148	0.0319913	PUJANA_BRCA1_PCC_NETWORK	BASSO_B_LYMPHOCYTE_NETWORK|NAKAMURA_TUMOR_ZONE_PERIPHERAL_VS_CENTRAL_UP	HNRNPAB|HSP90AA1|HSPE1|NCL|PA2G4|SERBP1|YBX1
cluster-10	PUJANA_BRCA1_PCC_NETWORK	10	1863	1863	0.536769	4.49282	0.000283429	0.0332687		BASSO_B_LYMPHOCYTE_NETWORK|BENPORATH_MYC_MAX_TARGETS|DANG_MYC_TARGETS_UP|GRADE_COLON_AND_RECTAL_CANCER_UP|HEDENFALK_BREAST_CANCER_BRCA1_VS_BRCA2|NAKAMURA_TUMOR_ZONE_PERIPHERAL_VS_CENTRAL_UP|PUJANA_CHEK2_PCC_NETWORK|RHEIN_ALL_GLUCOCORTICOID_THERAPY_DN|SCHLOSSER_MYC_TARGETS_REPRESSED_BY_SERUM|SEIDEN_ONCOGENESIS_BY_MET|TARTE_PLASMA_CELL_VS_PLASMABLAST_DN|VANTVEER_BREAST_CANCER_ESR1_DN	CCT6A|HNRNPAB|HSP90AA1|HSPE1|NCL|PA2G4|PSMG1|PYCR1|SERBP1|YBX1
cluster-10	SCHUHMACHER_MYC_TARGETS_UP	3	89	89	3.37079	7.84229	0.000324458	0.0368151			FKBP4|HSPE1|PYCR1
cluster-10	SEIDEN_ONCOGENESIS_BY_MET	3	94	94	3.19149	7.61168	0.000381016	0.0404186	PUJANA_BRCA1_PCC_NETWORK		CCT6A|HSP90AA1|SERBP1
cluster-10	LIU_PROSTATE_CANCER_UP	3	94	94	3.19149	7.61168	0.000381016	0.0404186			EPCAM|PYCR1|RPL22L1
cluster-10	LEE_BMP2_TARGETS_DN	7	930	930	0.752688	4.83531	0.000391837	0.0404186		BERENJENO_TRANSFORMED_BY_RHOA_UP|UEDA_PERIFERAL_CLOCK	CCT6A|FKBP4|GAR1|HMGN5|HNRNPAB|HSP90AA1|PA2G4
cluster-10	CAIRO_HEPATOBLASTOMA_CLASSES_UP	6	684	684	0.877193	4.97461	0.000487269	0.0487842		HEDENFALK_BREAST_CANCER_BRCA1_VS_BRCA2|RHEIN_ALL_GLUCOCORTICOID_THERAPY_DN|VANTVEER_BREAST_CANCER_ESR1_DN	CCT6A|EPCAM|NCL|PSMG1|SERBP1|YBX1
cluster-10	MARTENS_TRETINOIN_RESPONSE_DN	7	985	985	0.71066	4.635	0.000553496	0.0523361		HEDENFALK_BREAST_CANCER_BRCA1_VS_BRCA2|TARTE_PLASMA_CELL_VS_PLASMABLAST_DN	ATP5G1|CCT6A|HSPE1|KLF1|PA2G4|SERBP1|YBX1
cluster-10	ALFANO_MYC_TARGETS	4	269	269	1.48699	5.68173	0.000688144	0.0600626			FKBP4|KCNH2|PSMG1|PYCR1
cluster-10	DODD_NASOPHARYNGEAL_CARCINOMA_DN	8	1386	1386	0.577201	4.22941	0.000834205	0.0709909		BROWN_MYELOID_CELL_DEVELOPMENT_DN|GRADE_COLON_AND_RECTAL_CANCER_UP|TARTE_PLASMA_CELL_VS_PLASMABLAST_DN	CCT6A|FKBP4|HNRNPAB|HSPE1|NCL|PA2G4|PSMG1|YBX1
cluster-10	MOOTHA_MITOCHONDRIA	5	502	502	0.996016	4.93707	0.000864786	0.0717983	MOOTHA_HUMAN_MITODB_6_2002		ATP5G1|ATPIF1|HSPE1|NME4|PYCR1
cluster-10	ZHU_CMV_24_HR_UP	3	126	126	2.38095	6.46829	0.000895433	0.0725727	KRIGE_RESPONSE_TO_TOSEDOSTAT_24HR_DN|ZHU_CMV_ALL_UP	ZHU_CMV_ALL_UP	FKBP4|GAL|HSPE1
cluster-10	HSIAO_HOUSEKEEPING_GENES	5	509	509	0.982318	4.89163	0.00092015	0.0728417			ATP5G1|FKBP4|HSP90AA1|NCL|YBX1
cluster-10	MCBRYAN_PUBERTAL_BREAST_4_5WK_UP	4	302	302	1.3245	5.29221	0.00105839	0.0800616		SCHAEFFER_PROSTATE_DEVELOPMENT_48HR_UP|TAKEDA_TARGETS_OF_NUP98_HOXA9_FUSION_10D_UP	ALDH1A1|ATPIF1|CDH1|EPCAM
cluster-10	HELLER_HDAC_TARGETS_DN	4	323	323	1.23839	5.07408	0.00135637	0.0982355			FKBP4|HNRNPAB|HSPE1|NMU
cluster-10	BROWN_MYELOID_CELL_DEVELOPMENT_DN	3	154	154	1.94805	5.76665	0.00159574	0.106508	DODD_NASOPHARYNGEAL_CARCINOMA_DN|PENG_GLUTAMINE_DEPRIVATION_DN|PENG_LEUCINE_DEPRIVATION_DN		CCT6A|FKBP4|NCL
cluster-10	BASSO_B_LYMPHOCYTE_NETWORK	3	154	154	1.94805	5.76665	0.00159574	0.106508	PUJANA_BRCA1_PCC_NETWORK|PUJANA_CHEK2_PCC_NETWORK|WANG_TUMOR_INVASIVENESS_UP		HNRNPAB|HSPE1|SERBP1
cluster-10	ZHU_CMV_ALL_UP	3	162	162	1.85185	5.599	0.00184425	0.120728	KRIGE_RESPONSE_TO_TOSEDOSTAT_24HR_DN|ZHU_CMV_24_HR_UP	ZHU_CMV_24_HR_UP	FKBP4|GAL|HSPE1
cluster-10	SCHLOSSER_MYC_TARGETS_REPRESSED_BY_SERUM	3	164	164	1.82927	5.55893	0.00190994	0.122669	BLALOCK_ALZHEIMERS_DISEASE_DN|PUJANA_BRCA1_PCC_NETWORK|WANG_TUMOR_INVASIVENESS_UP		HSPE1|PSMG1|SERBP1
cluster-10	BRUINS_UVC_RESPONSE_LATE	7	1225	1225	0.571429	3.90652	0.00198369	0.125046			CXADR|FAM89A|NMU|PA2G4|PSMG1|PYCR1|RPL22L1
cluster-10	HEDENFALK_BREAST_CANCER_BRCA1_VS_BRCA2	3	176	176	1.70455	5.33229	0.00233482	0.134707	CAIRO_HEPATOBLASTOMA_CLASSES_UP|MARTENS_TRETINOIN_RESPONSE_DN|PUJANA_BRCA1_PCC_NETWORK		CCT6A|SERBP1|YBX1
cluster-10	MSigDB_Myc_Targets_2X-Rvista	6	943	1715	0.636267	3.92833	0.00255413	0.144905		MSigDB_Myc_Targets_3X-Rvista	HSPE1|KCNH2|NCL|PA2G4|PYCR1|SERBP1
cluster-10	UEDA_PERIFERAL_CLOCK	3	186	186	1.6129	5.15958	0.0027304	0.145223	CASORELLI_ACUTE_PROMYELOCYTIC_LEUKEMIA_DN|LEE_BMP2_TARGETS_DN|MATSUDA_NATURAL_KILLER_DIFFERENTIATION|PENG_GLUTAMINE_DEPRIVATION_DN|WANG_RESPONSE_TO_GSK3_INHIBITOR_SB216763_DN|WANG_TUMOR_INVASIVENESS_UP		FKBP4|HNRNPAB|HSP90AA1
cluster-10	LEI_MYB_TARGETS	4	394	394	1.01523	4.46168	0.00279584	0.146176	FLECHNER_BIOPSY_KIDNEY_TRANSPLANT_REJECTED_VS_OK_DN	FLECHNER_BIOPSY_KIDNEY_TRANSPLANT_REJECTED_VS_OK_DN	CDH1|EPCAM|HSPE1|SERBP1
cluster-10	DANG_BOUND_BY_MYC	7	1307	1307	0.535578	3.69875	0.0028648	0.146176		BENPORATH_MYC_MAX_TARGETS|DANG_MYC_TARGETS_UP|GRADE_COLON_AND_RECTAL_CANCER_UP	GAL|HSPE1|KLF1|NCL|PA2G4|PSMG1|PYCR1
cluster-10	KINSEY_TARGETS_OF_EWSR1_FLII_FUSION_UP	7	1308	1308	0.535168	3.69632	0.00287715	0.146176		VANTVEER_BREAST_CANCER_ESR1_DN	HMGN5|HNRNPAB|HSP90AA1|PA2G4|PSMG1|SERBP1|YBX1
cluster-10	WANG_RESPONSE_TO_GSK3_INHIBITOR_SB216763_DN	4	402	402	0.995025	4.40225	0.00300541	0.149505	PENG_GLUTAMINE_DEPRIVATION_DN|WANG_TUMOR_INVASIVENESS_UP	NAKAMURA_TUMOR_ZONE_PERIPHERAL_VS_CENTRAL_UP|UEDA_PERIFERAL_CLOCK	FKBP4|HNRNPAB|HSP90AA1|HSPE1
cluster-10	LI_AMPLIFIED_IN_LUNG_CANCER	3	193	193	1.5544	5.04631	0.0030305	0.149505			CDH1|HSPE1|NME4
cluster-10	SMID_BREAST_CANCER_LUMINAL_B_DN	5	670	670	0.746269	4.03456	0.00307726	0.149643		SMID_BREAST_CANCER_RELAPSE_IN_BONE_DN	ALDH1A1|GAL|NMU|SYNGR1|YBX1
cluster-10	BLALOCK_ALZHEIMERS_DISEASE_DN	7	1368	1368	0.511696	3.55461	0.00369745	0.174807		SCHLOSSER_MYC_TARGETS_REPRESSED_BY_SERUM	ATPIF1|EPCAM|HSP90AA1|HSPE1|PSMG1|SERBP1|SYNGR1
cluster-10	KIM_MYC_AMPLIFICATION_TARGETS_UP	3	210	210	1.42857	4.79388	0.00384171	0.179085			FAM89A|NCL|PSMG1
cluster-10	TAKEDA_TARGETS_OF_NUP98_HOXA9_FUSION_10D_UP	3	211	211	1.4218	4.77993	0.00389315	0.179085	MCBRYAN_PUBERTAL_BREAST_4_5WK_UP|SCHAEFFER_PROSTATE_DEVELOPMENT_48HR_UP	SCHAEFFER_PROSTATE_DEVELOPMENT_48HR_UP	ALDH1A1|CDH1|EPCAM
cluster-10	YAGI_AML_FAB_MARKERS	3	218	218	1.37615	4.68482	0.00426507	0.193416			ALDH1A1|CXADR|PSMG1
cluster-10	SHEPARD_CRUSH_AND_BURN_MUTANT_UP	3	220	220	1.36364	4.65843	0.00437516	0.193416			ATPIF1|GAR1|REXO2
cluster-10	GOTZMANN_EPITHELIAL_TO_MESENCHYMAL_TRANSITION_DN	3	224	224	1.33929	4.60664	0.00460052	0.19823			ATP5G1|CDH1|PA2G4
cluster-10	YAGI_AML_WITH_T_8_21_TRANSLOCATION	4	468	468	0.854701	3.96661	0.00516077	0.214235			ATP5G1|EPCAM|SYNGR1|YBX1
cluster-10	WANG_CISPLATIN_RESPONSE_AND_XPC_UP	3	237	237	1.26582	4.4469	0.00538121	0.218067			ATP5G1|CDH1|PYCR1
cluster-10	CHARAFE_BREAST_CANCER_LUMINAL_VS_MESENCHYMAL_UP	4	498	498	0.803213	3.79518	0.00641611	0.256946		LIM_MAMMARY_STEM_CELL_DN	CDH1|EPCAM|FKBP4|SYNGR1
cluster-10	YOSHIMURA_MAPK8_TARGETS_UP	7	1536	1536	0.455729	3.19587	0.00696635	0.259588			ALDH1A1|EPCAM|FKBP4|GAL|KCNH2|NMU|SYNGR1
cluster-10	WINTER_HYPOXIA_METAGENE	3	262	262	1.14504	4.17153	0.00709607	0.259588	DIAZ_CHRONIC_MEYLOGENOUS_LEUKEMIA_UP		ALDH1A1|CCT6A|FKBP4
cluster-10	ONDER_CDH1_TARGETS_2_DN	4	514	514	0.77821	3.70931	0.00716241	0.259588	WU_CELL_MIGRATION	AIGNER_ZEB1_TARGETS|JAEGER_METASTASIS_DN|WU_CELL_MIGRATION	CDH1|CXADR|EPCAM|NMU
cluster-10	VANTVEER_BREAST_CANCER_ESR1_DN	3	264	264	1.13636	4.15108	0.0072457	0.259588	CAIRO_HEPATOBLASTOMA_CLASSES_UP|KINSEY_TARGETS_OF_EWSR1_FLII_FUSION_UP|PUJANA_BRCA1_PCC_NETWORK|WANG_TUMOR_INVASIVENESS_UP		PSMG1|SERBP1|YBX1
cluster-10	SCHAEFFER_PROSTATE_DEVELOPMENT_6HR_DN	4	518	518	0.772201	3.6884	0.00735762	0.259588			ALDH1A1|CXADR|EPCAM|FKBP4
cluster-10	BENPORATH_MYC_TARGETS_WITH_EBOX	3	266	266	1.12782	4.13085	0.0073972	0.259588			HSP90AA1|KLF1|NCL
cluster-10	JAEGER_METASTASIS_DN	3	275	275	1.09091	4.04233	0.00810228	0.275802	BENPORATH_NANOG_TARGETS|ONDER_CDH1_TARGETS_2_DN|WU_CELL_MIGRATION		CDH1|CXADR|NMU
cluster-10	MEISSNER_BRAIN_HCP_WITH_H3K27ME3	3	283	283	1.06007	3.96693	0.00876136	0.295284			EPCAM|FAM89A|GAL
cluster-10	SENESE_HDAC3_TARGETS_DN	4	556	556	0.719424	3.49992	0.00939087	0.30737			ATPIF1|HMGN5|NME4|NMU
cluster-10	PASQUALUCCI_LYMPHOMA_BY_GC_STAGE_UP	3	292	292	1.0274	3.88554	0.00953963	0.309266			EPCAM|PYCR1|REXO2
cluster-10	IVANOVA_HEMATOPOIESIS_LATE_PROGENITOR	4	568	568	0.704225	3.44392	0.0101023	0.324417			CXADR|FAM178B|KLF1|SERBP1
cluster-10	CREIGHTON_ENDOCRINE_THERAPY_RESISTANCE_1	4	576	576	0.694444	3.40744	0.0105957	0.332161			FAM178B|FKBP4|PA2G4|RPL22L1
cluster-10	SWEET_LUNG_CANCER_KRAS_UP	4	580	580	0.689655	3.38946	0.0108481	0.332532			ATP5G1|EPCAM|FKBP4|NCL
cluster-10	FLECHNER_BIOPSY_KIDNEY_TRANSPLANT_REJECTED_VS_OK_DN	4	585	585	0.683761	3.3672	0.0111692	0.332532	LEI_MYB_TARGETS	LEI_MYB_TARGETS	CDH1|EPCAM|HSPE1|SERBP1
cluster-10	NAKAMURA_TUMOR_ZONE_PERIPHERAL_VS_CENTRAL_UP	3	310	310	0.967742	3.73264	0.0112147	0.332532	PENG_GLUTAMINE_DEPRIVATION_DN|PUJANA_BRCA1_PCC_NETWORK|PUJANA_CHEK2_PCC_NETWORK|WANG_RESPONSE_TO_GSK3_INHIBITOR_SB216763_DN|WANG_TUMOR_INVASIVENESS_UP		HNRNPAB|HSP90AA1|HSPE1
cluster-10	TIEN_INTESTINE_PROBIOTICS_24HR_UP	4	586	586	0.682594	3.36278	0.0112342	0.332532			CXADR|FKBP4|HNRNPAB|HSPE1
cluster-10	BENPORATH_MYC_MAX_TARGETS	5	918	918	0.544662	3.14247	0.0114521	0.333189	DANG_BOUND_BY_MYC|DANG_MYC_TARGETS_UP|PUJANA_BRCA1_PCC_NETWORK	DANG_MYC_TARGETS_UP|GRADE_COLON_AND_RECTAL_CANCER_UP	HSPE1|NCL|PA2G4|PSMG1|PYCR1
cluster-10	GRADE_COLON_AND_RECTAL_CANCER_UP	3	324	324	0.925926	3.62186	0.0126284	0.358227	BENPORATH_MYC_MAX_TARGETS|DANG_BOUND_BY_MYC|DANG_MYC_TARGETS_UP|DODD_NASOPHARYNGEAL_CARCINOMA_DN|PUJANA_BRCA1_PCC_NETWORK		HSPE1|PA2G4|PSMG1
cluster-10	HORIUCHI_WTAP_TARGETS_DN	3	326	326	0.920245	3.60657	0.0128384	0.359033			CXADR|HSP90AA1|RPL22L1
cluster-10	BORCZUK_MALIGNANT_MESOTHELIOMA_UP	3	327	327	0.917431	3.59897	0.0129441	0.359033			FKBP4|PYCR1|SERBP1
cluster-10	FEVR_CTNNB1_TARGETS_DN	4	616	616	0.649351	3.23458	0.0132985	0.359033	WONG_EMBRYONIC_STEM_CELL_CORE		HMGN5|HNRNPAB|NCL|PA2G4
cluster-10	TARTE_PLASMA_CELL_VS_PLASMABLAST_DN	3	362	362	0.828729	3.35131	0.0169641	0.434179	DODD_NASOPHARYNGEAL_CARCINOMA_DN|MARTENS_TRETINOIN_RESPONSE_DN|PUJANA_BRCA1_PCC_NETWORK		CCT6A|HSPE1|YBX1
cluster-10	SMID_BREAST_CANCER_RELAPSE_IN_BONE_DN	3	378	378	0.793651	3.24859	0.0190106	0.471337	SMID_BREAST_CANCER_BASAL_UP|SMID_BREAST_CANCER_LUMINAL_B_DN		GAL|NMU|YBX1
cluster-10	KRIGE_RESPONSE_TO_TOSEDOSTAT_6HR_UP	5	1059	1059	0.472144	2.76323	0.0201593	0.490159	KRIGE_RESPONSE_TO_TOSEDOSTAT_24HR_DN		GAL|HMGN5|ISOC2|PA2G4|RPL22L1
cluster-10	BENPORATH_NANOG_TARGETS	5	1085	1085	0.460829	2.70018	0.0221413	0.522323		JAEGER_METASTASIS_DN	ATPIF1|CDH1|CXADR|ISOC2|NMU
cluster-10	SMID_BREAST_CANCER_BASAL_UP	4	720	720	0.555556	2.84616	0.022285	0.522323		SMID_BREAST_CANCER_RELAPSE_IN_BONE_DN	CXADR|GAL|NMU|YBX1
cluster-10	STEIN_ESRRA_TARGETS_UP	3	407	407	0.737101	3.07648	0.0230572	0.533923	KRIGE_RESPONSE_TO_TOSEDOSTAT_24HR_DN		ATP5G1|ISOC2|SYNGR1
cluster-10	RHEIN_ALL_GLUCOCORTICOID_THERAPY_DN	3	416	416	0.721154	3.02635	0.0244017	0.553756	CAIRO_HEPATOBLASTOMA_CLASSES_UP|PUJANA_BRCA1_PCC_NETWORK|WEI_MYCN_TARGETS_WITH_E_BOX		CCT6A|PSMG1|SERBP1
cluster-10	KOYAMA_SEMA3B_TARGETS_DN	3	430	430	0.697674	2.95117	0.0265769	0.581599			CXADR|NMNAT3|SYNGR1
cluster-10	DEURIG_T_CELL_PROLYMPHOCYTIC_LEUKEMIA_UP	3	433	433	0.692841	2.93548	0.0270562	0.58273	KRIGE_RESPONSE_TO_TOSEDOSTAT_24HR_DN		GAL|HMGN5|SERBP1
cluster-10	KIM_BIPOLAR_DISORDER_OLIGODENDROCYTE_DENSITY_CORR_UP	4	766	766	0.522193	2.69667	0.0272192	0.58273			ATP5G1|HNRNPAB|NCL|YBX1
cluster-10	MIKKELSEN_MCV6_HCP_WITH_H3K27ME3	3	449	449	0.668151	2.85414	0.0296915	0.59245			GAL|HBQ1|KCNH2
cluster-10	HAN_SATB1_TARGETS_DN	3	472	472	0.635593	2.74366	0.0337119	0.616964			CDH1|CXADR|SYNGR1
cluster-10	SHEDDEN_LUNG_CANCER_POOR_SURVIVAL_A6	3	475	475	0.631579	2.72977	0.0342564	0.62026			FKBP4|NMU|PA2G4
cluster-10	CUI_TCF21_TARGETS_2_UP	3	476	476	0.630252	2.72516	0.0344389	0.620265			FKBP4|PA2G4|PYCR1
cluster-10	LIM_MAMMARY_STEM_CELL_DN	3	481	481	0.623701	2.70232	0.0353593	0.628069	CHARAFE_BREAST_CANCER_LUMINAL_VS_MESENCHYMAL_UP		CDH1|EPCAM|SYNGR1
cluster-10	GARY_CD5_TARGETS_DN	3	490	490	0.612245	2.66198	0.0370482	0.637254			CCT6A|GAR1|SERBP1
cluster-10	ENK_UV_RESPONSE_KERATINOCYTE_DN	3	527	527	0.56926	2.50568	0.0444242	0.700093			CXADR|HSPE1|PSMG1
cluster-10	SCHAEFFER_PROSTATE_DEVELOPMENT_48HR_UP	3	534	534	0.561798	2.4777	0.0458973	0.712523	MCBRYAN_PUBERTAL_BREAST_4_5WK_UP|TAKEDA_TARGETS_OF_NUP98_HOXA9_FUSION_10D_UP	TAKEDA_TARGETS_OF_NUP98_HOXA9_FUSION_10D_UP	ALDH1A1|CDH1|EPCAM
cluster-11	Gene-Set Name	Number Changed	Number Measured	Number in Gene-Set	Percent Changed	Z Score	FisherExactP	AdjustedP	redundant with terms	inverse redundant	gene symbols
cluster-11	DIAZ_CHRONIC_MEYLOGENOUS_LEUKEMIA_UP	17	1516	1516	1.12137	10.3139	3.08e-12	1.05e-08		AMUNDSON_RESPONSE_TO_ARSENITE|BLUM_RESPONSE_TO_SALIRASIB_DN|DACOSTA_UV_RESPONSE_VIA_ERCC3_COMMON_DN|DEBIASI_APOPTOSIS_BY_REOVIRUS_INFECTION_DN|ENK_UV_RESPONSE_EPIDERMIS_DN|FLECHNER_BIOPSY_KIDNEY_TRANSPLANT_REJECTED_VS_OK_DN|HERNANDEZ_MITOTIC_ARREST_BY_DOCETAXEL_2_UP|HOEBEKE_LYMPHOID_STEM_CELL_DN|KIM_RESPONSE_TO_TSA_AND_DECITABINE_UP|KIM_WT1_TARGETS_UP|MULLIGHAN_MLL_SIGNATURE_1_DN|OKUMURA_INFLAMMA…	C1QBP|CDC42BPA|CSF1|DLC1|FHL2|FSCN1|GATA1|GCSH|ISYNA1|MAP7|MARCKSL1|MPST|MYC|PKIG|SLC27A2|SLC39A8|TFR2
cluster-11	ROSS_AML_OF_FAB_M7_TYPE	7	74	74	9.45946	21.0065	1.16e-11	1.97e-08			APOC1|DLC1|FHL2|GATA1|PNMT|RYR3|TFR2
cluster-11	TAKEDA_TARGETS_OF_NUP98_HOXA9_FUSION_8D_UP	6	153	153	3.92157	12.2675	8.11e-08	9.2e-05		AMUNDSON_RESPONSE_TO_ARSENITE	APOC1|CMBL|DLC1|FHL2|ISYNA1|MAP7
cluster-11	GRAHAM_CML_QUIESCENT_VS_NORMAL_QUIESCENT_UP	5	90	90	5.55556	13.4607	1.92e-07	0.000163016			APOC1|DLC1|MPST|PKIG|TFR2
cluster-11	JAATINEN_HEMATOPOIETIC_STEM_CELL_UP	7	333	333	2.1021	9.41648	4.2e-07	0.000286076		BLUM_RESPONSE_TO_SALIRASIB_DN|DUTERTRE_ESTRADIOL_RESPONSE_24HR_UP|KIM_RESPONSE_TO_TSA_AND_DECITABINE_UP	CDK4|GCSH|ISYNA1|MAP7|MYB|SLC27A2|SLC39A8
cluster-11	WU_HBX_TARGETS_3_UP	3	21	21	14.2857	16.9682	3.69e-06	0.00209599	GRAESSMANN_APOPTOSIS_BY_DOXORUBICIN_DN|PUJANA_BRCA1_PCC_NETWORK|ZHANG_RESPONSE_TO_CANTHARIDIN_DN		CDK4|MYB|MYC
cluster-11	ZHANG_RESPONSE_TO_CANTHARIDIN_DN	4	76	76	5.26316	11.6971	4.45e-06	0.00216475		DUTERTRE_ESTRADIOL_RESPONSE_6HR_UP|WU_HBX_TARGETS_3_UP	CDK4|MYB|MYC|SLC27A2
cluster-11	HOEBEKE_LYMPHOID_STEM_CELL_DN	4	95	95	4.21053	10.3921	1.08e-05	0.00461	DIAZ_CHRONIC_MEYLOGENOUS_LEUKEMIA_UP		C1QBP|FHL2|SLC39A8|TFR2
cluster-11	TONKS_TARGETS_OF_RUNX1_RUNX1T1_FUSION_HSC_DN	5	219	219	2.28311	8.32039	1.53e-05	0.00579163	DIAZ_CHRONIC_MEYLOGENOUS_LEUKEMIA_UP		CSF1|FHL2|GATA1|SLC27A2|TFR2
cluster-11	HATADA_METHYLATED_IN_LUNG_CANCER_UP	6	402	402	1.49254	7.13359	2.2e-05	0.00713388			CSF1|DLC1|ISYNA1|NECAB1|PNMT|RYR3
cluster-11	PEDERSEN_METASTASIS_BY_ERBB2_ISOFORM_4	4	115	115	3.47826	9.37827	2.31e-05	0.00713388			DLC1|FHL2|MYB|NECAB1
cluster-11	CASORELLI_ACUTE_PROMYELOCYTIC_LEUKEMIA_DN	7	741	741	0.944669	5.79138	7.8e-05	0.0221389			APOC1|CDC42BPA|DLC1|FHL2|MAP7|SLC27A2|TFR2
cluster-11	HERNANDEZ_MITOTIC_ARREST_BY_DOCETAXEL_2_UP	3	77	77	3.8961	8.6285	0.000192242	0.0467423	DIAZ_CHRONIC_MEYLOGENOUS_LEUKEMIA_UP		CSF1|MAP7|MARCKSL1
cluster-11	TENEDINI_MEGAKARYOCYTE_MARKERS	3	83	83	3.61446	8.28671	0.00024004	0.0538286			GATA1|MYB|MYC
cluster-11	ADDYA_ERYTHROID_DIFFERENTIATION_BY_HEMIN	3	86	86	3.48837	8.12906	0.000266573	0.0538286	NUYTTEN_EZH2_TARGETS_DN		APOC1|MYB|SLC27A2
cluster-11	YAGI_AML_FAB_MARKERS	4	218	218	1.83486	6.55992	0.00027484	0.0538286			CDC42BPA|DLC1|PKIG|RYR3
cluster-11	SCHUHMACHER_MYC_TARGETS_UP	3	89	89	3.37079	7.97926	0.000294933	0.0538286	GRAESSMANN_APOPTOSIS_BY_DOXORUBICIN_DN|HEDENFALK_BREAST_CANCER_BRCA1_VS_BRCA2|PUJANA_BRCA1_PCC_NETWORK|PUJANA_CHEK2_PCC_NETWORK|WELCSH_BRCA1_TARGETS_DN	HEDENFALK_BREAST_CANCER_BRCA1_VS_BRCA2|WELCSH_BRCA1_TARGETS_DN	CDK4|GCSH|MYC
cluster-11	RHEIN_ALL_GLUCOCORTICOID_THERAPY_DN	5	416	416	1.20192	5.69229	0.000316267	0.0538286	GRAESSMANN_APOPTOSIS_BY_DOXORUBICIN_DN	BROWN_MYELOID_CELL_DEVELOPMENT_DN|PENG_GLUTAMINE_DEPRIVATION_DN|PROVENZANI_METASTASIS_UP	C1QBP|CDK4|GCSH|MARCKSL1|MYB
cluster-11	STEIN_ESR1_TARGETS	3	93	93	3.22581	7.79061	0.000335681	0.0538688	DIAZ_CHRONIC_MEYLOGENOUS_LEUKEMIA_UP		FHL2|SLC27A2|SLC39A8
cluster-11	DUAN_PRDM5_TARGETS	3	96	96	3.125	7.65672	0.00036851	0.0545395			EMID1|MYB|MYC
cluster-11	PUJANA_BREAST_CANCER_LIT_INT_NETWORK	3	118	118	2.54237	6.83207	0.00067362	0.0951067	LEI_MYB_TARGETS	LEI_MYB_TARGETS	CDK4|FHL2|MYC
cluster-11	KRIGE_RESPONSE_TO_TOSEDOSTAT_24HR_DN	7	1060	1060	0.660377	4.49573	0.000698492	0.0951067		KRIGE_RESPONSE_TO_TOSEDOSTAT_6HR_DN	C1QBP|FSCN1|GCSH|MYB|MYC|PVT1|SLC39A3
cluster-11	SCHAEFFER_PROSTATE_DEVELOPMENT_6HR_DN	5	518	518	0.965251	4.94012	0.000856696	0.110545			CDK4|EMID1|FSCN1|MARCKSL1|PDZD8
cluster-11	KIM_RESPONSE_TO_TSA_AND_DECITABINE_UP	3	135	135	2.22222	6.33385	0.000995155	0.120982	DIAZ_CHRONIC_MEYLOGENOUS_LEUKEMIA_UP|JAATINEN_HEMATOPOIETIC_STEM_CELL_UP		ISYNA1|MAP7|SLC27A2
cluster-11	CREIGHTON_ENDOCRINE_THERAPY_RESISTANCE_4	4	315	315	1.26984	5.2592	0.0010948	0.128507		DUTERTRE_ESTRADIOL_RESPONSE_6HR_UP	DLC1|MYB|MYC|SLC27A2
cluster-11	CREIGHTON_ENDOCRINE_THERAPY_RESISTANCE_1	5	576	576	0.868056	4.59763	0.00137489	0.154652			CDK4|DLC1|MYC|NECAB1|PVT1
cluster-11	BROWN_MYELOID_CELL_DEVELOPMENT_DN	3	154	154	1.94805	5.87415	0.00145384	0.154652	GRAESSMANN_APOPTOSIS_BY_DOXORUBICIN_DN|PUJANA_BRCA1_PCC_NETWORK|RHEIN_ALL_GLUCOCORTICOID_THERAPY_DN		C1QBP|CDK4|MYB
cluster-11	BOSCO_ALLERGEN_INDUCED_TH2_ASSOCIATED_MODULE	3	154	154	1.94805	5.87415	0.00145384	0.154652			CSF1|LINC00152|SLC39A8
cluster-11	GRAESSMANN_APOPTOSIS_BY_DOXORUBICIN_DN	9	1963	1963	0.458482	3.80202	0.00150078	0.154808		BROWN_MYELOID_CELL_DEVELOPMENT_DN|CONCANNON_APOPTOSIS_BY_EPOXOMICIN_DN|GRAESSMANN_RESPONSE_TO_MC_AND_DOXORUBICIN_DN|HEDENFALK_BREAST_CANCER_BRCA1_VS_BRCA2|MITSIADES_RESPONSE_TO_APLIDIN_DN|PENG_GLUTAMINE_DEPRIVATION_DN|PROVENZANI_METASTASIS_UP|PUJANA_CHEK2_PCC_NETWORK|RHEIN_ALL_GLUCOCORTICOID_THERAPY_DN|SANSOM_APC_TARGETS_REQUIRE_MYC|SCHUHMACHER_MYC_TARGETS_UP|WELCSH_BRCA1_TARGETS_DN|WU_HBX_TARGET…	C1QBP|CDC42BPA|CDK4|CMBL|GCSH|MARCKSL1|MYB|MYC|SLC39A3
cluster-11	HEDENFALK_BREAST_CANCER_BRCA1_VS_BRCA2	3	176	176	1.70455	5.43393	0.00212882	0.201292	GRAESSMANN_APOPTOSIS_BY_DOXORUBICIN_DN|PUJANA_BRCA1_PCC_NETWORK|PUJANA_CHEK2_PCC_NETWORK|SCHUHMACHER_MYC_TARGETS_UP|WELCSH_BRCA1_TARGETS_DN	SCHUHMACHER_MYC_TARGETS_UP|WELCSH_BRCA1_TARGETS_DN	CDK4|GCSH|MYC
cluster-11	WELCSH_BRCA1_TARGETS_DN	3	180	180	1.66667	5.36227	0.0022692	0.203272	GRAESSMANN_APOPTOSIS_BY_DOXORUBICIN_DN|HEDENFALK_BREAST_CANCER_BRCA1_VS_BRCA2|PUJANA_BRCA1_PCC_NETWORK|PUJANA_CHEK2_PCC_NETWORK|SCHUHMACHER_MYC_TARGETS_UP	HEDENFALK_BREAST_CANCER_BRCA1_VS_BRCA2|SCHUHMACHER_MYC_TARGETS_UP	CDK4|GCSH|MYC
cluster-11	CONCANNON_APOPTOSIS_BY_EPOXOMICIN_DN	3	185	185	1.62162	5.27581	0.00245261	0.214069	GRAESSMANN_APOPTOSIS_BY_DOXORUBICIN_DN		MARCKSL1|MYB|MYC
cluster-11	OKUMURA_INFLAMMATORY_RESPONSE_LPS	3	194	194	1.54639	5.12825	0.00280541	0.227372	DIAZ_CHRONIC_MEYLOGENOUS_LEUKEMIA_UP		FSCN1|MARCKSL1|SLC27A2
cluster-11	BURTON_ADIPOGENESIS_6	3	199	199	1.50754	5.05039	0.00301427	0.234539			APOC1|CMBL|GCSH
cluster-11	YAO_TEMPORAL_RESPONSE_TO_PROGESTERONE_CLUSTER_17	3	207	207	1.44928	4.9314	0.00336797	0.243622	GRAESSMANN_APOPTOSIS_BY_DOXORUBICIN_DN		CDK4|CMBL|MARCKSL1
cluster-11	SHEDDEN_LUNG_CANCER_GOOD_SURVIVAL_A4	3	210	210	1.42857	4.88844	0.00350689	0.243622	DIAZ_CHRONIC_MEYLOGENOUS_LEUKEMIA_UP		CDC42BPA|DLC1|SLC39A8
cluster-11	PROVENZANI_METASTASIS_UP	3	215	215	1.39535	4.81873	0.00374617	0.250039	GRAESSMANN_APOPTOSIS_BY_DOXORUBICIN_DN|RHEIN_ALL_GLUCOCORTICOID_THERAPY_DN		GCSH|MARCKSL1|MYB
cluster-11	SANSOM_APC_TARGETS_REQUIRE_MYC	3	221	221	1.35747	4.73802	0.00404623	0.251362	GRAESSMANN_APOPTOSIS_BY_DOXORUBICIN_DN		CDC42BPA|CDK4|MYC
cluster-11	MARTINEZ_RB1_TARGETS_UP	5	755	755	0.662252	3.77954	0.00444415	0.253633		ENK_UV_RESPONSE_EPIDERMIS_DN|MARTINEZ_RB1_AND_TP53_TARGETS_UP	CDC42BPA|FHL2|FSCN1|PKIG|SLC39A3
cluster-11	TONKS_TARGETS_OF_RUNX1_RUNX1T1_FUSION_MONOCYTE_UP	3	229	229	1.31004	4.63508	0.00446857	0.253633	DIAZ_CHRONIC_MEYLOGENOUS_LEUKEMIA_UP		C1QBP|CSF1|GCSH
cluster-11	MCBRYAN_PUBERTAL_BREAST_3_4WK_UP	3	231	231	1.2987	4.61013	0.00457819	0.253633			FSCN1|MYB|SLC39A8
cluster-11	KIM_WT1_TARGETS_UP	3	232	232	1.2931	4.59776	0.0046336	0.253633	DIAZ_CHRONIC_MEYLOGENOUS_LEUKEMIA_UP		CSF1|FHL2|MYC
cluster-11	DUTERTRE_ESTRADIOL_RESPONSE_6HR_UP	3	245	245	1.22449	4.44355	0.00539138	0.282343	CREIGHTON_ENDOCRINE_THERAPY_RESISTANCE_4|ZHANG_RESPONSE_TO_CANTHARIDIN_DN		MYB|MYC|SLC27A2
cluster-11	AMUNDSON_RESPONSE_TO_ARSENITE	3	248	248	1.20968	4.40957	0.00557623	0.287598	DIAZ_CHRONIC_MEYLOGENOUS_LEUKEMIA_UP|TAKEDA_TARGETS_OF_NUP98_HOXA9_FUSION_8D_UP		DLC1|FHL2|ISYNA1
cluster-11	RICKMAN_TUMOR_DIFFERENTIATED_WELL_VS_POORLY_UP	3	254	254	1.1811	4.34331	0.00595731	0.298216			EMID1|ISYNA1|MYB
cluster-11	PENG_RAPAMYCIN_RESPONSE_UP	3	258	258	1.16279	4.30034	0.00621986	0.30321			MPST|MYC|PVT1
cluster-11	MITSIADES_RESPONSE_TO_APLIDIN_DN	3	270	270	1.11111	4.17677	0.00704883	0.315419	GRAESSMANN_APOPTOSIS_BY_DOXORUBICIN_DN		CDC42BPA|MYB|MYC
cluster-11	MULLIGHAN_MLL_SIGNATURE_1_DN	3	272	272	1.10294	4.15692	0.00719308	0.315419	DIAZ_CHRONIC_MEYLOGENOUS_LEUKEMIA_UP|NUYTTEN_NIPP1_TARGETS_DN		DLC1|FSCN1|ISYNA1
cluster-11	GRAESSMANN_RESPONSE_TO_MC_AND_DOXORUBICIN_DN	5	881	881	0.567537	3.34377	0.00846233	0.349984	GRAESSMANN_APOPTOSIS_BY_DOXORUBICIN_DN	PENG_GLUTAMINE_DEPRIVATION_DN	C1QBP|GCSH|MARCKSL1|MYC|SLC39A3
cluster-11	MCBRYAN_PUBERTAL_BREAST_4_5WK_UP	3	302	302	0.993377	3.88136	0.00957007	0.376981			ISYNA1|MARCKSL1|MYB
cluster-11	FLECHNER_BIOPSY_KIDNEY_TRANSPLANT_REJECTED_VS_OK_DN	4	585	585	0.683761	3.45127	0.00998633	0.376981	DIAZ_CHRONIC_MEYLOGENOUS_LEUKEMIA_UP		C1QBP|CDC42BPA|GCSH|SLC27A2
cluster-11	MSigDB_Myc_Targets_2X-Rvista	5	943	1715	0.530223	3.1579	0.0111635	0.391758			C1QBP|CDC42BPA|MYC|PVT1|SLC27A2
cluster-11	BORCZUK_MALIGNANT_MESOTHELIOMA_UP	3	327	327	0.917431	3.67896	0.0118637	0.394837			CDC42BPA|CDK4|FSCN1
cluster-11	KRIGE_RESPONSE_TO_TOSEDOSTAT_6HR_DN	5	959	959	0.521376	3.11245	0.0119472	0.394837	KRIGE_RESPONSE_TO_TOSEDOSTAT_24HR_DN		C1QBP|FSCN1|GCSH|MYB|MYC
cluster-11	QI_PLASMACYTOMA_UP	3	334	334	0.898204	3.62604	0.012558	0.408518			FSCN1|GATA1|MYB
cluster-11	DEBIASI_APOPTOSIS_BY_REOVIRUS_INFECTION_DN	3	337	337	0.890208	3.60383	0.0128626	0.408518	DIAZ_CHRONIC_MEYLOGENOUS_LEUKEMIA_UP		FSCN1|MYC|SLC27A2
cluster-11	BRUINS_UVC_RESPONSE_VIA_TP53_GROUP_A	5	978	978	0.511247	3.05972	0.0129261	0.408518			CMBL|EMID1|GATA1|ISYNA1|TFR2
cluster-11	WEST_ADRENOCORTICAL_TUMOR_DN	4	642	642	0.623053	3.21166	0.013684	0.41898			APOC1|CSF1|MPST|PKIG
cluster-11	DODD_NASOPHARYNGEAL_CARCINOMA_DN	6	1386	1386	0.4329	2.89005	0.0138339	0.41898		RUTELLA_RESPONSE_TO_CSF2RB_AND_IL4_UP	APOC1|C1QBP|CDK4|FSCN1|MARCKSL1|MYC
cluster-11	DUTERTRE_ESTRADIOL_RESPONSE_24HR_UP	3	347	347	0.864553	3.53166	0.0139086	0.41898	JAATINEN_HEMATOPOIETIC_STEM_CELL_UP		MYB|SLC27A2|SLC39A8
cluster-11	MARTINEZ_RB1_AND_TP53_TARGETS_UP	4	653	653	0.612557	3.16862	0.0144861	0.43255	MARTINEZ_RB1_TARGETS_UP		CDC42BPA|FHL2|FSCN1|SLC39A3
cluster-11	RUTELLA_RESPONSE_TO_CSF2RB_AND_IL4_UP	3	360	360	0.833333	3.44195	0.0153394	0.454045	DODD_NASOPHARYNGEAL_CARCINOMA_DN		APOC1|FSCN1|MARCKSL1
cluster-11	PUJANA_BRCA1_PCC_NETWORK	7	1863	1863	0.375738	2.71555	0.0160289	0.45718		BROWN_MYELOID_CELL_DEVELOPMENT_DN|HEDENFALK_BREAST_CANCER_BRCA1_VS_BRCA2|PUJANA_CHEK2_PCC_NETWORK|SCHUHMACHER_MYC_TARGETS_UP|WELCSH_BRCA1_TARGETS_DN|WU_HBX_TARGETS_3_UP	C1QBP|CDK4|GCSH|MYB|MYC|PNMT|PVT1
cluster-11	BLUM_RESPONSE_TO_SALIRASIB_DN	3	380	380	0.789474	3.31215	0.0176986	0.472099	DIAZ_CHRONIC_MEYLOGENOUS_LEUKEMIA_UP|JAATINEN_HEMATOPOIETIC_STEM_CELL_UP		ISYNA1|SLC27A2|SLC39A8
cluster-11	KRIGE_RESPONSE_TO_TOSEDOSTAT_6HR_UP	5	1059	1059	0.472144	2.84858	0.0177179	0.472099			C1QBP|CDC42BPA|MAP7|PVT1|SLC39A3
cluster-11	BENPORATH_SUZ12_TARGETS	5	1084	1084	0.461255	2.78746	0.0194091	0.490804			CNRIP1|CSF1|DLC1|RYR3|SLC27A2
cluster-11	LEI_MYB_TARGETS	3	394	394	0.761421	3.22662	0.0194649	0.490804	PUJANA_BREAST_CANCER_LIT_INT_NETWORK	PUJANA_BREAST_CANCER_LIT_INT_NETWORK	CDK4|FHL2|MYC
cluster-11	NUYTTEN_EZH2_TARGETS_DN	5	1094	1094	0.457038	2.76351	0.0201148	0.491827		ADDYA_ERYTHROID_DIFFERENTIATION_BY_HEMIN	APOC1|MAP7|MYB|PDZD8|SLC27A2
cluster-11	YAGI_AML_WITH_11Q23_REARRANGED	3	399	399	0.75188	3.19706	0.0201187	0.491827			EMID1|FSCN1|SLC27A2
cluster-11	PENG_GLUTAMINE_DEPRIVATION_DN	3	401	401	0.74813	3.18537	0.0203837	0.491827	DIAZ_CHRONIC_MEYLOGENOUS_LEUKEMIA_UP|GRAESSMANN_APOPTOSIS_BY_DOXORUBICIN_DN|GRAESSMANN_RESPONSE_TO_MC_AND_DOXORUBICIN_DN|RHEIN_ALL_GLUCOCORTICOID_THERAPY_DN		C1QBP|GCSH|MARCKSL1
cluster-11	WANG_RESPONSE_TO_GSK3_INHIBITOR_SB216763_DN	3	402	402	0.746269	3.17956	0.0205169	0.491827	DIAZ_CHRONIC_MEYLOGENOUS_LEUKEMIA_UP		ISYNA1|MYC|SLC27A2
cluster-11	SMID_BREAST_CANCER_BASAL_DN	4	744	744	0.537634	2.84517	0.0222867	0.511503			ISYNA1|MYB|PNMT|SLC27A2
cluster-11	WANG_SMARCE1_TARGETS_DN	3	435	435	0.689655	2.99784	0.0251852	0.541977	DIAZ_CHRONIC_MEYLOGENOUS_LEUKEMIA_UP		C1QBP|ISYNA1|SLC39A8
cluster-11	ZHANG_BREAST_CANCER_PROGENITORS_UP	3	443	443	0.677201	2.95652	0.0263968	0.541977			EMID1|MYB|PDZD8
cluster-11	BLALOCK_ALZHEIMERS_DISEASE_INCIPIENT_UP	3	447	447	0.671141	2.93623	0.0270143	0.541977			APOC1|CSF1|EMID1
cluster-11	BOQUEST_STEM_CELL_CULTURED_VS_FRESH_UP	3	449	449	0.668151	2.92617	0.0273259	0.541977			APOC1|FHL2|MYC
cluster-11	RIGGI_EWING_SARCOMA_PROGENITOR_UP	3	453	453	0.662252	2.90624	0.0279551	0.541977	DIAZ_CHRONIC_MEYLOGENOUS_LEUKEMIA_UP		ISYNA1|MARCKSL1|SLC39A8
cluster-11	WONG_ADULT_TISSUE_STEM_MODULE	4	817	817	0.489596	2.62029	0.0301219	0.541977	DIAZ_CHRONIC_MEYLOGENOUS_LEUKEMIA_UP		DLC1|MAP7|MARCKSL1|SLC39A8
cluster-11	BENPORATH_ES_WITH_H3K27ME3	5	1217	1217	0.410846	2.48924	0.0302238	0.541977			CNRIP1|CSF1|MYB|RYR3|SLC27A2
cluster-11	GOZGIT_ESR1_TARGETS_DN	4	823	823	0.486027	2.60295	0.0308306	0.541977			CMBL|NECAB1|SLC27A2|SLC39A8
cluster-11	PUJANA_CHEK2_PCC_NETWORK	4	871	871	0.459242	2.46965	0.0368608	0.581059	GRAESSMANN_APOPTOSIS_BY_DOXORUBICIN_DN|PUJANA_BRCA1_PCC_NETWORK	HEDENFALK_BREAST_CANCER_BRCA1_VS_BRCA2|SCHUHMACHER_MYC_TARGETS_UP|WELCSH_BRCA1_TARGETS_DN	C1QBP|CDK4|GCSH|MYC
cluster-11	DACOSTA_UV_RESPONSE_VIA_ERCC3_COMMON_DN	3	512	512	0.585938	2.63657	0.0381363	0.581059	DIAZ_CHRONIC_MEYLOGENOUS_LEUKEMIA_UP		CDC42BPA|DLC1|MYC
cluster-11	TARTE_PLASMA_CELL_VS_PLASMABLAST_UP	3	514	514	0.583658	2.62815	0.0385108	0.581059			APOC1|CSF1|FSCN1
cluster-11	ONDER_CDH1_TARGETS_2_DN	3	514	514	0.583658	2.62815	0.0385108	0.581059			APOC1|MAP7|SLC39A8
cluster-11	NUYTTEN_NIPP1_TARGETS_DN	4	899	899	0.444939	2.39605	0.0406766	0.599408		MULLIGHAN_MLL_SIGNATURE_1_DN	DLC1|FSCN1|ISYNA1|PDZD8
cluster-11	FULCHER_INFLAMMATORY_RESPONSE_LECTIN_VS_LPS_DN	3	535	535	0.560748	2.54218	0.0425582	0.601022			APOC1|CMBL|SLC39A8
cluster-11	WAKABAYASHI_ADIPOGENESIS_PPARG_RXRA_BOUND_8D	4	931	931	0.429646	2.31533	0.0453084	0.601022			CMBL|DLC1|GCSH|MPST
cluster-11	MEISSNER_NPC_HCP_WITH_H3_UNMETHYLATED	3	557	557	0.5386	2.45665	0.0470216	0.601022			EMID1|ISYNA1|SLC39A8
cluster-11	PILON_KLF1_TARGETS_UP	3	558	558	0.537634	2.45287	0.0472299	0.601022	DIAZ_CHRONIC_MEYLOGENOUS_LEUKEMIA_UP		DLC1|SLC27A2|SLC39A8
cluster-11	ENK_UV_RESPONSE_EPIDERMIS_DN	3	558	558	0.537634	2.45287	0.0472299	0.601022	DIAZ_CHRONIC_MEYLOGENOUS_LEUKEMIA_UP|MARTINEZ_RB1_TARGETS_UP		FHL2|FSCN1|PKIG
cluster-12	Gene-Set Name	Number Changed	Number Measured	Number in Gene-Set	Percent Changed	Z Score	FisherExactP	AdjustedP	redundant with terms	inverse redundant	gene symbols
cluster-12	KOBAYASHI_EGFR_SIGNALING_24HR_DN	22	269	269	8.17844	28.915	1.28e-30	4.37e-27		ACEVEDO_LIVER_TUMOR_VS_NORMAL_ADJACENT_TISSUE_UP|ALCALAY_AML_BY_NPM1_LOCALIZATION_DN|AMUNDSON_GENOTOXIC_SIGNATURE|BASAKI_YBX1_TARGETS_UP|BASSO_B_LYMPHOCYTE_NETWORK|BHATI_G2M_ARREST_BY_2METHOXYESTRADIOL_UP|BOYAULT_LIVER_CANCER_SUBCLASS_G23_UP|BROWNE_HCMV_INFECTION_18HR_UP|CREIGHTON_ENDOCRINE_THERAPY_RESISTANCE_1|DACOSTA_UV_RESPONSE_VIA_ERCC3_COMMON_UP|DACOSTA_UV_RESPONSE_VIA_ERCC3_UP|EGUCHI_CELL_C…	ASF1B|CDC45|CKS1B|DUT|GINS2|HELLS|HIST1H4C|MAD2L1|MCM3|MCM7|NME1|PAICS|PCNA|RANBP1|RFC5|SMC2|SPC25|TK1|TUBA1B|TUBB|TYMS|ZWINT
cluster-12	CROONQUIST_IL6_DEPRIVATION_DN	17	107	107	15.8879	35.7364	1.44e-28	2.45e-25	PUJANA_BRCA1_PCC_NETWORK	AMUNDSON_GENOTOXIC_SIGNATURE|BHATI_G2M_ARREST_BY_2METHOXYESTRADIOL_UP|BILD_E2F3_ONCOGENIC_SIGNATURE|BOYAULT_LIVER_CANCER_SUBCLASS_G23_UP|BOYLAN_MULTIPLE_MYELOMA_C_UP|CROONQUIST_NRAS_SIGNALING_DN|CROONQUIST_NRAS_VS_STROMAL_STIMULATION_DN|DANG_REGULATED_BY_MYC_UP|EGUCHI_CELL_CYCLE_RB1_TARGETS|FAELT_B_CLL_WITH_VH3_21_UP|FERRANDO_HOX11_NEIGHBORS|GRAHAM_CML_QUIESCENT_VS_NORMAL_QUIESCENT_UP|HESS_TARGET…	CDC45|CKS1B|DUT|GGH|HMGA1|KIAA0101|MAD2L1|MCM3|MCM7|NASP|PCNA|SMC2|SPC25|STMN1|TK1|TYMS|ZWINT
cluster-12	PUJANA_CHEK2_PCC_NETWORK	28	871	871	3.2147	19.918	2.2e-28	2.5e-25	PUJANA_BRCA1_PCC_NETWORK	APPIERTO_RESPONSE_TO_FENRETINIDE_DN|BASSO_B_LYMPHOCYTE_NETWORK|BENPORATH_MYC_TARGETS_WITH_EBOX|BHATI_G2M_ARREST_BY_2METHOXYESTRADIOL_UP|BILD_E2F3_ONCOGENIC_SIGNATURE|BOYAULT_LIVER_CANCER_SUBCLASS_G23_UP|BOYAULT_LIVER_CANCER_SUBCLASS_G3_UP|BOYLAN_MULTIPLE_MYELOMA_C_UP|BROWNE_HCMV_INFECTION_18HR_UP|CAFFAREL_RESPONSE_TO_THC_24HR_5_DN|CHIARADONNA_NEOPLASTIC_TRANSFORMATION_KRAS_UP|EGUCHI_CELL_CYCLE_RB…	CDC45|CKS1B|DUT|HIST1H4C|HMGB1|HNRNPA2B1|HSPD1|KIAA0101|LDHA|LDHB|MAD2L1|MCM3|MCM7|NASP|NME1|PAICS|PCNA|PTMA|RAN|RANBP1|RFC5|SLC25A5|SMC2|SPC25|STMN1|TUBA1B|TYMS|ZWINT
cluster-12	MARKEY_RB1_ACUTE_LOF_DN	19	249	249	7.63052	25.8947	1.14e-25	9.73e-23		CROONQUIST_NRAS_VS_STROMAL_STIMULATION_DN|DACOSTA_UV_RESPONSE_VIA_ERCC3_COMMON_UP|EGUCHI_CELL_CYCLE_RB1_TARGETS|FRASOR_RESPONSE_TO_SERM_OR_FULVESTRANT_DN|HEDENFALK_BREAST_CANCER_BRCA1_VS_BRCA2|KAMMINGA_EZH2_TARGETS|MARKEY_RB1_CHRONIC_LOF_UP|OLSSON_E2F3_TARGETS_DN|VERNELL_RETINOBLASTOMA_PATHWAY_UP|YU_MYC_TARGETS_UP	ASF1B|CDC45|CDCA5|CKS1B|HSPD1|KIAA0101|MAD2L1|MCM3|MCM7|NASP|NUCKS1|PCNA|PTMA|RANBP1|RFC5|SMC2|STMN1|TK1|TUBB
cluster-12	WHITEFORD_PEDIATRIC_CANCER_MARKERS	16	123	123	13.0081	31.2905	2.17e-25	1.48e-22		AMUNDSON_GENOTOXIC_SIGNATURE|BILD_E2F3_ONCOGENIC_SIGNATURE|BOYAULT_LIVER_CANCER_SUBCLASS_G3_UP|DANG_REGULATED_BY_MYC_UP|FERRANDO_HOX11_NEIGHBORS|KARLSSON_TGFB1_TARGETS_DN|KOKKINAKIS_METHIONINE_DEPRIVATION_48HR_DN|MARKEY_RB1_CHRONIC_LOF_UP|RIZKI_TUMOR_INVASIVENESS_3D_DN|VERNELL_RETINOBLASTOMA_PATHWAY_UP|WHITFIELD_CELL_CYCLE_LITERATURE	ASF1B|CDC45|CDCA5|CKS1B|GGH|GINS2|HIST1H4C|MAD2L1|MCM7|NASP|NME1|PCNA|STMN1|TK1|TYMS|ZWINT
cluster-12	WINNEPENNINCKX_MELANOMA_METASTASIS_UP	17	163	163	10.4294	28.7918	2.78e-25	1.58e-22		AMUNDSON_GENOTOXIC_SIGNATURE|BILD_E2F3_ONCOGENIC_SIGNATURE|CHIARADONNA_NEOPLASTIC_TRANSFORMATION_KRAS_UP|DACOSTA_UV_RESPONSE_VIA_ERCC3_COMMON_UP|DACOSTA_UV_RESPONSE_VIA_ERCC3_UP|GAVIN_FOXP3_TARGETS_CLUSTER_P6|GRAHAM_CML_QUIESCENT_VS_NORMAL_QUIESCENT_UP|KOKKINAKIS_METHIONINE_DEPRIVATION_48HR_DN|LEE_RECENT_THYMIC_EMIGRANT|LY_AGING_OLD_DN|LY_AGING_PREMATURE_DN|WHITFIELD_CELL_CYCLE_LITERATURE|WILCOX_…	CDC45|CDCA5|CKS1B|GINS2|HSPD1|KIAA0101|NASP|NME1|PAICS|PCNA|RANBP1|RFC5|SMC2|SPC25|TK1|TYMS|ZWINT
cluster-12	PUJANA_BRCA1_PCC_NETWORK	32	1863	1863	1.71766	14.9992	9.13e-25	4.44e-22		ALCALAY_AML_BY_NPM1_LOCALIZATION_DN|ALONSO_METASTASIS_UP|AMUNDSON_GENOTOXIC_SIGNATURE|APPIERTO_RESPONSE_TO_FENRETINIDE_DN|BASSO_B_LYMPHOCYTE_NETWORK|BENPORATH_MYC_TARGETS_WITH_EBOX|BHATI_G2M_ARREST_BY_2METHOXYESTRADIOL_UP|BILD_E2F3_ONCOGENIC_SIGNATURE|BORCZUK_MALIGNANT_MESOTHELIOMA_UP|BOYAULT_LIVER_CANCER_SUBCLASS_G23_UP|BOYAULT_LIVER_CANCER_SUBCLASS_G3_UP|BOYLAN_MULTIPLE_MYELOMA_C_UP|BROWNE_HCMV…	CDC45|CKS1B|DUT|GGH|HIST1H4C|HMGA1|HMGB1|HNRNPA2B1|HSPD1|IGLL1|KIAA0101|LDHA|LDHB|MAD2L1|MCM3|MCM7|NASP|NME1|PAICS|PCNA|PTMA|RAN|RANBP1|RFC5|SLC25A5|SMC2|SPC25|STMN1|TK1|TUBA1B|TYMS|ZWINT
cluster-12	DUTERTRE_ESTRADIOL_RESPONSE_24HR_UP	20	347	347	5.76369	22.9346	1.35e-24	5.73e-22		ACEVEDO_FGFR1_TARGETS_IN_PROSTATE_CANCER_MODEL_UP|AMUNDSON_GENOTOXIC_SIGNATURE|BILD_E2F3_ONCOGENIC_SIGNATURE|BOYAULT_LIVER_CANCER_SUBCLASS_G23_UP|BOYLAN_MULTIPLE_MYELOMA_C_UP|BROWNE_HCMV_INFECTION_18HR_UP|DACOSTA_UV_RESPONSE_VIA_ERCC3_COMMON_UP|DACOSTA_UV_RESPONSE_VIA_ERCC3_UP|DANG_REGULATED_BY_MYC_UP|EGUCHI_CELL_CYCLE_RB1_TARGETS|FERRANDO_HOX11_NEIGHBORS|GENTLES_LEUKEMIC_STEM_CELL_DN|GRAHAM_CML_…	ASF1B|CDC45|CDCA5|DUT|GGH|GINS2|HELLS|KIAA0101|MCM3|MCM7|NASP|NME1|PCNA|RFC5|SKA3|SMC2|STMN1|TK1|TYMS|ZWINT
cluster-12	DODD_NASOPHARYNGEAL_CARCINOMA_DN	29	1386	1386	2.09235	15.9517	2.94e-24	1.11e-21		ACEVEDO_FGFR1_TARGETS_IN_PROSTATE_CANCER_MODEL_UP|ACEVEDO_LIVER_TUMOR_VS_NORMAL_ADJACENT_TISSUE_UP|ALCALAY_AML_BY_NPM1_LOCALIZATION_DN|AMUNDSON_GENOTOXIC_SIGNATURE|BASSO_B_LYMPHOCYTE_NETWORK|BOYAULT_LIVER_CANCER_SUBCLASS_G23_UP|BOYAULT_LIVER_CANCER_SUBCLASS_G3_UP|BROWNE_HCMV_INFECTION_18HR_UP|CAFFAREL_RESPONSE_TO_THC_DN|CHIARADONNA_NEOPLASTIC_TRANSFORMATION_KRAS_UP|CREIGHTON_ENDOCRINE_THERAPY_RES…	CDC45|CDCA5|CENPH|CKS1B|DUT|GINS2|HELLS|HNRNPA2B1|HSPD1|KIAA0101|LDHA|MAD2L1|MCM3|MCM7|NME1|NUCKS1|PAICS|PCNA|PHGDH|RAN|RANBP1|RFC5|SKA3|SMC2|STMN1|TK1|TUBB|TYMS|ZWINT
cluster-12	RHEIN_ALL_GLUCOCORTICOID_THERAPY_DN	20	416	416	4.80769	20.8253	5.16e-23	1.76e-20		BASSO_B_LYMPHOCYTE_NETWORK|BILD_E2F3_ONCOGENIC_SIGNATURE|BOYAULT_LIVER_CANCER_SUBCLASS_G3_UP|HOSHIDA_LIVER_CANCER_SUBCLASS_S1|JUBAN_TARGETS_OF_SPI1_AND_FLI1_DN|KARLSSON_TGFB1_TARGETS_DN|LEE_CALORIE_RESTRICTION_NEOCORTEX_UP|LEE_EARLY_T_LYMPHOCYTE_UP|LEE_RECENT_THYMIC_EMIGRANT|LIU_SOX4_TARGETS_DN|PUJANA_BRCA_CENTERED_NETWORK|SANSOM_APC_TARGETS|YU_MYC_TARGETS_UP	CKS1B|DUT|GGH|GINS2|HMGA1|IGLL1|KIAA0101|LDHA|LDHB|MAD2L1|NASP|NME1|PAICS|PCNA|SMC2|STMN1|TUBA1B|TUBB|TYMS|ZWINT
cluster-12	CROONQUIST_NRAS_SIGNALING_DN	13	74	74	17.5676	32.8769	1.78e-22	5.51e-20	CROONQUIST_IL6_DEPRIVATION_DN|PUJANA_BRCA1_PCC_NETWORK	BILD_E2F3_ONCOGENIC_SIGNATURE|EGUCHI_CELL_CYCLE_RB1_TARGETS|GRAHAM_CML_QUIESCENT_VS_NORMAL_QUIESCENT_UP|MARKEY_RB1_CHRONIC_LOF_UP|YU_MYC_TARGETS_UP	CKS1B|DUT|HMGA1|KIAA0101|MCM3|MCM7|NASP|PCNA|SMC2|SPC25|STMN1|TK1|ZWINT
cluster-12	HOFFMANN_LARGE_TO_SMALL_PRE_BII_LYMPHOCYTE_UP	16	190	190	8.42105	24.9935	3.03e-22	8.6e-20		GROSS_HYPOXIA_VIA_ELK3_UP|JUBAN_TARGETS_OF_SPI1_AND_FLI1_DN	CDC45|CDCA5|CKS1B|DUT|HELLS|KIAA0101|LDHA|NASP|NUCKS1|RAN|RFC5|SMC2|STMN1|TK1|TUBA1B|TUBB
cluster-12	BLUM_RESPONSE_TO_SALIRASIB_DN	19	380	380	5	20.718	3.88e-22	1.02e-19		AMUNDSON_GENOTOXIC_SIGNATURE|BILD_E2F3_ONCOGENIC_SIGNATURE|BOYAULT_LIVER_CANCER_SUBCLASS_G23_UP|BOYLAN_MULTIPLE_MYELOMA_C_UP|BROWNE_HCMV_INFECTION_18HR_UP|DACOSTA_UV_RESPONSE_VIA_ERCC3_COMMON_UP|DACOSTA_UV_RESPONSE_VIA_ERCC3_UP|FERRANDO_HOX11_NEIGHBORS|JUBAN_TARGETS_OF_SPI1_AND_FLI1_DN|KAUFFMANN_DNA_REPAIR_GENES|LEE_CALORIE_RESTRICTION_NEOCORTEX_UP|RAO_BOUND_BY_SALL4|REN_BOUND_BY_E2F|SCHAEFFER_SO…	CDC45|DUT|GINS2|HMGB1|HNRNPA2B1|LDHA|MAD2L1|MCM3|NASP|PCNA|PTMA|RANBP1|RFC5|SMC2|STMN1|TK1|TUBB|TYMS|ZWINT
cluster-12	GOBERT_OLIGODENDROCYTE_DIFFERENTIATION_UP	22	652	652	3.37423	18.0503	4.24e-22	1.03e-19		ACEVEDO_FGFR1_TARGETS_IN_PROSTATE_CANCER_MODEL_UP|BOYAULT_LIVER_CANCER_SUBCLASS_G23_UP|BOYLAN_MULTIPLE_MYELOMA_C_UP|CROONQUIST_NRAS_VS_STROMAL_STIMULATION_DN|EGUCHI_CELL_CYCLE_RB1_TARGETS|FERRANDO_HOX11_NEIGHBORS|FRASOR_RESPONSE_TO_SERM_OR_FULVESTRANT_DN|GAVIN_FOXP3_TARGETS_CLUSTER_P6|HESS_TARGETS_OF_HOXA9_AND_MEIS1_UP|KONG_E2F3_TARGETS|MOLENAAR_TARGETS_OF_CCND1_AND_CDK4_DN|POOLA_INVASIVE_BREAST_…	ASF1B|CDC45|CDCA5|CENPH|CKS1B|DUT|GINS2|HELLS|KIAA0101|LDHB|MAD2L1|MCM3|MCM7|NASP|NUCKS1|RFC5|SKA3|SMC2|SPC25|STMN1|TK1|TYMS
cluster-12	SARRIO_EPITHELIAL_MESENCHYMAL_TRANSITION_UP	16	202	202	7.92079	24.208	8.28e-22	1.88e-19		BROWNE_HCMV_INFECTION_18HR_UP|CHIANG_LIVER_CANCER_SUBCLASS_PROLIFERATION_UP|HEDENFALK_BREAST_CANCER_BRCA1_VS_BRCA2|HERNANDEZ_MITOTIC_ARREST_BY_DOCETAXEL_1_DN|LEE_CALORIE_RESTRICTION_NEOCORTEX_UP|MARTINEZ_RESPONSE_TO_TRABECTEDIN_DN|PROVENZANI_METASTASIS_UP|RAY_TUMORIGENESIS_BY_ERBB2_CDC25A_UP|SUNG_METASTASIS_STROMA_DN|VERNELL_RETINOBLASTOMA_PATHWAY_UP|WHITFIELD_CELL_CYCLE_S	ASF1B|CDC45|CDCA5|CKS1B|HELLS|HIST1H4C|MAD2L1|MCM3|MCM7|PCNA|RFC5|SKA3|STMN1|TUBB|TYMS|ZWINT
cluster-12	HORIUCHI_WTAP_TARGETS_DN	18	326	326	5.52147	21.25	1.03e-21	2.19e-19		BROWNE_HCMV_INFECTION_14HR_DN|DAIRKEE_CANCER_PRONE_RESPONSE_BPA_E2|FAELT_B_CLL_WITH_VH3_21_UP|LEE_RECENT_THYMIC_EMIGRANT|PENG_LEUCINE_DEPRIVATION_DN|PETROVA_ENDOTHELIUM_LYMPHATIC_VS_BLOOD_UP|RAY_TUMORIGENESIS_BY_ERBB2_CDC25A_UP|ZHAN_MULTIPLE_MYELOMA_PR_UP|ZHONG_RESPONSE_TO_AZACITIDINE_AND_TSA_DN	ASF1B|CKS1B|HELLS|HIST1H4C|HMGA1|KIAA0101|LDHA|LDHB|MAD2L1|MCM7|NUCKS1|PAICS|RFC5|SKA3|SLC25A5|SPC25|TK1|TYMS
cluster-12	BURTON_ADIPOGENESIS_3	14	120	120	11.6667	27.6657	1.57e-21	3.15e-19		BOYAULT_LIVER_CANCER_SUBCLASS_G23_UP|BOYLAN_MULTIPLE_MYELOMA_C_UP|DACOSTA_UV_RESPONSE_VIA_ERCC3_COMMON_UP|DACOSTA_UV_RESPONSE_VIA_ERCC3_UP|EGUCHI_CELL_CYCLE_RB1_TARGETS|PYEON_CANCER_HEAD_AND_NECK_VS_CERVICAL_UP|PYEON_HPV_POSITIVE_TUMORS_UP|RAY_TUMORIGENESIS_BY_ERBB2_CDC25A_UP|WHITFIELD_CELL_CYCLE_LITERATURE|WILCOX_PRESPONSE_TO_ROGESTERONE_UP|YU_MYC_TARGETS_UP|ZHANG_TLX_TARGETS_UP	ASF1B|CDC45|CKS1B|HELLS|KIAA0101|MAD2L1|MCM3|MCM7|NASP|PCNA|RFC5|SMC2|TK1|TYMS
cluster-12	MORI_LARGE_PRE_BII_LYMPHOCYTE_UP	13	97	97	13.4021	28.6247	7.68e-21	1.45e-18		EGUCHI_CELL_CYCLE_RB1_TARGETS|RIZ_ERYTHROID_DIFFERENTIATION	ASF1B|CDCA5|CKS1B|DUT|HMGB1|IGLL1|MCM3|MCM7|NUCKS1|RAN|SMC2|STMN1|TUBB
cluster-12	MORI_IMMATURE_B_LYMPHOCYTE_DN	13	104	104	12.5	27.6178	2e-20	3.58e-18		EGUCHI_CELL_CYCLE_RB1_TARGETS|HESS_TARGETS_OF_HOXA9_AND_MEIS1_UP|RIZ_ERYTHROID_DIFFERENTIATION	CDC45|CDCA5|CKS1B|DUT|HMGB1|IGLL1|MCM3|MCM7|PCNA|RAN|SMC2|STMN1|TUBB
cluster-12	KINSEY_TARGETS_OF_EWSR1_FLII_FUSION_UP	25	1308	1308	1.91131	13.9805	2.05e-19	3.5e-17		ACEVEDO_FGFR1_TARGETS_IN_PROSTATE_CANCER_MODEL_UP|AMUNDSON_GENOTOXIC_SIGNATURE|BASAKI_YBX1_TARGETS_UP|BHATI_G2M_ARREST_BY_2METHOXYESTRADIOL_UP|BOYAULT_LIVER_CANCER_SUBCLASS_G23_UP|BROWNE_HCMV_INFECTION_14HR_DN|BROWNE_HCMV_INFECTION_18HR_UP|CHEMNITZ_RESPONSE_TO_PROSTAGLANDIN_E2_UP|CHIANG_LIVER_CANCER_SUBCLASS_PROLIFERATION_UP|CHICAS_RB1_TARGETS_LOW_SERUM|DACOSTA_UV_RESPONSE_VIA_ERCC3_COMMON_UP|DAC…	ASF1B|CDC45|CDCA5|CENPH|GINS2|HELLS|HIST1H4C|HMGB1|HSPD1|KIAA0101|MAD2L1|MCM3|MCM7|NUCKS1|PAICS|PCNA|PTMA|RANBP1|RFC5|SKA3|SMC2|SPC25|TK1|TYMS|ZWINT
cluster-12	GRAHAM_NORMAL_QUIESCENT_VS_NORMAL_DIVIDING_DN	12	90	90	13.3333	27.4244	3.01e-19	4.87e-17		AMUNDSON_GENOTOXIC_SIGNATURE|DANG_REGULATED_BY_MYC_UP|GRAHAM_CML_QUIESCENT_VS_NORMAL_QUIESCENT_UP|RIZKI_TUMOR_INVASIVENESS_3D_DN|WILCOX_PRESPONSE_TO_ROGESTERONE_UP|YU_MYC_TARGETS_UP	CDC45|CKS1B|DUT|GGH|GINS2|KIAA0101|MAD2L1|PCNA|SMC2|TK1|TYMS|ZWINT
cluster-12	SHEDDEN_LUNG_CANCER_POOR_SURVIVAL_A6	18	475	475	3.78947	17.3523	8.8e-19	1.36e-16		AMUNDSON_GENOTOXIC_SIGNATURE|BASSO_B_LYMPHOCYTE_NETWORK|BHATI_G2M_ARREST_BY_2METHOXYESTRADIOL_UP|BOYAULT_LIVER_CANCER_SUBCLASS_G3_UP|DANG_REGULATED_BY_MYC_UP|FAELT_B_CLL_WITH_VH3_21_UP|FERRANDO_HOX11_NEIGHBORS|FERREIRA_EWINGS_SARCOMA_UNSTABLE_VS_STABLE_UP|GRAHAM_CML_QUIESCENT_VS_NORMAL_QUIESCENT_UP|KARLSSON_TGFB1_TARGETS_DN|KOKKINAKIS_METHIONINE_DEPRIVATION_48HR_DN|LEE_RECENT_THYMIC_EMIGRANT|POOL…	CDC45|GGH|GINS2|HELLS|HMGA1|KIAA0101|LDHB|MAD2L1|NME1|PAICS|PCNA|RAN|SMC2|SPC25|STMN1|TK1|TYMS|ZWINT
cluster-12	GRAHAM_CML_DIVIDING_VS_NORMAL_QUIESCENT_UP	14	189	189	7.40741	21.8508	1.11e-18	1.65e-16		ALCALAY_AML_BY_NPM1_LOCALIZATION_DN|DANG_REGULATED_BY_MYC_UP|FERRANDO_HOX11_NEIGHBORS|GRAHAM_CML_QUIESCENT_VS_NORMAL_QUIESCENT_UP|POOLA_INVASIVE_BREAST_CANCER_UP|RIZKI_TUMOR_INVASIVENESS_3D_DN|WILCOX_PRESPONSE_TO_ROGESTERONE_UP|ZHAN_MULTIPLE_MYELOMA_PR_UP|ZHAN_MULTIPLE_MYELOMA_SUBGROUPS	CDC45|CKS1B|DUT|GGH|GINS2|KIAA0101|MAD2L1|RANBP1|SMC2|SPC25|STMN1|TK1|TYMS|ZWINT
cluster-12	BERENJENO_TRANSFORMED_BY_RHOA_UP	19	590	590	3.22034	16.3116	1.54e-18	2.18e-16		ACEVEDO_FGFR1_TARGETS_IN_PROSTATE_CANCER_MODEL_UP|BOYAULT_LIVER_CANCER_SUBCLASS_G3_UP|CROONQUIST_NRAS_VS_STROMAL_STIMULATION_DN|DACOSTA_UV_RESPONSE_VIA_ERCC3_COMMON_UP|EGUCHI_CELL_CYCLE_RB1_TARGETS|FRASOR_RESPONSE_TO_SERM_OR_FULVESTRANT_DN|KAMMINGA_EZH2_TARGETS|KARLSSON_TGFB1_TARGETS_DN|LI_WILMS_TUMOR_VS_FETAL_KIDNEY_1_DN|MARKEY_RB1_CHRONIC_LOF_UP|PYEON_CANCER_HEAD_AND_NECK_VS_CERVICAL_UP|RAY_TUM…	ASF1B|CDC45|CDCA5|CKS1B|HELLS|HSPD1|KIAA0101|LDHA|MAD2L1|MCM3|MCM7|NASP|NME1|PCNA|RANBP1|RFC5|SMC2|STMN1|TK1
cluster-12	WANG_RESPONSE_TO_GSK3_INHIBITOR_SB216763_DN	17	402	402	4.22886	17.8899	1.62e-18	2.2e-16		ACEVEDO_LIVER_TUMOR_VS_NORMAL_ADJACENT_TISSUE_UP|BOYAULT_LIVER_CANCER_SUBCLASS_G23_UP|BOYLAN_MULTIPLE_MYELOMA_C_UP|CROONQUIST_NRAS_VS_STROMAL_STIMULATION_DN|EGUCHI_CELL_CYCLE_RB1_TARGETS|FERRANDO_HOX11_NEIGHBORS|LY_AGING_PREMATURE_DN|ODONNELL_TARGETS_OF_MYC_AND_TFRC_DN|ODONNELL_TFRC_TARGETS_DN|PYEON_HPV_POSITIVE_TUMORS_UP|RAY_TUMORIGENESIS_BY_ERBB2_CDC25A_UP|RUIZ_TNC_TARGETS_DN|ZHANG_TLX_TARGETS_…	ASF1B|CDC45|CENPH|CKS1B|GINS2|HELLS|MAD2L1|MCM3|MCM7|NASP|RANBP1|SMC2|SPC25|STMN1|TK1|TYMS|ZWINT
cluster-12	MARSON_BOUND_BY_E2F4_UNSTIMULATED	21	870	870	2.41379	14.6046	4.86e-18	6.36e-16		ACEVEDO_FGFR1_TARGETS_IN_PROSTATE_CANCER_MODEL_UP|ACEVEDO_NORMAL_TISSUE_ADJACENT_TO_LIVER_TUMOR_UP|EGUCHI_CELL_CYCLE_RB1_TARGETS|HERNANDEZ_MITOTIC_ARREST_BY_DOCETAXEL_1_DN|ODONNELL_TARGETS_OF_MYC_AND_TFRC_DN|ODONNELL_TFRC_TARGETS_DN|RAY_TUMORIGENESIS_BY_ERBB2_CDC25A_UP|RICKMAN_TUMOR_DIFFERENTIATED_WELL_VS_POORLY_UP|WHITFIELD_CELL_CYCLE_G2|ZHONG_RESPONSE_TO_AZACITIDINE_AND_TSA_DN	ASF1B|CDC45|CDCA5|CENPH|CKS1B|HELLS|HIST1H4C|HNRNPA2B1|KIAA0101|MAD2L1|MCM3|MCM7|NASP|NUCKS1|PAICS|PTMA|RANBP1|SKA3|SMC2|SPC25|TUBB
cluster-12	VECCHI_GASTRIC_CANCER_EARLY_UP	17	463	463	3.67171	16.5636	1.73e-17	2.19e-15		GENTLES_LEUKEMIC_STEM_CELL_DN|MORI_EMU_MYC_LYMPHOMA_BY_ONSET_TIME_UP|RIZKI_TUMOR_INVASIVENESS_3D_DN	CDCA5|CENPH|CKS1B|GGH|GINS2|HMGA1|HMGB1|KIAA0101|MAD2L1|MCM7|NASP|NME1|PTMA|RANBP1|SKA3|TK1|ZWINT
cluster-12	MISSIAGLIA_REGULATED_BY_METHYLATION_DN	12	135	135	8.88889	22.2387	4.77e-17	5.79e-15	PUJANA_BRCA1_PCC_NETWORK	FERRANDO_HOX11_NEIGHBORS|GRAHAM_CML_QUIESCENT_VS_NORMAL_QUIESCENT_UP|LEE_RECENT_THYMIC_EMIGRANT|WILCOX_PRESPONSE_TO_ROGESTERONE_UP	CDC45|DUT|HMGB1|KIAA0101|PAICS|RANBP1|RFC5|SMC2|STMN1|TK1|TYMS|ZWINT
cluster-12	ISHIDA_E2F_TARGETS	9	54	54	16.6667	26.6148	1.48e-15	1.73e-13	DUTERTRE_ESTRADIOL_RESPONSE_24HR_UP	BOYAULT_LIVER_CANCER_SUBCLASS_G23_UP|EGUCHI_CELL_CYCLE_RB1_TARGETS|FERRANDO_HOX11_NEIGHBORS|MARKEY_RB1_CHRONIC_LOF_UP	ASF1B|DUT|MCM3|MCM7|PCNA|SMC2|STMN1|TK1|TYMS
cluster-12	ZHOU_CELL_CYCLE_GENES_IN_IR_RESPONSE_6HR	10	88	88	11.3636	23.0475	1.97e-15	2.19e-13	DODD_NASOPHARYNGEAL_CARCINOMA_DN|KINSEY_TARGETS_OF_EWSR1_FLII_FUSION_UP	EGUCHI_CELL_CYCLE_RB1_TARGETS|MORI_EMU_MYC_LYMPHOMA_BY_ONSET_TIME_UP	CDCA5|GINS2|KIAA0101|MAD2L1|MCM3|MCM7|PAICS|RANBP1|RFC5|SMC2
cluster-12	ZHANG_TLX_TARGETS_60HR_DN	14	322	322	4.34783	16.4533	1.99e-15	2.19e-13		BOYAULT_LIVER_CANCER_SUBCLASS_G23_UP|BOYLAN_MULTIPLE_MYELOMA_C_UP|EGUCHI_CELL_CYCLE_RB1_TARGETS|HESS_TARGETS_OF_HOXA9_AND_MEIS1_UP|MARIADASON_RESPONSE_TO_BUTYRATE_SULINDAC_4|RIZ_ERYTHROID_DIFFERENTIATION|ZHANG_TLX_TARGETS_UP	ASF1B|CDC45|CDCA5|CENPH|DUT|HMGB1|MCM3|MCM7|NASP|NUCKS1|RFC5|SMC2|TK1|TYMS
cluster-12	LEE_BMP2_TARGETS_DN	19	930	930	2.04301	12.5808	6.57e-15	6.98e-13		GARY_CD5_TARGETS_DN|GENTLES_LEUKEMIC_STEM_CELL_DN|HESS_TARGETS_OF_HOXA9_AND_MEIS1_UP|KAAB_FAILED_HEART_ATRIUM_DN|RAY_TUMORIGENESIS_BY_ERBB2_CDC25A_UP|SANA_RESPONSE_TO_IFNG_DN|SANSOM_APC_MYC_TARGETS|WINTER_HYPOXIA_UP|ZHANG_BREAST_CANCER_PROGENITORS_DN	ASF1B|CDC45|CKS1B|DUT|HELLS|HSPD1|KIAA0101|LDHA|MAD2L1|MCM3|MCM7|NASP|NME1|NUCKS1|PHGDH|RAN|RANBP1|SKA3|ZWINT
cluster-12	SONG_TARGETS_OF_IE86_CMV_PROTEIN	9	64	64	14.0625	24.396	7.53e-15	7.77e-13	CROONQUIST_IL6_DEPRIVATION_DN|PUJANA_BRCA1_PCC_NETWORK	BILD_E2F3_ONCOGENIC_SIGNATURE|BOYLAN_MULTIPLE_MYELOMA_C_UP	KIAA0101|MAD2L1|MCM3|MCM7|NASP|PCNA|TK1|TYMS|ZWINT
cluster-12	ROSTY_CERVICAL_CANCER_PROLIFERATION_CLUSTER	11	148	148	7.43243	19.3844	8.26e-15	8.27e-13		DANG_REGULATED_BY_MYC_UP|FAELT_B_CLL_WITH_VH3_21_UP|GRAHAM_CML_QUIESCENT_VS_NORMAL_QUIESCENT_UP|KANG_DOXORUBICIN_RESISTANCE_UP|RIZKI_TUMOR_INVASIVENESS_3D_DN|WILCOX_PRESPONSE_TO_ROGESTERONE_UP	ASF1B|GGH|HELLS|HMGA1|KIAA0101|MAD2L1|PCNA|SMC2|TK1|TYMS|ZWINT
cluster-12	KONG_E2F3_TARGETS	10	108	108	9.25926	20.7262	1.64e-14	1.6e-12	GOBERT_OLIGODENDROCYTE_DIFFERENTIATION_UP	BOYAULT_LIVER_CANCER_SUBCLASS_G23_UP|BOYLAN_MULTIPLE_MYELOMA_C_UP|WILCOX_PRESPONSE_TO_ROGESTERONE_UP|ZHAN_MULTIPLE_MYELOMA_PR_UP	ASF1B|CDCA5|CENPH|KIAA0101|MCM3|NASP|SMC2|SPC25|TK1|TYMS
cluster-12	PUJANA_BRCA2_PCC_NETWORK	15	475	475	3.15789	14.2927	1.82e-14	1.72e-12	PUJANA_BRCA1_PCC_NETWORK|PUJANA_CHEK2_PCC_NETWORK	BHATI_G2M_ARREST_BY_2METHOXYESTRADIOL_UP|BILD_E2F3_ONCOGENIC_SIGNATURE|BOYAULT_LIVER_CANCER_SUBCLASS_G23_UP|BOYLAN_MULTIPLE_MYELOMA_C_UP|BROWNE_HCMV_INFECTION_18HR_UP|EGUCHI_CELL_CYCLE_RB1_TARGETS|HESS_TARGETS_OF_HOXA9_AND_MEIS1_UP|LEE_RECENT_THYMIC_EMIGRANT|PUJANA_BRCA_CENTERED_NETWORK|PUJANA_XPRSS_INT_NETWORK|WHITFIELD_CELL_CYCLE_LITERATURE|ZHANG_TLX_TARGETS_UP|ZHAN_MULTIPLE_MYELOMA_PR_UP	CDC45|DUT|KIAA0101|MAD2L1|MCM3|MCM7|NASP|PAICS|PCNA|RFC5|SMC2|SPC25|STMN1|TYMS|ZWINT
cluster-12	TIEN_INTESTINE_PROBIOTICS_24HR_UP	16	586	586	2.73038	13.6113	1.92e-14	1.77e-12		AMUNDSON_POOR_SURVIVAL_AFTER_GAMMA_RADIATION_2G|BHATI_G2M_ARREST_BY_2METHOXYESTRADIOL_UP|BILD_E2F3_ONCOGENIC_SIGNATURE|BOYLAN_MULTIPLE_MYELOMA_C_UP|DANG_REGULATED_BY_MYC_UP|GARY_CD5_TARGETS_DN|KOKKINAKIS_METHIONINE_DEPRIVATION_48HR_DN|MOREAUX_B_LYMPHOCYTE_MATURATION_BY_TACI_DN|MOREAUX_MULTIPLE_MYELOMA_BY_TACI_DN|RIZKI_TUMOR_INVASIVENESS_3D_DN|YAGI_AML_FAB_MARKERS	ALDH7A1|DUT|GGH|GINS2|GLDC|MAD2L1|MCM3|MCM7|NASP|NME1|PCNA|RAN|SPC25|TK1|TYMS|ZWINT
cluster-12	PATIL_LIVER_CANCER	18	870	870	2.06897	12.322	3.43e-14	3.07e-12		AMUNDSON_GENOTOXIC_SIGNATURE|BOYAULT_LIVER_CANCER_SUBCLASS_G3_UP|CHIANG_LIVER_CANCER_SUBCLASS_PROLIFERATION_UP|FAELT_B_CLL_WITH_VH3_21_UP|FERRANDO_HOX11_NEIGHBORS|HERNANDEZ_MITOTIC_ARREST_BY_DOCETAXEL_1_DN|KARLSSON_TGFB1_TARGETS_DN|KOKKINAKIS_METHIONINE_DEPRIVATION_48HR_DN|LEE_CALORIE_RESTRICTION_NEOCORTEX_UP|MARTINEZ_RESPONSE_TO_TRABECTEDIN_DN|MORI_MATURE_B_LYMPHOCYTE_DN|PROVENZANI_METASTASIS_UP…	ASF1B|CDC45|CDCA5|CKS1B|HELLS|HIST1H4C|HMGA1|HNRNPA2B1|MAD2L1|MCM3|NME1|NUCKS1|PCNA|STMN1|TK1|TUBB|TYMS|ZWINT
cluster-12	CASORELLI_ACUTE_PROMYELOCYTIC_LEUKEMIA_DN	17	741	741	2.2942	12.7076	4.08e-14	3.57e-12		BOYLAN_MULTIPLE_MYELOMA_C_UP|GRAESSMANN_RESPONSE_TO_MC_AND_DOXORUBICIN_DN|JUBAN_TARGETS_OF_SPI1_AND_FLI1_DN|KOKKINAKIS_METHIONINE_DEPRIVATION_48HR_DN|MENSSEN_MYC_TARGETS|PENG_GLUTAMINE_DEPRIVATION_DN|PENG_LEUCINE_DEPRIVATION_DN|PYEON_HPV_POSITIVE_TUMORS_UP|RAY_TUMORIGENESIS_BY_ERBB2_CDC25A_UP|WINTER_HYPOXIA_METAGENE	CDC45|CKS1B|GINS2|HELLS|HNRNPA2B1|HSPD1|LDHA|LDHB|MCM3|MCM7|NASP|NME1|PAICS|TK1|TUBB|TYMS|ZWINT
cluster-12	FUJII_YBX1_TARGETS_DN	12	239	239	5.02092	16.4468	4.88e-14	4.06e-12	KOBAYASHI_EGFR_SIGNALING_24HR_DN	BROWNE_HCMV_INFECTION_18HR_UP|RAY_TUMORIGENESIS_BY_ERBB2_CDC25A_UP	ASF1B|CKS1B|DUT|GINS2|HELLS|MAD2L1|MCM3|MCM7|RFC5|SPC25|TK1|ZWINT
cluster-12	RHODES_CANCER_META_SIGNATURE	9	78	78	11.5385	22.0333	4.89e-14	4.06e-12			HNRNPA2B1|HSPD1|KIAA0101|LDHA|MCM3|NME1|PAICS|PTMA|TUBB
cluster-12	RODRIGUES_THYROID_CARCINOMA_POORLY_DIFFERENTIATED_UP	16	645	645	2.48062	12.8848	8.42e-14	6.83e-12		BASSO_B_LYMPHOCYTE_NETWORK|BILD_E2F3_ONCOGENIC_SIGNATURE|BOYAULT_LIVER_CANCER_SUBCLASS_G3_UP|GARY_CD5_TARGETS_DN|HELLER_HDAC_TARGETS_DN|KARLSSON_TGFB1_TARGETS_DN|MOREAUX_B_LYMPHOCYTE_MATURATION_BY_TACI_DN|MOREAUX_MULTIPLE_MYELOMA_BY_TACI_DN|RAY_TUMORIGENESIS_BY_ERBB2_CDC25A_UP|SANA_RESPONSE_TO_IFNG_DN|SANSOM_APC_MYC_TARGETS|WHITFIELD_CELL_CYCLE_G1_S	CKS1B|GINS2|HELLS|HSPD1|MAD2L1|MCM7|NASP|NME1|PAICS|PCNA|PHGDH|RAN|SMC2|STMN1|TYMS|ZWINT
cluster-12	ZHOU_CELL_CYCLE_GENES_IN_IR_RESPONSE_24HR	10	139	139	7.19424	18.1625	2.16e-13	1.71e-11	PUJANA_BRCA1_PCC_NETWORK|PUJANA_CHEK2_PCC_NETWORK	BHATI_G2M_ARREST_BY_2METHOXYESTRADIOL_UP|EGUCHI_CELL_CYCLE_RB1_TARGETS	MAD2L1|MCM3|MCM7|NASP|PAICS|PCNA|RANBP1|RFC5|SMC2|SPC25
cluster-12	LINDGREN_BLADDER_CANCER_CLUSTER_3_UP	13	359	359	3.62117	14.3365	2.44e-13	1.89e-11		AMUNDSON_GENOTOXIC_SIGNATURE|BILD_E2F3_ONCOGENIC_SIGNATURE|DANG_REGULATED_BY_MYC_UP|FERRANDO_HOX11_NEIGHBORS|LINDGREN_BLADDER_CANCER_CLUSTER_1_DN|RIZKI_TUMOR_INVASIVENESS_3D_DN|WHITFIELD_CELL_CYCLE_LITERATURE	CDC45|CKS1B|GGH|GINS2|HSPD1|MAD2L1|NASP|PCNA|PEBP1|STMN1|TK1|TYMS|ZWINT
cluster-12	JOHNSTONE_PARVB_TARGETS_3_DN	18	978	978	1.84049	11.4915	2.52e-13	1.91e-11		BHATI_G2M_ARREST_BY_2METHOXYESTRADIOL_UP|DACOSTA_UV_RESPONSE_VIA_ERCC3_COMMON_UP|DACOSTA_UV_RESPONSE_VIA_ERCC3_UP|FERRANDO_HOX11_NEIGHBORS|MARIADASON_RESPONSE_TO_BUTYRATE_SULINDAC_4	ALDH7A1|CKS1B|GINS2|HELLS|HMGB1|MAD2L1|NUCKS1|PAICS|PCNA|PTMA|RFC5|SKA3|SMC2|SPC25|STMN1|TK1|TYMS|ZWINT
cluster-12	TARTE_PLASMA_CELL_VS_PLASMABLAST_DN	13	362	362	3.59116	14.2708	2.71e-13	2.01e-11		BASSO_B_LYMPHOCYTE_NETWORK|BOYLAN_MULTIPLE_MYELOMA_C_UP|LEE_RECENT_THYMIC_EMIGRANT|SANSOM_APC_TARGETS|YAGI_AML_FAB_MARKERS|YU_MYC_TARGETS_UP	CKS1B|DUT|GGH|GLDC|KIAA0101|LDHB|MAD2L1|MCM3|NASP|NME1|PAICS|PCNA|TYMS
cluster-12	MORI_PRE_BI_LYMPHOCYTE_UP	9	97	97	9.27835	19.6786	3.72e-13	2.7e-11			CDCA5|CKS1B|IGLL1|MCM7|NUCKS1|PHGDH|RAN|STMN1|TUBB
cluster-12	CHICAS_RB1_TARGETS_SENESCENT	15	594	594	2.52525	12.5921	4.67e-13	3.31e-11		AMUNDSON_POOR_SURVIVAL_AFTER_GAMMA_RADIATION_2G|BOYLAN_MULTIPLE_MYELOMA_C_UP|LEE_RECENT_THYMIC_EMIGRANT|MORI_EMU_MYC_LYMPHOMA_BY_ONSET_TIME_UP|PYEON_HPV_POSITIVE_TUMORS_UP|WHITFIELD_CELL_CYCLE_G1_S|ZHANG_BREAST_CANCER_PROGENITORS_DN	ALDH7A1|DUT|GINS2|HELLS|KIAA0101|MCM3|MCM7|NASP|NUCKS1|PAICS|PCNA|PHGDH|PTMA|RANBP1|TYMS
cluster-12	DANG_MYC_TARGETS_UP	10	152	152	6.57895	17.3256	5.34e-13	3.71e-11	DANG_BOUND_BY_MYC|PUJANA_BRCA1_PCC_NETWORK	DANG_REGULATED_BY_MYC_UP|FAELT_B_CLL_WITH_VH3_21_UP|KOKKINAKIS_METHIONINE_DEPRIVATION_48HR_DN	GGH|HMGA1|HNRNPA2B1|HSPD1|LDHA|NME1|PCNA|PTMA|TK1|TYMS
cluster-12	FEVR_CTNNB1_TARGETS_DN	15	616	616	2.43506	12.3308	7.88e-13	5.36e-11		BILANGES_RAPAMYCIN_SENSITIVE_VIA_TSC1_AND_TSC2|BOYLAN_MULTIPLE_MYELOMA_C_UP|BRACHAT_RESPONSE_TO_CAMPTOTHECIN_DN|LEE_CALORIE_RESTRICTION_NEOCORTEX_UP|LEE_RECENT_THYMIC_EMIGRANT|PYEON_HPV_POSITIVE_TUMORS_UP|RIZ_ERYTHROID_DIFFERENTIATION|SCHAEFFER_SOX9_TARGETS_IN_PROSTATE_DEVELOPMENT_DN	ASF1B|CENPH|HELLS|HMGB1|KIAA0101|MCM3|MCM7|NASP|PAICS|PCNA|PHGDH|SLC25A5|STMN1|TUBB|TYMS
cluster-12	KAUFFMANN_MELANOMA_RELAPSE_UP	8	65	65	12.3077	21.4724	8.1e-13	5.4e-11	DODD_NASOPHARYNGEAL_CARCINOMA_DN|KINSEY_TARGETS_OF_EWSR1_FLII_FUSION_UP|KOBAYASHI_EGFR_SIGNALING_24HR_DN	EGUCHI_CELL_CYCLE_RB1_TARGETS	CDC45|GINS2|MAD2L1|MCM3|MCM7|PCNA|RFC5|SMC2
cluster-12	GOLDRATH_ANTIGEN_RESPONSE	13	406	406	3.20197	13.389	1.16e-12	7.61e-11		DACOSTA_UV_RESPONSE_VIA_ERCC3_COMMON_UP|RIZKI_TUMOR_INVASIVENESS_3D_DN|YAGI_AML_FAB_MARKERS|YU_MYC_TARGETS_UP	ASF1B|CDC45|CDCA5|CKS1B|GGH|KIAA0101|MAD2L1|MCM3|PCNA|RAN|RFC5|STMN1|TK1
cluster-12	NUYTTEN_EZH2_TARGETS_DN	18	1094	1094	1.64534	10.7323	1.68e-12	1.08e-10		GENTLES_LEUKEMIC_STEM_CELL_DN|KAN_RESPONSE_TO_ARSENIC_TRIOXIDE|MOLENAAR_TARGETS_OF_CCND1_AND_CDK4_DN|ZHAN_MULTIPLE_MYELOMA_PR_UP	CDC45|CDCA5|CENPH|CKS1B|GINS2|HIST1H4C|HMGB1|KIAA0101|MCM7|NASP|PEBP1|PHGDH|PTMA|RFC5|SKA3|SPC25|TYMS|ZWINT
cluster-12	GRADE_COLON_AND_RECTAL_CANCER_UP	12	324	324	3.7037	13.9374	1.8e-12	1.13e-10		KAAB_FAILED_HEART_ATRIUM_DN|RIZ_ERYTHROID_DIFFERENTIATION|SAKAI_TUMOR_INFILTRATING_MONOCYTES_DN	CDC45|HELLS|HMGB1|HNRNPA2B1|LDHA|LDHB|MCM3|MCM7|PCNA|RAN|RFC5|SKA3
cluster-12	MUELLER_PLURINET	12	335	335	3.58209	13.6826	2.66e-12	1.65e-10		DACOSTA_UV_RESPONSE_VIA_ERCC3_COMMON_UP	CDC45|CKS1B|HMGA1|HMGB1|HSPD1|MCM3|NME1|PCNA|PHGDH|PTMA|RFC5|TK1
cluster-12	AFFAR_YY1_TARGETS_DN	11	252	252	4.36508	14.5916	2.91e-12	1.77e-10		SCHAEFFER_SOX9_TARGETS_IN_PROSTATE_DEVELOPMENT_DN	CENPH|DUT|HELLS|HMGB1|MAD2L1|MCM7|NASP|SLC25A5|SMC2|STMN1|TK1
cluster-12	ZHENG_GLIOBLASTOMA_PLASTICITY_UP	11	265	265	4.15094	14.197	5.02e-12	3e-10	GOBERT_OLIGODENDROCYTE_DIFFERENTIATION_UP		CDC45|CKS1B|DUT|HELLS|KIAA0101|MAD2L1|MCM3|NASP|SMC2|SPC25|TK1
cluster-12	SASAKI_ADULT_T_CELL_LEUKEMIA	10	194	194	5.15464	15.2131	6.16e-12	3.61e-10		BROWNE_HCMV_INFECTION_14HR_DN|CAFFAREL_RESPONSE_TO_THC_DN|KOKKINAKIS_METHIONINE_DEPRIVATION_48HR_DN|LEE_CALORIE_RESTRICTION_NEOCORTEX_UP|MARTINEZ_RESPONSE_TO_TRABECTEDIN_DN|PROVENZANI_METASTASIS_UP	HIST1H4C|KIAA0101|MAD2L1|MCM3|NME1|PCNA|TK1|TUBB|TYMS|ZWINT
cluster-12	BURTON_ADIPOGENESIS_PEAK_AT_16HR	7	49	49	14.2857	21.6827	8.07e-12	4.66e-10		EGUCHI_CELL_CYCLE_RB1_TARGETS	ASF1B|DUT|HELLS|HMGA1|MCM3|MCM7|SMC2
cluster-12	WONG_EMBRYONIC_STEM_CELL_CORE	12	372	372	3.22581	12.9076	9.05e-12	5.13e-10		ACEVEDO_FGFR1_TARGETS_IN_PROSTATE_CANCER_MODEL_UP|EGUCHI_CELL_CYCLE_RB1_TARGETS|KAMMINGA_EZH2_TARGETS|RAY_TUMORIGENESIS_BY_ERBB2_CDC25A_UP	ALDH7A1|CDCA5|CKS1B|GLDC|HELLS|MAD2L1|MCM3|MCM7|NASP|PCNA|SLC25A5|SMC2
cluster-12	PUJANA_XPRSS_INT_NETWORK	10	202	202	4.9505	14.8859	9.2e-12	5.13e-10	PUJANA_ATM_PCC_NETWORK|PUJANA_BRCA1_PCC_NETWORK|PUJANA_BRCA2_PCC_NETWORK|PUJANA_CHEK2_PCC_NETWORK	BHATI_G2M_ARREST_BY_2METHOXYESTRADIOL_UP|BILD_E2F3_ONCOGENIC_SIGNATURE|PUJANA_BRCA_CENTERED_NETWORK	DUT|KIAA0101|MAD2L1|NASP|PAICS|PCNA|SMC2|SPC25|STMN1|ZWINT
cluster-12	RHODES_UNDIFFERENTIATED_CANCER	8	88	88	9.09091	18.3523	9.96e-12	5.47e-10		YAGI_AML_FAB_MARKERS|YU_MYC_TARGETS_UP	CKS1B|GGH|KIAA0101|MAD2L1|MCM3|NME1|PCNA|TUBB
cluster-12	BENPORATH_PROLIFERATION	9	146	146	6.16438	15.8731	1.56e-11	8.45e-10		ZHAN_MULTIPLE_MYELOMA_SUBGROUPS	CDCA5|CKS1B|MAD2L1|MCM3|PCNA|RANBP1|SLC25A5|STMN1|TYMS
cluster-12	FOURNIER_ACINAR_DEVELOPMENT_LATE_2	11	295	295	3.72881	13.3852	1.6e-11	8.5e-10		HESS_TARGETS_OF_HOXA9_AND_MEIS1_UP	CDC45|CKS1B|DUT|GINS2|LDHA|MCM3|MCM7|NASP|PAICS|RANBP1|ZWINT
cluster-12	RUIZ_TNC_TARGETS_DN	9	149	149	6.04027	15.7024	1.88e-11	9.84e-10	KINSEY_TARGETS_OF_EWSR1_FLII_FUSION_UP|KOBAYASHI_EGFR_SIGNALING_24HR_DN|WANG_RESPONSE_TO_GSK3_INHIBITOR_SB216763_DN		ASF1B|CDC45|GINS2|MAD2L1|MCM3|MCM7|SPC25|TYMS|ZWINT
cluster-12	MANALO_HYPOXIA_DN	11	307	307	3.58306	13.0933	2.45e-11	1.27e-09		BROWNE_HCMV_INFECTION_18HR_UP	ASF1B|GINS2|HMGA1|KIAA0101|MAD2L1|MCM3|NASP|NME1|RANBP1|RFC5|ZWINT
cluster-12	MARTENS_TRETINOIN_RESPONSE_DN	16	985	985	1.62437	10.008	5.08e-11	2.58e-09	PUJANA_BRCA1_PCC_NETWORK	FLECHNER_BIOPSY_KIDNEY_TRANSPLANT_OK_VS_DONOR_UP|HELLER_HDAC_TARGETS_DN|HOLLMANN_APOPTOSIS_VIA_CD40_UP|LEE_RECENT_THYMIC_EMIGRANT|SAKAI_TUMOR_INFILTRATING_MONOCYTES_DN	DUT|HMGA1|HMGB1|HNRNPA2B1|HSPD1|KIAA0101|LDHB|MAD2L1|MCM3|PAICS|PCNA|PTMA|RAN|STMN1|TUBA1B|TYMS
cluster-12	CHANG_CYCLING_GENES	9	171	171	5.26316	14.5882	6.49e-11	3.25e-09			ASF1B|CDCA5|GINS2|HELLS|KIAA0101|MAD2L1|PCNA|SKA3|TUBB
cluster-12	BENPORATH_CYCLING_GENES	14	724	724	1.9337	10.3866	1.15e-10	5.66e-09		BILD_E2F3_ONCOGENIC_SIGNATURE|MOREAUX_B_LYMPHOCYTE_MATURATION_BY_TACI_DN|MOREAUX_MULTIPLE_MYELOMA_BY_TACI_DN|WHITFIELD_CELL_CYCLE_G1_S|WHITFIELD_CELL_CYCLE_LITERATURE|YU_MYC_TARGETS_UP	ASF1B|CDC45|CKS1B|GINS2|HELLS|HIST1H4C|KIAA0101|MAD2L1|NASP|NUCKS1|PCNA|RAN|TYMS|ZWINT
cluster-12	REN_BOUND_BY_E2F	7	73	73	9.58904	17.6462	1.48e-10	7.18e-09	BLUM_RESPONSE_TO_SALIRASIB_DN|PUJANA_BRCA1_PCC_NETWORK		DUT|HMGB1|MAD2L1|MCM3|PCNA|SMC2|TK1
cluster-12	CUI_TCF21_TARGETS_2_UP	12	476	476	2.52101	11.2195	1.57e-10	7.51e-09	DODD_NASOPHARYNGEAL_CARCINOMA_DN	RAY_TUMORIGENESIS_BY_ERBB2_CDC25A_UP|SANSOM_APC_MYC_TARGETS|SANSOM_APC_TARGETS_REQUIRE_MYC|ZHANG_BREAST_CANCER_PROGENITORS_DN	CDC45|CDCA5|CKS1B|HELLS|MCM3|MCM7|NME1|PHGDH|RANBP1|SKA3|STMN1|TK1
cluster-12	BENPORATH_ES_1	11	402	402	2.73632	11.2501	4.33e-10	2.05e-08			CDCA5|GINS2|GLDC|HELLS|HMGA1|HSPD1|MCM3|MCM7|NASP|PAICS|SPC25
cluster-12	LEE_LIVER_CANCER_SURVIVAL_DN	9	213	213	4.22535	12.9522	4.59e-10	2.14e-08	PUJANA_BRCA1_PCC_NETWORK|PUJANA_CHEK2_PCC_NETWORK		HIST1H4C|KIAA0101|MCM7|PCNA|PTMA|RAN|SMC2|SPC25|TUBA1B
cluster-12	CHANG_CORE_SERUM_RESPONSE_UP	9	216	216	4.16667	12.8535	5.19e-10	2.39e-08	PUJANA_BRCA1_PCC_NETWORK	EGUCHI_CELL_CYCLE_RB1_TARGETS|SANSOM_APC_TARGETS_UP	DUT|GGH|HNRNPA2B1|MCM3|MCM7|NME1|PAICS|SLC25A5|SMC2
cluster-12	BASAKI_YBX1_TARGETS_UP	10	305	305	3.27869	11.8733	5.26e-10	2.39e-08	KINSEY_TARGETS_OF_EWSR1_FLII_FUSION_UP|KOBAYASHI_EGFR_SIGNALING_24HR_DN	BOYAULT_LIVER_CANCER_SUBCLASS_G23_UP|BROWNE_HCMV_INFECTION_18HR_UP|EGUCHI_CELL_CYCLE_RB1_TARGETS	ASF1B|GINS2|MAD2L1|MCM3|MCM7|RFC5|SMC2|TK1|TYMS|ZWINT
cluster-12	FERRANDO_T_ALL_WITH_MLL_ENL_FUSION_DN	7	96	96	7.29167	15.2889	1.04e-09	4.65e-08	PUJANA_BRCA1_PCC_NETWORK		DUT|HIST1H4C|HMGA1|KIAA0101|PCNA|RANBP1|TYMS
cluster-12	FRASOR_RESPONSE_TO_SERM_OR_FULVESTRANT_DN	6	52	52	11.5385	17.9791	1.06e-09	4.65e-08	BERENJENO_TRANSFORMED_BY_RHOA_UP|DODD_NASOPHARYNGEAL_CARCINOMA_DN|GOBERT_OLIGODENDROCYTE_DIFFERENTIATION_UP|MARKEY_RB1_ACUTE_LOF_DN|PUJANA_BRCA1_PCC_NETWORK		CKS1B|MCM3|MCM7|RFC5|STMN1|TK1
cluster-12	KAUFFMANN_DNA_REPLICATION_GENES	8	157	157	5.09554	13.5103	1.07e-09	4.65e-08	DODD_NASOPHARYNGEAL_CARCINOMA_DN|DUTERTRE_ESTRADIOL_RESPONSE_24HR_UP|KOBAYASHI_EGFR_SIGNALING_24HR_DN	EGUCHI_CELL_CYCLE_RB1_TARGETS|HESS_TARGETS_OF_HOXA9_AND_MEIS1_UP	CDC45|DUT|GINS2|MCM3|MCM7|PCNA|RFC5|SMC2
cluster-12	YAMAZAKI_TCEB3_TARGETS_DN	9	238	238	3.78151	12.1861	1.22e-09	5.27e-08		DAZARD_RESPONSE_TO_UV_SCC_UP	ALDH7A1|HMGA1|LDHB|NASP|RAN|RFC5|STMN1|TUBA1B|TUBB
cluster-12	KANG_DOXORUBICIN_RESISTANCE_UP	6	54	54	11.1111	17.6314	1.34e-09	5.71e-08	KINSEY_TARGETS_OF_EWSR1_FLII_FUSION_UP|ROSTY_CERVICAL_CANCER_PROLIFERATION_CLUSTER		ASF1B|KIAA0101|MAD2L1|TK1|TYMS|ZWINT
cluster-12	GAVIN_FOXP3_TARGETS_CLUSTER_P6	7	104	104	6.73077	14.656	1.83e-09	7.71e-08	GOBERT_OLIGODENDROCYTE_DIFFERENTIATION_UP|WINNEPENNINCKX_MELANOMA_METASTASIS_UP	ZHAN_MULTIPLE_MYELOMA_PR_UP	CDCA5|CKS1B|GINS2|KIAA0101|SPC25|TK1|TYMS
cluster-12	PUJANA_ATM_PCC_NETWORK	18	1687	1687	1.06698	8.08674	2.06e-09	8.55e-08	PUJANA_BRCA1_PCC_NETWORK	BHATI_G2M_ARREST_BY_2METHOXYESTRADIOL_UP|BILD_E2F3_ONCOGENIC_SIGNATURE|FERREIRA_EWINGS_SARCOMA_UNSTABLE_VS_STABLE_UP|HOSHIDA_LIVER_CANCER_SUBCLASS_S1|PUJANA_BRCA_CENTERED_NETWORK|PUJANA_XPRSS_INT_NETWORK|RAO_BOUND_BY_SALL4|SAKAI_TUMOR_INFILTRATING_MONOCYTES_DN|SCHAEFFER_SOX9_TARGETS_IN_PROSTATE_DEVELOPMENT_DN|SCHLOSSER_MYC_TARGETS_AND_SERUM_RESPONSE_DN	DUT|HMGB1|HNRNPA2B1|IGLL1|KIAA0101|LDHA|LDHB|MAD2L1|NASP|PAICS|PCNA|PTMA|RAN|RANBP1|SMC2|SPC25|STMN1|ZWINT
cluster-12	CHICAS_RB1_TARGETS_GROWING	9	256	256	3.51562	11.7033	2.32e-09	9.51e-08		EGUCHI_CELL_CYCLE_RB1_TARGETS	CENPH|GINS2|HELLS|KIAA0101|MCM3|MCM7|NASP|PHGDH|SMC2
cluster-12	MOHANKUMAR_TLX1_TARGETS_UP	11	477	477	2.30608	10.1881	2.61e-09	1.06e-07		BROWNE_HCMV_INFECTION_18HR_UP|CAFFAREL_RESPONSE_TO_THC_DN	ASF1B|HELLS|KIAA0101|LDHA|LDHB|MCM3|PAICS|PCNA|RFC5|TUBB|ZWINT
cluster-12	MOLENAAR_TARGETS_OF_CCND1_AND_CDK4_DN	6	61	61	9.83607	16.5507	2.85e-09	1.14e-07	GOBERT_OLIGODENDROCYTE_DIFFERENTIATION_UP|KINSEY_TARGETS_OF_EWSR1_FLII_FUSION_UP|NUYTTEN_EZH2_TARGETS_DN		CDC45|CENPH|KIAA0101|MCM7|RFC5|SPC25
cluster-12	CROONQUIST_NRAS_VS_STROMAL_STIMULATION_DN	7	111	111	6.30631	14.1583	2.9e-09	1.15e-07	BERENJENO_TRANSFORMED_BY_RHOA_UP|CROONQUIST_IL6_DEPRIVATION_DN|GOBERT_OLIGODENDROCYTE_DIFFERENTIATION_UP|MARKEY_RB1_ACUTE_LOF_DN|PUJANA_BRCA1_PCC_NETWORK|WANG_RESPONSE_TO_GSK3_INHIBITOR_SB216763_DN		CDC45|CKS1B|MCM3|MCM7|NASP|STMN1|TK1
cluster-12	LI_WILMS_TUMOR_VS_FETAL_KIDNEY_1_DN	8	180	180	4.44444	12.5461	3.15e-09	1.23e-07	BERENJENO_TRANSFORMED_BY_RHOA_UP|PUJANA_BRCA1_PCC_NETWORK|PUJANA_CHEK2_PCC_NETWORK	BOYAULT_LIVER_CANCER_SUBCLASS_G3_UP|KARLSSON_TGFB1_TARGETS_DN|YU_MYC_TARGETS_UP	CKS1B|KIAA0101|MAD2L1|NASP|NME1|PCNA|RFC5|STMN1
cluster-12	DANG_BOUND_BY_MYC	16	1307	1307	1.22418	8.33894	3.18e-09	1.23e-07		BASSO_B_LYMPHOCYTE_NETWORK|BENPORATH_MYC_TARGETS_WITH_EBOX|BOYAULT_LIVER_CANCER_SUBCLASS_G3_UP|DANG_MYC_TARGETS_UP|DANG_REGULATED_BY_MYC_UP|FAELT_B_CLL_WITH_VH3_21_UP|FERNANDEZ_BOUND_BY_MYC|FERRANDO_HOX11_NEIGHBORS|KARLSSON_TGFB1_TARGETS_DN|KOKKINAKIS_METHIONINE_DEPRIVATION_48HR_DN|MARKEY_RB1_CHRONIC_LOF_UP|MSigDB_Myc_Targets_3X-Rvista|RIZKI_TUMOR_INVASIVENESS_3D_DN|SANSOM_APC_TARGETS|SANSOM_APC_…	GGH|GINS2|HMGA1|HNRNPA2B1|HSPD1|LDHA|MAD2L1|MCM3|MCM7|NME1|PAICS|PCNA|PTMA|STMN1|TK1|TYMS
cluster-12	CONCANNON_APOPTOSIS_BY_EPOXOMICIN_DN	8	185	185	4.32432	12.36	3.9e-09	1.49e-07			ALDH7A1|HIST1H4C|KIAA0101|LDHA|MAD2L1|PEBP1|SPC25|STMN1
cluster-12	IGLESIAS_E2F_TARGETS_UP	8	189	189	4.2328	12.2163	4.62e-09	1.75e-07		EGUCHI_CELL_CYCLE_RB1_TARGETS	CKS1B|HNRNPA2B1|MCM3|MCM7|PCNA|SMC2|TUBA1B|TUBB
cluster-12	GRADE_COLON_CANCER_UP	14	970	970	1.4433	8.65914	5.08e-09	1.9e-07		APPIERTO_RESPONSE_TO_FENRETINIDE_DN|DAIRKEE_CANCER_PRONE_RESPONSE_BPA_E2|LIU_SOX4_TARGETS_DN|MARTINEZ_RESPONSE_TO_TRABECTEDIN_DN|RIZ_ERYTHROID_DIFFERENTIATION|ZUCCHI_METASTASIS_UP	HIST1H4C|HMGA1|HMGB1|HNRNPA2B1|LDHA|MCM3|MCM7|NME1|PCNA|PTMA|RANBP1|RFC5|SKA3|TUBA1B
cluster-12	LE_EGR2_TARGETS_UP	7	124	124	5.64516	13.3464	6.31e-09	2.33e-07	DODD_NASOPHARYNGEAL_CARCINOMA_DN|PUJANA_BRCA1_PCC_NETWORK|PUJANA_CHEK2_PCC_NETWORK		CKS1B|HNRNPA2B1|KIAA0101|MAD2L1|MCM7|RFC5|SMC2
cluster-12	SESTO_RESPONSE_TO_UV_C7	6	73	73	8.21918	15.0695	8.58e-09	3.14e-07	PUJANA_BRCA1_PCC_NETWORK		HMGB1|HNRNPA2B1|KIAA0101|PTMA|STMN1|TK1
cluster-12	SENGUPTA_NASOPHARYNGEAL_CARCINOMA_UP	9	305	305	2.95082	10.6057	1.07e-08	3.86e-07	DODD_NASOPHARYNGEAL_CARCINOMA_DN	SAKAI_TUMOR_INFILTRATING_MONOCYTES_DN	DUT|HELLS|HNRNPA2B1|KIAA0101|MAD2L1|PCNA|RAN|TYMS|ZWINT
cluster-12	BORCZUK_MALIGNANT_MESOTHELIOMA_UP	9	327	327	2.75229	10.1923	1.95e-08	6.96e-07	PUJANA_BRCA1_PCC_NETWORK	YU_MYC_TARGETS_UP	CKS1B|HMGA1|KIAA0101|MAD2L1|NME1|PCNA|RAN|TK1|ZWINT
cluster-12	MATTIOLI_MGUS_VS_PCL	7	146	146	4.79452	12.2229	1.96e-08	6.96e-07			CKS1B|NASP|PAICS|PCNA|RAN|TUBA1B|TUBB
cluster-12	KAMMINGA_EZH2_TARGETS	5	43	43	11.6279	16.4749	2.76e-08	9.68e-07	BERENJENO_TRANSFORMED_BY_RHOA_UP|DODD_NASOPHARYNGEAL_CARCINOMA_DN|KINSEY_TARGETS_OF_EWSR1_FLII_FUSION_UP|MARKEY_RB1_ACUTE_LOF_DN|WONG_EMBRYONIC_STEM_CELL_CORE		CDCA5|MAD2L1|MCM3|PCNA|SMC2
cluster-12	SHIPP_DLBCL_VS_FOLLICULAR_LYMPHOMA_UP	5	45	45	11.1111	16.0918	3.49e-08	1.2e-06	DANG_BOUND_BY_MYC|PUJANA_BRCA1_PCC_NETWORK		HMGA1|HSPD1|LDHA|MCM7|NME1
cluster-12	DUTERTRE_ESTRADIOL_RESPONSE_6HR_UP	8	245	245	3.26531	10.58	3.5e-08	1.2e-06	DODD_NASOPHARYNGEAL_CARCINOMA_DN|KINSEY_TARGETS_OF_EWSR1_FLII_FUSION_UP		CDC45|GINS2|HELLS|HSPD1|MCM3|MCM7|PAICS|PCNA
cluster-12	SOTIRIOU_BREAST_CANCER_GRADE_1_VS_3_UP	7	160	160	4.375	11.6291	3.7e-08	1.26e-06	PUJANA_BRCA1_PCC_NETWORK|PUJANA_CHEK2_PCC_NETWORK	BOYAULT_LIVER_CANCER_SUBCLASS_G3_UP	CDC45|MAD2L1|MCM3|NME1|STMN1|TUBA1B|ZWINT
cluster-12	PEART_HDAC_PROLIFERATION_CLUSTER_DN	6	98	98	6.12245	12.8984	5.11e-08	1.72e-06	PUJANA_BRCA1_PCC_NETWORK		HMGA1|MCM3|MCM7|NME1|RAN|ZWINT
cluster-12	WHITFIELD_CELL_CYCLE_S	7	169	169	4.14201	11.286	5.39e-08	1.8e-06	KINSEY_TARGETS_OF_EWSR1_FLII_FUSION_UP|PATIL_LIVER_CANCER|SARRIO_EPITHELIAL_MESENCHYMAL_TRANSITION_UP		ASF1B|CDC45|CDCA5|HELLS|HIST1H4C|TYMS|ZWINT
cluster-12	OLSSON_E2F3_TARGETS_DN	5	50	50	10	15.2355	6.01e-08	1.99e-06	KINSEY_TARGETS_OF_EWSR1_FLII_FUSION_UP|MARKEY_RB1_ACUTE_LOF_DN		KIAA0101|MAD2L1|NUCKS1|PCNA|PTMA
cluster-12	ZHONG_SECRETOME_OF_LUNG_CANCER_AND_ENDOTHELIUM	6	103	103	5.82524	12.5604	6.88e-08	2.25e-06		ZHONG_SECRETOME_OF_LUNG_CANCER_AND_FIBROBLAST	HMGB1|LDHA|PCNA|PEBP1|RAN|TUBB
cluster-12	MITSIADES_RESPONSE_TO_APLIDIN_DN	8	270	270	2.96296	10.0145	7.42e-08	2.4e-06	DODD_NASOPHARYNGEAL_CARCINOMA_DN		DUT|HELLS|KIAA0101|NUCKS1|SMC2|TUBB|TYMS|ZWINT
cluster-12	OXFORD_RALA_OR_RALB_TARGETS_UP	5	53	53	9.43396	14.7803	8.1e-08	2.6e-06	CROONQUIST_IL6_DEPRIVATION_DN|PUJANA_BRCA1_PCC_NETWORK		HMGA1|MCM7|STMN1|TYMS|ZWINT
cluster-12	GARCIA_TARGETS_OF_FLI1_AND_DAX1_DN	7	181	181	3.8674	10.8677	8.62e-08	2.74e-06			CDCA5|DUT|GINS2|HIST1H4C|PTMA|TYMS|ZWINT
cluster-12	CAIRO_HEPATOBLASTOMA_CLASSES_UP	11	684	684	1.60819	8.18393	1.05e-07	3.32e-06		EGUCHI_CELL_CYCLE_RB1_TARGETS|SANA_RESPONSE_TO_IFNG_DN	GINS2|GLDC|HMGA1|HSPD1|MAD2L1|MCM3|MCM7|NME1|RAN|RANBP1|SMC2
cluster-12	WU_APOPTOSIS_BY_CDKN1A_VIA_TP53	5	57	57	8.77193	14.2294	1.17e-07	3.67e-06	DODD_NASOPHARYNGEAL_CARCINOMA_DN|PUJANA_BRCA1_PCC_NETWORK|PUJANA_CHEK2_PCC_NETWORK	BOYAULT_LIVER_CANCER_SUBCLASS_G23_UP|EGUCHI_CELL_CYCLE_RB1_TARGETS	HNRNPA2B1|MCM3|MCM7|SMC2|TYMS
cluster-12	GAL_LEUKEMIC_STEM_CELL_DN	8	289	289	2.76817	9.63276	1.25e-07	3.87e-06			ASF1B|CDC45|GINS2|IGLL1|KIAA0101|SMC2|TYMS|ZWINT
cluster-12	LY_AGING_OLD_DN	5	60	60	8.33333	13.8524	1.53e-07	4.68e-06	PUJANA_BRCA1_PCC_NETWORK|PUJANA_CHEK2_PCC_NETWORK|WINNEPENNINCKX_MELANOMA_METASTASIS_UP	LY_AGING_PREMATURE_DN|ZHAN_MULTIPLE_MYELOMA_SUBGROUPS	CKS1B|NASP|PCNA|RANBP1|TYMS
cluster-12	SUNG_METASTASIS_STROMA_DN	5	61	61	8.19672	13.7329	1.66e-07	5.04e-06	BERENJENO_TRANSFORMED_BY_RHOA_UP|DODD_NASOPHARYNGEAL_CARCINOMA_DN|DUTERTRE_ESTRADIOL_RESPONSE_24HR_UP|KINSEY_TARGETS_OF_EWSR1_FLII_FUSION_UP|PATIL_LIVER_CANCER|SARRIO_EPITHELIAL_MESENCHYMAL_TRANSITION_UP		CDC45|CDCA5|HELLS|MCM3|PCNA
cluster-12	CAFFAREL_RESPONSE_TO_THC_24HR_5_DN	5	62	62	8.06452	13.6162	1.8e-07	5.43e-06	PUJANA_BRCA1_PCC_NETWORK|PUJANA_CHEK2_PCC_NETWORK		DUT|HIST1H4C|KIAA0101|NME1|RANBP1
cluster-12	FERNANDEZ_BOUND_BY_MYC	7	205	205	3.41463	10.1408	2.01e-07	6.01e-06	BENPORATH_MYC_TARGETS_WITH_EBOX|DANG_BOUND_BY_MYC|PUJANA_BRCA1_PCC_NETWORK|PUJANA_CHEK2_PCC_NETWORK	BENPORATH_MYC_TARGETS_WITH_EBOX	HNRNPA2B1|HSPD1|MCM7|NME1|PAICS|PTMA|STMN1
cluster-12	VANTVEER_BREAST_CANCER_METASTASIS_DN	6	124	124	4.83871	11.367	2.08e-07	6.16e-06		RIZKI_TUMOR_INVASIVENESS_3D_DN	GGH|MAD2L1|SKA3|SPC25|STMN1|TK1
cluster-12	CHIANG_LIVER_CANCER_SUBCLASS_UNANNOTATED_DN	7	212	212	3.30189	9.9516	2.53e-07	7.42e-06			CENPH|MAD2L1|PCNA|RAN|RFC5|SLC25A5|TYMS
cluster-12	MSigDB_Myc_Targets_2X-Rvista	12	943	1715	1.27253	7.35314	3.15e-07	9.16e-06	PUJANA_BRCA1_PCC_NETWORK	HELLER_HDAC_TARGETS_DN|KAAB_FAILED_HEART_ATRIUM_DN|MSigDB_Myc_Targets_3X-Rvista|SCHLOSSER_MYC_TARGETS_AND_SERUM_RESPONSE_DN	CKS1B|HMGA1|HNRNPA2B1|HSPD1|LDHA|MCM3|PAICS|PTMA|RAN|SLC25A5|STMN1|TYMS
cluster-12	CHIARADONNA_NEOPLASTIC_TRANSFORMATION_KRAS_UP	6	134	134	4.47761	10.8977	3.3e-07	9.51e-06	DODD_NASOPHARYNGEAL_CARCINOMA_DN|PUJANA_BRCA1_PCC_NETWORK|PUJANA_CHEK2_PCC_NETWORK|WINNEPENNINCKX_MELANOMA_METASTASIS_UP	YU_MYC_TARGETS_UP	CKS1B|KIAA0101|PCNA|RFC5|SMC2|ZWINT
cluster-12	PUJANA_BRCA_CENTERED_NETWORK	6	137	137	4.37956	10.7668	3.76e-07	1.07e-05	PUJANA_ATM_PCC_NETWORK|PUJANA_BRCA1_PCC_NETWORK|PUJANA_BRCA2_PCC_NETWORK|PUJANA_CHEK2_PCC_NETWORK|PUJANA_XPRSS_INT_NETWORK|RHEIN_ALL_GLUCOCORTICOID_THERAPY_DN		DUT|MAD2L1|NASP|PAICS|PCNA|SMC2
cluster-12	SHEPARD_BMYB_MORPHOLINO_DN	7	225	225	3.11111	9.62309	3.78e-07	1.07e-05			DUT|GINS2|HELLS|HMGA1|HNRNPA2B1|MCM3|TK1
cluster-12	OUELLET_OVARIAN_CANCER_INVASIVE_VS_LMP_UP	6	139	139	4.31655	10.6818	4.09e-07	1.15e-05		JUBAN_TARGETS_OF_SPI1_AND_FLI1_DN	CKS1B|LDHA|NASP|RANBP1|SLC25A5|TUBB
cluster-12	PAL_PRMT5_TARGETS_UP	7	236	236	2.9661	9.36578	5.22e-07	1.46e-05			CKS1B|HELLS|KIAA0101|NME1|RFC5|SLC25A5|STMN1
cluster-12	LY_AGING_PREMATURE_DN	4	32	32	12.5	15.2936	5.55e-07	1.54e-05	LY_AGING_OLD_DN|PUJANA_BRCA1_PCC_NETWORK|PUJANA_CHEK2_PCC_NETWORK|WANG_RESPONSE_TO_GSK3_INHIBITOR_SB216763_DN|WINNEPENNINCKX_MELANOMA_METASTASIS_UP	ZHAN_MULTIPLE_MYELOMA_SUBGROUPS	CKS1B|NASP|RANBP1|TYMS
cluster-12	CHEMNITZ_RESPONSE_TO_PROSTAGLANDIN_E2_UP	6	153	153	3.92157	10.1329	7.19e-07	1.97e-05	KINSEY_TARGETS_OF_EWSR1_FLII_FUSION_UP		ASF1B|CDC45|KIAA0101|PAICS|SKA3|TK1
cluster-12	HSIAO_HOUSEKEEPING_GENES	9	509	509	1.76817	7.83283	8.27e-07	2.25e-05		BRACHAT_RESPONSE_TO_CAMPTOTHECIN_DN|MOOTHA_PGC	HMGB1|HSPD1|LDHA|LDHB|PEBP1|PTMA|SLC25A5|STMN1|TUBB
cluster-12	ZAMORA_NOS2_TARGETS_UP	5	85	85	5.88235	11.5213	8.82e-07	2.36e-05	DODD_NASOPHARYNGEAL_CARCINOMA_DN	LEE_CALORIE_RESTRICTION_NEOCORTEX_UP	PCNA|RAN|STMN1|TUBB|TYMS
cluster-12	MALONEY_RESPONSE_TO_17AAG_DN	5	85	85	5.88235	11.5213	8.82e-07	2.36e-05	PUJANA_BRCA1_PCC_NETWORK|PUJANA_CHEK2_PCC_NETWORK	APPIERTO_RESPONSE_TO_FENRETINIDE_DN	HIST1H4C|HNRNPA2B1|LDHA|MAD2L1|PTMA
cluster-12	ENK_UV_RESPONSE_KERATINOCYTE_DN	9	527	527	1.70778	7.66505	1.1e-06	2.93e-05	PUJANA_BRCA1_PCC_NETWORK|PUJANA_CHEK2_PCC_NETWORK		DUT|HIST1H4C|HSPD1|MAD2L1|PAICS|PTMA|SLC25A5|TYMS|ZWINT
cluster-12	SCHUHMACHER_MYC_TARGETS_UP	5	89	89	5.61798	11.2411	1.11e-06	2.93e-05			LDHA|NME1|PAICS|PEBP1|RANBP1
cluster-12	BENPORATH_MYC_TARGETS_WITH_EBOX	7	266	266	2.63158	8.74376	1.16e-06	3.05e-05	DANG_BOUND_BY_MYC|FERNANDEZ_BOUND_BY_MYC|PUJANA_BRCA1_PCC_NETWORK|PUJANA_CHEK2_PCC_NETWORK	FERNANDEZ_BOUND_BY_MYC	HNRNPA2B1|HSPD1|MCM7|NME1|PAICS|PTMA|STMN1
cluster-12	CAFFAREL_RESPONSE_TO_THC_DN	4	40	40	10	13.6238	1.39e-06	3.62e-05	DODD_NASOPHARYNGEAL_CARCINOMA_DN|MOHANKUMAR_TLX1_TARGETS_UP|SASAKI_ADULT_T_CELL_LEUKEMIA		KIAA0101|MCM3|TUBB|ZWINT
cluster-12	ZUCCHI_METASTASIS_UP	4	41	41	9.7561	13.4498	1.54e-06	3.98e-05	GRADE_COLON_CANCER_UP|KRIGE_RESPONSE_TO_TOSEDOSTAT_24HR_DN|PUJANA_BRCA1_PCC_NETWORK|PUJANA_CHEK2_PCC_NETWORK		HMGB1|LDHA|NME1|PTMA
cluster-12	HILLION_HMGA1_TARGETS	5	101	101	4.9505	10.5007	2.08e-06	5.32e-05	PUJANA_BRCA1_PCC_NETWORK		HSPD1|NME1|PCNA|SLC25A5|TK1
cluster-12	HILLION_HMGA1B_TARGETS	5	103	103	4.85437	10.3897	2.29e-06	5.81e-05	PUJANA_BRCA1_PCC_NETWORK		NME1|PCNA|PTMA|SLC25A5|TK1
cluster-12	BHATTACHARYA_EMBRYONIC_STEM_CELL	5	104	104	4.80769	10.3354	2.4e-06	6.05e-05			HMGA1|LDHB|NASP|TK1|TUBB
cluster-12	WHITFIELD_CELL_CYCLE_LITERATURE	4	46	46	8.69565	12.6657	2.47e-06	6.18e-05	BENPORATH_CYCLING_GENES|BLUM_RESPONSE_TO_SALIRASIB_DN|BURTON_ADIPOGENESIS_3|CROONQUIST_IL6_DEPRIVATION_DN|DUTERTRE_ESTRADIOL_RESPONSE_24HR_UP|LINDGREN_BLADDER_CANCER_CLUSTER_3_UP|PUJANA_BRCA1_PCC_NETWORK|PUJANA_BRCA2_PCC_NETWORK|PUJANA_CHEK2_PCC_NETWORK|WHITEFORD_PEDIATRIC_CANCER_MARKERS|WINNEPENNINCKX_MELANOMA_METASTASIS_UP		CDC45|NASP|PCNA|TYMS
cluster-12	PILON_KLF1_TARGETS_DN	16	2135	2135	0.749415	5.80309	2.81e-06	6.98e-05		BOYAULT_LIVER_CANCER_SUBCLASS_G3_UP|BROWNE_HCMV_INFECTION_48HR_UP|SCHAEFFER_SOX9_TARGETS_IN_PROSTATE_DEVELOPMENT_DN	CENPH|CKS1B|DUT|GGH|HMGB1|KIAA0101|MAD2L1|NASP|NME1|NUCKS1|PEBP1|PHGDH|RAN|SKA3|SLC25A5|STMN1
cluster-12	ODONNELL_TARGETS_OF_MYC_AND_TFRC_DN	4	48	48	8.33333	12.3864	2.93e-06	7.24e-05	KOBAYASHI_EGFR_SIGNALING_24HR_DN|MARSON_BOUND_BY_E2F4_UNSTIMULATED|ODONNELL_TFRC_TARGETS_DN|WANG_RESPONSE_TO_GSK3_INHIBITOR_SB216763_DN	ODONNELL_TFRC_TARGETS_DN	CKS1B|HELLS|RANBP1|SPC25
cluster-12	CHICAS_RB1_TARGETS_LOW_SERUM	5	111	111	4.5045	9.97549	3.31e-06	8.07e-05	KINSEY_TARGETS_OF_EWSR1_FLII_FUSION_UP		HELLS|HIST1H4C|KIAA0101|MCM3|TYMS
cluster-12	ZHANG_TLX_TARGETS_36HR_DN	6	199	199	3.01508	8.74529	3.32e-06	8.07e-05	GOBERT_OLIGODENDROCYTE_DIFFERENTIATION_UP|WANG_RESPONSE_TO_GSK3_INHIBITOR_SB216763_DN	ZHANG_TLX_TARGETS_UP	CDC45|CENPH|NASP|SMC2|SPC25|TYMS
cluster-12	KIM_MYC_AMPLIFICATION_TARGETS_UP	6	210	210	2.85714	8.48061	4.53e-06	0.000109275	PUJANA_BRCA1_PCC_NETWORK|PUJANA_CHEK2_PCC_NETWORK		HSPD1|KIAA0101|LDHB|NME1|PAICS|SLC25A5
cluster-12	MENSSEN_MYC_TARGETS	4	57	57	7.01754	11.3146	5.87e-06	0.000140814	CASORELLI_ACUTE_PROMYELOCYTIC_LEUKEMIA_DN|LI_AMPLIFIED_IN_LUNG_CANCER|PUJANA_BRCA1_PCC_NETWORK|PUJANA_CHEK2_PCC_NETWORK		HSPD1|LDHA|LDHB|NME1
cluster-12	ALCALAY_AML_BY_NPM1_LOCALIZATION_DN	6	224	224	2.67857	8.17118	6.55e-06	0.000156022	DODD_NASOPHARYNGEAL_CARCINOMA_DN|GRAHAM_CML_DIVIDING_VS_NORMAL_QUIESCENT_UP|KOBAYASHI_EGFR_SIGNALING_24HR_DN|PUJANA_BRCA1_PCC_NETWORK	ZHAN_MULTIPLE_MYELOMA_SUBGROUPS	CKS1B|DUT|MAD2L1|RANBP1|TK1|TYMS
cluster-12	POOLA_INVASIVE_BREAST_CANCER_UP	7	356	356	1.96629	7.35508	7.95e-06	0.00018796	GOBERT_OLIGODENDROCYTE_DIFFERENTIATION_UP|GRAHAM_CML_DIVIDING_VS_NORMAL_QUIESCENT_UP|SHEDDEN_LUNG_CANCER_POOR_SURVIVAL_A6	FERRANDO_HOX11_NEIGHBORS|ZHAN_MULTIPLE_MYELOMA_PR_UP	GINS2|KIAA0101|MAD2L1|SPC25|STMN1|TK1|TYMS
cluster-12	TOYOTA_TARGETS_OF_MIR34B_AND_MIR34C	8	513	513	1.55945	6.81259	9.14e-06	0.000214623		KAAB_FAILED_HEART_ATRIUM_DN	ASF1B|HELLS|HSPD1|LDHA|MCM3|PHGDH|RAN|TUBB
cluster-12	GENTLES_LEUKEMIC_STEM_CELL_DN	3	20	20	15	14.5454	9.27e-06	0.000216055	DODD_NASOPHARYNGEAL_CARCINOMA_DN|DUTERTRE_ESTRADIOL_RESPONSE_24HR_UP|KINSEY_TARGETS_OF_EWSR1_FLII_FUSION_UP|LEE_BMP2_TARGETS_DN|NUYTTEN_EZH2_TARGETS_DN|VECCHI_GASTRIC_CANCER_EARLY_UP		KIAA0101|SKA3|ZWINT
cluster-12	MATSUDA_NATURAL_KILLER_DIFFERENTIATION	8	516	516	1.55039	6.78715	9.54e-06	0.000220868			CDCA5|LDHB|MCM3|MCM7|PHGDH|RANBP1|STMN1|TK1
cluster-12	HESS_TARGETS_OF_HOXA9_AND_MEIS1_UP	4	65	65	6.15385	10.5521	9.95e-06	0.000228791	CROONQUIST_IL6_DEPRIVATION_DN|DODD_NASOPHARYNGEAL_CARCINOMA_DN|DUTERTRE_ESTRADIOL_RESPONSE_24HR_UP|FOURNIER_ACINAR_DEVELOPMENT_LATE_2|GOBERT_OLIGODENDROCYTE_DIFFERENTIATION_UP|KAUFFMANN_DNA_REPLICATION_GENES|KOBAYASHI_EGFR_SIGNALING_24HR_DN|LEE_BMP2_TARGETS_DN|MORI_IMMATURE_B_LYMPHOCYTE_DN|PUJANA_BRCA1_PCC_NETWORK|PUJANA_BRCA2_PCC_NETWORK|PUJANA_CHEK2_PCC_NETWORK|ZHANG_TLX_TARGETS_60HR_DN		CDC45|DUT|MCM3|MCM7
cluster-12	MSigDB_Myc_Targets_3X-Rvista	7	370	370	1.89189	7.18353	1.02e-05	0.00023342	DANG_BOUND_BY_MYC|MSigDB_Myc_Targets_2X-Rvista|PUJANA_BRCA1_PCC_NETWORK|PUJANA_CHEK2_PCC_NETWORK		HNRNPA2B1|HSPD1|LDHA|PAICS|PTMA|STMN1|TYMS
cluster-12	MARIADASON_RESPONSE_TO_BUTYRATE_SULINDAC_4	3	22	22	13.6364	13.8497	1.25e-05	0.000283259	JOHNSTONE_PARVB_TARGETS_3_DN|KINSEY_TARGETS_OF_EWSR1_FLII_FUSION_UP|ZHANG_TLX_TARGETS_60HR_DN		HMGB1|NUCKS1|TYMS
cluster-12	SMID_BREAST_CANCER_BASAL_UP	9	720	720	1.25	6.25489	1.39e-05	0.000313674			CDC45|GGH|GLDC|HELLS|HMGA1|LDHB|MCM7|PHGDH|TYMS
cluster-12	EGUCHI_CELL_CYCLE_RB1_TARGETS	3	23	23	13.0435	13.5361	1.43e-05	0.000320996	BASAKI_YBX1_TARGETS_UP|BERENJENO_TRANSFORMED_BY_RHOA_UP|BURTON_ADIPOGENESIS_3|BURTON_ADIPOGENESIS_PEAK_AT_16HR|CAIRO_HEPATOBLASTOMA_CLASSES_UP|CHANG_CORE_SERUM_RESPONSE_UP|CHICAS_RB1_TARGETS_GROWING|CROONQUIST_IL6_DEPRIVATION_DN|CROONQUIST_NRAS_SIGNALING_DN|DODD_NASOPHARYNGEAL_CARCINOMA_DN|DUTERTRE_ESTRADIOL_RESPONSE_24HR_UP|GOBERT_OLIGODENDROCYTE_DIFFERENTIATION_UP|IGLESIAS_E2F_TARGETS_UP|ISHIDA…		MCM3|MCM7|SMC2
cluster-12	LEI_MYB_TARGETS	7	394	394	1.77665	6.90967	1.53e-05	0.000341342			HSPD1|KIAA0101|LDHB|MCM7|NME1|PCNA|TUBB
cluster-12	FERRANDO_HOX11_NEIGHBORS	3	25	25	12	12.9657	1.86e-05	0.000410273	BLUM_RESPONSE_TO_SALIRASIB_DN|CROONQUIST_IL6_DEPRIVATION_DN|DANG_BOUND_BY_MYC|DODD_NASOPHARYNGEAL_CARCINOMA_DN|DUTERTRE_ESTRADIOL_RESPONSE_24HR_UP|GOBERT_OLIGODENDROCYTE_DIFFERENTIATION_UP|GRAHAM_CML_DIVIDING_VS_NORMAL_QUIESCENT_UP|ISHIDA_E2F_TARGETS|JOHNSTONE_PARVB_TARGETS_3_DN|LINDGREN_BLADDER_CANCER_CLUSTER_3_UP|MISSIAGLIA_REGULATED_BY_METHYLATION_DN|PATIL_LIVER_CANCER|POOLA_INVASIVE_BREAST_CA…		STMN1|TK1|TYMS
cluster-12	KAUFFMANN_DNA_REPAIR_GENES	6	270	270	2.22222	7.32235	1.89e-05	0.000416049	BLUM_RESPONSE_TO_SALIRASIB_DN|PUJANA_BRCA1_PCC_NETWORK|PUJANA_CHEK2_PCC_NETWORK		DUT|HMGB1|MAD2L1|PCNA|RFC5|SMC2
cluster-12	VERNELL_RETINOBLASTOMA_PATHWAY_UP	4	79	79	5.06329	9.50279	2.16e-05	0.000471638	BERENJENO_TRANSFORMED_BY_RHOA_UP|DUTERTRE_ESTRADIOL_RESPONSE_24HR_UP|KINSEY_TARGETS_OF_EWSR1_FLII_FUSION_UP|MARKEY_RB1_ACUTE_LOF_DN|SARRIO_EPITHELIAL_MESENCHYMAL_TRANSITION_UP|WHITEFORD_PEDIATRIC_CANCER_MARKERS		ASF1B|CDCA5|MCM7|PCNA
cluster-12	SCHLOSSER_MYC_TARGETS_REPRESSED_BY_SERUM	5	164	164	3.04878	8.02769	2.21e-05	0.000479991	PUJANA_BRCA1_PCC_NETWORK|PUJANA_CHEK2_PCC_NETWORK		HSPD1|LDHB|MAD2L1|RAN|RANBP1
cluster-12	LINDGREN_BLADDER_CANCER_CLUSTER_1_DN	7	418	418	1.67464	6.65819	2.24e-05	0.000483391	DODD_NASOPHARYNGEAL_CARCINOMA_DN|LINDGREN_BLADDER_CANCER_CLUSTER_3_UP		CDC45|CKS1B|GINS2|HSPD1|STMN1|TK1|ZWINT
cluster-12	MORI_MATURE_B_LYMPHOCYTE_DN	4	81	81	4.93827	9.37503	2.39e-05	0.000510855	CROONQUIST_IL6_DEPRIVATION_DN|PATIL_LIVER_CANCER|PUJANA_BRCA1_PCC_NETWORK		CDC45|CKS1B|HMGA1|STMN1
cluster-12	WANG_TUMOR_INVASIVENESS_UP	7	429	429	1.6317	6.54955	2.65e-05	0.000563663			CKS1B|HNRNPA2B1|NUCKS1|PCNA|SLC25A5|TUBA1B|TUBB
cluster-12	HEDENFALK_BREAST_CANCER_BRCA1_VS_BRCA2	5	176	176	2.84091	7.70999	3.11e-05	0.000656904	DODD_NASOPHARYNGEAL_CARCINOMA_DN|KOBAYASHI_EGFR_SIGNALING_24HR_DN|MARKEY_RB1_ACUTE_LOF_DN|SARRIO_EPITHELIAL_MESENCHYMAL_TRANSITION_UP		CKS1B|MAD2L1|MCM7|PCNA|TUBB
cluster-12	FERREIRA_EWINGS_SARCOMA_UNSTABLE_VS_STABLE_UP	5	177	177	2.82486	7.68492	3.19e-05	0.000670798	PUJANA_ATM_PCC_NETWORK|PUJANA_BRCA1_PCC_NETWORK|PUJANA_CHEK2_PCC_NETWORK|SHEDDEN_LUNG_CANCER_POOR_SURVIVAL_A6		KIAA0101|RAN|SMC2|SPC25|ZWINT
cluster-12	GRAHAM_CML_QUIESCENT_VS_NORMAL_QUIESCENT_UP	4	90	90	4.44444	8.85248	3.62e-05	0.000755012	CROONQUIST_IL6_DEPRIVATION_DN|CROONQUIST_NRAS_SIGNALING_DN|DODD_NASOPHARYNGEAL_CARCINOMA_DN|DUTERTRE_ESTRADIOL_RESPONSE_24HR_UP|GRAHAM_CML_DIVIDING_VS_NORMAL_QUIESCENT_UP|GRAHAM_NORMAL_QUIESCENT_VS_NORMAL_DIVIDING_DN|KINSEY_TARGETS_OF_EWSR1_FLII_FUSION_UP|MISSIAGLIA_REGULATED_BY_METHYLATION_DN|PUJANA_BRCA1_PCC_NETWORK|ROSTY_CERVICAL_CANCER_PROLIFERATION_CLUSTER|SHEDDEN_LUNG_CANCER_POOR_SURVIVAL_A…		KIAA0101|SMC2|TK1|ZWINT
cluster-12	CHIANG_LIVER_CANCER_SUBCLASS_PROLIFERATION_UP	5	188	188	2.65957	7.42191	4.26e-05	0.000883739	KINSEY_TARGETS_OF_EWSR1_FLII_FUSION_UP|PATIL_LIVER_CANCER|SARRIO_EPITHELIAL_MESENCHYMAL_TRANSITION_UP		CDCA5|HELLS|HIST1H4C|MAD2L1|ZWINT
cluster-12	LI_AMPLIFIED_IN_LUNG_CANCER	5	193	193	2.59067	7.30953	4.82e-05	0.000995318	PUJANA_BRCA1_PCC_NETWORK|PUJANA_CHEK2_PCC_NETWORK	MENSSEN_MYC_TARGETS|SANA_RESPONSE_TO_IFNG_DN|WINTER_HYPOXIA_UP	HSPD1|LDHA|LDHB|NME1|RAN
cluster-12	KRIGE_RESPONSE_TO_TOSEDOSTAT_24HR_DN	10	1060	1060	0.943396	5.40239	4.89e-05	0.00100244		KRIGE_RESPONSE_TO_TOSEDOSTAT_6HR_DN|ZUCCHI_METASTASIS_UP	DUT|HMGB1|HSPD1|LDHA|MAD2L1|NASP|NME1|PEBP1|PTMA|RANBP1
cluster-12	ZHANG_TLX_TARGETS_UP	4	98	98	4.08163	8.44814	5.05e-05	0.00102931	BLUM_RESPONSE_TO_SALIRASIB_DN|BURTON_ADIPOGENESIS_3|CROONQUIST_IL6_DEPRIVATION_DN|DUTERTRE_ESTRADIOL_RESPONSE_24HR_UP|GOBERT_OLIGODENDROCYTE_DIFFERENTIATION_UP|PUJANA_BRCA1_PCC_NETWORK|PUJANA_BRCA2_PCC_NETWORK|PUJANA_CHEK2_PCC_NETWORK|WANG_RESPONSE_TO_GSK3_INHIBITOR_SB216763_DN|WINNEPENNINCKX_MELANOMA_METASTASIS_UP|ZHANG_TLX_TARGETS_36HR_DN|ZHANG_TLX_TARGETS_60HR_DN		CDC45|NASP|SMC2|TYMS
cluster-12	PYEON_HPV_POSITIVE_TUMORS_UP	4	99	99	4.0404	8.40097	5.25e-05	0.00106466	BURTON_ADIPOGENESIS_3|CASORELLI_ACUTE_PROMYELOCYTIC_LEUKEMIA_DN|CHICAS_RB1_TARGETS_SENESCENT|DUTERTRE_ESTRADIOL_RESPONSE_24HR_UP|FEVR_CTNNB1_TARGETS_DN|GOBERT_OLIGODENDROCYTE_DIFFERENTIATION_UP|WANG_RESPONSE_TO_GSK3_INHIBITOR_SB216763_DN	BOYLAN_MULTIPLE_MYELOMA_C_UP	HELLS|MCM3|NASP|TYMS
cluster-12	ZHONG_SECRETOME_OF_LUNG_CANCER_AND_MACROPHAGE	4	101	101	3.9604	8.30867	5.68e-05	0.00114447			DUT|LDHA|PEBP1|RAN
cluster-12	JAATINEN_HEMATOPOIETIC_STEM_CELL_UP	6	333	333	1.8018	6.44469	6.12e-05	0.00122455	PUJANA_BRCA1_PCC_NETWORK		HSPD1|IGLL1|NASP|NME1|PAICS|STMN1
cluster-12	ZHAN_MULTIPLE_MYELOMA_SUBGROUPS	3	39	39	7.69231	10.282	7.23e-05	0.00143867	ACEVEDO_LIVER_TUMOR_VS_NORMAL_ADJACENT_TISSUE_UP|ALCALAY_AML_BY_NPM1_LOCALIZATION_DN|BENPORATH_PROLIFERATION|DODD_NASOPHARYNGEAL_CARCINOMA_DN|GRAHAM_CML_DIVIDING_VS_NORMAL_QUIESCENT_UP|KOBAYASHI_EGFR_SIGNALING_24HR_DN|LY_AGING_OLD_DN|LY_AGING_PREMATURE_DN|PUJANA_BRCA1_PCC_NETWORK|PUJANA_CHEK2_PCC_NETWORK|WANG_RESPONSE_TO_GSK3_INHIBITOR_SB216763_DN|WINNEPENNINCKX_MELANOMA_METASTASIS_UP		CKS1B|RANBP1|TYMS
cluster-12	MORI_EMU_MYC_LYMPHOMA_BY_ONSET_TIME_UP	4	108	108	3.7037	8.00544	7.38e-05	0.0014605	CHICAS_RB1_TARGETS_SENESCENT|DODD_NASOPHARYNGEAL_CARCINOMA_DN|KINSEY_TARGETS_OF_EWSR1_FLII_FUSION_UP|VECCHI_GASTRIC_CANCER_EARLY_UP|ZHOU_CELL_CYCLE_GENES_IN_IR_RESPONSE_6HR		GINS2|KIAA0101|MCM7|RANBP1
cluster-12	ALONSO_METASTASIS_UP	5	213	213	2.34742	6.89842	7.7e-05	0.00151477	PUJANA_BRCA1_PCC_NETWORK		CKS1B|GGH|HIST1H4C|PAICS|RAN
cluster-12	CHANDRAN_METASTASIS_TOP50_UP	3	40	40	7.5	10.1457	7.8e-05	0.00152629			HSPD1|NUCKS1|TUBA1B
cluster-12	BIDUS_METASTASIS_UP	5	225	225	2.22222	6.67719	9.97e-05	0.00193859			ASF1B|HNRNPA2B1|MAD2L1|RFC5|TYMS
cluster-12	YU_MYC_TARGETS_UP	3	44	44	6.81818	9.64695	0.000103978	0.00201104	BENPORATH_CYCLING_GENES|BERENJENO_TRANSFORMED_BY_RHOA_UP|BORCZUK_MALIGNANT_MESOTHELIOMA_UP|BURTON_ADIPOGENESIS_3|CHIARADONNA_NEOPLASTIC_TRANSFORMATION_KRAS_UP|CROONQUIST_IL6_DEPRIVATION_DN|CROONQUIST_NRAS_SIGNALING_DN|DODD_NASOPHARYNGEAL_CARCINOMA_DN|GOLDRATH_ANTIGEN_RESPONSE|GRAHAM_NORMAL_QUIESCENT_VS_NORMAL_DIVIDING_DN|LI_WILMS_TUMOR_VS_FETAL_KIDNEY_1_DN|MARKEY_RB1_ACUTE_LOF_DN|PUJANA_BRCA1_PCC…		CKS1B|KIAA0101|PCNA
cluster-12	LEE_EARLY_T_LYMPHOCYTE_UP	4	119	119	3.36134	7.58236	0.000107552	0.00206839	RHEIN_ALL_GLUCOCORTICOID_THERAPY_DN		GGH|KIAA0101|TUBB|TYMS
cluster-12	AMUNDSON_GENOTOXIC_SIGNATURE	4	120	120	3.33333	7.5467	0.000111093	0.0021245	BLUM_RESPONSE_TO_SALIRASIB_DN|CROONQUIST_IL6_DEPRIVATION_DN|DODD_NASOPHARYNGEAL_CARCINOMA_DN|DUTERTRE_ESTRADIOL_RESPONSE_24HR_UP|GRAHAM_NORMAL_QUIESCENT_VS_NORMAL_DIVIDING_DN|KINSEY_TARGETS_OF_EWSR1_FLII_FUSION_UP|KOBAYASHI_EGFR_SIGNALING_24HR_DN|LINDGREN_BLADDER_CANCER_CLUSTER_3_UP|PATIL_LIVER_CANCER|PUJANA_BRCA1_PCC_NETWORK|SHEDDEN_LUNG_CANCER_POOR_SURVIVAL_A6|WHITEFORD_PEDIATRIC_CANCER_MARKERS…		CDC45|PCNA|TK1|ZWINT
cluster-12	HAHTOLA_MYCOSIS_FUNGOIDES_CD4_DN	4	122	122	3.27869	7.47666	0.000118428	0.00225212			DUT|NUCKS1|PAICS|PEBP1
cluster-12	SCHAEFFER_SOX9_TARGETS_IN_PROSTATE_DEVELOPMENT_DN	3	47	47	6.38298	9.31468	0.000126752	0.00239156	AFFAR_YY1_TARGETS_DN|BLUM_RESPONSE_TO_SALIRASIB_DN|FEVR_CTNNB1_TARGETS_DN|PILON_KLF1_TARGETS_DN|PUJANA_ATM_PCC_NETWORK|PUJANA_BRCA1_PCC_NETWORK|PUJANA_CHEK2_PCC_NETWORK		HMGB1|NASP|STMN1
cluster-12	WANG_CISPLATIN_RESPONSE_AND_XPC_UP	5	237	237	2.1097	6.47207	0.000127166	0.00239156			GLDC|HNRNPA2B1|KIAA0101|MAD2L1|RFC5
cluster-12	KRIGE_RESPONSE_TO_TOSEDOSTAT_6HR_DN	9	959	959	0.938478	5.09148	0.000129296	0.00241785	KRIGE_RESPONSE_TO_TOSEDOSTAT_24HR_DN		DUT|HMGB1|HSPD1|LDHA|MAD2L1|NASP|PEBP1|PTMA|RANBP1
cluster-12	WANG_LMO4_TARGETS_UP	6	382	382	1.57068	5.90889	0.000129984	0.00241785			HELLS|HIST1H4C|HMGB1|NUCKS1|TUBA1B|TUBB
cluster-12	LABBE_WNT3A_TARGETS_UP	4	126	126	3.1746	7.34143	0.000134145	0.00247077			HELLS|PCNA|PHGDH|TUBA1B
cluster-12	HERNANDEZ_MITOTIC_ARREST_BY_DOCETAXEL_1_DN	3	48	48	6.25	9.21077	0.000135007	0.00247077	KOBAYASHI_EGFR_SIGNALING_24HR_DN|MARSON_BOUND_BY_E2F4_UNSTIMULATED|PATIL_LIVER_CANCER|SARRIO_EPITHELIAL_MESENCHYMAL_TRANSITION_UP		CKS1B|HIST1H4C|TUBB
cluster-12	BOYLAN_MULTIPLE_MYELOMA_C_UP	3	48	48	6.25	9.21077	0.000135007	0.00247077	BLUM_RESPONSE_TO_SALIRASIB_DN|BURTON_ADIPOGENESIS_3|CASORELLI_ACUTE_PROMYELOCYTIC_LEUKEMIA_DN|CHICAS_RB1_TARGETS_SENESCENT|CROONQUIST_IL6_DEPRIVATION_DN|DUTERTRE_ESTRADIOL_RESPONSE_24HR_UP|FEVR_CTNNB1_TARGETS_DN|GOBERT_OLIGODENDROCYTE_DIFFERENTIATION_UP|KONG_E2F3_TARGETS|PUJANA_BRCA1_PCC_NETWORK|PUJANA_BRCA2_PCC_NETWORK|PUJANA_CHEK2_PCC_NETWORK|PYEON_HPV_POSITIVE_TUMORS_UP|SONG_TARGETS_OF_IE86_CM…		MCM3|NASP|TYMS
cluster-12	MARKEY_RB1_CHRONIC_LOF_UP	4	128	128	3.125	7.27611	0.000142545	0.00259478	BERENJENO_TRANSFORMED_BY_RHOA_UP|CROONQUIST_IL6_DEPRIVATION_DN|CROONQUIST_NRAS_SIGNALING_DN|DANG_BOUND_BY_MYC|DODD_NASOPHARYNGEAL_CARCINOMA_DN|DUTERTRE_ESTRADIOL_RESPONSE_24HR_UP|ISHIDA_E2F_TARGETS|MARKEY_RB1_ACUTE_LOF_DN|PUJANA_BRCA1_PCC_NETWORK|WHITEFORD_PEDIATRIC_CANCER_MARKERS		MCM7|PCNA|STMN1|TK1
cluster-12	ZHAN_MULTIPLE_MYELOMA_PR_UP	3	50	50	6	9.01219	0.000152549	0.0027621	CROONQUIST_IL6_DEPRIVATION_DN|GAVIN_FOXP3_TARGETS_CLUSTER_P6|GOBERT_OLIGODENDROCYTE_DIFFERENTIATION_UP|GRAHAM_CML_DIVIDING_VS_NORMAL_QUIESCENT_UP|HORIUCHI_WTAP_TARGETS_DN|KINSEY_TARGETS_OF_EWSR1_FLII_FUSION_UP|KONG_E2F3_TARGETS|NUYTTEN_EZH2_TARGETS_DN|POOLA_INVASIVE_BREAST_CANCER_UP|PUJANA_BRCA1_PCC_NETWORK|PUJANA_BRCA2_PCC_NETWORK|PUJANA_CHEK2_PCC_NETWORK|SHEDDEN_LUNG_CANCER_POOR_SURVIVAL_A6|WIN…		KIAA0101|SPC25|TYMS
cluster-12	SANSOM_APC_TARGETS_UP	4	131	131	3.05344	7.18084	0.000155852	0.00280698	CHANG_CORE_SERUM_RESPONSE_UP|DANG_BOUND_BY_MYC|PUJANA_BRCA1_PCC_NETWORK		GGH|MCM3|MCM7|PAICS
cluster-12	SCHLOSSER_MYC_TARGETS_AND_SERUM_RESPONSE_DN	3	51	51	5.88235	8.91721	0.000161849	0.00288446	DODD_NASOPHARYNGEAL_CARCINOMA_DN|LOPEZ_MBD_TARGETS|MSigDB_Myc_Targets_2X-Rvista|PUJANA_ATM_PCC_NETWORK|PUJANA_BRCA1_PCC_NETWORK|PUJANA_CHEK2_PCC_NETWORK		LDHA|PAICS|RAN
cluster-12	BOYAULT_LIVER_CANCER_SUBCLASS_G23_UP	3	51	51	5.88235	8.91721	0.000161849	0.00288446	BASAKI_YBX1_TARGETS_UP|BLUM_RESPONSE_TO_SALIRASIB_DN|BURTON_ADIPOGENESIS_3|CROONQUIST_IL6_DEPRIVATION_DN|DODD_NASOPHARYNGEAL_CARCINOMA_DN|DUTERTRE_ESTRADIOL_RESPONSE_24HR_UP|GOBERT_OLIGODENDROCYTE_DIFFERENTIATION_UP|ISHIDA_E2F_TARGETS|KINSEY_TARGETS_OF_EWSR1_FLII_FUSION_UP|KOBAYASHI_EGFR_SIGNALING_24HR_DN|KONG_E2F3_TARGETS|PUJANA_BRCA1_PCC_NETWORK|PUJANA_BRCA2_PCC_NETWORK|PUJANA_CHEK2_PCC_NETWORK…		MCM3|SMC2|TYMS
cluster-12	PENG_GLUTAMINE_DEPRIVATION_DN	6	401	401	1.49626	5.72617	0.000169229	0.00300029	CASORELLI_ACUTE_PROMYELOCYTIC_LEUKEMIA_DN		HNRNPA2B1|LDHA|LDHB|NME1|PAICS|TUBB
cluster-12	BRACHAT_RESPONSE_TO_CAMPTOTHECIN_DN	3	53	53	5.66038	8.73522	0.000181537	0.00320182	FEVR_CTNNB1_TARGETS_DN|HSIAO_HOUSEKEEPING_GENES		SLC25A5|STMN1|TUBB
cluster-12	DIAZ_CHRONIC_MEYLOGENOUS_LEUKEMIA_UP	11	1516	1516	0.725594	4.60101	0.000204017	0.00357976			DUT|GGH|HMGB1|LDHB|MAD2L1|MCM3|NME1|PAICS|PEBP1|RANBP1|SMC2
cluster-12	PETROVA_ENDOTHELIUM_LYMPHATIC_VS_BLOOD_UP	4	145	145	2.75862	6.77445	0.000230092	0.0039758	HORIUCHI_WTAP_TARGETS_DN|PUJANA_BRCA1_PCC_NETWORK	BROWNE_HCMV_INFECTION_14HR_DN	CKS1B|HIST1H4C|KIAA0101|TK1
cluster-12	ODONNELL_TFRC_TARGETS_DN	4	145	145	2.75862	6.77445	0.000230092	0.0039758	KOBAYASHI_EGFR_SIGNALING_24HR_DN|MARSON_BOUND_BY_E2F4_UNSTIMULATED|ODONNELL_TARGETS_OF_MYC_AND_TFRC_DN|WANG_RESPONSE_TO_GSK3_INHIBITOR_SB216763_DN	ODONNELL_TARGETS_OF_MYC_AND_TFRC_DN	CKS1B|HELLS|RANBP1|SPC25
cluster-12	CHICAS_RB1_TARGETS_CONFLUENT	7	610	610	1.14754	5.17759	0.000239085	0.00411033			HELLS|HMGA1|KIAA0101|PHGDH|TUBA1B|TUBB|TYMS
cluster-12	GRUETZMANN_PANCREATIC_CANCER_UP	6	431	431	1.39211	5.4607	0.000249764	0.00427234	DODD_NASOPHARYNGEAL_CARCINOMA_DN		CKS1B|KIAA0101|LDHA|MCM3|STMN1|TUBB
cluster-12	WHITFIELD_CELL_CYCLE_G1_S	4	150	150	2.66667	6.6427	0.0002619	0.00444573	BENPORATH_CYCLING_GENES|CHICAS_RB1_TARGETS_SENESCENT|DUTERTRE_ESTRADIOL_RESPONSE_24HR_UP|RODRIGUES_THYROID_CARCINOMA_POORLY_DIFFERENTIATED_UP		GINS2|HELLS|NASP|PCNA
cluster-12	FAELT_B_CLL_WITH_VH3_21_UP	3	60	60	5	8.16996	0.000262512	0.00444573	CROONQUIST_IL6_DEPRIVATION_DN|DANG_BOUND_BY_MYC|DANG_MYC_TARGETS_UP|HORIUCHI_WTAP_TARGETS_DN|PATIL_LIVER_CANCER|PUJANA_BRCA1_PCC_NETWORK|ROSTY_CERVICAL_CANCER_PROLIFERATION_CLUSTER|SHEDDEN_LUNG_CANCER_POOR_SURVIVAL_A6		HMGA1|TK1|TYMS
cluster-12	WEI_MYCN_TARGETS_WITH_E_BOX	8	832	832	0.961538	4.87672	0.00027416	0.00462			CDCA5|HELLS|HMGB1|MAD2L1|PAICS|SKA3|SMC2|TUBB
cluster-12	BASSO_B_LYMPHOCYTE_NETWORK	4	154	154	2.5974	6.54174	0.000289533	0.00485502	DANG_BOUND_BY_MYC|DODD_NASOPHARYNGEAL_CARCINOMA_DN|KOBAYASHI_EGFR_SIGNALING_24HR_DN|PUJANA_BRCA1_PCC_NETWORK|PUJANA_CHEK2_PCC_NETWORK|RHEIN_ALL_GLUCOCORTICOID_THERAPY_DN|RODRIGUES_THYROID_CARCINOMA_POORLY_DIFFERENTIATED_UP|SHEDDEN_LUNG_CANCER_POOR_SURVIVAL_A6|TARTE_PLASMA_CELL_VS_PLASMABLAST_DN		MAD2L1|NME1|PAICS|PCNA
cluster-12	PEDERSEN_METASTASIS_BY_ERBB2_ISOFORM_7	6	447	447	1.34228	5.32927	0.00030363	0.00506646			CDC45|DUT|GINS2|HIST1H4C|SKA3|TYMS
cluster-12	WILCOX_PRESPONSE_TO_ROGESTERONE_UP	4	157	157	2.54777	6.46844	0.000311589	0.0051739	BURTON_ADIPOGENESIS_3|CROONQUIST_IL6_DEPRIVATION_DN|DODD_NASOPHARYNGEAL_CARCINOMA_DN|DUTERTRE_ESTRADIOL_RESPONSE_24HR_UP|GOBERT_OLIGODENDROCYTE_DIFFERENTIATION_UP|GRAHAM_CML_DIVIDING_VS_NORMAL_QUIESCENT_UP|GRAHAM_NORMAL_QUIESCENT_VS_NORMAL_DIVIDING_DN|KINSEY_TARGETS_OF_EWSR1_FLII_FUSION_UP|KONG_E2F3_TARGETS|MISSIAGLIA_REGULATED_BY_METHYLATION_DN|PUJANA_BRCA1_PCC_NETWORK|ROSTY_CERVICAL_CANCER_PROL…		KIAA0101|SMC2|TK1|TYMS
cluster-12	APPIERTO_RESPONSE_TO_FENRETINIDE_DN	3	64	64	4.6875	7.88845	0.000317774	0.00525098	GRADE_COLON_CANCER_UP|MALONEY_RESPONSE_TO_17AAG_DN|PUJANA_BRCA1_PCC_NETWORK|PUJANA_CHEK2_PCC_NETWORK		HIST1H4C|LDHA|PTMA
cluster-12	LOPEZ_MBD_TARGETS	9	1087	1087	0.827967	4.61577	0.000329909	0.00542517		KAAB_FAILED_HEART_ATRIUM_DN|SCHLOSSER_MYC_TARGETS_AND_SERUM_RESPONSE_DN	ASF1B|DUT|HMGB1|LDHA|MCM3|PAICS|PCNA|RAN|STMN1
cluster-12	ZHONG_SECRETOME_OF_LUNG_CANCER_AND_FIBROBLAST	4	165	165	2.42424	6.28237	0.000376279	0.00615795	ZHONG_SECRETOME_OF_LUNG_CANCER_AND_ENDOTHELIUM		HMGB1|LDHA|PEBP1|RAN
cluster-12	KOKKINAKIS_METHIONINE_DEPRIVATION_48HR_DN	3	69	69	4.34783	7.57067	0.000396734	0.00646164	CASORELLI_ACUTE_PROMYELOCYTIC_LEUKEMIA_DN|DANG_BOUND_BY_MYC|DANG_MYC_TARGETS_UP|DODD_NASOPHARYNGEAL_CARCINOMA_DN|DUTERTRE_ESTRADIOL_RESPONSE_24HR_UP|KOBAYASHI_EGFR_SIGNALING_24HR_DN|PATIL_LIVER_CANCER|PUJANA_BRCA1_PCC_NETWORK|SASAKI_ADULT_T_CELL_LEUKEMIA|SHEDDEN_LUNG_CANCER_POOR_SURVIVAL_A6|TIEN_INTESTINE_PROBIOTICS_24HR_UP|WHITEFORD_PEDIATRIC_CANCER_MARKERS|WINNEPENNINCKX_MELANOMA_METASTASIS_UP		NME1|TK1|TYMS
cluster-12	NAKAMURA_TUMOR_ZONE_PERIPHERAL_VS_CENTRAL_UP	5	310	310	1.6129	5.47839	0.000439794	0.00712885			GINS2|NME1|PHGDH|TK1|TUBA1B
cluster-12	YAO_TEMPORAL_RESPONSE_TO_PROGESTERONE_CLUSTER_14	4	173	173	2.31214	6.10872	0.000450064	0.00726075	PUJANA_BRCA1_PCC_NETWORK|PUJANA_CHEK2_PCC_NETWORK		NME1|RAN|RANBP1|SLC25A5
cluster-12	WEST_ADRENOCORTICAL_TUMOR_UP	5	312	312	1.60256	5.45587	0.000452871	0.00727157	PUJANA_BRCA1_PCC_NETWORK		GGH|KIAA0101|RFC5|TUBA1B|ZWINT
cluster-12	ZHONG_RESPONSE_TO_AZACITIDINE_AND_TSA_DN	3	76	76	3.94737	7.17812	0.000526963	0.00834138	HORIUCHI_WTAP_TARGETS_DN|KINSEY_TARGETS_OF_EWSR1_FLII_FUSION_UP|MARSON_BOUND_BY_E2F4_UNSTIMULATED		HIST1H4C|NUCKS1|PAICS
cluster-12	MOREAUX_B_LYMPHOCYTE_MATURATION_BY_TACI_DN	3	76	76	3.94737	7.17812	0.000526963	0.00834138	BENPORATH_CYCLING_GENES|MOREAUX_MULTIPLE_MYELOMA_BY_TACI_DN|PUJANA_BRCA1_PCC_NETWORK|PUJANA_CHEK2_PCC_NETWORK|RODRIGUES_THYROID_CARCINOMA_POORLY_DIFFERENTIATED_UP|TIEN_INTESTINE_PROBIOTICS_24HR_UP	MOREAUX_MULTIPLE_MYELOMA_BY_TACI_DN	NASP|RAN|TYMS
cluster-12	BENPORATH_MYC_MAX_TARGETS	8	918	918	0.87146	4.52019	0.0005293	0.00834138		YAGI_AML_FAB_MARKERS	GGH|GINS2|LDHA|MAD2L1|MCM3|NME1|PCNA|TUBA1B
cluster-12	BUYTAERT_PHOTODYNAMIC_THERAPY_STRESS_DN	7	707	707	0.990099	4.6515	0.000581107	0.00911562			DUT|GINS2|HELLS|MCM3|NASP|SPC25|TUBB
cluster-12	DANG_REGULATED_BY_MYC_UP	3	79	79	3.79747	7.02559	0.000590206	0.00921588	ACEVEDO_LIVER_CANCER_UP|CROONQUIST_IL6_DEPRIVATION_DN|DANG_BOUND_BY_MYC|DANG_MYC_TARGETS_UP|DUTERTRE_ESTRADIOL_RESPONSE_24HR_UP|GRAHAM_CML_DIVIDING_VS_NORMAL_QUIESCENT_UP|GRAHAM_NORMAL_QUIESCENT_VS_NORMAL_DIVIDING_DN|LINDGREN_BLADDER_CANCER_CLUSTER_3_UP|PUJANA_BRCA1_PCC_NETWORK|ROSTY_CERVICAL_CANCER_PROLIFERATION_CLUSTER|SHEDDEN_LUNG_CANCER_POOR_SURVIVAL_A6|TIEN_INTESTINE_PROBIOTICS_24HR_UP|WHITE…		GGH|TK1|TYMS
cluster-12	SANA_RESPONSE_TO_IFNG_DN	3	85	85	3.52941	6.74432	0.00073081	0.0113076	CAIRO_HEPATOBLASTOMA_CLASSES_UP|DODD_NASOPHARYNGEAL_CARCINOMA_DN|LEE_BMP2_TARGETS_DN|LI_AMPLIFIED_IN_LUNG_CANCER|PUJANA_BRCA1_PCC_NETWORK|PUJANA_CHEK2_PCC_NETWORK|RODRIGUES_THYROID_CARCINOMA_POORLY_DIFFERENTIATED_UP		HSPD1|NME1|RAN
cluster-12	PYEON_CANCER_HEAD_AND_NECK_VS_CERVICAL_UP	4	198	198	2.0202	5.63206	0.000747064	0.0115068	BERENJENO_TRANSFORMED_BY_RHOA_UP|BURTON_ADIPOGENESIS_3|DUTERTRE_ESTRADIOL_RESPONSE_24HR_UP|GOBERT_OLIGODENDROCYTE_DIFFERENTIATION_UP		HELLS|MCM3|NASP|RFC5
cluster-12	SAKAI_TUMOR_INFILTRATING_MONOCYTES_DN	3	90	90	3.33333	6.53099	0.000862995	0.0132326	DODD_NASOPHARYNGEAL_CARCINOMA_DN|GRADE_COLON_AND_RECTAL_CANCER_UP|MARTENS_TRETINOIN_RESPONSE_DN|PUJANA_ATM_PCC_NETWORK|PUJANA_BRCA1_PCC_NETWORK|PUJANA_CHEK2_PCC_NETWORK|SENGUPTA_NASOPHARYNGEAL_CARCINOMA_UP		HNRNPA2B1|PCNA|RAN
cluster-12	WHITFIELD_CELL_CYCLE_G2	4	210	210	1.90476	5.4324	0.000930049	0.0141968	DODD_NASOPHARYNGEAL_CARCINOMA_DN|MARSON_BOUND_BY_E2F4_UNSTIMULATED		MAD2L1|NUCKS1|SKA3|TUBB
cluster-12	BILANGES_RAPAMYCIN_SENSITIVE_VIA_TSC1_AND_TSC2	3	94	94	3.19149	6.37228	0.000979004	0.0147457	FEVR_CTNNB1_TARGETS_DN		PAICS|SLC25A5|TUBB
cluster-12	PROVENZANI_METASTASIS_UP	4	215	215	1.86047	5.35387	0.00101488	0.0152187	KOBAYASHI_EGFR_SIGNALING_24HR_DN|PATIL_LIVER_CANCER|SARRIO_EPITHELIAL_MESENCHYMAL_TRANSITION_UP|SASAKI_ADULT_T_CELL_LEUKEMIA		HIST1H4C|MCM3|TUBB|ZWINT
cluster-12	WINTER_HYPOXIA_UP	3	97	97	3.09278	6.25949	0.00107219	0.0159377	DODD_NASOPHARYNGEAL_CARCINOMA_DN|LEE_BMP2_TARGETS_DN|LI_AMPLIFIED_IN_LUNG_CANCER|PUJANA_BRCA1_PCC_NETWORK|PUJANA_CHEK2_PCC_NETWORK		LDHA|NME1|RAN
cluster-12	SANSOM_APC_TARGETS_REQUIRE_MYC	4	221	221	1.80995	5.26295	0.0011237	0.0166197	CUI_TCF21_TARGETS_2_UP|DODD_NASOPHARYNGEAL_CARCINOMA_DN	SANSOM_APC_MYC_TARGETS	MCM7|NME1|PHGDH|TK1
cluster-12	RIZ_ERYTHROID_DIFFERENTIATION	3	99	99	3.0303	6.18704	0.00113733	0.0166873	FEVR_CTNNB1_TARGETS_DN|GRADE_COLON_AND_RECTAL_CANCER_UP|GRADE_COLON_CANCER_UP|KINSEY_TARGETS_OF_EWSR1_FLII_FUSION_UP|MARSON_BOUND_BY_FOXP3_UNSTIMULATED|MORI_IMMATURE_B_LYMPHOCYTE_DN|MORI_LARGE_PRE_BII_LYMPHOCYTE_UP|PUJANA_BRCA1_PCC_NETWORK|PUJANA_CHEK2_PCC_NETWORK|ZHANG_TLX_TARGETS_60HR_DN		HMGB1|MCM3|MCM7
cluster-12	GROSS_HYPOXIA_VIA_ELK3_UP	4	225	225	1.77778	5.20423	0.00120064	0.0175407	HOFFMANN_LARGE_TO_SMALL_PRE_BII_LYMPHOCYTE_UP		CDCA5|HELLS|STMN1|TUBA1B
cluster-12	JUBAN_TARGETS_OF_SPI1_AND_FLI1_DN	3	104	104	2.88462	6.01479	0.00131097	0.0190706	BLUM_RESPONSE_TO_SALIRASIB_DN|CASORELLI_ACUTE_PROMYELOCYTIC_LEUKEMIA_DN|HOFFMANN_LARGE_TO_SMALL_PRE_BII_LYMPHOCYTE_UP|OUELLET_OVARIAN_CANCER_INVASIVE_VS_LMP_UP|RHEIN_ALL_GLUCOCORTICOID_THERAPY_DN		LDHA|NASP|TUBB
cluster-12	BENPORATH_SOX2_TARGETS	7	813	813	0.861009	4.17609	0.0013169	0.0190754			ALDH7A1|CDC45|HELLS|HIST1H4C|HNRNPA2B1|NUCKS1|TUBB
cluster-12	LEE_CALORIE_RESTRICTION_NEOCORTEX_UP	3	106	106	2.83019	5.94918	0.00138483	0.0199744	BLUM_RESPONSE_TO_SALIRASIB_DN|DODD_NASOPHARYNGEAL_CARCINOMA_DN|FEVR_CTNNB1_TARGETS_DN|KOBAYASHI_EGFR_SIGNALING_24HR_DN|PATIL_LIVER_CANCER|RHEIN_ALL_GLUCOCORTICOID_THERAPY_DN|SARRIO_EPITHELIAL_MESENCHYMAL_TRANSITION_UP|SASAKI_ADULT_T_CELL_LEUKEMIA|ZAMORA_NOS2_TARGETS_UP		PCNA|TUBB|TYMS
cluster-12	DACOSTA_UV_RESPONSE_VIA_ERCC3_COMMON_UP	3	110	110	2.72727	5.82313	0.0015403	0.0220302	BERENJENO_TRANSFORMED_BY_RHOA_UP|BLUM_RESPONSE_TO_SALIRASIB_DN|BURTON_ADIPOGENESIS_3|DACOSTA_UV_RESPONSE_VIA_ERCC3_UP|DODD_NASOPHARYNGEAL_CARCINOMA_DN|DUTERTRE_ESTRADIOL_RESPONSE_24HR_UP|GOLDRATH_ANTIGEN_RESPONSE|JOHNSTONE_PARVB_TARGETS_3_DN|KINSEY_TARGETS_OF_EWSR1_FLII_FUSION_UP|KOBAYASHI_EGFR_SIGNALING_24HR_DN|MARKEY_RB1_ACUTE_LOF_DN|MUELLER_PLURINET|PUJANA_BRCA1_PCC_NETWORK|WINNEPENNINCKX_MELA…		PCNA|RFC5|TK1
cluster-12	BENPORATH_NANOG_TARGETS	8	1085	1085	0.737327	3.9377	0.00156562	0.0222987			CDC45|HELLS|HIST1H4C|HNRNPA2B1|KIAA0101|NUCKS1|PCNA|PHGDH
cluster-12	HAMAI_APOPTOSIS_VIA_TRAIL_UP	6	620	620	0.967742	4.22253	0.00167148	0.0237072			CENPH|GGH|HELLS|HMGB1|PHGDH|SMC2
cluster-12	SHETH_LIVER_CANCER_VS_TXNIP_LOSS_PAM1	4	249	249	1.60643	4.88015	0.00174167	0.0246002			CDCA5|PHGDH|STMN1|TUBA1B
cluster-12	RICKMAN_TUMOR_DIFFERENTIATED_WELL_VS_POORLY_UP	4	254	254	1.5748	4.81806	0.00187264	0.0262324	MARSON_BOUND_BY_E2F4_UNSTIMULATED		HIST1H4C|MCM3|NASP|NUCKS1
cluster-12	RAY_TUMORIGENESIS_BY_ERBB2_CDC25A_UP	3	121	121	2.47934	5.50786	0.00202298	0.0281071	BERENJENO_TRANSFORMED_BY_RHOA_UP|BURTON_ADIPOGENESIS_3|CASORELLI_ACUTE_PROMYELOCYTIC_LEUKEMIA_DN|CUI_TCF21_TARGETS_2_UP|DODD_NASOPHARYNGEAL_CARCINOMA_DN|FUJII_YBX1_TARGETS_DN|GOBERT_OLIGODENDROCYTE_DIFFERENTIATION_UP|HORIUCHI_WTAP_TARGETS_DN|KOBAYASHI_EGFR_SIGNALING_24HR_DN|LEE_BMP2_TARGETS_DN|MARSON_BOUND_BY_E2F4_UNSTIMULATED|RODRIGUES_THYROID_CARCINOMA_POORLY_DIFFERENTIATED_UP|SARRIO_EPITHELIAL…		CKS1B|HELLS|MCM7
cluster-12	WINTER_HYPOXIA_METAGENE	4	262	262	1.52672	4.72216	0.00209619	0.0290058	CASORELLI_ACUTE_PROMYELOCYTIC_LEUKEMIA_DN|PUJANA_BRCA1_PCC_NETWORK|PUJANA_CHEK2_PCC_NETWORK		HSPD1|LDHA|LDHB|PAICS
cluster-12	VANTVEER_BREAST_CANCER_ESR1_DN	4	264	264	1.51515	4.69882	0.00215483	0.0296398			LDHB|NASP|PHGDH|SKA3
cluster-12	ZHANG_BREAST_CANCER_PROGENITORS_UP	5	443	443	1.12867	4.30629	0.00215942	0.0296398	DODD_NASOPHARYNGEAL_CARCINOMA_DN		HELLS|HNRNPA2B1|PAICS|SMC2|STMN1
cluster-12	DAIRKEE_CANCER_PRONE_RESPONSE_BPA_E2	3	127	127	2.3622	5.3526	0.00232172	0.0316125	GRADE_COLON_CANCER_UP|HORIUCHI_WTAP_TARGETS_DN|PUJANA_BRCA1_PCC_NETWORK		HMGA1|MCM7|RFC5
cluster-12	BHATI_G2M_ARREST_BY_2METHOXYESTRADIOL_UP	3	137	137	2.18978	5.11569	0.00287784	0.03872	CROONQUIST_IL6_DEPRIVATION_DN|JOHNSTONE_PARVB_TARGETS_3_DN|KINSEY_TARGETS_OF_EWSR1_FLII_FUSION_UP|KOBAYASHI_EGFR_SIGNALING_24HR_DN|PUJANA_ATM_PCC_NETWORK|PUJANA_BRCA1_PCC_NETWORK|PUJANA_BRCA2_PCC_NETWORK|PUJANA_CHEK2_PCC_NETWORK|PUJANA_XPRSS_INT_NETWORK|SHEDDEN_LUNG_CANCER_POOR_SURVIVAL_A6|TIEN_INTESTINE_PROBIOTICS_24HR_UP|ZHOU_CELL_CYCLE_GENES_IN_IR_RESPONSE_24HR		MAD2L1|PCNA|SPC25
cluster-12	KAN_RESPONSE_TO_ARSENIC_TRIOXIDE	3	141	141	2.12766	5.02767	0.0031213	0.0418303	NUYTTEN_EZH2_TARGETS_DN		MCM7|PHGDH|SPC25
cluster-12	DAZARD_RESPONSE_TO_UV_SCC_UP	3	142	142	2.11268	5.00621	0.00318408	0.0425044	YAMAZAKI_TCEB3_TARGETS_DN		ALDH7A1|RAN|RFC5
cluster-12	ACEVEDO_FGFR1_TARGETS_IN_PROSTATE_CANCER_MODEL_UP	4	309	309	1.2945	4.23031	0.00379314	0.049661	BERENJENO_TRANSFORMED_BY_RHOA_UP|DODD_NASOPHARYNGEAL_CARCINOMA_DN|DUTERTRE_ESTRADIOL_RESPONSE_24HR_UP|GOBERT_OLIGODENDROCYTE_DIFFERENTIATION_UP|KINSEY_TARGETS_OF_EWSR1_FLII_FUSION_UP|MARSON_BOUND_BY_E2F4_UNSTIMULATED|WONG_EMBRYONIC_STEM_CELL_CORE		CDCA5|HELLS|MCM3|SMC2
cluster-12	ZHANG_BREAST_CANCER_PROGENITORS_DN	3	154	154	1.94805	4.76433	0.00399862	0.051754	CHICAS_RB1_TARGETS_SENESCENT|CUI_TCF21_TARGETS_2_UP|DODD_NASOPHARYNGEAL_CARCINOMA_DN|LEE_BMP2_TARGETS_DN		HELLS|PHGDH|RANBP1
cluster-12	HOSHIDA_LIVER_CANCER_SUBCLASS_S1	4	319	319	1.25392	4.13875	0.00424711	0.0545553	PUJANA_ATM_PCC_NETWORK|PUJANA_BRCA1_PCC_NETWORK|RHEIN_ALL_GLUCOCORTICOID_THERAPY_DN		DUT|IGLL1|KIAA0101|LDHB
cluster-12	KAAB_FAILED_HEART_ATRIUM_DN	3	158	158	1.89873	4.68952	0.00429575	0.0547667	DODD_NASOPHARYNGEAL_CARCINOMA_DN|GRADE_COLON_AND_RECTAL_CANCER_UP|LEE_BMP2_TARGETS_DN|LOPEZ_MBD_TARGETS|MSigDB_Myc_Targets_2X-Rvista|PUJANA_BRCA1_PCC_NETWORK|PUJANA_CHEK2_PCC_NETWORK|TOYOTA_TARGETS_OF_MIR34B_AND_MIR34C		LDHA|MCM3|RAN
cluster-12	BYSTRYKH_HEMATOPOIESIS_STEM_CELL_QTL_TRANS	7	1006	1006	0.695825	3.48781	0.00436173	0.0552117			HMGB1|HSPD1|NUCKS1|PHGDH|RAN|RFC5|SLC25A5
cluster-12	MARSON_BOUND_BY_FOXP3_UNSTIMULATED	8	1280	1280	0.625	3.3867	0.00436308	0.0552117	PUJANA_BRCA1_PCC_NETWORK|PUJANA_CHEK2_PCC_NETWORK	RIZ_ERYTHROID_DIFFERENTIATION	DUT|HIST1H4C|HMGB1|MCM3|MCM7|NASP|NME1|ZWINT
cluster-12	RODRIGUES_THYROID_CARCINOMA_ANAPLASTIC_UP	6	758	758	0.791557	3.59899	0.0045319	0.0567154	DODD_NASOPHARYNGEAL_CARCINOMA_DN|KINSEY_TARGETS_OF_EWSR1_FLII_FUSION_UP		HSPD1|MAD2L1|MCM7|PAICS|SKA3|SMC2
cluster-12	BENPORATH_OCT4_TARGETS	4	341	341	1.17302	3.95036	0.0053726	0.0657853			GLDC|KIAA0101|NUCKS1|PHGDH
cluster-12	KRIEG_HYPOXIA_NOT_VIA_KDM3A	6	788	788	0.761421	3.48275	0.00546595	0.0664503			ASF1B|CDCA5|LDHA|TK1|TUBB|TYMS
cluster-12	MOREAUX_MULTIPLE_MYELOMA_BY_TACI_DN	3	175	175	1.71429	4.39889	0.00570672	0.0688854	BENPORATH_CYCLING_GENES|MOREAUX_B_LYMPHOCYTE_MATURATION_BY_TACI_DN|PUJANA_BRCA1_PCC_NETWORK|PUJANA_CHEK2_PCC_NETWORK|RODRIGUES_THYROID_CARCINOMA_POORLY_DIFFERENTIATED_UP|TIEN_INTESTINE_PROBIOTICS_24HR_UP	MOREAUX_B_LYMPHOCYTE_MATURATION_BY_TACI_DN	NASP|RAN|TYMS
cluster-12	IVANOVA_HEMATOPOIESIS_LATE_PROGENITOR	5	568	568	0.880282	3.57213	0.00621328	0.0744718			ASF1B|CDC45|IGLL1|SPC25|TK1
cluster-12	SPIELMAN_LYMPHOBLAST_EUROPEAN_VS_ASIAN_UP	5	573	573	0.8726	3.54729	0.00644327	0.0769575			HMGB1|HNRNPA2B1|PEBP1|PTMA|TUBB
cluster-12	CREIGHTON_ENDOCRINE_THERAPY_RESISTANCE_1	5	576	576	0.868056	3.53252	0.00658411	0.0783648	DODD_NASOPHARYNGEAL_CARCINOMA_DN|KOBAYASHI_EGFR_SIGNALING_24HR_DN		DUT|MCM3|MCM7|PAICS|TUBB
cluster-12	UEDA_PERIFERAL_CLOCK	3	186	186	1.6129	4.23101	0.0067515	0.079799			GLDC|TUBA1B|TUBB
cluster-12	AMUNDSON_POOR_SURVIVAL_AFTER_GAMMA_RADIATION_2G	3	188	188	1.59574	4.20197	0.00695288	0.0810534	CHICAS_RB1_TARGETS_SENESCENT|TIEN_INTESTINE_PROBIOTICS_24HR_UP		ALDH7A1|DUT|NASP
cluster-12	ACEVEDO_NORMAL_TISSUE_ADJACENT_TO_LIVER_TUMOR_UP	3	188	188	1.59574	4.20197	0.00695288	0.0810534	MARSON_BOUND_BY_E2F4_UNSTIMULATED		HNRNPA2B1|NUCKS1|PTMA
cluster-12	SMID_BREAST_CANCER_RELAPSE_IN_BONE_DN	4	378	378	1.0582	3.66782	0.00768901	0.0890251			GLDC|HSPD1|LDHB|PHGDH
cluster-12	BROWNE_HCMV_INFECTION_18HR_UP	3	202	202	1.48515	4.00996	0.0084628	0.0969945	BASAKI_YBX1_TARGETS_UP|BLUM_RESPONSE_TO_SALIRASIB_DN|DODD_NASOPHARYNGEAL_CARCINOMA_DN|DUTERTRE_ESTRADIOL_RESPONSE_24HR_UP|FUJII_YBX1_TARGETS_DN|KINSEY_TARGETS_OF_EWSR1_FLII_FUSION_UP|KOBAYASHI_EGFR_SIGNALING_24HR_DN|MANALO_HYPOXIA_DN|MOHANKUMAR_TLX1_TARGETS_UP|PUJANA_BRCA1_PCC_NETWORK|PUJANA_BRCA2_PCC_NETWORK|PUJANA_CHEK2_PCC_NETWORK|SARRIO_EPITHELIAL_MESENCHYMAL_TRANSITION_UP		MCM3|RFC5|ZWINT
cluster-12	PENG_LEUCINE_DEPRIVATION_DN	3	204	204	1.47059	3.98403	0.008693	0.0992986	CASORELLI_ACUTE_PROMYELOCYTIC_LEUKEMIA_DN|HORIUCHI_WTAP_TARGETS_DN|PUJANA_BRCA1_PCC_NETWORK		LDHA|LDHB|TK1
cluster-12	GRAESSMANN_RESPONSE_TO_MC_AND_DOXORUBICIN_DN	6	881	881	0.681044	3.1554	0.00926804	0.104023	CASORELLI_ACUTE_PROMYELOCYTIC_LEUKEMIA_DN		HELLS|NASP|PAICS|TK1|TUBB|TYMS
cluster-12	HOLLMANN_APOPTOSIS_VIA_CD40_UP	3	210	210	1.42857	3.90829	0.00940565	0.104973	MARTENS_TRETINOIN_RESPONSE_DN|PUJANA_BRCA1_PCC_NETWORK|PUJANA_CHEK2_PCC_NETWORK		DUT|HMGB1|TUBA1B
cluster-12	BROWNE_HCMV_INFECTION_48HR_UP	3	214	214	1.40187	3.85943	0.00989924	0.109145	PILON_KLF1_TARGETS_DN|PUJANA_BRCA1_PCC_NETWORK		GGH|MAD2L1|SLC25A5
cluster-12	COLINA_TARGETS_OF_4EBP1_AND_4EBP2	4	407	407	0.982801	3.47102	0.00990772	0.109145			ALDH7A1|ASF1B|CENPH|HELLS
cluster-12	DACOSTA_UV_RESPONSE_VIA_ERCC3_UP	4	408	408	0.980392	3.46457	0.0099909	0.109375	BLUM_RESPONSE_TO_SALIRASIB_DN|BURTON_ADIPOGENESIS_3|DODD_NASOPHARYNGEAL_CARCINOMA_DN|DUTERTRE_ESTRADIOL_RESPONSE_24HR_UP|JOHNSTONE_PARVB_TARGETS_3_DN|KINSEY_TARGETS_OF_EWSR1_FLII_FUSION_UP|KOBAYASHI_EGFR_SIGNALING_24HR_DN|PUJANA_BRCA1_PCC_NETWORK|WINNEPENNINCKX_MELANOMA_METASTASIS_UP	DACOSTA_UV_RESPONSE_VIA_ERCC3_COMMON_UP	PCNA|RFC5|TK1|TYMS
cluster-12	SANSOM_APC_TARGETS	3	215	215	1.39535	3.84741	0.010025	0.109375	DANG_BOUND_BY_MYC|PUJANA_BRCA1_PCC_NETWORK|RHEIN_ALL_GLUCOCORTICOID_THERAPY_DN|SHEDDEN_LUNG_CANCER_POOR_SURVIVAL_A6|TARTE_PLASMA_CELL_VS_PLASMABLAST_DN		GGH|PAICS|TYMS
cluster-12	BOYAULT_LIVER_CANCER_SUBCLASS_G3_UP	3	215	215	1.39535	3.84741	0.010025	0.109375	BERENJENO_TRANSFORMED_BY_RHOA_UP|DANG_BOUND_BY_MYC|DODD_NASOPHARYNGEAL_CARCINOMA_DN|LI_WILMS_TUMOR_VS_FETAL_KIDNEY_1_DN|PATIL_LIVER_CANCER|PILON_KLF1_TARGETS_DN|PUJANA_BRCA1_PCC_NETWORK|PUJANA_CHEK2_PCC_NETWORK|RHEIN_ALL_GLUCOCORTICOID_THERAPY_DN|RODRIGUES_THYROID_CARCINOMA_POORLY_DIFFERENTIATED_UP|SHEDDEN_LUNG_CANCER_POOR_SURVIVAL_A6|SOTIRIOU_BREAST_CANCER_GRADE_1_VS_3_UP|WHITEFORD_PEDIATRIC_CAN…		MAD2L1|NME1|STMN1
cluster-12	YAGI_AML_FAB_MARKERS	3	218	218	1.37615	3.81181	0.0104077	0.112828	BENPORATH_MYC_MAX_TARGETS|CROONQUIST_IL6_DEPRIVATION_DN|DANG_BOUND_BY_MYC|DUTERTRE_ESTRADIOL_RESPONSE_24HR_UP|GOLDRATH_ANTIGEN_RESPONSE|PUJANA_BRCA1_PCC_NETWORK|RHODES_UNDIFFERENTIATED_CANCER|TARTE_PLASMA_CELL_VS_PLASMABLAST_DN|TIEN_INTESTINE_PROBIOTICS_24HR_UP		GGH|MCM3|PCNA
cluster-12	FLECHNER_BIOPSY_KIDNEY_TRANSPLANT_OK_VS_DONOR_UP	5	655	655	0.763359	3.17604	0.0111224	0.119386	MARTENS_TRETINOIN_RESPONSE_DN|PUJANA_BRCA1_PCC_NETWORK|PUJANA_CHEK2_PCC_NETWORK		DUT|HNRNPA2B1|PTMA|RAN|TUBA1B
cluster-12	KOINUMA_TARGETS_OF_SMAD2_OR_SMAD3	6	922	922	0.650759	3.02461	0.0114396	0.122071	DODD_NASOPHARYNGEAL_CARCINOMA_DN		CDC45|HNRNPA2B1|NME1|NUCKS1|SMC2|TUBB
cluster-12	DAIRKEE_TERT_TARGETS_UP	4	432	432	0.925926	3.3157	0.0121258	0.128587			ALDH7A1|NME1|PEBP1|TK1
cluster-12	SANSOM_APC_MYC_TARGETS	3	232	232	1.2931	3.6541	0.012306	0.129689	CUI_TCF21_TARGETS_2_UP|DODD_NASOPHARYNGEAL_CARCINOMA_DN|LEE_BMP2_TARGETS_DN|RODRIGUES_THYROID_CARCINOMA_POORLY_DIFFERENTIATED_UP|SANSOM_APC_TARGETS_REQUIRE_MYC		MCM7|NME1|PHGDH
cluster-12	LEE_RECENT_THYMIC_EMIGRANT	3	234	234	1.28205	3.63263	0.0125923	0.13189	CHICAS_RB1_TARGETS_SENESCENT|DODD_NASOPHARYNGEAL_CARCINOMA_DN|FEVR_CTNNB1_TARGETS_DN|HORIUCHI_WTAP_TARGETS_DN|KINSEY_TARGETS_OF_EWSR1_FLII_FUSION_UP|MARTENS_TRETINOIN_RESPONSE_DN|MISSIAGLIA_REGULATED_BY_METHYLATION_DN|PUJANA_BRCA1_PCC_NETWORK|PUJANA_BRCA2_PCC_NETWORK|PUJANA_CHEK2_PCC_NETWORK|RHEIN_ALL_GLUCOCORTICOID_THERAPY_DN|SHEDDEN_LUNG_CANCER_POOR_SURVIVAL_A6|TARTE_PLASMA_CELL_VS_PLASMABLAST_…		KIAA0101|PAICS|TYMS
cluster-12	KARLSSON_TGFB1_TARGETS_DN	3	234	234	1.28205	3.63263	0.0125923	0.13189	BERENJENO_TRANSFORMED_BY_RHOA_UP|DANG_BOUND_BY_MYC|DODD_NASOPHARYNGEAL_CARCINOMA_DN|DUTERTRE_ESTRADIOL_RESPONSE_24HR_UP|LI_WILMS_TUMOR_VS_FETAL_KIDNEY_1_DN|PATIL_LIVER_CANCER|PUJANA_BRCA1_PCC_NETWORK|PUJANA_CHEK2_PCC_NETWORK|RHEIN_ALL_GLUCOCORTICOID_THERAPY_DN|RODRIGUES_THYROID_CARCINOMA_POORLY_DIFFERENTIATED_UP|SHEDDEN_LUNG_CANCER_POOR_SURVIVAL_A6|WHITEFORD_PEDIATRIC_CANCER_MARKERS		NME1|PCNA|STMN1
cluster-12	OSMAN_BLADDER_CANCER_UP	4	445	445	0.898876	3.23954	0.0133962	0.139451	DODD_NASOPHARYNGEAL_CARCINOMA_DN		LDHA|NUCKS1|PCNA|TYMS
cluster-12	RAO_BOUND_BY_SALL4	3	242	242	1.23967	3.54918	0.0137761	0.142534	BLUM_RESPONSE_TO_SALIRASIB_DN|DODD_NASOPHARYNGEAL_CARCINOMA_DN|PATIL_LIVER_CANCER|PUJANA_ATM_PCC_NETWORK|PUJANA_BRCA1_PCC_NETWORK|PUJANA_CHEK2_PCC_NETWORK		HNRNPA2B1|STMN1|ZWINT
cluster-12	ACEVEDO_LIVER_TUMOR_VS_NORMAL_ADJACENT_TISSUE_UP	6	999	999	0.600601	2.79745	0.0164611	0.166136	DODD_NASOPHARYNGEAL_CARCINOMA_DN|KOBAYASHI_EGFR_SIGNALING_24HR_DN|WANG_RESPONSE_TO_GSK3_INHIBITOR_SB216763_DN	ZHAN_MULTIPLE_MYELOMA_SUBGROUPS	CKS1B|GINS2|MCM3|RANBP1|TK1|TYMS
cluster-12	BILD_E2F3_ONCOGENIC_SIGNATURE	3	259	259	1.1583	3.38366	0.0164965	0.166136	BENPORATH_CYCLING_GENES|BLUM_RESPONSE_TO_SALIRASIB_DN|CROONQUIST_IL6_DEPRIVATION_DN|CROONQUIST_NRAS_SIGNALING_DN|DUTERTRE_ESTRADIOL_RESPONSE_24HR_UP|LINDGREN_BLADDER_CANCER_CLUSTER_3_UP|PUJANA_ATM_PCC_NETWORK|PUJANA_BRCA1_PCC_NETWORK|PUJANA_BRCA2_PCC_NETWORK|PUJANA_CHEK2_PCC_NETWORK|PUJANA_XPRSS_INT_NETWORK|RHEIN_ALL_GLUCOCORTICOID_THERAPY_DN|RODRIGUES_THYROID_CARCINOMA_POORLY_DIFFERENTIATED_UP|S…		NASP|PCNA|ZWINT
cluster-12	ALFANO_MYC_TARGETS	3	269	269	1.11524	3.29298	0.0182281	0.181961			GLDC|PAICS|STMN1
cluster-12	MOOTHA_HUMAN_MITODB_6_2002	4	489	489	0.817996	3.00185	0.0183173	0.182217	PUJANA_BRCA1_PCC_NETWORK		DUT|HSPD1|SLC25A5|TK1
cluster-12	GARY_CD5_TARGETS_DN	4	490	490	0.816327	2.99677	0.0184406	0.182217	LEE_BMP2_TARGETS_DN|PUJANA_BRCA1_PCC_NETWORK|PUJANA_CHEK2_PCC_NETWORK|RODRIGUES_THYROID_CARCINOMA_POORLY_DIFFERENTIATED_UP|TIEN_INTESTINE_PROBIOTICS_24HR_UP		NASP|NME1|RAN|ZWINT
cluster-12	MOOTHA_PGC	4	499	499	0.801603	2.95168	0.0195739	0.191464	HSIAO_HOUSEKEEPING_GENES|PUJANA_BRCA1_PCC_NETWORK|PUJANA_CHEK2_PCC_NETWORK		HSPD1|LDHA|LDHB|SLC25A5
cluster-12	MOOTHA_MITOCHONDRIA	4	502	502	0.796813	2.93688	0.0199611	0.194692	PUJANA_BRCA1_PCC_NETWORK|PUJANA_CHEK2_PCC_NETWORK		DUT|HSPD1|RAN|SLC25A5
cluster-12	CHEN_METABOLIC_SYNDROM_NETWORK	7	1361	1361	0.514328	2.57178	0.0209942	0.201877			ASF1B|HMGA1|LDHB|MCM3|PCNA|TK1|TUBB
cluster-12	SCHAEFFER_PROSTATE_DEVELOPMENT_6HR_DN	4	518	518	0.772201	2.85984	0.0221067	0.21138			HMGB1|NASP|NUCKS1|PTMA
cluster-12	MARTINEZ_RESPONSE_TO_TRABECTEDIN_DN	3	292	292	1.0274	3.10057	0.0225832	0.214809	GRADE_COLON_CANCER_UP|KINSEY_TARGETS_OF_EWSR1_FLII_FUSION_UP|KOBAYASHI_EGFR_SIGNALING_24HR_DN|PATIL_LIVER_CANCER|PUJANA_BRCA1_PCC_NETWORK|PUJANA_CHEK2_PCC_NETWORK|SARRIO_EPITHELIAL_MESENCHYMAL_TRANSITION_UP|SASAKI_ADULT_T_CELL_LEUKEMIA		HIST1H4C|MCM3|PCNA
cluster-12	ACEVEDO_LIVER_CANCER_UP	6	1096	1096	0.547445	2.54004	0.0247552	0.232781		DANG_REGULATED_BY_MYC_UP	CKS1B|GGH|GINS2|MCM3|TK1|TYMS
cluster-12	MARSON_BOUND_BY_FOXP3_STIMULATED	6	1100	1100	0.545455	2.53002	0.0251482	0.235825	PUJANA_BRCA1_PCC_NETWORK|PUJANA_CHEK2_PCC_NETWORK		DUT|HIST1H4C|MCM3|NASP|PAICS|ZWINT
cluster-12	RIZKI_TUMOR_INVASIVENESS_3D_DN	3	323	323	0.928793	2.87097	0.0292774	0.264351	CROONQUIST_IL6_DEPRIVATION_DN|DANG_BOUND_BY_MYC|GOLDRATH_ANTIGEN_RESPONSE|GRAHAM_CML_DIVIDING_VS_NORMAL_QUIESCENT_UP|GRAHAM_NORMAL_QUIESCENT_VS_NORMAL_DIVIDING_DN|LINDGREN_BLADDER_CANCER_CLUSTER_3_UP|PUJANA_BRCA1_PCC_NETWORK|ROSTY_CERVICAL_CANCER_PROLIFERATION_CLUSTER|SHEDDEN_LUNG_CANCER_POOR_SURVIVAL_A6|TIEN_INTESTINE_PROBIOTICS_24HR_UP|VANTVEER_BREAST_CANCER_METASTASIS_DN|VECCHI_GASTRIC_CANCER_…		GGH|MAD2L1|TK1
cluster-12	HELLER_HDAC_TARGETS_DN	3	323	323	0.928793	2.87097	0.0292774	0.264351	DODD_NASOPHARYNGEAL_CARCINOMA_DN|MARTENS_TRETINOIN_RESPONSE_DN|MSigDB_Myc_Targets_2X-Rvista|PUJANA_BRCA1_PCC_NETWORK|PUJANA_CHEK2_PCC_NETWORK|RODRIGUES_THYROID_CARCINOMA_POORLY_DIFFERENTIATED_UP		HSPD1|RAN|TYMS
cluster-12	BROWNE_HCMV_INFECTION_14HR_DN	3	323	323	0.928793	2.87097	0.0292774	0.264351	HORIUCHI_WTAP_TARGETS_DN|KINSEY_TARGETS_OF_EWSR1_FLII_FUSION_UP|PETROVA_ENDOTHELIUM_LYMPHATIC_VS_BLOOD_UP|PUJANA_BRCA1_PCC_NETWORK|SASAKI_ADULT_T_CELL_LEUKEMIA		HIST1H4C|KIAA0101|TK1
cluster-12	LIU_SOX4_TARGETS_DN	3	335	335	0.895522	2.78976	0.0321223	0.284751	GRADE_COLON_CANCER_UP|PUJANA_BRCA1_PCC_NETWORK|RHEIN_ALL_GLUCOCORTICOID_THERAPY_DN		HMGA1|LDHA|TUBA1B
cluster-12	FLECHNER_BIOPSY_KIDNEY_TRANSPLANT_REJECTED_VS_OK_DN	4	585	585	0.683761	2.56737	0.0326019	0.288252			GGH|GLDC|HSPD1|PEBP1
cluster-12	ACEVEDO_NORMAL_TISSUE_ADJACENT_TO_LIVER_TUMOR_DN	3	381	381	0.787402	2.51039	0.0443224	0.363887			ALDH7A1|HIST1H4C|PHGDH
cluster-12	YOSHIMURA_MAPK8_TARGETS_DN	3	391	391	0.767263	2.4554	0.047242	0.378381	PATIL_LIVER_CANCER		ASF1B|HNRNPA2B1|NME1
cluster-13	Gene-Set Name	Number Changed	Number Measured	Number in Gene-Set	Percent Changed	Z Score	FisherExactP	AdjustedP	redundant with terms	inverse redundant	gene symbols
cluster-13	WIERENGA_STAT5A_TARGETS_DN	17	244	244	6.96721	21.8064	4.34e-21	1.48e-17		FIGUEROA_AML_METHYLATION_CLUSTER_4_UP	ACTN1|ADRA2A|ALOX12|C12orf39|FERMT3|GJA4|GP9|GUCY1B3|LCN2|PDLIM1|PLEK|PROS1|PRTFDC1|RBPMS2|SELP|VWF|WFDC1
cluster-13	TONKS_TARGETS_OF_RUNX1_RUNX1T1_FUSION_ERYTHROCYTE_DN	4	15	15	26.6667	21.1144	3.66e-08	6.23e-05			LTBP1|LTC4S|PDLIM1|PF4
cluster-13	GRAHAM_CML_DIVIDING_VS_NORMAL_QUIESCENT_UP	7	189	189	3.7037	9.87447	2.89e-07	0.000327453		GRAHAM_CML_QUIESCENT_VS_NORMAL_QUIESCENT_UP|RAGHAVACHARI_PLATELET_SPECIFIC_GENES	ACTN1|ITGA2B|PDLIM1|PF4|PROS1|TPM1|UBE2C
cluster-13	YAGI_AML_FAB_MARKERS	7	218	218	3.21101	9.10463	7.56e-07	0.000643143		ROSS_AML_OF_FAB_M7_TYPE	GJA4|GP9|ITGA2B|PROS1|RAB27B|TMSB15A|TPM1
cluster-13	WONG_ADULT_TISSUE_STEM_MODULE	11	817	817	1.34639	6.67541	2.45e-06	0.00166641		LINDSTEDT_DENDRITIC_CELL_MATURATION_D	ACTN1|ADCY6|ARHGAP6|DTD1|LTBP1|PLEK|PTGER3|SELP|TPM1|VWF|WBP5
cluster-13	HECKER_IFNB1_TARGETS	5	108	108	4.62963	9.43919	5.51e-06	0.0031248			CLU|CMTM5|GP9|ITGA2B|PROS1
cluster-13	GNATENKO_PLATELET_SIGNATURE	4	63	63	6.34921	10.02	1.47e-05	0.00714592			CLU|ITGA2B|PF4|TMSB4X
cluster-13	PANGAS_TUMOR_SUPPRESSION_BY_SMAD1_AND_SMAD5_UP	5	142	142	3.52113	8.09942	2.08e-05	0.00744217			DTD1|FERMT3|GMPR|GSN|TMSB4X
cluster-13	LEE_BMP2_TARGETS_UP	10	837	837	1.19474	5.83693	2.13e-05	0.00744217		BOYLAN_MULTIPLE_MYELOMA_C_D_DN	ADCY6|ADRA2A|ARHGAP6|CLU|LCN2|LTBP1|PLEK|PTGER3|TGFB1I1|VWF
cluster-13	JISON_SICKLE_CELL_DISEASE_UP	6	243	243	2.46914	7.21996	2.22e-05	0.00744217			ANXA3|GUCY1B3|ITGA2B|PLEK|SELP|TPM1
cluster-13	LIU_PROSTATE_CANCER_DN	8	512	512	1.5625	6.26606	2.4e-05	0.00744217		SENESE_HDAC1_AND_HDAC2_TARGETS_DN	CLU|ITGA2|LTBP1|PDLIM1|SLC18A2|TGFB1I1|TPM1|WFDC1
cluster-13	ROSS_AML_OF_FAB_M7_TYPE	4	74	74	5.40541	9.1855	2.78e-05	0.0079	YAGI_AML_FAB_MARKERS		GJA4|ITGA2B|PROS1|TPM1
cluster-13	RAGHAVACHARI_PLATELET_SPECIFIC_GENES	4	78	78	5.12821	8.92566	3.43e-05	0.00897779	GRAHAM_CML_DIVIDING_VS_NORMAL_QUIESCENT_UP|GRAHAM_CML_QUIESCENT_VS_NORMAL_QUIESCENT_UP	GRAHAM_CML_QUIESCENT_VS_NORMAL_QUIESCENT_UP	ITGA2B|PDLIM1|PF4|TPM1
cluster-13	GAZDA_DIAMOND_BLACKFAN_ANEMIA_ERYTHROID_DN	8	557	557	1.43627	5.92023	4.37e-05	0.0106367			ALOX12|ANXA3|COL2A1|GSN|LCN2|MMRN1|TMSB15A|VWF
cluster-13	MALONEY_RESPONSE_TO_17AAG_DN	4	85	85	4.70588	8.51468	4.81e-05	0.0109019		DITTMER_PTHLH_TARGETS_UP	LTBP1|TMSB4X|TPI1|UBE2C
cluster-13	CASORELLI_ACUTE_PROMYELOCYTIC_LEUKEMIA_DN	9	741	741	1.21457	5.59242	5.12e-05	0.0109019			ARHGAP6|GUCY1B3|ITGA2B|MMRN1|PROS1|SLC18A2|TPI1|TPM1|VWF
cluster-13	GRAHAM_CML_QUIESCENT_VS_NORMAL_QUIESCENT_UP	4	90	90	4.44444	8.25008	6.02e-05	0.0120451	GRAHAM_CML_DIVIDING_VS_NORMAL_QUIESCENT_UP|RAGHAVACHARI_PLATELET_SPECIFIC_GENES	RAGHAVACHARI_PLATELET_SPECIFIC_GENES	ITGA2B|PDLIM1|PF4|TPM1
cluster-13	SANA_TNF_SIGNALING_DN	4	101	101	3.9604	7.73657	9.43e-05	0.0178346	PEDRIOLI_MIR31_TARGETS_DN		CLU|MMRN1|TMSB4X|VWF
cluster-13	ZHONG_SECRETOME_OF_LUNG_CANCER_AND_ENDOTHELIUM	4	103	103	3.8835	7.65185	0.00010177	0.0182329			ANXA3|CLU|TPI1|TUBA1C
cluster-13	FIGUEROA_AML_METHYLATION_CLUSTER_7_UP	4	114	114	3.50877	7.225	0.000150701	0.0241498			GP9|GUCY1B3|TGFB1I1|VWF
cluster-13	TONKS_TARGETS_OF_RUNX1_RUNX1T1_FUSION_HSC_DN	5	219	219	2.28311	6.27963	0.000162829	0.0241498			ACTN1|GMPR|ITGA2B|PDLIM1|TPM1
cluster-13	TOMLINS_PROSTATE_CANCER_DN	3	45	45	6.66667	8.90445	0.000163174	0.0241498	REN_ALVEOLAR_RHABDOMYOSARCOMA_DN		CLU|GSN|TGFB1I1
cluster-13	MEISSNER_BRAIN_HCP_WITH_H3K4ME3_AND_H3K27ME3	10	1098	1098	0.910747	4.73595	0.000205294	0.0284097		CROONQUIST_NRAS_VS_STROMAL_STIMULATION_DN|ROZANOV_MMP14_TARGETS_UP	ADRA2A|ALOX12|ITPKA|PDLIM1|PROS1|PTGER3|RBPMS2|TPM1|TUBA1C|UBE2C
cluster-13	MCBRYAN_PUBERTAL_BREAST_3_4WK_UP	5	231	231	2.1645	6.07751	0.00020865	0.0284097			CLU|GMPR|GSN|LCN2|RAB27B
cluster-13	MCDOWELL_ACUTE_LUNG_INJURY_UP	3	50	50	6	8.41408	0.000223524	0.0292644			LCN2|LTBP1|TPM1
cluster-13	PICCALUGA_ANGIOIMMUNOBLASTIC_LYMPHOMA_UP	5	240	240	2.08333	5.93534	0.000249018	0.0313947			ADRA2A|CLU|GUCY1B3|TPM1|VWF
cluster-13	SENESE_HDAC2_TARGETS_DN	4	132	132	3.0303	6.6408	0.000264514	0.0321574	CHICAS_RB1_TARGETS_CONFLUENT	SENESE_HDAC1_AND_HDAC2_TARGETS_DN	C12orf39|CLU|PDLIM1|TPM1
cluster-13	ZHAN_MULTIPLE_MYELOMA_DN	3	56	56	5.35714	7.91266	0.000312998	0.0367395			ITGA2B|LCN2|PF4
cluster-13	LU_AGING_BRAIN_UP	5	283	283	1.76678	5.34638	0.000529597	0.055396			ANXA3|GSN|LTBP1|RAP1B|VWF
cluster-13	MCBRYAN_PUBERTAL_TGFB1_TARGETS_DN	3	67	67	4.47761	7.17046	0.000531149	0.055396			LCN2|RAB27B|VWF
cluster-13	CHICAS_RB1_TARGETS_CONFLUENT	7	610	610	1.14754	4.71151	0.000537035	0.055396		SENESE_HDAC1_AND_HDAC2_TARGETS_DN|SENESE_HDAC2_TARGETS_DN	C12orf39|CDH6|CLU|GSN|PDLIM1|TPM1|TUBA1C
cluster-13	DEMAGALHAES_AGING_UP	3	73	73	4.10959	6.83625	0.000682785	0.0659852	PEDRIOLI_MIR31_TARGETS_DN		ANXA3|CLU|VWF
cluster-13	PEDRIOLI_MIR31_TARGETS_DN	6	458	458	1.31004	4.79247	0.000697846	0.0659852		DEMAGALHAES_AGING_UP|SANA_TNF_SIGNALING_DN	ANXA3|CLU|FERMT3|MMRN1|TMSB4X|VWF
cluster-13	VANHARANTA_UTERINE_FIBROID_DN	3	77	77	3.8961	6.63475	0.00079774	0.0733921			LTBP1|PDLIM1|PTGER3
cluster-13	TAKEDA_TARGETS_OF_NUP98_HOXA9_FUSION_3D_UP	4	180	180	2.22222	5.51867	0.00085227	0.0763455		TAKEDA_TARGETS_OF_NUP98_HOXA9_FUSION_10D_UP	GMPR|OLFM3|PTGER3|RAB27B
cluster-13	GAJATE_RESPONSE_TO_TRABECTEDIN_UP	3	81	81	3.7037	6.44782	0.000924324	0.0767537	RUIZ_TNC_TARGETS_UP|SCHAEFFER_PROSTATE_DEVELOPMENT_48HR_UP	RUIZ_TNC_TARGETS_UP	CLU|GSN|PROS1
cluster-13	BROWNE_HCMV_INFECTION_14HR_DN	5	323	323	1.54799	4.90016	0.000960116	0.0767537			CDH6|GJA4|ITGA2|ITPKA|RAB27B
cluster-13	PETROVA_ENDOTHELIUM_LYMPHATIC_VS_BLOOD_DN	4	186	186	2.15054	5.40823	0.000962755	0.0767537		KEEN_RESPONSE_TO_ROSIGLITAZONE_DN	ANXA3|CLU|SELP|TPM1
cluster-13	TENEDINI_MEGAKARYOCYTE_MARKERS	3	83	83	3.61446	6.35927	0.000992116	0.0767537			GP9|ITGA2B|PF4
cluster-13	SHETH_LIVER_CANCER_VS_TXNIP_LOSS_PAM3	3	83	83	3.61446	6.35927	0.000992116	0.0767537	LEI_MYB_TARGETS|VECCHI_GASTRIC_CANCER_EARLY_UP		LCN2|TPM1|UBE2C
cluster-13	IGLESIAS_E2F_TARGETS_UP	4	189	189	2.1164	5.35486	0.00102162	0.0770924			ANXA3|C6orf25|GSN|TMSB4X
cluster-13	TAKEDA_TARGETS_OF_NUP98_HOXA9_FUSION_16D_UP	4	190	190	2.10526	5.33733	0.00104179	0.0770924			LTBP1|PDLIM1|RAB27B|SLC18A2
cluster-13	TARTE_PLASMA_CELL_VS_PLASMABLAST_UP	6	514	514	1.16732	4.40844	0.00126652	0.0917288		PROVENZANI_METASTASIS_DN	CLU|GMPR|ITGA2B|LCN2|LTC4S|TPM1
cluster-13	PASINI_SUZ12_TARGETS_DN	5	352	352	1.42045	4.62146	0.00140591	0.0997021			ACTN1|ANXA3|GSN|TGFB1I1|TPM1
cluster-13	BURTON_ADIPOGENESIS_8	3	96	96	3.125	5.85021	0.00151	0.104899			ANXA3|TMSB4X|WBP5
cluster-13	LINDSTEDT_DENDRITIC_CELL_MATURATION_D	3	97	97	3.09278	5.81517	0.00155562	0.105358	WONG_ADULT_TISSUE_STEM_MODULE		ACTN1|PTGER3|TPM1
cluster-13	PILON_KLF1_TARGETS_UP	6	558	558	1.07527	4.14381	0.0019215	0.123411			ALOX12|CLU|COL2A1|ITGA2B|VWF|WBP5
cluster-13	CROONQUIST_NRAS_VS_STROMAL_STIMULATION_DN	3	111	111	2.7027	5.37313	0.00228686	0.135707	MEISSNER_BRAIN_HCP_WITH_H3K4ME3_AND_H3K27ME3		PTGER3|TPM1|UBE2C
cluster-13	LEI_MYB_TARGETS	5	394	394	1.26904	4.26878	0.00230113	0.135707		KEEN_RESPONSE_TO_ROSIGLITAZONE_DN|PROVENZANI_METASTASIS_DN|SHETH_LIVER_CANCER_VS_TXNIP_LOSS_PAM3	ANXA3|CLU|LCN2|TPM1|UBE2C
cluster-13	VERHAAK_AML_WITH_NPM1_MUTATED_UP	4	236	236	1.69492	4.64788	0.00230507	0.135707			CLU|LTBP1|PF4|PLEK
cluster-13	WANG_CISPLATIN_RESPONSE_AND_XPC_UP	4	237	237	1.68776	4.635	0.00234061	0.135707			ANXA3|PROS1|TMSB15A|UBE2C
cluster-13	VECCHI_GASTRIC_CANCER_EARLY_DN	5	396	396	1.26263	4.25326	0.00235214	0.135707			CLU|GMPR|PTGER3|RBPMS2|SLC18A2
cluster-13	KEEN_RESPONSE_TO_ROSIGLITAZONE_DN	3	121	121	2.47934	5.10321	0.00292044	0.155331	LEI_MYB_TARGETS|PETROVA_ENDOTHELIUM_LYMPHATIC_VS_BLOOD_DN		ANXA3|CLU|TPM1
cluster-13	CHICAS_RB1_TARGETS_GROWING	4	256	256	1.5625	4.40362	0.00308971	0.161806			ANXA3|CDH6|CLU|TMSB15A
cluster-13	DITTMER_PTHLH_TARGETS_UP	3	126	126	2.38095	4.97981	0.00327384	0.166331	MALONEY_RESPONSE_TO_17AAG_DN		LTBP1|TPI1|UBE2C
cluster-13	KAAB_HEART_ATRIUM_VS_VENTRICLE_UP	4	276	276	1.44928	4.18419	0.0040402	0.198006			ACTN1|ALOX12|COL2A1|TGFB1I1
cluster-13	BROWNE_HCMV_INFECTION_20HR_UP	4	277	277	1.44404	4.17379	0.00409236	0.198006			COL2A1|GUCY1B3|LCN2|TMSB15A
cluster-13	CHEN_METABOLIC_SYNDROM_NETWORK	9	1361	1361	0.661278	3.34593	0.00412998	0.198006		ALFANO_MYC_TARGETS	ADCY6|ANXA3|FERMT3|GSN|LTBP1|PF4|PLEK|TGFB1I1|TMSB4X
cluster-13	FIGUEROA_AML_METHYLATION_CLUSTER_4_UP	3	140	140	2.14286	4.66812	0.00439909	0.202892	WIERENGA_STAT5A_TARGETS_DN		GUCY1B3|RBPMS2|VWF
cluster-13	REN_ALVEOLAR_RHABDOMYOSARCOMA_DN	5	460	460	1.08696	3.80573	0.00446113	0.202892		TOMLINS_PROSTATE_CANCER_DN	ACTN1|CLU|GSN|RAP1B|TGFB1I1
cluster-13	VERHAAK_AML_WITH_NPM1_MUTATED_DN	4	284	284	1.40845	4.10239	0.00447031	0.202892			GMPR|GSN|LCN2|TGFB1I1
cluster-13	TORCHIA_TARGETS_OF_EWSR1_FLI1_FUSION_UP	4	291	291	1.37457	4.03334	0.0048712	0.215086			FERMT3|LTC4S|PTGER3|RAB27B
cluster-13	WANG_SMARCE1_TARGETS_UP	4	292	292	1.36986	4.02366	0.00493038	0.215086			GSN|ITGA2|PROS1|WBP5
cluster-13	XU_GH1_AUTOCRINE_TARGETS_DN	3	147	147	2.04082	4.52821	0.00503937	0.215086			GP9|TMSB4X|TPM1
cluster-13	LINDGREN_BLADDER_CANCER_CLUSTER_2B	5	485	485	1.03093	3.65275	0.00556908	0.231185			FERMT3|GSN|PROS1|RBPMS2|TPM1
cluster-13	ALCALAY_AML_BY_NPM1_LOCALIZATION_UP	3	154	154	1.94805	4.39732	0.00573316	0.235129			CLU|LTBP1|WBP5
cluster-13	ACEVEDO_FGFR1_TARGETS_IN_PROSTATE_CANCER_MODEL_UP	4	309	309	1.2945	3.86565	0.00601176	0.243482			ANXA3|ARHGAP6|CLU|LCN2
cluster-13	NAKAMURA_TUMOR_ZONE_PERIPHERAL_VS_CENTRAL_UP	4	310	310	1.29032	3.85672	0.0060799	0.243482			ANXA3|LTBP1|TPM1|TUBA1C
cluster-13	ZHANG_TLX_TARGETS_60HR_UP	4	313	313	1.27796	3.83016	0.00628742	0.244021			ACTN1|CLU|GMPR|GSN
cluster-13	SMID_BREAST_CANCER_BASAL_UP	6	720	720	0.833333	3.36376	0.00668912	0.244644			ACTN1|ANXA3|COL2A1|LCN2|LTBP1|TMSB15A
cluster-13	RUIZ_TNC_TARGETS_UP	3	163	163	1.84049	4.24071	0.00670567	0.244644	GAJATE_RESPONSE_TO_TRABECTEDIN_UP|SCHAEFFER_PROSTATE_DEVELOPMENT_48HR_UP	GAJATE_RESPONSE_TO_TRABECTEDIN_UP	CLU|GSN|PROS1
cluster-13	DELYS_THYROID_CANCER_UP	5	508	508	0.984252	3.52088	0.00674943	0.244644			GJA4|ITGA2|LCN2|PDLIM1|PROS1
cluster-13	ZHONG_SECRETOME_OF_LUNG_CANCER_AND_FIBROBLAST	3	165	165	1.81818	4.20753	0.0069343	0.244644	SWEET_LUNG_CANCER_KRAS_UP		ACTN1|CLU|TPI1
cluster-13	BIDUS_METASTASIS_DN	3	165	165	1.81818	4.20753	0.0069343	0.244644			ACTN1|ARHGAP6|CLU
cluster-13	CHARAFE_BREAST_CANCER_LUMINAL_VS_MESENCHYMAL_DN	5	512	512	0.976562	3.49874	0.00697135	0.244644			ACTN1|PROS1|TGFB1I1|TPM1|WBP5
cluster-13	PROVENZANI_METASTASIS_DN	3	167	167	1.79641	4.17491	0.00716752	0.247507	LEI_MYB_TARGETS|TARTE_PLASMA_CELL_VS_PLASMABLAST_UP		CLU|LCN2|TPM1
cluster-13	ZHENG_BOUND_BY_FOXP3	5	516	516	0.968992	3.47682	0.00719836	0.247507			DAD1|PTGER3|SELP|TMSB4X|VWF
cluster-13	MISSIAGLIA_REGULATED_BY_METHYLATION_UP	3	171	171	1.75439	4.11125	0.00764785	0.260333			GSN|ITGA2|LCN2
cluster-13	QI_PLASMACYTOMA_UP	4	334	334	1.1976	3.65336	0.00787347	0.261973			CLU|PF4|PLEK|TMSB4X
cluster-13	ACEVEDO_FGFR1_TARGETS_IN_PROSTATE_CANCER_MODEL_DN	4	334	334	1.1976	3.65336	0.00787347	0.261973			GSN|RBPMS2|TGFB1I1|TPM1
cluster-13	SCHAEFFER_PROSTATE_DEVELOPMENT_48HR_UP	5	534	534	0.93633	3.38086	0.00828446	0.268574		GAJATE_RESPONSE_TO_TRABECTEDIN_UP|RUIZ_TNC_TARGETS_UP	ALOX12|ANXA3|CLU|GSN|PROS1
cluster-13	CONCANNON_APOPTOSIS_BY_EPOXOMICIN_DN	3	185	185	1.62162	3.90369	0.00947701	0.298701			TMSB15A|TMSB4X|UBE2C
cluster-13	BROWNE_HCMV_INFECTION_18HR_DN	3	187	187	1.60428	3.8758	0.00975736	0.301946			CDH6|GP9|TGFB1I1
cluster-13	HELLER_HDAC_TARGETS_SILENCED_BY_METHYLATION_UP	5	559	559	0.894454	3.2543	0.00997581	0.305925			GMPR|GSN|TMSB15A|TPM1|WBP5
cluster-13	BROWN_MYELOID_CELL_DEVELOPMENT_UP	3	197	197	1.52284	3.74225	0.0112317	0.326947			ACTN1|GSN|LCN2
cluster-13	BURTON_ADIPOGENESIS_6	3	199	199	1.50754	3.71665	0.0115412	0.330094			ADCY6|LCN2|LTC4S
cluster-13	SWEET_LUNG_CANCER_KRAS_UP	5	580	580	0.862069	3.15349	0.01157	0.330094		ZHONG_SECRETOME_OF_LUNG_CANCER_AND_FIBROBLAST	ACTN1|CLU|LCN2|TPI1|WBP5
cluster-13	BYSTRYKH_HEMATOPOIESIS_STEM_CELL_AND_BRAIN_QTL_TRANS	3	200	200	1.5	3.70398	0.0116978	0.330094			DAD1|PDLIM1|RAP1B
cluster-13	FEVR_CTNNB1_TARGETS_UP	6	816	816	0.735294	3.00053	0.0119825	0.331613			CLU|GSN|ITPKA|LTC4S|PLEK|PTGER3
cluster-13	MARTORIATI_MDM4_TARGETS_NEUROEPITHELIUM_UP	3	203	203	1.47783	3.66649	0.0121749	0.333323			ACTN1|PROS1|TPI1
cluster-13	BERENJENO_TRANSFORMED_BY_RHOA_UP	5	590	590	0.847458	3.10711	0.0123872	0.333323			ACTN1|ANXA3|PDLIM1|TMSB4X|TPI1
cluster-13	GOZGIT_ESR1_TARGETS_DN	6	823	823	0.72904	2.97615	0.0124589	0.333323			CLU|GSN|GUCY1B3|LCN2|PRTFDC1|RAB27B
cluster-13	TONKS_TARGETS_OF_RUNX1_RUNX1T1_FUSION_HSC_UP	3	205	205	1.46341	3.64191	0.0124991	0.333323			GSN|TGFB1I1|WFDC1
cluster-13	HOLLMANN_APOPTOSIS_VIA_CD40_UP	3	210	210	1.42857	3.58187	0.0133313	0.349076			LTBP1|RAP1B|TUBA1C
cluster-13	TAKEDA_TARGETS_OF_NUP98_HOXA9_FUSION_10D_UP	3	211	211	1.4218	3.57009	0.0135015	0.350833	TAKEDA_TARGETS_OF_NUP98_HOXA9_FUSION_3D_UP		GMPR|OLFM3|RAB27B
cluster-13	HATADA_METHYLATED_IN_LUNG_CANCER_UP	4	402	402	0.995025	3.16905	0.0147527	0.371986			COL2A1|PDLIM1|ST6GAL2|TGFB1I1
cluster-13	RHEIN_ALL_GLUCOCORTICOID_THERAPY_DN	4	416	416	0.961538	3.08262	0.0165263	0.390663			DAD1|PDLIM1|TPI1|TUBA1C
cluster-13	SENESE_HDAC1_AND_HDAC2_TARGETS_DN	3	229	229	1.31004	3.37024	0.0167783	0.391482	CHICAS_RB1_TARGETS_CONFLUENT|LIU_PROSTATE_CANCER_DN|SENESE_HDAC2_TARGETS_DN		CLU|PDLIM1|TPM1
cluster-13	KARLSSON_TGFB1_TARGETS_DN	3	234	234	1.28205	3.31846	0.0177609	0.400817			ACTN1|GSN|TPI1
cluster-13	GRUETZMANN_PANCREATIC_CANCER_UP	4	431	431	0.928074	2.99411	0.01857	0.400817			ITGA2|LCN2|LTBP1|UBE2C
cluster-13	RODWELL_AGING_KIDNEY_UP	5	667	667	0.749625	2.78047	0.020031	0.420014		RODWELL_AGING_KIDNEY_NO_BLOOD_UP	ACTN1|ADRA2A|CDH6|SLC18A2|TPM1
cluster-13	SMID_BREAST_CANCER_LUMINAL_B_DN	5	670	670	0.746269	2.76872	0.0203799	0.420014			ANXA3|LCN2|LTBP1|PROS1|TMSB15A
cluster-13	RODWELL_AGING_KIDNEY_NO_BLOOD_UP	3	247	247	1.21457	3.19051	0.020464	0.420014	RODWELL_AGING_KIDNEY_UP		ADRA2A|CDH6|TPM1
cluster-13	MIKKELSEN_MCV6_HCP_WITH_H3K27ME3	4	449	449	0.890869	2.89301	0.0212228	0.420014			ALOX12|ITGA2|ITPKA|SLC18A2
cluster-13	RIGGI_EWING_SARCOMA_PROGENITOR_UP	4	453	453	0.883002	2.87125	0.0218424	0.424867			OLFM3|PDLIM1|PTGER3|WFDC1
cluster-13	RATTENBACHER_BOUND_BY_CELF1	4	454	454	0.881057	2.86585	0.0219991	0.425482			ADRA2A|GSN|TUBA1C|UBE2C
cluster-13	GRAESSMANN_RESPONSE_TO_MC_AND_DOXORUBICIN_UP	5	686	686	0.728863	2.70712	0.0223081	0.429022			ALOX12|GSN|ITGA2B|ITPKA|PDLIM1
cluster-13	DAVICIONI_TARGETS_OF_PAX_FOXO1_FUSIONS_UP	3	259	259	1.1583	3.08014	0.0231499	0.433641			LTBP1|RAP1B|TGFB1I1
cluster-13	VECCHI_GASTRIC_CANCER_EARLY_UP	4	463	463	0.863931	2.81792	0.0234401	0.433641		SHETH_LIVER_CANCER_VS_TXNIP_LOSS_PAM3	ITGA2|LCN2|TPM1|UBE2C
cluster-13	KUMAR_TARGETS_OF_MLL_AF9_FUSION	4	469	469	0.852878	2.78662	0.0244321	0.440377			DTD1|FERMT3|PDLIM1|TPI1
cluster-13	DIAZ_CHRONIC_MEYLOGENOUS_LEUKEMIA_UP	8	1516	1516	0.527704	2.43233	0.024451	0.440377			DAD1|GMPR|GUCY1B3|ITGA2B|SLC18A2|TPI1|TPM1|WBP5
cluster-13	HIRSCH_CELLULAR_TRANSFORMATION_SIGNATURE_UP	3	266	266	1.12782	3.01886	0.0248014	0.444337			ANXA3|ITPKA|PROS1
cluster-13	YAGI_AML_WITH_INV_16_TRANSLOCATION	4	474	474	0.843882	2.76093	0.0252782	0.44523			ACTN1|ADCY6|PTGER3|UBE2C
cluster-13	ALFANO_MYC_TARGETS	3	269	269	1.11524	2.99324	0.0255283	0.44523	CHEN_METABOLIC_SYNDROM_NETWORK		GSN|LTBP1|TGFB1I1
cluster-13	YOSHIMURA_MAPK8_TARGETS_UP	8	1536	1536	0.520833	2.39191	0.0262027	0.448211			ADRA2A|DTD1|GMPR|ITPKA|LCN2|MMRN1|PLEK|PTGER3
cluster-13	SWEET_LUNG_CANCER_KRAS_DN	4	493	493	0.811359	2.66636	0.0286547	0.47121			GSN|GUCY1B3|PDLIM1|VWF
cluster-13	BOYLAN_MULTIPLE_MYELOMA_C_D_DN	3	283	283	1.06007	2.87851	0.029072	0.475473	LEE_BMP2_TARGETS_UP		ARHGAP6|LCN2|PLEK
cluster-13	SMID_BREAST_CANCER_BASAL_DN	5	744	744	0.672043	2.49791	0.0302872	0.48631			ADRA2A|GJA4|PTGER3|RAB27B|SLC18A2
cluster-13	GAL_LEUKEMIC_STEM_CELL_DN	3	289	289	1.03806	2.83161	0.0306669	0.488766			ITGA2B|PTGER3|TPI1
cluster-13	CHARAFE_BREAST_CANCER_LUMINAL_VS_BASAL_DN	4	504	504	0.793651	2.61369	0.0307274	0.488766			ACTN1|ANXA3|C12orf39|WBP5
cluster-13	MEISSNER_NPC_HCP_WITH_H3K4ME2	4	509	509	0.785855	2.59023	0.0316983	0.499542			COL2A1|ITPKA|PDLIM1|TPM1
cluster-13	HSIAO_HOUSEKEEPING_GENES	4	509	509	0.785855	2.59023	0.0316983	0.499542		FARMER_BREAST_CANCER_APOCRINE_VS_BASAL	CLU|PDLIM1|TMSB4X|UBE2C
cluster-13	BOQUEST_STEM_CELL_DN	3	295	295	1.01695	2.78597	0.0323074	0.502115			ANXA3|SELP|VWF
cluster-13	OSWALD_HEMATOPOIETIC_STEM_CELL_IN_COLLAGEN_GEL_DN	3	300	300	1	2.74885	0.0337092	0.508374			MMRN1|PF4|TPI1
cluster-13	KAYO_AGING_MUSCLE_UP	3	303	303	0.990099	2.72697	0.0345654	0.508374			LTC4S|PDLIM1|SELP
cluster-13	ROZANOV_MMP14_TARGETS_UP	3	311	311	0.96463	2.66996	0.0369037	0.519352	MEISSNER_BRAIN_HCP_WITH_H3K4ME3_AND_H3K27ME3		PDLIM1|RBPMS2|TPM1
cluster-13	CHANDRAN_METASTASIS_DN	3	320	320	0.9375	2.60807	0.0396299	0.537451			RAB27B|TMSB15A|WFDC1
cluster-13	BENPORATH_SUZ12_TARGETS	6	1084	1084	0.553506	2.21439	0.0411563	0.548225			ADRA2A|ARHGAP6|CDH6|COL2A1|ITPKA|PTGER3
cluster-13	ACEVEDO_LIVER_CANCER_WITH_H3K27ME3_UP	3	325	325	0.923077	2.57466	0.0411878	0.548225			GMPR|SELP|TMSB15A
cluster-13	SENESE_HDAC3_TARGETS_DN	4	556	556	0.719424	2.38296	0.0417128	0.548225			C12orf39|PDLIM1|TGFB1I1|TPM1
cluster-13	BROWNE_HCMV_INFECTION_48HR_DN	4	566	566	0.706714	2.34168	0.0440517	0.572336			ARHGAP6|CDH6|ITPKA|TGFB1I1
cluster-13	CREIGHTON_ENDOCRINE_THERAPY_RESISTANCE_1	4	576	576	0.694444	2.30129	0.0464639	0.579866			DTD1|ITGA2|LTBP1|UBE2C
cluster-13	FARMER_BREAST_CANCER_APOCRINE_VS_BASAL	3	347	347	0.864553	2.43513	0.0484069	0.582252	HSIAO_HOUSEKEEPING_GENES		CLU|PDLIM1|UBE2C
cluster-14	Gene-Set Name	Number Changed	Number Measured	Number in Gene-Set	Percent Changed	Z Score	FisherExactP	AdjustedP	redundant with terms	inverse redundant	gene symbols
cluster-14	HADDAD_T_LYMPHOCYTE_AND_NK_PROGENITOR_UP	6	84	84	7.14286	21.0878	1.19e-10	4.06e-07		CASORELLI_ACUTE_PROMYELOCYTIC_LEUKEMIA_DN|GRESHOCK_CANCER_COPY_NUMBER_UP|HOEBEKE_LYMPHOID_STEM_CELL_DN|TORCHIA_TARGETS_OF_EWSR1_FLI1_FUSION_DN	BEX1|DLK1|HLF|HMGA2|MDK|MECOM
cluster-14	JAATINEN_HEMATOPOIETIC_STEM_CELL_UP	6	333	333	1.8018	10.2317	4.61e-07	0.000784982		GENTLES_LEUKEMIC_STEM_CELL_UP|GRAHAM_CML_DIVIDING_VS_NORMAL_QUIESCENT_DN|GRAHAM_CML_QUIESCENT_VS_NORMAL_QUIESCENT_DN|TONKS_TARGETS_OF_RUNX1_RUNX1T1_FUSION_HSC_UP	CALN1|GUCY1A3|HLF|HMGA2|NKAIN2|RBPMS
cluster-14	GEORGANTAS_HSC_MARKERS	4	89	89	4.49438	13.5518	1.33e-06	0.00151312		GENTLES_LEUKEMIC_STEM_CELL_UP|GRAHAM_CML_DIVIDING_VS_NORMAL_QUIESCENT_DN|GRAHAM_CML_QUIESCENT_VS_NORMAL_QUIESCENT_DN|LIU_PROSTATE_CANCER_DN|LI_WILMS_TUMOR_VS_FETAL_KIDNEY_1_UP|TONKS_TARGETS_OF_RUNX1_RUNX1T1_FUSION_HSC_UP	GUCY1A3|HLF|MECOM|RBPMS
cluster-14	GENTLES_LEUKEMIC_STEM_CELL_UP	3	34	34	8.82353	16.5956	4.21e-06	0.00358461	GEORGANTAS_HSC_MARKERS|GRAHAM_CML_DIVIDING_VS_NORMAL_QUIESCENT_DN|GRAHAM_CML_QUIESCENT_VS_NORMAL_QUIESCENT_DN|JAATINEN_HEMATOPOIETIC_STEM_CELL_UP|TONKS_TARGETS_OF_RUNX1_RUNX1T1_FUSION_HSC_UP	GRAHAM_CML_DIVIDING_VS_NORMAL_QUIESCENT_DN|GRAHAM_CML_QUIESCENT_VS_NORMAL_QUIESCENT_DN|TONKS_TARGETS_OF_RUNX1_RUNX1T1_FUSION_HSC_UP	GUCY1A3|HLF|RBPMS
cluster-14	KUNINGER_IGF1_VS_PDGFB_TARGETS_DN	3	46	46	6.52174	14.2173	1.06e-05	0.00722235			HMGA2|PRKG2|RBPMS
cluster-14	TAKEDA_TARGETS_OF_NUP98_HOXA9_FUSION_3D_UP	4	180	180	2.22222	9.34053	2.19e-05	0.0124041		LI_WILMS_TUMOR_VS_FETAL_KIDNEY_1_UP	GUCY1A3|MECOM|NKAIN2|RBPMS
cluster-14	BORLAK_LIVER_CANCER_EGF_UP	3	73	73	4.10959	11.1958	4.28e-05	0.0207965	LEE_BMP2_TARGETS_UP|MCBRYAN_PUBERTAL_BREAST_4_5WK_UP|SMID_BREAST_CANCER_BASAL_DN|SWEET_LUNG_CANCER_KRAS_UP		BEX1|KRT18|KRT8
cluster-14	CAIRO_HEPATOBLASTOMA_UP	4	233	233	1.71674	8.11285	5.99e-05	0.025489			BEX1|DLK1|EMCN|HMGA2
cluster-14	LEE_BMP2_TARGETS_UP	6	837	837	0.716846	5.98693	8.94e-05	0.0309229		BORLAK_LIVER_CANCER_EGF_UP|LI_WILMS_TUMOR_VS_FETAL_KIDNEY_1_UP|ONDER_CDH1_TARGETS_2_DN|TAKEDA_TARGETS_OF_NUP98_HOXA9_FUSION_8D_UP	BEX1|GUCY1A3|KRT18|KRT8|MECOM|RBPMS
cluster-14	HOEBEKE_LYMPHOID_STEM_CELL_DN	3	95	95	3.15789	9.74983	9.39e-05	0.0309229	HADDAD_T_LYMPHOCYTE_AND_NK_PROGENITOR_UP		BEX1|DLK1|MECOM
cluster-14	GRAHAM_CML_QUIESCENT_VS_NORMAL_QUIESCENT_DN	3	97	97	3.09278	9.64299	9.99e-05	0.0309229	GENTLES_LEUKEMIC_STEM_CELL_UP|GEORGANTAS_HSC_MARKERS|GRAHAM_CML_DIVIDING_VS_NORMAL_QUIESCENT_DN|JAATINEN_HEMATOPOIETIC_STEM_CELL_UP|TONKS_TARGETS_OF_RUNX1_RUNX1T1_FUSION_HSC_UP	GENTLES_LEUKEMIC_STEM_CELL_UP|GRAHAM_CML_DIVIDING_VS_NORMAL_QUIESCENT_DN|TONKS_TARGETS_OF_RUNX1_RUNX1T1_FUSION_HSC_UP	GUCY1A3|HLF|RBPMS
cluster-14	MULLIGHAN_MLL_SIGNATURE_1_DN	4	272	272	1.47059	7.44261	0.000109059	0.0309364		DELACROIX_RAR_BOUND_ES	HLF|KRT18|MDK|RBPMS
cluster-14	LABBE_TGFB1_TARGETS_UP	3	112	112	2.67857	8.93358	0.000153085	0.0370148	CUI_TCF21_TARGETS_2_UP|PASINI_SUZ12_TARGETS_DN|YOSHIMURA_MAPK8_TARGETS_UP	PASINI_SUZ12_TARGETS_DN	HMGA2|KRT18|KRT8
cluster-14	MCBRYAN_PUBERTAL_BREAST_4_5WK_UP	4	302	302	1.3245	7.01492	0.000163109	0.0370148		BORLAK_LIVER_CANCER_EGF_UP|JOHNSTONE_PARVB_TARGETS_2_UP|LEI_MYB_TARGETS	BEX1|KRT18|KRT8|MDK
cluster-14	GRAHAM_CML_DIVIDING_VS_NORMAL_QUIESCENT_DN	3	127	127	2.3622	8.35141	0.000221905	0.0444332	GENTLES_LEUKEMIC_STEM_CELL_UP|GEORGANTAS_HSC_MARKERS|GRAHAM_CML_QUIESCENT_VS_NORMAL_QUIESCENT_DN|JAATINEN_HEMATOPOIETIC_STEM_CELL_UP|TONKS_TARGETS_OF_RUNX1_RUNX1T1_FUSION_HSC_UP	GENTLES_LEUKEMIC_STEM_CELL_UP|GRAHAM_CML_QUIESCENT_VS_NORMAL_QUIESCENT_DN|TONKS_TARGETS_OF_RUNX1_RUNX1T1_FUSION_HSC_UP	GUCY1A3|HLF|RBPMS
cluster-14	TAKEDA_TARGETS_OF_NUP98_HOXA9_FUSION_8D_UP	3	153	153	1.96078	7.54868	0.000383536	0.0626473	LEE_BMP2_TARGETS_UP		KRT18|MECOM|RBPMS
cluster-14	JOHNSTONE_PARVB_TARGETS_2_UP	3	167	167	1.79641	7.19433	0.000495391	0.0766504	CUI_TCF21_TARGETS_2_UP|LEI_MYB_TARGETS|MCBRYAN_PUBERTAL_BREAST_4_5WK_UP	LEI_MYB_TARGETS	KRT18|KRT8|MDK
cluster-14	CAIRO_LIVER_DEVELOPMENT_UP	3	172	172	1.74419	7.07807	0.000539893	0.0799041			EMCN|HMGA2|MDK
cluster-14	CHYLA_CBFA2T3_TARGETS_UP	4	421	421	0.950119	5.77836	0.00057634	0.0817442		IVANOVA_HEMATOPOIESIS_STEM_CELL_AND_PROGENITOR|WU_CELL_MIGRATION	BEX1|HMGA2|KRT18|RBPMS
cluster-14	WU_CELL_MIGRATION	3	195	195	1.53846	6.60035	0.000777541	0.101798	CHYLA_CBFA2T3_TARGETS_UP|IVANOVA_HEMATOPOIESIS_STEM_CELL_AND_PROGENITOR	IVANOVA_HEMATOPOIESIS_STEM_CELL_AND_PROGENITOR	HMGA2|KRT18|RBPMS
cluster-14	TONKS_TARGETS_OF_RUNX1_RUNX1T1_FUSION_HSC_UP	3	205	205	1.46341	6.41733	0.000898668	0.107098	GENTLES_LEUKEMIC_STEM_CELL_UP|GEORGANTAS_HSC_MARKERS|GRAHAM_CML_DIVIDING_VS_NORMAL_QUIESCENT_DN|GRAHAM_CML_QUIESCENT_VS_NORMAL_QUIESCENT_DN|JAATINEN_HEMATOPOIETIC_STEM_CELL_UP	GENTLES_LEUKEMIC_STEM_CELL_UP|GRAHAM_CML_DIVIDING_VS_NORMAL_QUIESCENT_DN|GRAHAM_CML_QUIESCENT_VS_NORMAL_QUIESCENT_DN	GUCY1A3|HLF|RBPMS
cluster-14	LI_WILMS_TUMOR_VS_FETAL_KIDNEY_1_UP	3	206	206	1.45631	6.39973	0.000911401	0.107098	GEORGANTAS_HSC_MARKERS|LEE_BMP2_TARGETS_UP|TAKEDA_TARGETS_OF_NUP98_HOXA9_FUSION_3D_UP		GUCY1A3|MECOM|RBPMS
cluster-14	CUI_TCF21_TARGETS_2_UP	4	476	476	0.840336	5.36315	0.000912412	0.107098		JOHNSTONE_PARVB_TARGETS_2_UP|LABBE_TGFB1_TARGETS_UP|LEI_MYB_TARGETS|PASINI_SUZ12_TARGETS_DN	HMGA2|KRT18|KRT8|MDK
cluster-14	PICCALUGA_ANGIOIMMUNOBLASTIC_LYMPHOMA_UP	3	240	240	1.25	5.86611	0.00141504	0.141671			EMCN|GUCY1A3|RBPMS
cluster-14	SWEET_LUNG_CANCER_KRAS_UP	4	580	580	0.689655	4.73629	0.00189237	0.161041		BORLAK_LIVER_CANCER_EGF_UP	BEX1|DLK1|KRT18|KRT8
cluster-14	MEISSNER_BRAIN_HCP_WITH_H3K27ME3	3	283	283	1.06007	5.32859	0.00226519	0.177008			DLK1|HMGA2|KRT18
cluster-14	YOSHIMURA_MAPK8_TARGETS_UP	6	1536	1536	0.390625	3.92838	0.00228682	0.177008		ENK_UV_RESPONSE_KERATINOCYTE_UP|LABBE_TGFB1_TARGETS_UP|PASINI_SUZ12_TARGETS_DN	AVP|HMGA2|KRT18|KRT8|PRKG2|SLC1A6
cluster-14	VERHAAK_AML_WITH_NPM1_MUTATED_DN	3	284	284	1.05634	5.31749	0.002288	0.177008			DLK1|MECOM|RBPMS
cluster-14	SMID_BREAST_CANCER_LUMINAL_B_DN	4	670	670	0.597015	4.3078	0.0031946	0.223667			CHRM3|DLK1|EMCN|GUCY1A3
cluster-14	ACEVEDO_LIVER_CANCER_WITH_H3K27ME3_UP	3	325	325	0.923077	4.90524	0.00334993	0.228063			CHRM3|GUCY1A3|RBPMS
cluster-14	JIANG_HYPOXIA_NORMAL	3	329	329	0.911854	4.86897	0.0034672	0.231419			CD164|HLF|MDK
cluster-14	BENPORATH_EED_TARGETS	5	1162	1162	0.430293	3.83789	0.00380413	0.242755			CDH7|DLK1|GUCY1A3|HLF|NKAIN2
cluster-14	PASINI_SUZ12_TARGETS_DN	3	352	352	0.852273	4.67182	0.00419064	0.242755	CUI_TCF21_TARGETS_2_UP|LABBE_TGFB1_TARGETS_UP|YOSHIMURA_MAPK8_TARGETS_UP	LABBE_TGFB1_TARGETS_UP	HMGA2|KRT18|KRT8
cluster-14	GRESHOCK_CANCER_COPY_NUMBER_UP	3	356	356	0.842697	4.63938	0.00432514	0.242755	HADDAD_T_LYMPHOCYTE_AND_NK_PROGENITOR_UP		HLF|HMGA2|MECOM
cluster-14	TORCHIA_TARGETS_OF_EWSR1_FLI1_FUSION_DN	3	361	361	0.831025	4.59954	0.00449696	0.242755	HADDAD_T_LYMPHOCYTE_AND_NK_PROGENITOR_UP		BEX1|HLF|HMGA2
cluster-14	BENPORATH_ES_WITH_H3K27ME3	5	1217	1217	0.410846	3.70543	0.00463869	0.242755			CDH7|DLK1|GUCY1A3|MECOM|NKAIN2
cluster-14	SMID_BREAST_CANCER_BASAL_DN	4	744	744	0.537634	4.0105	0.00464756	0.242755		BORLAK_LIVER_CANCER_EGF_UP	BEX1|EMCN|KRT18|KRT8
cluster-14	LEI_MYB_TARGETS	3	394	394	0.761421	4.35464	0.00573566	0.274989	CUI_TCF21_TARGETS_2_UP|JOHNSTONE_PARVB_TARGETS_2_UP|MCBRYAN_PUBERTAL_BREAST_4_5WK_UP	JOHNSTONE_PARVB_TARGETS_2_UP	KRT18|KRT8|MDK
cluster-14	VECCHI_GASTRIC_CANCER_EARLY_DN	3	396	396	0.757576	4.34072	0.00581669	0.275			BEX1|CHRM3|HLF
cluster-14	ZWANG_TRANSIENTLY_UP_BY_2ND_EGF_PULSE_ONLY	6	1913	1913	0.313643	3.27666	0.00683512	0.294516			BEX1|CCDC42|CDH7|DLK1|HMGA2|MDK
cluster-14	BOQUEST_STEM_CELL_CULTURED_VS_FRESH_UP	3	449	449	0.668151	4.00402	0.00822056	0.329209			GUCY1A3|HLF|KRT18
cluster-14	SCHAEFFER_PROSTATE_DEVELOPMENT_48HR_DN	3	456	456	0.657895	3.96365	0.00857585	0.335542			CALN1|GUCY1A3|SLC1A6
cluster-14	NUYTTEN_NIPP1_TARGETS_DN	4	899	899	0.444939	3.50002	0.00902689	0.345253			CHRM3|HMGA2|KRT18|MDK
cluster-14	MEISSNER_NPC_HCP_WITH_H3K4ME2	3	509	509	0.589391	3.68337	0.0115617	0.414275			DLK1|PRKG2|SLC1A6
cluster-14	LIU_PROSTATE_CANCER_DN	3	512	512	0.585938	3.6687	0.0117466	0.416515	GEORGANTAS_HSC_MARKERS		HLF|MECOM|RBPMS
cluster-14	ONDER_CDH1_TARGETS_2_DN	3	514	514	0.583658	3.65899	0.0118708	0.416581	LEE_BMP2_TARGETS_UP		KRT18|KRT8|MECOM
cluster-14	DELACROIX_RAR_BOUND_ES	3	545	545	0.550459	3.51474	0.0138947	0.469125	MULLIGHAN_MLL_SIGNATURE_1_DN		HLF|MDK|RBPMS
cluster-14	PILON_KLF1_TARGETS_UP	3	558	558	0.537634	3.45751	0.014799	0.489087			DLK1|GUCY1A3|KRT8
cluster-14	BENPORATH_SUZ12_TARGETS	4	1084	1084	0.369004	3.02479	0.0170632	0.537806			CDH7|GUCY1A3|HLF|MECOM
cluster-14	ENK_UV_RESPONSE_KERATINOCYTE_UP	3	676	676	0.443787	3.00859	0.0245394	0.60095	YOSHIMURA_MAPK8_TARGETS_UP		KRT18|KRT8|SLC1A6
cluster-14	IVANOVA_HEMATOPOIESIS_STEM_CELL_AND_PROGENITOR	3	712	712	0.421348	2.89195	0.028067	0.632717	CHYLA_CBFA2T3_TARGETS_UP|WU_CELL_MIGRATION	WU_CELL_MIGRATION	HMGA2|KRT18|RBPMS
cluster-14	CASORELLI_ACUTE_PROMYELOCYTIC_LEUKEMIA_DN	3	741	741	0.404858	2.80349	0.0310987	0.659784	HADDAD_T_LYMPHOCYTE_AND_NK_PROGENITOR_UP		BEX1|HMGA2|MECOM
cluster-14	WONG_ADULT_TISSUE_STEM_MODULE	3	817	817	0.367197	2.59157	0.0398443	0.733136			BEX1|HLF|RBPMS
cluster-15	Gene-Set Name	Number Changed	Number Measured	Number in Gene-Set	Percent Changed	Z Score	FisherExactP	AdjustedP	redundant with terms	inverse redundant	gene symbols
cluster-15	JAATINEN_HEMATOPOIETIC_STEM_CELL_UP	10	333	333	3.003	16.1753	7.6e-13	2.59e-09		IVANOVA_HEMATOPOIESIS_STEM_CELL_AND_PROGENITOR|RHEIN_ALL_GLUCOCORTICOID_THERAPY_DN|TONKS_TARGETS_OF_RUNX1_RUNX1T1_FUSION_HSC_UP	CRHBP|CYTL1|DEPTOR|GATA2|HPGDS|LAPTM4B|MEST|MYCT1|PTPLA|ZNF521
cluster-15	HADDAD_T_LYMPHOCYTE_AND_NK_PROGENITOR_UP	5	84	84	5.95238	16.3049	2.75e-08	4.68e-05			CRHBP|HTR1F|LAPTM4B|PBX1|PTRF
cluster-15	MULLIGHAN_MLL_SIGNATURE_1_DN	6	272	272	2.20588	10.5776	3.54e-07	0.000388009	MULLIGHAN_MLL_SIGNATURE_2_DN	CHARAFE_BREAST_CANCER_LUMINAL_VS_MESENCHYMAL_DN|MULLIGHAN_MLL_SIGNATURE_2_DN|SCHUETZ_BREAST_CANCER_DUCTAL_INVASIVE_UP|SMID_BREAST_CANCER_LUMINAL_B_DN	CYTL1|DEPTOR|HPGDS|PTPLA|PTRF|SERPINE2
cluster-15	VERHAAK_AML_WITH_NPM1_MUTATED_DN	6	284	284	2.11268	10.3311	4.56e-07	0.000388009		SCHUETZ_BREAST_CANCER_DUCTAL_INVASIVE_UP	CYTL1|DEPTOR|HPGDS|MEST|PTRF|SERPINE2
cluster-15	MULLIGHAN_MLL_SIGNATURE_2_DN	6	301	301	1.99336	10.0066	6.41e-07	0.000436132	MULLIGHAN_MLL_SIGNATURE_1_DN	CHARAFE_BREAST_CANCER_LUMINAL_VS_MESENCHYMAL_DN|MULLIGHAN_MLL_SIGNATURE_1_DN|SCHUETZ_BREAST_CANCER_DUCTAL_INVASIVE_UP|SMID_BREAST_CANCER_LUMINAL_B_DN	CYTL1|DEPTOR|HPGDS|PTPLA|PTRF|SERPINE2
cluster-15	PLASARI_TGFB1_TARGETS_10HR_DN	5	254	254	1.9685	9.06088	6.68e-06	0.00379111			MED12L|MEST|PBX1|SLC40A1|ZNF521
cluster-15	ZHAN_MULTIPLE_MYELOMA_MS_UP	3	48	48	6.25	12.942	1.87e-05	0.00898767			PBX1|SERPINE2|ZNF521
cluster-15	NAKAJIMA_MAST_CELL	3	50	50	6	12.6718	2.11e-05	0.00898767	CASORELLI_ACUTE_PROMYELOCYTIC_LEUKEMIA_DN		GATA2|HPGDS|PTRF
cluster-15	CHNG_MULTIPLE_MYELOMA_HYPERPLOID_UP	3	62	62	4.83871	11.3326	4.04e-05	0.0152853	BILANGES_SERUM_AND_RAPAMYCIN_SENSITIVE_GENES|HSIAO_HOUSEKEEPING_GENES|JISON_SICKLE_CELL_DISEASE_DN	BILANGES_SERUM_AND_RAPAMYCIN_SENSITIVE_GENES	EEF1B2|EEF2|RPS6
cluster-15	JISON_SICKLE_CELL_DISEASE_DN	4	205	205	1.95122	8.05506	6.5e-05	0.0221248	HSIAO_HOUSEKEEPING_GENES	BILANGES_SERUM_AND_RAPAMYCIN_SENSITIVE_GENES|CHNG_MULTIPLE_MYELOMA_HYPERPLOID_UP|HSIAO_HOUSEKEEPING_GENES|SWEET_KRAS_ONCOGENIC_SIGNATURE	EEF1B2|EEF2|EIF3E|RPS6
cluster-15	YAGI_AML_FAB_MARKERS	4	218	218	1.83486	7.78445	8.25e-05	0.0255275			GATA2|LAPTM4B|PBX1|SERPINE2
cluster-15	BILANGES_SERUM_AND_RAPAMYCIN_SENSITIVE_GENES	3	83	83	3.61446	9.72332	9.67e-05	0.0261289	CHNG_MULTIPLE_MYELOMA_HYPERPLOID_UP|HSIAO_HOUSEKEEPING_GENES|JISON_SICKLE_CELL_DISEASE_DN	CHNG_MULTIPLE_MYELOMA_HYPERPLOID_UP	EEF1B2|EEF2|RPS6
cluster-15	TONKS_TARGETS_OF_RUNX1_RUNX1T1_FUSION_MONOCYTE_UP	4	229	229	1.74672	7.57309	9.98e-05	0.0261289			CRHBP|HPGDS|LAPTM4B|PTRF
cluster-15	HOEBEKE_LYMPHOID_STEM_CELL_DN	3	95	95	3.15789	9.05042	0.000144496	0.0351331			LAPTM4B|RPS6|SERPINE2
cluster-15	SWEET_KRAS_ONCOGENIC_SIGNATURE	3	100	100	3	8.80579	0.000168208	0.038172	HSIAO_HOUSEKEEPING_GENES|JISON_SICKLE_CELL_DISEASE_DN|SWEET_LUNG_CANCER_KRAS_UP		EEF1B2|EEF2|EIF3E
cluster-15	DIAZ_CHRONIC_MEYLOGENOUS_LEUKEMIA_UP	7	1516	1516	0.461741	4.3371	0.000832017	0.141609		BRUINS_UVC_RESPONSE_VIA_TP53_GROUP_B|RHEIN_ALL_GLUCOCORTICOID_THERAPY_DN|SMID_BREAST_CANCER_LUMINAL_B_DN	CYTL1|GATA2|HPGDS|LAPTM4B|MEST|PTPLA|SERPINE2
cluster-15	RHEIN_ALL_GLUCOCORTICOID_THERAPY_DN	4	416	416	0.961538	5.33893	0.000961332	0.145168	DIAZ_CHRONIC_MEYLOGENOUS_LEUKEMIA_UP|JAATINEN_HEMATOPOIETIC_STEM_CELL_UP		CYTL1|LAPTM4B|MEST|PTPLA
cluster-15	CASORELLI_ACUTE_PROMYELOCYTIC_LEUKEMIA_DN	5	741	741	0.674764	4.76761	0.00102351	0.145168		NAKAJIMA_MAST_CELL|SCHUETZ_BREAST_CANCER_DUCTAL_INVASIVE_UP	GATA2|HPGDS|LAPTM4B|PTRF|SERPINE2
cluster-15	TONKS_TARGETS_OF_RUNX1_RUNX1T1_FUSION_HSC_UP	3	205	205	1.46341	5.92278	0.00136662	0.172295	JAATINEN_HEMATOPOIETIC_STEM_CELL_UP		CRHBP|DEPTOR|HPGDS
cluster-15	TAKEDA_TARGETS_OF_NUP98_HOXA9_FUSION_10D_UP	3	211	211	1.4218	5.82512	0.00148448	0.180471			MYCT1|SERPINE2|ZNF521
cluster-15	HSIAO_HOUSEKEEPING_GENES	4	509	509	0.785855	4.69996	0.00202049	0.237164	JISON_SICKLE_CELL_DISEASE_DN	BILANGES_SERUM_AND_RAPAMYCIN_SENSITIVE_GENES|CHNG_MULTIPLE_MYELOMA_HYPERPLOID_UP|JISON_SICKLE_CELL_DISEASE_DN|SWEET_KRAS_ONCOGENIC_SIGNATURE	EEF1B2|EEF2|EIF3E|RPS6
cluster-15	RODWELL_AGING_KIDNEY_NO_BLOOD_UP	3	247	247	1.21457	5.31261	0.00232643	0.254009			PTRF|SERPINE2|SLC40A1
cluster-15	KYNG_DNA_DAMAGE_DN	3	250	250	1.2	5.27473	0.00240748	0.254009			CRHBP|PBX1|SERPINE2
cluster-15	SENESE_HDAC1_TARGETS_DN	3	252	252	1.19048	5.24983	0.00246248	0.254009			CYTL1|PBX1|PTRF
cluster-15	SWEET_LUNG_CANCER_KRAS_UP	4	580	580	0.689655	4.31198	0.00324138	0.30649		SWEET_KRAS_ONCOGENIC_SIGNATURE	EEF1B2|EEF2|EIF3E|SERPINE2
cluster-15	GRADE_COLON_CANCER_UP	5	970	970	0.515464	3.94251	0.00334789	0.308006			EEF2|EIF3E|GATA2|LAPTM4B|RPS6
cluster-15	BOQUEST_STEM_CELL_DN	3	295	295	1.01695	4.77407	0.00383903	0.326701			GATA2|MYCT1|ZNF385D
cluster-15	CAIRO_HEPATOBLASTOMA_CLASSES_UP	4	684	684	0.584795	3.84752	0.00582638	0.431152			EEF1B2|EIF3E|LAPTM4B|RPS6
cluster-15	SMID_BREAST_CANCER_BASAL_DN	4	744	744	0.537634	3.62073	0.00781631	0.521701			DEPTOR|GATA2|PBX1|ZNF385D
cluster-15	WONG_ADULT_TISSUE_STEM_MODULE	4	817	817	0.489596	3.37555	0.0107912	0.604455			GATA2|IGSF10|PBX1|ZNF521
cluster-15	SCHUETZ_BREAST_CANCER_DUCTAL_INVASIVE_UP	3	449	449	0.668151	3.64198	0.0121871	0.628557	CASORELLI_ACUTE_PROMYELOCYTIC_LEUKEMIA_DN|MULLIGHAN_MLL_SIGNATURE_1_DN|MULLIGHAN_MLL_SIGNATURE_2_DN|VERHAAK_AML_WITH_NPM1_MUTATED_DN		HPGDS|PTRF|SERPINE2
cluster-15	RIGGI_EWING_SARCOMA_PROGENITOR_UP	3	453	453	0.662252	3.61996	0.0124812	0.634122			CYTL1|GATA2|PBX1
cluster-15	CHARAFE_BREAST_CANCER_LUMINAL_VS_MESENCHYMAL_DN	3	512	512	0.585938	3.32288	0.0173016	0.773952	MULLIGHAN_MLL_SIGNATURE_1_DN|MULLIGHAN_MLL_SIGNATURE_2_DN		PTPLA|PTRF|SERPINE2
cluster-15	MSigDB_Myc_Targets_2X-Rvista	4	943	1715	0.424178	3.01341	0.0175071	0.773952			DEPTOR|MEST|MYCT1|SERPINE2
cluster-15	CREIGHTON_ENDOCRINE_THERAPY_RESISTANCE_1	3	576	576	0.520833	3.04862	0.0235667	0.894125			MEST|PBX1|PTPLA
cluster-15	KRIGE_RESPONSE_TO_TOSEDOSTAT_24HR_DN	4	1060	1060	0.377358	2.729	0.0257082	0.894125			DEPTOR|IGSF10|LAPTM4B|SLC40A1
cluster-15	BRUINS_UVC_RESPONSE_VIA_TP53_GROUP_B	3	613	613	0.489396	2.90787	0.0276867	0.894125	DIAZ_CHRONIC_MEYLOGENOUS_LEUKEMIA_UP		LAPTM4B|PTPLA|SERPINE2
cluster-15	BENPORATH_NANOG_TARGETS	4	1085	1085	0.368664	2.67338	0.0277203	0.894125			EEF2|PBX1|SLC40A1|ZNF521
cluster-15	FEVR_CTNNB1_TARGETS_DN	3	616	616	0.487013	2.89695	0.0280367	0.894125			EIF3E|SERPINE2|SLC40A1
cluster-15	MEISSNER_BRAIN_HCP_WITH_H3K4ME3_AND_H3K27ME3	4	1098	1098	0.364299	2.64509	0.0288036	0.894125			GATA2|HTR1F|PTRF|SERPINE2
cluster-15	SMID_BREAST_CANCER_LUMINAL_B_DN	3	670	670	0.447761	2.71155	0.0347483	0.938757	DIAZ_CHRONIC_MEYLOGENOUS_LEUKEMIA_UP|MULLIGHAN_MLL_SIGNATURE_1_DN|MULLIGHAN_MLL_SIGNATURE_2_DN		CYTL1|PTPLA|SERPINE2
cluster-15	IVANOVA_HEMATOPOIESIS_STEM_CELL_AND_PROGENITOR	3	712	712	0.421348	2.5803	0.0405028	0.99188	JAATINEN_HEMATOPOIETIC_STEM_CELL_UP		DEPTOR|GATA2|ZNF521
cluster-15	KIM_BIPOLAR_DISORDER_OLIGODENDROCYTE_DENSITY_CORR_UP	3	766	766	0.391645	2.42549	0.0485785	1			EIF3E|RPS6|SERPINE2
cluster-16	Gene-Set Name	Number Changed	Number Measured	Number in Gene-Set	Percent Changed	Z Score	FisherExactP	AdjustedP	redundant with terms	inverse redundant	gene symbols
cluster-16	BILANGES_SERUM_AND_RAPAMYCIN_SENSITIVE_GENES	7	83	83	8.43373	20.8692	1.2e-11	4.1e-08		BILANGES_SERUM_RESPONSE_TRANSLATION	GNB2L1|RPL15|RPL5|RPS3|RPS3A|RPS4X|RPS8
cluster-16	JAATINEN_HEMATOPOIETIC_STEM_CELL_UP	8	333	333	2.4024	11.5002	8.03e-09	1.29e-05		CHICAS_RB1_TARGETS_CONFLUENT|CHICAS_RB1_TARGETS_SENESCENT	BAALC|CDCA7|EBPL|H2AFY|HOXA9|KIAA0125|MSRB3|NPR3
cluster-16	HSIAO_HOUSEKEEPING_GENES	9	509	509	1.76817	10.2897	1.13e-08	1.29e-05		KAAB_HEART_ATRIUM_VS_VENTRICLE_UP|SANA_RESPONSE_TO_IFNG_DN|SWEET_KRAS_ONCOGENIC_SIGNATURE|WANG_TUMOR_INVASIVENESS_UP	APEX1|GNB2L1|PRDX1|RPL3|RPLP0|RPS2|RPS3|RPS3A|RPS8
cluster-16	MARTENS_TRETINOIN_RESPONSE_DN	11	985	985	1.11675	8.71581	2.13e-08	1.61e-05		BILANGES_SERUM_RESPONSE_TRANSLATION|HOLLEMAN_ASPARAGINASE_RESISTANCE_B_ALL_UP|LIAO_METASTASIS|ONKEN_UVEAL_MELANOMA_DN|WANG_TUMOR_INVASIVENESS_UP|ZHANG_BREAST_CANCER_PROGENITORS_UP	CDCA7|CPXM1|GNB2L1|RPL15|RPL3|RPL5|RPLP0|RPS3|RPS4X|RPS8|SOX4
cluster-16	TIEN_INTESTINE_PROBIOTICS_24HR_DN	7	244	244	2.86885	11.8414	2.36e-08	1.61e-05		HOLLEMAN_ASPARAGINASE_RESISTANCE_B_ALL_UP|SWEET_KRAS_ONCOGENIC_SIGNATURE|TIEN_INTESTINE_PROBIOTICS_6HR_UP	GNB2L1|RPL3|RPL5|RPLP0|RPS2|RPS3|RPS3A
cluster-16	OSMAN_BLADDER_CANCER_DN	8	419	419	1.90931	10.1191	4.77e-08	2.37e-05		DAIRKEE_TERT_TARGETS_UP|HORIUCHI_WTAP_TARGETS_DN|YAMASHITA_LIVER_CANCER_WITH_EPCAM_UP	EBPL|KIAA0125|RPL15|RPL3|RPLP0|RPS3|RPS3A|RPS4X
cluster-16	HOLLEMAN_ASPARAGINASE_RESISTANCE_B_ALL_UP	4	28	28	14.2857	20.6387	4.87e-08	2.37e-05	MARTENS_TRETINOIN_RESPONSE_DN|TIEN_INTESTINE_PROBIOTICS_24HR_DN		GNB2L1|RPL3|RPL5|RPS3
cluster-16	BILANGES_SERUM_RESPONSE_TRANSLATION	4	37	37	10.8108	17.904	1.56e-07	6.63e-05	BILANGES_SERUM_AND_RAPAMYCIN_SENSITIVE_GENES|KIM_ALL_DISORDERS_OLIGODENDROCYTE_NUMBER_CORR_UP|MARTENS_TRETINOIN_RESPONSE_DN		GNB2L1|RPS3|RPS4X|RPS8
cluster-16	YAMASHITA_LIVER_CANCER_WITH_EPCAM_UP	4	54	54	7.40741	14.7419	7.34e-07	0.000277758	OSMAN_BLADDER_CANCER_DN		RPLP0|RPS3|RPS3A|RPS4X
cluster-16	TIEN_INTESTINE_PROBIOTICS_6HR_UP	4	57	57	7.01754	14.3353	9.15e-07	0.00031139	TIEN_INTESTINE_PROBIOTICS_24HR_DN		RPL5|RPLP0|RPS2|RPS3A
cluster-16	SANA_RESPONSE_TO_IFNG_DN	4	85	85	4.70588	11.6362	4.57e-06	0.00141471	HSIAO_HOUSEKEEPING_GENES|PUJANA_BRCA1_PCC_NETWORK		APEX1|PRDX1|RPLP0|RPS3A
cluster-16	LOPEZ_MBD_TARGETS	9	1087	1087	0.827967	6.48724	6.73e-06	0.00191013		PUJANA_CHEK2_PCC_NETWORK|ROME_INSULIN_TARGETS_IN_MUSCLE_UP	ADA|APEX1|BTF3|GNB2L1|NPDC1|PRDX1|RPLP0|RPS2|RPS8
cluster-16	WONG_EMBRYONIC_STEM_CELL_CORE	6	372	372	1.6129	7.93562	7.6e-06	0.00199088			APEX1|BTF3|CDCA7|PRDX1|RPS3|RPS8
cluster-16	MODY_HIPPOCAMPUS_PRENATAL	3	47	47	6.38298	11.8147	3.21e-05	0.00781519			BTF3|RPL5|RPS8
cluster-16	PECE_MAMMARY_STEM_CELL_DN	4	166	166	2.40964	8.11312	6.4e-05	0.0145255			RPL15|RPS2|RPS3|SOX4
cluster-16	PUJANA_BRCA1_PCC_NETWORK	10	1863	1863	0.536769	5.03731	7.99e-05	0.0169949		BENPORATH_SOX2_TARGETS|JISON_SICKLE_CELL_DISEASE_DN|PUJANA_CHEK2_PCC_NETWORK|ROME_INSULIN_TARGETS_IN_MUSCLE_UP|SANA_RESPONSE_TO_IFNG_DN|STARK_PREFRONTAL_CORTEX_22Q11_DELETION_DN	ADA|APEX1|BTF3|GNB2L1|H2AFY|PRDX1|RPL15|RPL5|RPLP0|RPS3A
cluster-16	KIM_ALL_DISORDERS_OLIGODENDROCYTE_NUMBER_CORR_UP	7	842	842	0.831354	5.70271	8.64e-05	0.0173024		BILANGES_SERUM_RESPONSE_TRANSLATION	GNB2L1|H2AFY|PRDX1|RPL3|RPS3|RPS4X|RPS8
cluster-16	LI_AMPLIFIED_IN_LUNG_CANCER	4	193	193	2.07254	7.45809	0.000114718	0.0205526			PRDX1|RPS2|RPS4X|SOX4
cluster-16	FEVR_CTNNB1_TARGETS_DN	6	616	616	0.974026	5.84051	0.000127917	0.0217715			ADA|APEX1|BTF3|H2AFY|RPL3|SOX4
cluster-16	CAIRO_HEPATOBLASTOMA_CLASSES_UP	6	684	684	0.877193	5.45567	0.000226048	0.0366412			APEX1|GNB2L1|RPL15|RPL5|RPS3|RPS8
cluster-16	SWEET_KRAS_ONCOGENIC_SIGNATURE	3	100	100	3	7.91679	0.000305873	0.0412025	HSIAO_HOUSEKEEPING_GENES|SWEET_LUNG_CANCER_KRAS_UP|TIEN_INTESTINE_PROBIOTICS_24HR_DN		GNB2L1|RPL3|RPS2
cluster-16	HOEBEKE_LYMPHOID_STEM_CELL_UP	3	100	100	3	7.91679	0.000305873	0.0412025			ADA|BAALC|KIAA0125
cluster-16	FERRANDO_T_ALL_WITH_MLL_ENL_FUSION_UP	3	123	123	2.43902	7.0666	0.000560938	0.0707198			HOXA9|KIAA0125|PRDX1
cluster-16	SANSOM_APC_TARGETS_UP	3	131	131	2.29008	6.82323	0.000673913	0.0819286	GRADE_COLON_CANCER_UP		APEX1|CDCA7|SOX4
cluster-16	SWEET_LUNG_CANCER_KRAS_UP	5	580	580	0.862069	4.90943	0.000877226	0.0995359		SWEET_KRAS_ONCOGENIC_SIGNATURE	APEX1|GNB2L1|NPDC1|RPL3|RPS2
cluster-16	DANG_MYC_TARGETS_UP	3	152	152	1.97368	6.27538	0.00103674	0.106941	DANG_BOUND_BY_MYC		APEX1|RPL3|RPL5
cluster-16	MSigDB_Myc_Targets_3X-Rvista	4	370	370	1.08108	5.0718	0.00133997	0.130321	MSigDB_Myc_Targets_2X-Rvista		APEX1|H2AFY|RPL5|SOX4
cluster-16	GRADE_COLON_CANCER_UP	6	970	970	0.618557	4.27179	0.00142855	0.135077		SANSOM_APC_TARGETS_UP	APEX1|CDCA7|H2AFY|RPS3|RPS8|SOX4
cluster-16	TONKS_TARGETS_OF_RUNX1_RUNX1T1_FUSION_ERYTHROCYTE_UP	3	187	187	1.60428	5.56896	0.00187883	0.163988			BAALC|HOXA9|SOX4
cluster-16	RHEIN_ALL_GLUCOCORTICOID_THERAPY_DN	4	416	416	0.961538	4.70564	0.00205756	0.175098			ADA|APEX1|PRDX1|RPL3
cluster-16	JISON_SICKLE_CELL_DISEASE_DN	3	205	205	1.46341	5.2752	0.00243982	0.180547	PUJANA_BRCA1_PCC_NETWORK		BTF3|RPL5|RPLP0
cluster-16	KIM_MYC_AMPLIFICATION_TARGETS_UP	3	210	210	1.42857	5.20003	0.00261213	0.186621			EBPL|RPL5|RPS4X
cluster-16	NUYTTEN_EZH2_TARGETS_DN	6	1094	1094	0.548446	3.89483	0.00263155	0.186621		ZHANG_BREAST_CANCER_PROGENITORS_UP	CDCA7|HOXA9|RPL15|RPL5|RPS3|RPS4X
cluster-16	SANSOM_APC_TARGETS	3	215	215	1.39535	5.12736	0.00279181	0.193945	WAKABAYASHI_ADIPOGENESIS_PPARG_BOUND_8D		CDCA7|HOXA9|SOX4
cluster-16	KIM_BIPOLAR_DISORDER_OLIGODENDROCYTE_DENSITY_CORR_UP	5	766	766	0.652742	4.04251	0.00298745	0.202017			APEX1|H2AFY|PRDX1|RPL3|RPS4X
cluster-16	CUI_TCF21_TARGETS_2_UP	4	476	476	0.840336	4.30431	0.00334663	0.207126			APEX1|CDCA7|CPXM1|GNB2L1
cluster-16	PUJANA_ATM_PCC_NETWORK	7	1687	1687	0.414938	3.33546	0.00531838	0.312134			APEX1|BTF3|GNB2L1|H2AFY|RPL5|RPS3A|RPS4X
cluster-16	KAAB_HEART_ATRIUM_VS_VENTRICLE_UP	3	276	276	1.08696	4.39763	0.00561495	0.323954	HSIAO_HOUSEKEEPING_GENES		PRDX1|RPL3|RPS2
cluster-16	ONKEN_UVEAL_MELANOMA_DN	4	567	567	0.705467	3.81165	0.00621763	0.346786	MARTENS_TRETINOIN_RESPONSE_DN		RPL15|RPL3|RPL5|RPS8
cluster-16	DANG_BOUND_BY_MYC	6	1307	1307	0.459067	3.36124	0.00631631	0.346786		DANG_MYC_TARGETS_UP	APEX1|C9orf43|H2AFY|RPL15|RPL3|RPL5
cluster-16	MCBRYAN_PUBERTAL_BREAST_4_5WK_UP	3	302	302	0.993377	4.15189	0.00719662	0.362583			NPR3|RPL5|SOX4
cluster-16	MSigDB_Myc_Targets_2X-Rvista	5	943	1715	0.530223	3.44491	0.00720445	0.362583		MSigDB_Myc_Targets_3X-Rvista	APEX1|BTF3|H2AFY|RPL5|SOX4
cluster-16	ROZANOV_MMP14_TARGETS_UP	3	311	311	0.96463	4.07356	0.00779978	0.38079			ADA|CDCA7|H2AFY
cluster-16	CHICAS_RB1_TARGETS_CONFLUENT	4	610	610	0.655738	3.61445	0.00801755	0.384391	JAATINEN_HEMATOPOIETIC_STEM_CELL_UP	CHICAS_RB1_TARGETS_SENESCENT	BAALC|CDCA7|H2AFY|MSRB3
cluster-16	GRADE_COLON_AND_RECTAL_CANCER_UP	3	324	324	0.925926	3.96578	0.00872266	0.406739			CDCA7|H2AFY|PRDX1
cluster-16	HORIUCHI_WTAP_TARGETS_DN	3	326	326	0.920245	3.94973	0.00887012	0.408025	OSMAN_BLADDER_CANCER_DN		EBPL|RPL15|RPL3
cluster-16	ACEVEDO_LIVER_TUMOR_VS_NORMAL_ADJACENT_TISSUE_UP	5	999	999	0.500501	3.28561	0.00913915	0.409338			APEX1|BTF3|RPL15|RPLP0|RPS4X
cluster-16	KRIGE_RESPONSE_TO_TOSEDOSTAT_24HR_DN	5	1060	1060	0.471698	3.1246	0.0116317	0.473767		KRIGE_RESPONSE_TO_TOSEDOSTAT_6HR_DN	EBPL|H2AFY|PRDX1|RPL5|SOX4
cluster-16	TORCHIA_TARGETS_OF_EWSR1_FLI1_FUSION_DN	3	361	361	0.831025	3.68898	0.0116911	0.473767			H2AFY|HOXA9|SOX4
cluster-16	WAKABAYASHI_ADIPOGENESIS_PPARG_BOUND_8D	4	723	723	0.55325	3.17367	0.0143076	0.558206		SANSOM_APC_TARGETS	CDCA7|HOXA9|NPR3|SOX4
cluster-16	YAGI_AML_WITH_11Q23_REARRANGED	3	399	399	0.75188	3.44229	0.0152804	0.575847			ADA|NPR3|PRDX1
cluster-16	CASORELLI_ACUTE_PROMYELOCYTIC_LEUKEMIA_DN	4	741	741	0.539811	3.1118	0.015535	0.575847			HOXA9|KIAA0125|NPR3|RPL3
cluster-16	WANG_TUMOR_INVASIVENESS_UP	3	429	429	0.699301	3.26894	0.0185103	0.63009	HSIAO_HOUSEKEEPING_GENES|MARTENS_TRETINOIN_RESPONSE_DN		RPLP0|RPS3|RPS8
cluster-16	DAIRKEE_TERT_TARGETS_UP	3	432	432	0.694444	3.25251	0.0188527	0.635392	OSMAN_BLADDER_CANCER_DN		EBPL|RPL15|RPS4X
cluster-16	ZHANG_BREAST_CANCER_PROGENITORS_UP	3	443	443	0.677201	3.19352	0.0201386	0.646716	MARTENS_TRETINOIN_RESPONSE_DN|NUYTTEN_EZH2_TARGETS_DN		CDCA7|RPL15|RPS3
cluster-16	BENPORATH_SOX2_TARGETS	4	813	813	0.492005	2.88243	0.0211087	0.659211	PUJANA_BRCA1_PCC_NETWORK		APEX1|PRDX1|RPL15|RPS3A
cluster-16	ROME_INSULIN_TARGETS_IN_MUSCLE_UP	3	467	467	0.642398	3.07134	0.0231105	0.675955	LOPEZ_MBD_TARGETS|PUJANA_BRCA1_PCC_NETWORK|PUJANA_CHEK2_PCC_NETWORK		BTF3|GNB2L1|PRDX1
cluster-16	MARSON_BOUND_BY_E2F4_UNSTIMULATED	4	870	870	0.45977	2.71856	0.0263048	0.686058			C9orf43|CDCA7|RPL3|RPS3A
cluster-16	PUJANA_CHEK2_PCC_NETWORK	4	871	871	0.459242	2.7158	0.0264024	0.686058	LOPEZ_MBD_TARGETS|PUJANA_BRCA1_PCC_NETWORK	ROME_INSULIN_TARGETS_IN_MUSCLE_UP	ADA|BTF3|GNB2L1|PRDX1
cluster-16	STARK_PREFRONTAL_CORTEX_22Q11_DELETION_DN	3	531	531	0.564972	2.7825	0.0321524	0.723728	PUJANA_BRCA1_PCC_NETWORK		PRDX1|RPL15|RPL5
cluster-16	KRIGE_RESPONSE_TO_TOSEDOSTAT_6HR_DN	4	959	959	0.417101	2.48808	0.0358624	0.748931	KRIGE_RESPONSE_TO_TOSEDOSTAT_24HR_DN		EBPL|H2AFY|PRDX1|SOX4
cluster-16	ACEVEDO_LIVER_CANCER_DN	3	569	569	0.527241	2.63174	0.0382866	0.775759			EBPL|GNB2L1|RPL3
cluster-16	CHICAS_RB1_TARGETS_SENESCENT	3	594	594	0.505051	2.53949	0.0426298	0.824266	CHICAS_RB1_TARGETS_CONFLUENT|JAATINEN_HEMATOPOIETIC_STEM_CELL_UP		BAALC|CDCA7|H2AFY
cluster-16	LIAO_METASTASIS	3	596	596	0.503356	2.53233	0.0429877	0.824266	MARTENS_TRETINOIN_RESPONSE_DN		CDCA7|GNB2L1|SOX4
cluster-16	DOUGLAS_BMI1_TARGETS_UP	3	602	602	0.498339	2.51103	0.0440706	0.824266			ADA|BAALC|CPXM1
cluster-17	Gene-Set Name	Number Changed	Number Measured	Number in Gene-Set	Percent Changed	Z Score	FisherExactP	AdjustedP	redundant with terms	inverse redundant	gene symbols
cluster-17	HSIAO_HOUSEKEEPING_GENES	6	509	509	1.17878	11.3027	7.74e-08	0.000263527		CASORELLI_ACUTE_PROMYELOCYTIC_LEUKEMIA_DN	CD34|HINT1|HNRNPA1|HSP90AB1|NPM1|RPL7A
cluster-17	MULLIGHAN_MLL_SIGNATURE_2_DN	5	301	301	1.66113	12.3501	2.4e-07	0.000408479			CD34|EGFL7|HINT1|HNRNPA1|NPM1
cluster-17	JAATINEN_HEMATOPOIETIC_STEM_CELL_UP	4	333	333	1.2012	9.28455	1.81e-05	0.0204887			CD34|CDK6|PROM1|SPINK2
cluster-17	HAHTOLA_MYCOSIS_FUNGOIDES_CD4_DN	3	122	122	2.45902	11.7109	2.96e-05	0.0252151	MARTENS_TRETINOIN_RESPONSE_DN|MSigDB_Myc_Targets_2X-Rvista|PUJANA_BRCA1_PCC_NETWORK		HINT1|HNRNPA1|IMPDH2
cluster-17	RHEIN_ALL_GLUCOCORTICOID_THERAPY_DN	4	416	416	0.961538	8.22979	4.32e-05	0.0293909		CAIRO_HEPATOBLASTOMA_CLASSES_UP|ONKEN_UVEAL_MELANOMA_DN	CD34|HSP90AB1|IMPDH2|NPM1
cluster-17	MSigDB_Myc_Targets_2X-Rvista	5	943	1715	0.530223	6.59993	6.35e-05	0.0360179		BENPORATH_SOX2_TARGETS|HAHTOLA_MYCOSIS_FUNGOIDES_CD4_DN|MSigDB_Myc_Targets_3X-Rvista	CDK6|HINT1|HNRNPA1|HSP90AB1|IMPDH2
cluster-17	MARTENS_TRETINOIN_RESPONSE_DN	5	985	985	0.507614	6.43317	7.82e-05	0.0380143		HAHTOLA_MYCOSIS_FUNGOIDES_CD4_DN|MSigDB_Myc_Targets_3X-Rvista	HINT1|HNRNPA1|HSP90AB1|IMPDH2|RPL7A
cluster-17	ALCALAY_AML_BY_NPM1_LOCALIZATION_DN	3	224	224	1.33929	8.50757	0.000180192	0.0557611	VERHAAK_AML_WITH_NPM1_MUTATED_DN	VERHAAK_AML_WITH_NPM1_MUTATED_DN	CD34|EGFL7|PROM1
cluster-17	VERHAAK_AML_WITH_NPM1_MUTATED_DN	3	284	284	1.05634	7.4848	0.000362055	0.0724961	ALCALAY_AML_BY_NPM1_LOCALIZATION_DN	ALCALAY_AML_BY_NPM1_LOCALIZATION_DN	CD34|EGFL7|PROM1
cluster-17	GRESHOCK_CANCER_COPY_NUMBER_UP	3	356	356	0.842697	6.60906	0.000700166	0.119168			CDK6|HSP90AB1|NPM1
cluster-17	MSigDB_Myc_Targets_3X-Rvista	3	370	370	0.810811	6.46827	0.000783183	0.12118	MARTENS_TRETINOIN_RESPONSE_DN|MSigDB_Myc_Targets_2X-Rvista		HNRNPA1|HSP90AB1|IMPDH2
cluster-17	RAO_BOUND_BY_SALL4_ISOFORM_B	3	551	551	0.544465	5.14565	0.00246287	0.284703			HINT1|NPM1|SPINK2
cluster-17	ONKEN_UVEAL_MELANOMA_DN	3	567	567	0.529101	5.05898	0.00267188	0.284703	CAIRO_HEPATOBLASTOMA_CLASSES_UP|RHEIN_ALL_GLUCOCORTICOID_THERAPY_DN	CAIRO_HEPATOBLASTOMA_CLASSES_UP	HSP90AB1|IMPDH2|NPM1
cluster-17	DANG_BOUND_BY_MYC	4	1307	1307	0.306044	4.16622	0.00333819	0.315645			CDK6|HINT1|HNRNPA1|NPM1
cluster-17	CAIRO_HEPATOBLASTOMA_CLASSES_UP	3	684	684	0.438596	4.51554	0.00454032	0.375672	ONKEN_UVEAL_MELANOMA_DN|RHEIN_ALL_GLUCOCORTICOID_THERAPY_DN	ONKEN_UVEAL_MELANOMA_DN	HSP90AB1|IMPDH2|NPM1
cluster-17	CASORELLI_ACUTE_PROMYELOCYTIC_LEUKEMIA_DN	3	741	741	0.404858	4.29587	0.00568099	0.387509	HSIAO_HOUSEKEEPING_GENES		HNRNPA1|HSP90AB1|NPM1
cluster-17	BENPORATH_SOX2_TARGETS	3	813	813	0.369004	4.04982	0.00735232	0.463469	MSigDB_Myc_Targets_2X-Rvista		CDK6|HNRNPA1|HSP90AB1
cluster-17	PUJANA_BRCA1_PCC_NETWORK	4	1863	1863	0.214707	3.23214	0.0118362	0.561082		HAHTOLA_MYCOSIS_FUNGOIDES_CD4_DN	HINT1|HNRNPA1|IMPDH2|NPM1
cluster-17	BYSTRYKH_HEMATOPOIESIS_STEM_CELL_QTL_TRANS	3	1006	1006	0.298211	3.516	0.0131871	0.585063	PILON_KLF1_TARGETS_DN		CD34|HNRNPA1|PROM1
cluster-17	PILON_KLF1_TARGETS_DN	4	2135	2135	0.187354	2.89929	0.0189305	0.685208		BYSTRYKH_HEMATOPOIESIS_STEM_CELL_QTL_TRANS	CD34|CDK6|HNRNPA1|PROM1
cluster-17	KINSEY_TARGETS_OF_EWSR1_FLII_FUSION_UP	3	1308	1308	0.229358	2.91044	0.0265831	0.707239			HSP90AB1|NPM1|PROM1
cluster-18	Gene-Set Name	Number Changed	Number Measured	Number in Gene-Set	Percent Changed	Z Score	FisherExactP	AdjustedP	redundant with terms	inverse redundant	gene symbols
cluster-18	BILANGES_SERUM_AND_RAPAMYCIN_SENSITIVE_GENES	6	83	83	7.22892	16.6454	2.5e-09	8.5e-06	MARTENS_TRETINOIN_RESPONSE_DN		RPL18A|RPL26|RPL7|RPS14|RPS19|RPS23
cluster-18	TIEN_INTESTINE_PROBIOTICS_6HR_UP	5	57	57	8.77193	16.7909	2.23e-08	3.6e-05	MARTENS_TRETINOIN_RESPONSE_DN|TIEN_INTESTINE_PROBIOTICS_24HR_DN		CALR|RPL37A|RPS14|RPS19|RPS23
cluster-18	CHNG_MULTIPLE_MYELOMA_HYPERPLOID_UP	5	62	62	8.06452	16.0768	3.43e-08	3.6e-05			RPL36|RPS14|RPS15|RPS19|RPS23
cluster-18	HSIAO_HOUSEKEEPING_GENES	9	509	509	1.76817	9.5151	4.23e-08	3.6e-05		FLOTHO_PEDIATRIC_ALL_THERAPY_RESPONSE_UP|POMEROY_MEDULLOBLASTOMA_DESMOPLASIC_VS_CLASSIC_DN	HSPB1|RPL18A|RPL37A|RPL7|RPS14|RPS15|RPS18|RPS19|RPS23
cluster-18	TIEN_INTESTINE_PROBIOTICS_24HR_DN	7	244	244	2.86885	11.0013	6.45e-08	4.39e-05		TIEN_INTESTINE_PROBIOTICS_6HR_UP	CALR|NUCB2|RPL37A|RPS14|RPS18|RPS19|RPS23
cluster-18	MARTENS_TRETINOIN_RESPONSE_DN	10	985	985	1.01523	7.15687	1.13e-06	0.000641556		BILANGES_SERUM_AND_RAPAMYCIN_SENSITIVE_GENES|FLOTHO_PEDIATRIC_ALL_THERAPY_RESPONSE_UP|GRADE_COLON_CANCER_UP|LI_AMPLIFIED_IN_LUNG_CANCER|SPIELMAN_LYMPHOBLAST_EUROPEAN_VS_ASIAN_UP|TIEN_INTESTINE_PROBIOTICS_6HR_UP	CALR|HSPB1|RPL18A|RPL26|RPL36|RPL37A|RPL7|RPS14|RPS19|RPS23
cluster-18	PECE_MAMMARY_STEM_CELL_DN	5	166	166	3.01205	9.53444	4.69e-06	0.0022827			RPL18A|RPS14|RPS18|RPS19|SEC61G
cluster-18	TARTE_PLASMA_CELL_VS_PLASMABLAST_UP	7	514	514	1.36187	7.16043	9.38e-06	0.00399125			CPA3|HSPB1|RPL18A|RPL37A|RPS14|RPS15|RPS18
cluster-18	NAKAJIMA_MAST_CELL	3	50	50	6	10.6679	5.83e-05	0.0220428			CPA3|CTSG|VAT1
cluster-18	GRADE_COLON_CANCER_UP	8	970	970	0.824742	5.53492	7.34e-05	0.0249779	MARTENS_TRETINOIN_RESPONSE_DN	FLOTHO_PEDIATRIC_ALL_THERAPY_RESPONSE_UP	CALR|RPL18A|RPL26|RPL36|RPL37A|RPL7|RPS14|RPS19
cluster-18	DUNNE_TARGETS_OF_AML1_MTG8_FUSION_UP	3	62	62	4.83871	9.52347	0.000111082	0.0343749			CAT|CTSG|NUCB2
cluster-18	FLOTHO_PEDIATRIC_ALL_THERAPY_RESPONSE_UP	3	65	65	4.61538	9.28728	0.0001279	0.0362811	GRADE_COLON_CANCER_UP|HSIAO_HOUSEKEEPING_GENES|MARTENS_TRETINOIN_RESPONSE_DN		RPL37A|RPL7|RPS19
cluster-18	DAZARD_UV_RESPONSE_CLUSTER_G1	3	70	70	4.28571	8.92723	0.000159467	0.0393756	DAZARD_RESPONSE_TO_UV_NHEK_UP	DAZARD_RESPONSE_TO_UV_NHEK_UP	RPL37A|RPS23|SEC61G
cluster-18	TONKS_TARGETS_OF_RUNX1_RUNX1T1_FUSION_ERYTHROCYTE_UP	4	187	187	2.13904	7.03535	0.000173512	0.0393756			HSPB1|LPPR3|SLC2A5|VAT1
cluster-18	LI_AMPLIFIED_IN_LUNG_CANCER	4	193	193	2.07254	6.90925	0.00019583	0.0406613	MARTENS_TRETINOIN_RESPONSE_DN		CALR|HSPB1|RPL37A|RPL7
cluster-18	POMEROY_MEDULLOBLASTOMA_DESMOPLASIC_VS_CLASSIC_DN	3	76	76	3.94737	8.54201	0.000203541	0.0406613	HSIAO_HOUSEKEEPING_GENES		RPL7|RPS18|RPS23
cluster-18	MARTINEZ_RB1_TARGETS_DN	6	587	587	1.02215	5.51511	0.000215013	0.0406613		MARTINEZ_RB1_AND_TP53_TARGETS_DN|MARTINEZ_TP53_TARGETS_DN	CALR|CPA3|RPL26|RPL37A|RPS18|SERPINB1
cluster-18	ROSS_AML_WITH_PML_RARA_FUSION	3	85	85	3.52941	8.04084	0.000283348	0.0507641			CALR|CPA3|HGF
cluster-18	HADDAD_T_LYMPHOCYTE_AND_NK_PROGENITOR_DN	3	87	87	3.44828	7.9399	0.000303453	0.0516478			CTSG|HGF|SLC2A5
cluster-18	CHYLA_CBFA2T3_TARGETS_UP	5	421	421	1.18765	5.53562	0.000389588	0.0608136			CALR|CTSG|LPPR3|SERPINB1|VAT1
cluster-18	HOEBEKE_LYMPHOID_STEM_CELL_DN	3	95	95	3.15789	7.5677	0.000393038	0.0608136			CAT|CRYGD|HSPB1
cluster-18	MCBRYAN_PUBERTAL_BREAST_4_5WK_UP	4	302	302	1.3245	5.29221	0.00105839	0.143506			CLDN10|NGFRAP1|RPL37A|RPL7
cluster-18	DANG_REGULATED_BY_MYC_DN	4	308	308	1.2987	5.22777	0.00113827	0.143506			HSPB1|RPS23|SERPINB1|SLC2A5
cluster-18	GAZDA_DIAMOND_BLACKFAN_ANEMIA_ERYTHROID_DN	5	557	557	0.897666	4.60142	0.00137425	0.159762			CALR|CLDN10|CTSG|RPL18A|RPL7
cluster-18	JAATINEN_HEMATOPOIETIC_STEM_CELL_UP	4	333	333	1.2012	4.97704	0.00151708	0.159762			C19orf77|C1QTNF4|CPA3|HSPB1
cluster-18	SPIELMAN_LYMPHOBLAST_EUROPEAN_VS_ASIAN_UP	5	573	573	0.8726	4.51214	0.00155731	0.159762	MARTENS_TRETINOIN_RESPONSE_DN		CALR|HSPB1|RPL36|RPL37A|RPS23
cluster-18	DIAZ_CHRONIC_MEYLOGENOUS_LEUKEMIA_DN	3	153	153	1.96078	5.78848	0.00156626	0.159762			CRYGD|RPL18A|RPS15
cluster-18	ALCALAY_AML_BY_NPM1_LOCALIZATION_UP	3	154	154	1.94805	5.76665	0.00159574	0.159762			CPA3|LPPR3|NGFRAP1
cluster-18	NING_CHRONIC_OBSTRUCTIVE_PULMONARY_DISEASE_UP	3	170	170	1.76471	5.44276	0.00211572	0.200053			CPA3|RPS15|RPS23
cluster-18	MARTINEZ_RB1_AND_TP53_TARGETS_UP	5	653	653	0.765697	4.11132	0.0027546	0.234417	MARTINEZ_TP53_TARGETS_UP	MARTINEZ_TP53_TARGETS_UP	CAT|CLDN10|CPA3|SERPINB1|STAR
cluster-18	MARTINEZ_TP53_TARGETS_UP	5	657	657	0.761035	4.09302	0.00282819	0.234783	MARTINEZ_RB1_AND_TP53_TARGETS_UP	MARTINEZ_RB1_AND_TP53_TARGETS_UP	CAT|CLDN10|CPA3|SERPINB1|STAR
cluster-18	OSMAN_BLADDER_CANCER_DN	4	419	419	0.954654	4.28118	0.00348612	0.263705			RPL18A|RPL36|RPS15|RPS18
cluster-18	WANG_TUMOR_INVASIVENESS_UP	4	429	429	0.932401	4.21304	0.00379216	0.28062			NGFRAP1|RPL18A|RPL7|RPS14
cluster-18	DEURIG_T_CELL_PROLYMPHOCYTIC_LEUKEMIA_UP	4	433	433	0.923788	4.18639	0.00391954	0.283875			HGF|NGFRAP1|RPL18A|RPL7
cluster-18	MCBRYAN_PUBERTAL_BREAST_3_4WK_UP	3	231	231	1.2987	4.51906	0.00501165	0.346646			CLDN10|NGFRAP1|SLC2A5
cluster-18	VERHAAK_AML_WITH_NPM1_MUTATED_UP	3	236	236	1.27119	4.45875	0.00531851	0.346646			CAT|CTSG|NGFRAP1
cluster-18	GRUETZMANN_PANCREATIC_CANCER_DN	3	236	236	1.27119	4.45875	0.00531851	0.346646			CLDN10|CPA3|NUCB2
cluster-18	YAGI_AML_WITH_INV_16_TRANSLOCATION	4	474	474	0.843882	3.93116	0.00539724	0.346646			CAT|HSPB1|RPL37A|RPS18
cluster-18	MATSUDA_NATURAL_KILLER_DIFFERENTIATION	4	516	516	0.775194	3.69883	0.00725958	0.433998			NUCB2|RPS14|RPS18|SERPINB1
cluster-18	DAZARD_RESPONSE_TO_UV_NHEK_UP	3	284	284	1.05634	3.95771	0.0088459	0.501857	DAZARD_UV_RESPONSE_CLUSTER_G1	DAZARD_UV_RESPONSE_CLUSTER_G1	RPL37A|RPS23|SEC61G
cluster-18	MULLIGHAN_NPM1_MUTATED_SIGNATURE_1_UP	3	288	288	1.04167	3.92128	0.00918889	0.5045	MULLIGHAN_NPM1_SIGNATURE_3_UP	MULLIGHAN_NPM1_SIGNATURE_3_UP	CAT|LPPR3|NGFRAP1
cluster-18	FLECHNER_BIOPSY_KIDNEY_TRANSPLANT_REJECTED_VS_OK_DN	4	585	585	0.683761	3.3672	0.0111692	0.576062			CAT|CLDN10|HSPB1|VAT1
cluster-18	HELLER_HDAC_TARGETS_DN	3	323	323	0.928793	3.62956	0.0125242	0.617862			CALR|HGF|RPS19
cluster-18	MARTINEZ_TP53_TARGETS_DN	4	666	666	0.600601	3.03805	0.0172541	0.71973	MARTINEZ_RB1_AND_TP53_TARGETS_DN|MARTINEZ_RB1_TARGETS_DN	MARTINEZ_RB1_AND_TP53_TARGETS_DN	CALR|RPL26|RPL37A|RPS18
cluster-18	MARTINEZ_RB1_AND_TP53_TARGETS_DN	4	666	666	0.600601	3.03805	0.0172541	0.71973	MARTINEZ_RB1_TARGETS_DN|MARTINEZ_TP53_TARGETS_DN	MARTINEZ_TP53_TARGETS_DN	CALR|RPL26|RPL37A|RPS18
cluster-18	MULLIGHAN_NPM1_SIGNATURE_3_UP	3	365	365	0.821918	3.33159	0.0173378	0.71973	MULLIGHAN_NPM1_MUTATED_SIGNATURE_1_UP	MULLIGHAN_NPM1_MUTATED_SIGNATURE_1_UP	CAT|LPPR3|NGFRAP1
cluster-18	MSigDB_Myc_Targets_3X-Rvista	3	370	370	0.810811	3.29921	0.0179709	0.734499			CALR|NUCB2|SLC2A5
cluster-18	ENK_UV_RESPONSE_KERATINOCYTE_UP	4	676	676	0.591716	3.00103	0.0181251	0.734499			HSPB1|RPL18A|RPS15|VAT1
cluster-18	CAIRO_HEPATOBLASTOMA_CLASSES_UP	4	684	684	0.584795	2.97193	0.0188416	0.745777			RPL18A|RPL36|RPL37A|SEC61G
cluster-18	IVANOVA_HEMATOPOIESIS_STEM_CELL_AND_PROGENITOR	4	712	712	0.561798	2.8734	0.0214885	0.782688			CALR|CRYGD|LPPR3|NGFRAP1
cluster-18	LOPEZ_MBD_TARGETS	5	1087	1087	0.459982	2.69541	0.0222989	0.782688			NGFRAP1|NUCB2|RPS14|RPS19|STAR
cluster-18	RHEIN_ALL_GLUCOCORTICOID_THERAPY_DN	3	416	416	0.721154	3.02635	0.0244017	0.82241			CAT|HSPB1|NUCB2
cluster-18	SMID_BREAST_CANCER_BASAL_DN	4	744	744	0.537634	2.7667	0.0247836	0.827091			CPA3|HGF|HSPB1|NUCB2
cluster-18	REN_ALVEOLAR_RHABDOMYOSARCOMA_DN	3	460	460	0.652174	2.8004	0.0315803	0.848314			CAT|NUCB2|VAT1
cluster-18	BENPORATH_SOX2_TARGETS	4	813	813	0.492005	2.55524	0.0328958	0.848314			CALR|RPL7|RPS18|VAT1
cluster-18	MOOTHA_HUMAN_MITODB_6_2002	3	489	489	0.613497	2.66642	0.0368585	0.888565			NGFRAP1|RPL18A|STAR
cluster-18	MOOTHA_MITOCHONDRIA	3	502	502	0.59761	2.60966	0.0393644	0.901141			CAT|NGFRAP1|STAR
cluster-18	SCHAEFFER_PROSTATE_DEVELOPMENT_6HR_DN	3	518	518	0.579151	2.54237	0.0425664	0.953263			CALR|CAT|RPS19
cluster-19	Gene-Set Name	Number Changed	Number Measured	Number in Gene-Set	Percent Changed	Z Score	FisherExactP	AdjustedP	redundant with terms	inverse redundant	gene symbols
cluster-19	HELLER_SILENCED_BY_METHYLATION_UP	14	420	420	3.33333	14.0403	1.1e-13	3.74e-10		BEIER_GLIOMA_STEM_CELL_DN|BOQUEST_STEM_CELL_DN|GRAHAM_CML_QUIESCENT_VS_NORMAL_QUIESCENT_DN|GUTIERREZ_WALDENSTROEMS_MACROGLOBULINEMIA_2|HELLER_HDAC_TARGETS_UP|HOFFMANN_SMALL_PRE_BII_TO_IMMATURE_B_LYMPHOCYTE_UP|ICHIBA_GRAFT_VERSUS_HOST_DISEASE_35D_UP|KIM_GLIS2_TARGETS_UP|KIM_LRRC3B_TARGETS|KLEIN_PRIMARY_EFFUSION_LYMPHOMA_DN|LUI_THYROID_CANCER_CLUSTER_4|ODONNELL_TARGETS_OF_MYC_AND_TFRC_UP|ODONNELL_T…	ALDH2|CD1E|CTSH|GPR183|HLA-DMB|HLA-DPA1|HLA-DPB1|HLA-DQA1|HLA-DQA2|HLA-DQB1|HLA-DRB1|IL1R2|LSP1|MAP3K8
cluster-19	MCLACHLAN_DENTAL_CARIES_DN	11	350	350	3.14286	12.0146	1.3e-10	2.05e-07	MCLACHLAN_DENTAL_CARIES_UP	BEIER_GLIOMA_STEM_CELL_DN|BOQUEST_STEM_CELL_DN|GRAHAM_CML_QUIESCENT_VS_NORMAL_QUIESCENT_DN|HELLER_HDAC_TARGETS_UP|HOFFMANN_SMALL_PRE_BII_TO_IMMATURE_B_LYMPHOCYTE_UP|ICHIBA_GRAFT_VERSUS_HOST_DISEASE_35D_UP|KIM_GLIS2_TARGETS_UP|KIM_LRRC3B_TARGETS|KLEIN_PRIMARY_EFFUSION_LYMPHOMA_DN|LUI_THYROID_CANCER_CLUSTER_4|MCLACHLAN_DENTAL_CARIES_UP|ROSS_ACUTE_MYELOID_LEUKEMIA_CBF|WUNDER_INFLAMMATORY_RESPONSE_AN…	ARPC1B|CPVL|CTSH|FAM49B|HLA-DMB|HLA-DPA1|HLA-DPB1|HLA-DQA1|HLA-DQB1|HLA-DRB1|LSP1
cluster-19	MCLACHLAN_DENTAL_CARIES_UP	11	361	361	3.04709	11.8063	1.81e-10	2.05e-07	MCLACHLAN_DENTAL_CARIES_DN	BEIER_GLIOMA_STEM_CELL_DN|BOQUEST_STEM_CELL_DN|GRAHAM_CML_QUIESCENT_VS_NORMAL_QUIESCENT_DN|HELLER_HDAC_TARGETS_UP|HOFFMANN_SMALL_PRE_BII_TO_IMMATURE_B_LYMPHOCYTE_UP|ICHIBA_GRAFT_VERSUS_HOST_DISEASE_35D_UP|KIM_GLIS2_TARGETS_UP|KIM_LRRC3B_TARGETS|KLEIN_PRIMARY_EFFUSION_LYMPHOMA_DN|LUI_THYROID_CANCER_CLUSTER_4|MCLACHLAN_DENTAL_CARIES_DN|ROSS_ACUTE_MYELOID_LEUKEMIA_CBF|WUNDER_INFLAMMATORY_RESPONSE_AN…	ARPC1B|CPVL|CTSH|FAM49B|HLA-DMB|HLA-DPA1|HLA-DPB1|HLA-DQA1|HLA-DQB1|HLA-DRB1|LSP1
cluster-19	WALLACE_PROSTATE_CANCER_RACE_UP	10	416	416	2.40385	9.81107	1.31e-08	8.99e-06		TONKS_TARGETS_OF_RUNX1_RUNX1T1_FUSION_MONOCYTE_DN	C1orf54|CD1C|CD1E|CLIC2|GPR183|HLA-DPB1|HLA-DQA1|HLA-DQB1|IL1R2|LSP1
cluster-19	GAURNIER_PSMD4_TARGETS	8	211	211	3.79147	11.3554	1.32e-08	8.99e-06		BEIER_GLIOMA_STEM_CELL_DN|GRAHAM_CML_QUIESCENT_VS_NORMAL_QUIESCENT_DN|HELLER_HDAC_TARGETS_UP|ICHIBA_GRAFT_VERSUS_HOST_DISEASE_35D_UP|KIM_LRRC3B_TARGETS|LUI_THYROID_CANCER_CLUSTER_4|ROSS_ACUTE_MYELOID_LEUKEMIA_CBF|SANA_RESPONSE_TO_IFNG_UP|WUNDER_INFLAMMATORY_RESPONSE_AND_CHOLESTEROL_UP|YAGI_AML_WITH_T_8_21_TRANSLOCATION	HLA-DMB|HLA-DPA1|HLA-DPB1|HLA-DQA1|HLA-DQB1|HLA-DRB1|HLA-DRB5|IL1R2
cluster-19	SMID_BREAST_CANCER_NORMAL_LIKE_UP	11	605	605	1.81818	8.70967	3.91e-08	2.22e-05		GUTIERREZ_WALDENSTROEMS_MACROGLOBULINEMIA_2|ROSS_AML_WITH_CBFB_MYH11_FUSION|RUTELLA_RESPONSE_TO_CSF2RB_AND_IL4_UP|TONKS_TARGETS_OF_RUNX1_RUNX1T1_FUSION_MONOCYTE_DN	CD1C|CD1E|CLEC10A|CLIC2|CPVL|FCER1A|GPR183|HLA-DPA1|HLA-DQB1|HLA-DRB1|IL1R2
cluster-19	BASSO_CD40_SIGNALING_UP	7	170	170	4.11765	11.1106	6.6e-08	3.21e-05			DDIT4|GPR183|HLA-DPB1|HLA-DQA1|HLA-DQB1|MAP3K8|PHACTR1
cluster-19	WIELAND_UP_BY_HBV_INFECTION	7	196	196	3.57143	10.2679	1.74e-07	7.42e-05		LUI_THYROID_CANCER_CLUSTER_4|ROSS_ACUTE_MYELOID_LEUKEMIA_CBF	C1orf54|CFL1|HLA-DMB|HLA-DPA1|HLA-DPB1|HLA-DQB1|S100A10
cluster-19	SCHUETZ_BREAST_CANCER_DUCTAL_INVASIVE_UP	9	449	449	2.00445	8.34196	3.56e-07	0.000134484		BEIER_GLIOMA_STEM_CELL_DN|GRAHAM_CML_QUIESCENT_VS_NORMAL_QUIESCENT_DN|HELLER_HDAC_TARGETS_UP|ICHIBA_GRAFT_VERSUS_HOST_DISEASE_35D_UP|KIM_LRRC3B_TARGETS|LUI_THYROID_CANCER_CLUSTER_4|ROSS_ACUTE_MYELOID_LEUKEMIA_CBF|WUNDER_INFLAMMATORY_RESPONSE_AND_CHOLESTEROL_UP|YAGI_AML_WITH_T_8_21_TRANSLOCATION	AXL|C1orf54|CPVL|HLA-DMB|HLA-DPA1|HLA-DPB1|HLA-DQA1|HLA-DQB1|HLA-DRB1
cluster-19	CHEN_METABOLIC_SYNDROM_NETWORK	14	1361	1361	1.02866	6.76655	4.77e-07	0.000162227		DIAZ_CHRONIC_MEYLOGENOUS_LEUKEMIA_DN|GAUSSMANN_MLL_AF4_FUSION_TARGETS_F_UP|HAHTOLA_MYCOSIS_FUNGOIDES_SKIN_UP|MEISSNER_NPC_HCP_WITH_H3_UNMETHYLATED|ROSS_AML_WITH_MLL_FUSIONS	AGPAT9|ANXA5|ARPC1B|C1orf54|CFL1|CTSH|FAM49B|HLA-DMB|HLA-DQA1|LY86|MAP3K8|NDRG2|PKIB|RNH1
cluster-19	MORI_MATURE_B_LYMPHOCYTE_UP	6	147	147	4.08163	10.2309	6.52e-07	0.000201906		HAHTOLA_MYCOSIS_FUNGOIDES_SKIN_UP	CTSH|HLA-DMB|HLA-DQA1|HLA-DRB1|LY86|MAP3K8
cluster-19	GRAHAM_CML_QUIESCENT_VS_NORMAL_QUIESCENT_DN	5	97	97	5.15464	10.6028	1.91e-06	0.000512823	GAURNIER_PSMD4_TARGETS|HELLER_SILENCED_BY_METHYLATION_UP|MCLACHLAN_DENTAL_CARIES_DN|MCLACHLAN_DENTAL_CARIES_UP|SCHUETZ_BREAST_CANCER_DUCTAL_INVASIVE_UP|YAGI_AML_WITH_T_8_21_TRANSLOCATION	LUI_THYROID_CANCER_CLUSTER_4|ROSS_ACUTE_MYELOID_LEUKEMIA_CBF|YAGI_AML_WITH_T_8_21_TRANSLOCATION	HLA-DMB|HLA-DPA1|HLA-DPB1|HLA-DQA1|HLA-DQB1
cluster-19	VERHAAK_AML_WITH_NPM1_MUTATED_DN	7	284	284	2.46479	8.30551	2.11e-06	0.000512823			ALDH2|CD1C|CLEC10A|FCER1A|HLA-DPA1|HLA-DPB1|HLA-DQA1
cluster-19	MORI_LARGE_PRE_BII_LYMPHOCYTE_DN	5	99	99	5.05051	10.4863	2.11e-06	0.000512823		HAHTOLA_MYCOSIS_FUNGOIDES_SKIN_UP	ALDH2|CTSH|HLA-DMB|HLA-DQA1|LY86
cluster-19	YU_MYC_TARGETS_DN	5	110	110	4.54545	9.9023	3.55e-06	0.000805001	HELLER_SILENCED_BY_METHYLATION_UP|MCLACHLAN_DENTAL_CARIES_DN|MCLACHLAN_DENTAL_CARIES_UP|SWEET_LUNG_CANCER_KRAS_UP	HOFFMANN_SMALL_PRE_BII_TO_IMMATURE_B_LYMPHOCYTE_UP|ICHIBA_GRAFT_VERSUS_HOST_DISEASE_35D_UP|KLEIN_PRIMARY_EFFUSION_LYMPHOMA_DN|WUNDER_INFLAMMATORY_RESPONSE_AND_CHOLESTEROL_UP	CTSH|HLA-DMB|HLA-DQA1|HLA-DQB1|HLA-DRB1
cluster-19	HOSHIDA_LIVER_CANCER_SUBCLASS_S1	7	319	319	2.19436	7.75216	4.53e-06	0.000964287			ANXA5|ARPC1B|HLA-DPB1|HLA-DQA2|HLA-DQB1|LSP1|S100A10
cluster-19	BEIER_GLIOMA_STEM_CELL_DN	5	118	118	4.23729	9.52849	5.01e-06	0.0010027	GAURNIER_PSMD4_TARGETS|HELLER_SILENCED_BY_METHYLATION_UP|MCLACHLAN_DENTAL_CARIES_DN|MCLACHLAN_DENTAL_CARIES_UP|SCHUETZ_BREAST_CANCER_DUCTAL_INVASIVE_UP	ICHIBA_GRAFT_VERSUS_HOST_DISEASE_35D_UP|WUNDER_INFLAMMATORY_RESPONSE_AND_CHOLESTEROL_UP	HLA-DMB|HLA-DPA1|HLA-DQA1|HLA-DQB1|HLA-DRB1
cluster-19	LINDGREN_BLADDER_CANCER_CLUSTER_2B	8	485	485	1.64948	6.95884	7.24e-06	0.00132411		KIM_LRRC3B_TARGETS	ALDH2|C1orf54|CLEC10A|CLIC2|HLA-DPB1|HLA-DQB1|HLA-DRB1|HLA-DRB5
cluster-19	WINNEPENNINCKX_MELANOMA_METASTASIS_DN	4	59	59	6.77966	10.978	7.39e-06	0.00132411			CD1C|CLEC10A|HLA-DQB1|LSP1
cluster-19	SMID_BREAST_CANCER_LUMINAL_B_DN	9	670	670	1.34328	6.46552	9.51e-06	0.00161815		ROSS_AML_WITH_CBFB_MYH11_FUSION|RUTELLA_RESPONSE_TO_CSF2RB_AND_IL4_UP|TONKS_TARGETS_OF_RUNX1_RUNX1T1_FUSION_MONOCYTE_DN	CD1C|CD1E|CLEC10A|CLIC2|FCER1A|GPR183|HLA-DQB1|IL1R2|NDRG2
cluster-19	SANA_RESPONSE_TO_IFNG_UP	5	147	147	3.40136	8.43222	1.46e-05	0.00236706	GAURNIER_PSMD4_TARGETS		HLA-DPA1|HLA-DQA1|HLA-DQB1|HLA-DRB1|HLA-DRB5
cluster-19	BROWN_MYELOID_CELL_DEVELOPMENT_DN	5	154	154	3.24675	8.21362	1.83e-05	0.00282888			CLEC10A|FCER1A|HLA-DQA1|HLA-DQB1|HLA-DRB1
cluster-19	KIM_GLIS2_TARGETS_UP	5	166	166	3.01205	7.87031	2.62e-05	0.00388268	HELLER_SILENCED_BY_METHYLATION_UP|MCLACHLAN_DENTAL_CARIES_DN|MCLACHLAN_DENTAL_CARIES_UP	ICHIBA_GRAFT_VERSUS_HOST_DISEASE_35D_UP|WUNDER_INFLAMMATORY_RESPONSE_AND_CHOLESTEROL_UP	HLA-DMB|HLA-DQA1|HLA-DQB1|HLA-DRB1|LSP1
cluster-19	RUTELLA_RESPONSE_TO_HGF_DN	6	288	288	2.08333	6.94814	3.11e-05	0.00440688			CACNA2D3|DDIT4|FCER1A|HLA-DQA1|LY86|PHACTR1
cluster-19	BOQUEST_STEM_CELL_DN	6	295	295	2.0339	6.84743	3.55e-05	0.00483857	HELLER_SILENCED_BY_METHYLATION_UP|MCLACHLAN_DENTAL_CARIES_DN|MCLACHLAN_DENTAL_CARIES_UP	HELLER_HDAC_TARGETS_UP|HOFFMANN_SMALL_PRE_BII_TO_IMMATURE_B_LYMPHOCYTE_UP|KIM_LRRC3B_TARGETS|LUI_THYROID_CANCER_CLUSTER_4	CTSH|HLA-DPA1|HLA-DPB1|HLA-DQA1|HLA-DQB1|HLA-DRB1
cluster-19	RHEIN_ALL_GLUCOCORTICOID_THERAPY_UP	4	90	90	4.44444	8.74403	3.96e-05	0.00517835			GPR183|IL1R2|LY86|MAP3K8
cluster-19	GUTIERREZ_WALDENSTROEMS_MACROGLOBULINEMIA_2	3	32	32	9.375	11.2727	4.24e-05	0.00534683	HELLER_SILENCED_BY_METHYLATION_UP|SMID_BREAST_CANCER_NORMAL_LIKE_UP		GPR183|HLA-DPA1|HLA-DRB1
cluster-19	TAKEDA_TARGETS_OF_NUP98_HOXA9_FUSION_16D_UP	5	190	190	2.63158	7.28002	5e-05	0.00608009			CD1C|CD1E|LSP1|NDRG2|PKIB
cluster-19	ICHIBA_GRAFT_VERSUS_HOST_DISEASE_D7_UP	5	193	193	2.59067	7.21373	5.39e-05	0.00632415		ICHIBA_GRAFT_VERSUS_HOST_DISEASE_35D_UP|WUNDER_INFLAMMATORY_RESPONSE_AND_CHOLESTEROL_UP	HLA-DMB|HLA-DQA1|HLA-DQB1|HLA-DRB1|LY86
cluster-19	ODONNELL_TARGETS_OF_MYC_AND_TFRC_UP	4	102	102	3.92157	8.161	6.46e-05	0.00732685	HELLER_SILENCED_BY_METHYLATION_UP|ODONNELL_TFRC_TARGETS_UP	ODONNELL_TFRC_TARGETS_UP	ALDH2|HLA-DQA1|HLA-DQB1|MAP3K8
cluster-19	RODWELL_AGING_KIDNEY_UP	8	667	667	1.1994	5.63001	7.07e-05	0.00776167			AMICA1|ARPC1B|AXL|CLEC10A|HLA-DPA1|HLA-DQB1|HLA-DRB1|MAP3K8
cluster-19	HOFFMANN_SMALL_PRE_BII_TO_IMMATURE_B_LYMPHOCYTE_UP	4	106	106	3.77358	7.98834	7.5e-05	0.00798023	BOQUEST_STEM_CELL_DN|HELLER_SILENCED_BY_METHYLATION_UP|MCLACHLAN_DENTAL_CARIES_DN|MCLACHLAN_DENTAL_CARIES_UP|SWEET_LUNG_CANCER_KRAS_UP|YU_MYC_TARGETS_DN		CTSH|HLA-DQA1|HLA-DQB1|HLA-DRB1
cluster-19	LUI_THYROID_CANCER_CLUSTER_4	3	41	41	7.31707	9.8961	8.99e-05	0.00907455	BOQUEST_STEM_CELL_DN|GAURNIER_PSMD4_TARGETS|GRAHAM_CML_QUIESCENT_VS_NORMAL_QUIESCENT_DN|HELLER_SILENCED_BY_METHYLATION_UP|LENAOUR_DENDRITIC_CELL_MATURATION_UP|MCLACHLAN_DENTAL_CARIES_DN|MCLACHLAN_DENTAL_CARIES_UP|SCHUETZ_BREAST_CANCER_DUCTAL_INVASIVE_UP|WIELAND_UP_BY_HBV_INFECTION|YAGI_AML_WITH_T_8_21_TRANSLOCATION		HLA-DPA1|HLA-DPB1|HLA-DQB1
cluster-19	HSIAO_HOUSEKEEPING_GENES	7	509	509	1.37525	5.77207	9.06e-05	0.00907455		JOHNSTONE_PARVB_TARGETS_2_UP|THUM_SYSTOLIC_HEART_FAILURE_UP	ACTB|CFL1|GDI2|HLA-DPA1|HLA-DQB1|RAC1|S100A10
cluster-19	TAKEDA_TARGETS_OF_NUP98_HOXA9_FUSION_8D_DN	5	229	229	2.18341	6.51786	0.000120733	0.0117421			ALDH2|CD1E|HLA-DQA1|IL1R2|NDRG2
cluster-19	RUTELLA_RESPONSE_TO_CSF2RB_AND_IL4_DN	6	383	383	1.56658	5.81295	0.000149842	0.0139004		RUTELLA_RESPONSE_TO_HGF_VS_CSF2RB_AND_IL4_UP	ANXA5|CACNA2D3|DDIT4|HLA-DQA1|LY86|PHACTR1
cluster-19	GRAHAM_CML_DIVIDING_VS_NORMAL_QUIESCENT_DN	4	127	127	3.14961	7.21551	0.000151092	0.0139004		GAZDA_DIAMOND_BLACKFAN_ANEMIA_PROGENITOR_UP	ANXA5|HLA-DPA1|HLA-DQA1|HLA-DQB1
cluster-19	ENK_UV_RESPONSE_EPIDERMIS_DN	7	558	558	1.25448	5.42241	0.0001602	0.0143505			ALDH2|CTSH|CTSL2|GPR183|IL1R2|LSP1|MAP3K8
cluster-19	SWEET_LUNG_CANCER_KRAS_UP	7	580	580	1.2069	5.27871	0.000203108	0.0174715		HOFFMANN_SMALL_PRE_BII_TO_IMMATURE_B_LYMPHOCYTE_UP|ICHIBA_GRAFT_VERSUS_HOST_DISEASE_35D_UP|KLEIN_PRIMARY_EFFUSION_LYMPHOMA_DN|LEE_AGING_CEREBELLUM_UP|WUNDER_INFLAMMATORY_RESPONSE_AND_CHOLESTEROL_UP|YU_MYC_TARGETS_DN	AXL|CTSH|FAM49B|HLA-DMB|HLA-DQA1|HLA-DQB1|HLA-DRB1
cluster-19	LENAOUR_DENDRITIC_CELL_MATURATION_UP	4	138	138	2.89855	6.88045	0.000207892	0.0174715		LUI_THYROID_CANCER_CLUSTER_4	CD1C|HLA-DPA1|HLA-DPB1|HLA-DQB1
cluster-19	PENG_RAPAMYCIN_RESPONSE_UP	5	258	258	1.93798	6.06112	0.000210438	0.0174715			ALDH2|ARPC3|HLA-DPB1|HLA-DQA1|LY86
cluster-19	RUTELLA_RESPONSE_TO_HGF_VS_CSF2RB_AND_IL4_DN	5	263	263	1.90114	5.98964	0.000229994	0.0186405		RUTELLA_RESPONSE_TO_CSF2RB_AND_IL4_UP	CACNA2D3|CD1E|CLIC2|FCER1A|IL1R2
cluster-19	WANG_RESPONSE_TO_GSK3_INHIBITOR_SB216763_UP	6	420	420	1.42857	5.47186	0.000246626	0.0195236			AGPAT9|ALDH2|AMICA1|ANXA5|CTSH|LY86
cluster-19	ROSS_AML_WITH_CBFB_MYH11_FUSION	3	58	58	5.17241	8.22063	0.000253855	0.0196392	SMID_BREAST_CANCER_LUMINAL_B_DN|SMID_BREAST_CANCER_NORMAL_LIKE_UP		CD1C|CD1E|CLEC10A
cluster-19	WIERENGA_STAT5A_TARGETS_GROUP1	4	149	149	2.68456	6.58164	0.000278686	0.0210811	WIERENGA_STAT5A_TARGETS_UP	WIERENGA_STAT5A_TARGETS_UP	AGPAT9|CTSH|DDIT4|PHACTR1
cluster-19	REN_ALVEOLAR_RHABDOMYOSARCOMA_DN	6	460	460	1.30435	5.14663	0.000400845	0.0296626		PASINI_SUZ12_TARGETS_DN	ANXA5|ARPC1B|ARPC3|AXL|RAC1|S100A10
cluster-19	TONKS_TARGETS_OF_RUNX1_RUNX1T1_FUSION_MONOCYTE_DN	3	69	69	4.34783	7.47773	0.000424085	0.0307146	SMID_BREAST_CANCER_LUMINAL_B_DN|SMID_BREAST_CANCER_NORMAL_LIKE_UP|WALLACE_PROSTATE_CANCER_RACE_UP		CD1C|CD1E|HLA-DQB1
cluster-19	GAZDA_DIAMOND_BLACKFAN_ANEMIA_PROGENITOR_UP	3	72	72	4.16667	7.30447	0.000480596	0.0340823	FLECHNER_BIOPSY_KIDNEY_TRANSPLANT_OK_VS_DONOR_UP|GRAHAM_CML_DIVIDING_VS_NORMAL_QUIESCENT_DN		ANXA5|HLA-DPA1|HLA-DQA1
cluster-19	KIM_LRRC3B_TARGETS	3	87	87	3.44828	6.57306	0.000835392	0.0546861	BOQUEST_STEM_CELL_DN|GAURNIER_PSMD4_TARGETS|HELLER_SILENCED_BY_METHYLATION_UP|LINDGREN_BLADDER_CANCER_CLUSTER_2B|MCLACHLAN_DENTAL_CARIES_DN|MCLACHLAN_DENTAL_CARIES_UP|SCHUETZ_BREAST_CANCER_DUCTAL_INVASIVE_UP		HLA-DPB1|HLA-DQB1|HLA-DRB1
cluster-19	FULCHER_INFLAMMATORY_RESPONSE_LECTIN_VS_LPS_DN	6	535	535	1.1215	4.62948	0.000885191	0.0557678			AMICA1|C1orf162|CTSL2|HLA-DMB|LY86|MAP3K8
cluster-19	BASSO_HAIRY_CELL_LEUKEMIA_DN	3	89	89	3.37079	6.4893	0.000892404	0.0557678			ACTB|CPVL|IL1R2
cluster-19	KLEIN_PRIMARY_EFFUSION_LYMPHOMA_DN	3	90	90	3.33333	6.44843	0.000921812	0.056033	HELLER_SILENCED_BY_METHYLATION_UP|MCLACHLAN_DENTAL_CARIES_DN|MCLACHLAN_DENTAL_CARIES_UP|SWEET_LUNG_CANCER_KRAS_UP|YU_MYC_TARGETS_DN		CTSH|HLA-DMB|HLA-DQB1
cluster-19	LI_WILMS_TUMOR_VS_FETAL_KIDNEY_1_UP	4	206	206	1.94175	5.42106	0.00094321	0.0563278			AXL|CPVL|CTSH|S100A10
cluster-19	ICHIBA_GRAFT_VERSUS_HOST_DISEASE_35D_UP	4	207	207	1.93237	5.40486	0.000960316	0.0563606	BEIER_GLIOMA_STEM_CELL_DN|GAURNIER_PSMD4_TARGETS|HELLER_SILENCED_BY_METHYLATION_UP|ICHIBA_GRAFT_VERSUS_HOST_DISEASE_D7_UP|KIM_GLIS2_TARGETS_UP|MCLACHLAN_DENTAL_CARIES_DN|MCLACHLAN_DENTAL_CARIES_UP|SCHUETZ_BREAST_CANCER_DUCTAL_INVASIVE_UP|SWEET_LUNG_CANCER_KRAS_UP|YU_MYC_TARGETS_DN	WUNDER_INFLAMMATORY_RESPONSE_AND_CHOLESTEROL_UP	HLA-DMB|HLA-DQA1|HLA-DQB1|HLA-DRB1
cluster-19	ROSS_AML_WITH_MLL_FUSIONS	3	92	92	3.26087	6.36862	0.00098246	0.056683	CHEN_METABOLIC_SYNDROM_NETWORK		ANXA5|LY86|RNH1
cluster-19	SASSON_RESPONSE_TO_FORSKOLIN_DN	3	95	95	3.15789	6.25347	0.00107808	0.0604152			ACTB|AXL|GDI2
cluster-19	HELLER_HDAC_TARGETS_SILENCED_BY_METHYLATION_UP	6	559	559	1.07335	4.4842	0.00111026	0.060957		HELLER_HDAC_TARGETS_UP	ALDH2|CTSL2|HLA-DPA1|HLA-DPB1|HLA-DQA1|HLA-DRB1
cluster-19	YAO_HOXA10_TARGETS_VIA_PROGESTERONE_UP	3	100	100	3	6.07274	0.00125017	0.0663543			ACTB|HLA-DQB1|NDRG2
cluster-19	ALCALAY_AML_BY_NPM1_LOCALIZATION_DN	4	224	224	1.78571	5.14517	0.00128567	0.0663543			HLA-DPA1|HLA-DRB1|IL1R2|LY86
cluster-19	LEE_AGING_CEREBELLUM_UP	3	101	101	2.9703	6.03815	0.00128654	0.0663543	SWEET_LUNG_CANCER_KRAS_UP		AXL|CTSH|HLA-DQB1
cluster-19	WIERENGA_STAT5A_TARGETS_UP	4	233	233	1.71674	5.01856	0.00148595	0.0754952	WIERENGA_STAT5A_TARGETS_GROUP1	WIERENGA_STAT5A_TARGETS_GROUP1	AGPAT9|CTSH|DDIT4|PHACTR1
cluster-19	GOLDRATH_ANTIGEN_RESPONSE	5	406	406	1.23153	4.50687	0.00163302	0.0794115			HLA-DQA1|HLA-DQB1|HLA-DRB1|RNH1|S100A10
cluster-19	ROSS_ACUTE_MYELOID_LEUKEMIA_CBF	3	113	113	2.65487	5.65798	0.00177578	0.0851377	GAURNIER_PSMD4_TARGETS|GRAHAM_CML_QUIESCENT_VS_NORMAL_QUIESCENT_DN|HELLER_SILENCED_BY_METHYLATION_UP|MCLACHLAN_DENTAL_CARIES_DN|MCLACHLAN_DENTAL_CARIES_UP|SCHUETZ_BREAST_CANCER_DUCTAL_INVASIVE_UP|WIELAND_UP_BY_HBV_INFECTION|YAGI_AML_WITH_T_8_21_TRANSLOCATION		HLA-DMB|HLA-DPA1|HLA-DPB1
cluster-19	LAIHO_COLORECTAL_CANCER_SERRATED_UP	3	119	119	2.52101	5.48884	0.00205845	0.0973189			ANXA5|GDI2|HLA-DRB1
cluster-19	FLECHNER_BIOPSY_KIDNEY_TRANSPLANT_OK_VS_DONOR_UP	6	655	655	0.916031	3.97654	0.00247846	0.113707		GAZDA_DIAMOND_BLACKFAN_ANEMIA_PROGENITOR_UP	ANXA5|GDI2|HLA-DPA1|HLA-DPB1|HLA-DQA1|RAC1
cluster-19	YAGI_AML_WITH_T_8_21_TRANSLOCATION	5	468	468	1.06838	4.07037	0.00302569	0.132044	GAURNIER_PSMD4_TARGETS|GRAHAM_CML_QUIESCENT_VS_NORMAL_QUIESCENT_DN|HELLER_SILENCED_BY_METHYLATION_UP|MCLACHLAN_DENTAL_CARIES_DN|MCLACHLAN_DENTAL_CARIES_UP|SCHUETZ_BREAST_CANCER_DUCTAL_INVASIVE_UP	GRAHAM_CML_QUIESCENT_VS_NORMAL_QUIESCENT_DN|LUI_THYROID_CANCER_CLUSTER_4|ROSS_ACUTE_MYELOID_LEUKEMIA_CBF	HLA-DMB|HLA-DPA1|HLA-DPB1|HLA-DQA1|HLA-DQB1
cluster-19	ONKEN_UVEAL_MELANOMA_UP	7	931	931	0.75188	3.65988	0.00324151	0.138807		HELLER_HDAC_TARGETS_UP	ACTB|CTSH|FAM49B|HLA-DPA1|HLA-DPB1|HLA-DRB1|PHACTR1
cluster-19	WUNDER_INFLAMMATORY_RESPONSE_AND_CHOLESTEROL_UP	3	141	141	2.12766	4.9594	0.00332812	0.139863	BEIER_GLIOMA_STEM_CELL_DN|GAURNIER_PSMD4_TARGETS|HELLER_SILENCED_BY_METHYLATION_UP|ICHIBA_GRAFT_VERSUS_HOST_DISEASE_35D_UP|ICHIBA_GRAFT_VERSUS_HOST_DISEASE_D7_UP|KIM_GLIS2_TARGETS_UP|MCLACHLAN_DENTAL_CARIES_DN|MCLACHLAN_DENTAL_CARIES_UP|SCHUETZ_BREAST_CANCER_DUCTAL_INVASIVE_UP|SWEET_LUNG_CANCER_KRAS_UP|YU_MYC_TARGETS_DN		HLA-DMB|HLA-DQB1|HLA-DRB1
cluster-19	RUTELLA_RESPONSE_TO_HGF_VS_CSF2RB_AND_IL4_UP	5	480	480	1.04167	3.99479	0.00337188	0.139974	RUTELLA_RESPONSE_TO_CSF2RB_AND_IL4_DN		ANXA5|DDIT4|HLA-DQA1|LY86|PHACTR1
cluster-19	BENPORATH_PROLIFERATION	3	146	146	2.05479	4.85517	0.00367047	0.146992			CTSL2|FAM49B|GDI2
cluster-19	SMID_BREAST_CANCER_BASAL_UP	6	720	720	0.833333	3.68516	0.0039536	0.152933			CTSL2|DDIT4|GDI2|IL1R2|NDRG2|S100A10
cluster-19	DIAZ_CHRONIC_MEYLOGENOUS_LEUKEMIA_DN	3	153	153	1.96078	4.7174	0.0041848	0.157166	CHEN_METABOLIC_SYNDROM_NETWORK		ANXA5|HLA-DMB|LY86
cluster-19	ROZANOV_MMP14_TARGETS_UP	4	311	311	1.28617	4.14651	0.0042114	0.157166			DDIT4|HLA-DMB|HLA-DPB1|IL1R2
cluster-19	WANG_ESOPHAGUS_CANCER_VS_NORMAL_UP	3	154	154	1.94805	4.69845	0.00426166	0.157166			ANXA5|CTSH|HLA-DRB5
cluster-19	DUTERTRE_ESTRADIOL_RESPONSE_24HR_DN	5	512	512	0.976562	3.80491	0.00443432	0.160579			CTSH|DDIT4|FAM49B|MAP3K8|S100A10
cluster-19	JOHNSTONE_PARVB_TARGETS_2_UP	3	167	167	1.79641	4.46669	0.0053398	0.18934	HSIAO_HOUSEKEEPING_GENES		ACTB|CFL1|HLA-DPA1
cluster-19	QI_PLASMACYTOMA_UP	4	334	334	1.1976	3.9449	0.00541551	0.190045			AXL|IL1R2|LSP1|LY86
cluster-19	JOHNSTONE_PARVB_TARGETS_3_UP	5	541	541	0.924214	3.64588	0.00558743	0.194078			ACTB|ARPC1B|DDIT4|HLA-DPA1|HLA-DPB1
cluster-19	POOLA_INVASIVE_BREAST_CANCER_UP	4	356	356	1.1236	3.76886	0.00676555	0.219515	HELLER_SILENCED_BY_METHYLATION_UP		CD1E|GPR183|HLA-DMB|HLA-DQA1
cluster-19	SERVITJA_ISLET_HNF1A_TARGETS_UP	3	182	182	1.64835	4.2287	0.00677116	0.219515			CACNA2D3|HLA-DQA1|NDRG2
cluster-19	RUTELLA_RESPONSE_TO_CSF2RB_AND_IL4_UP	4	360	360	1.11111	3.73842	0.00703291	0.225849	RUTELLA_RESPONSE_TO_HGF_VS_CSF2RB_AND_IL4_DN|SMID_BREAST_CANCER_LUMINAL_B_DN|SMID_BREAST_CANCER_NORMAL_LIKE_UP		CD1E|CLIC2|FCER1A|IL1R2
cluster-19	LOPEZ_MBD_TARGETS	7	1087	1087	0.643974	3.1762	0.00750848	0.234485		PASINI_SUZ12_TARGETS_DN	ANXA5|ARPC3|AXL|CFL1|CTSH|GDI2|S100A10
cluster-19	GAUSSMANN_MLL_AF4_FUSION_TARGETS_F_UP	3	194	194	1.54639	4.05709	0.00806581	0.247351	CHEN_METABOLIC_SYNDROM_NETWORK		C1orf54|CTSH|MAP3K8
cluster-19	HAHTOLA_MYCOSIS_FUNGOIDES_SKIN_UP	3	202	202	1.48515	3.95062	0.00900465	0.261981	CHEN_METABOLIC_SYNDROM_NETWORK|MORI_LARGE_PRE_BII_LYMPHOCYTE_DN|MORI_MATURE_B_LYMPHOCYTE_UP		CTSH|HLA-DQA1|LY86
cluster-19	CHICAS_RB1_TARGETS_CONFLUENT	5	610	610	0.819672	3.30853	0.00916086	0.264267			ACTB|AXL|CTSH|PKIB|S100A10
cluster-19	FULCHER_INFLAMMATORY_RESPONSE_LECTIN_VS_LPS_UP	5	612	612	0.816993	3.29949	0.00928347	0.265554			AGPAT9|C1orf54|KCNK6|LSP1|PKIB
cluster-19	YAGI_AML_FAB_MARKERS	3	218	218	1.37615	3.7541	0.0110681	0.306306			ANXA5|LY86|S100A10
cluster-19	KONDO_PROSTATE_CANCER_WITH_H3K27ME3	3	222	222	1.35135	3.70803	0.0116232	0.317103			AMICA1|HLA-DQA2|PHACTR1
cluster-19	CHYLA_CBFA2T3_TARGETS_UP	4	421	421	0.950119	3.32359	0.0120115	0.323104			ANXA5|C1orf54|CLEC10A|HLA-DQA1
cluster-19	MARTINEZ_RB1_AND_TP53_TARGETS_UP	5	653	653	0.765697	3.12227	0.0120547	0.323104	MARTINEZ_RB1_TARGETS_UP	MARTINEZ_RB1_TARGETS_UP	ACTB|C1orf54|HLA-DQA1|IL1R2|S100A10
cluster-19	ENK_UV_RESPONSE_KERATINOCYTE_UP	5	676	676	0.739645	3.02895	0.0138344	0.348833			CFL1|HLA-DRB1|IL1R2|RAC1|RNH1
cluster-19	JISON_SICKLE_CELL_DISEASE_UP	3	243	243	1.23457	3.48349	0.0147994	0.362362			AXL|CLIC2|HLA-DQB1
cluster-19	BOQUEST_STEM_CELL_CULTURED_VS_FRESH_UP	4	449	449	0.890869	3.15887	0.0149033	0.362362			CLIC2|HLA-DPA1|MAP3K8|NDRG2
cluster-19	RUTELLA_RESPONSE_TO_HGF_UP	4	455	455	0.879121	3.12532	0.0155756	0.36772			ANXA5|CD1E|CLIC2|IL1R2
cluster-19	JAATINEN_HEMATOPOIETIC_STEM_CELL_DN	3	248	248	1.20968	3.43388	0.0156212	0.36772			CLEC10A|CPVL|CTSH
cluster-19	MANALO_HYPOXIA_UP	3	250	250	1.2	3.41441	0.015957	0.36787			ALDH2|AXL|DDIT4
cluster-19	KYNG_DNA_DAMAGE_DN	3	250	250	1.2	3.41441	0.015957	0.36787			ARPC1B|ARPC3|HLA-DQA1
cluster-19	SENESE_HDAC1_TARGETS_DN	3	252	252	1.19048	3.39515	0.0162969	0.368082			LSP1|RAC1|S100A10
cluster-19	YAGI_AML_WITH_INV_16_TRANSLOCATION	4	474	474	0.843882	3.02274	0.0178304	0.386593			CD1C|CLEC10A|GPR183|S100A10
cluster-19	WINTER_HYPOXIA_METAGENE	3	262	262	1.14504	3.30186	0.0180577	0.386593			ANXA5|DDIT4|HLA-DQB1
cluster-19	PURBEY_TARGETS_OF_CTBP1_NOT_SATB1_DN	4	494	494	0.809717	2.92037	0.020415	0.417853			CPVL|DDIT4|HLA-DQA1|S100A10
cluster-19	JAEGER_METASTASIS_DN	3	275	275	1.09091	3.18748	0.0204999	0.417853			ALDH2|FCER1A|IL1R2
cluster-19	THUM_SYSTOLIC_HEART_FAILURE_UP	4	497	497	0.804829	2.90547	0.0208216	0.419789	HSIAO_HOUSEKEEPING_GENES		ACTB|GDI2|HLA-DPA1|HLA-DQB1
cluster-19	THEILGAARD_NEUTROPHIL_AT_SKIN_WOUND_DN	3	278	278	1.07914	3.16211	0.0210881	0.419789			ARPC3|GDI2|LSP1
cluster-19	MARTINEZ_RB1_TARGETS_UP	5	755	755	0.662252	2.73664	0.0212886	0.421315	MARTINEZ_RB1_AND_TP53_TARGETS_UP	MARTINEZ_RB1_AND_TP53_TARGETS_UP	ACTB|C1orf54|HLA-DQA1|IL1R2|S100A10
cluster-19	ODONNELL_TFRC_TARGETS_UP	4	502	502	0.796813	2.8809	0.0215105	0.423247	HELLER_SILENCED_BY_METHYLATION_UP|ODONNELL_TARGETS_OF_MYC_AND_TFRC_UP	ODONNELL_TARGETS_OF_MYC_AND_TFRC_UP	ALDH2|HLA-DQA1|HLA-DQB1|MAP3K8
cluster-19	LU_AGING_BRAIN_UP	3	283	283	1.06007	3.12063	0.0220891	0.432135			ANXA5|CLIC2|DDIT4
cluster-19	ACEVEDO_LIVER_TUMOR_VS_NORMAL_ADJACENT_TISSUE_DN	3	288	288	1.04167	3.08012	0.0231159	0.444558			AMICA1|AXL|NDRG2
cluster-19	ZHENG_BOUND_BY_FOXP3	4	516	516	0.775194	2.81374	0.0235138	0.448943			AXL|GDI2|GPR183|MAP3K8
cluster-19	OSWALD_HEMATOPOIETIC_STEM_CELL_IN_COLLAGEN_GEL_DN	3	300	300	1	2.98658	0.0256855	0.480403			ALDH2|AXL|C1orf54
cluster-19	MCBRYAN_PUBERTAL_BREAST_4_5WK_UP	3	302	302	0.993377	2.97147	0.0261281	0.486012			HLA-DQB1|HLA-DRB1|UPK3A
cluster-19	BHAT_ESR1_TARGETS_VIA_AKT1_UP	3	309	309	0.970874	2.91961	0.02771	0.501727			HLA-DRB1|KCNK6|PKIB
cluster-19	ZHANG_TLX_TARGETS_60HR_UP	3	313	313	0.958466	2.89067	0.0286365	0.513046			CACNA2D3|DDIT4|S100A10
cluster-19	MEISSNER_NPC_HCP_WITH_H3_UNMETHYLATED	4	557	557	0.718133	2.62971	0.0300231	0.526798	CHEN_METABOLIC_SYNDROM_NETWORK		CTSH|NDRG2|PKIB|RNH1
cluster-19	IVANOVA_HEMATOPOIESIS_LATE_PROGENITOR	4	568	568	0.704225	2.58324	0.031935	0.543833			CLEC10A|GDI2|HLA-DMB|LY86
cluster-19	ACEVEDO_LIVER_CANCER_DN	4	569	569	0.702988	2.57908	0.0321124	0.543833			AGPAT9|ALDH2|C1orf162|NDRG2
cluster-19	PASINI_SUZ12_TARGETS_DN	3	352	352	0.852273	2.63172	0.0385281	0.615063	LOPEZ_MBD_TARGETS|REN_ALVEOLAR_RHABDOMYOSARCOMA_DN		ANXA5|AXL|S100A10
cluster-19	PILON_KLF1_TARGETS_DN	9	2135	2135	0.421546	2.21682	0.0414543	0.621237			ALDH2|ARPC1B|C1orf54|FAM49B|GDI2|HLA-DQA1|LSP1|LY86|S100A10
cluster-19	HELLER_HDAC_TARGETS_UP	3	387	387	0.775194	2.42921	0.0487086	0.656088	BOQUEST_STEM_CELL_DN|GAURNIER_PSMD4_TARGETS|HELLER_HDAC_TARGETS_SILENCED_BY_METHYLATION_UP|HELLER_SILENCED_BY_METHYLATION_UP|MCLACHLAN_DENTAL_CARIES_DN|MCLACHLAN_DENTAL_CARIES_UP|ONKEN_UVEAL_MELANOMA_UP|SCHUETZ_BREAST_CANCER_DUCTAL_INVASIVE_UP		HLA-DPA1|HLA-DPB1|HLA-DRB1
cluster-20	Gene-Set Name	Number Changed	Number Measured	Number in Gene-Set	Percent Changed	Z Score	FisherExactP	AdjustedP	redundant with terms	inverse redundant	gene symbols
cluster-20	HADDAD_T_LYMPHOCYTE_AND_NK_PROGENITOR_DN	5	87	87	5.74713	17.2126	1.53e-08	5.2e-05		GAL_LEUKEMIC_STEM_CELL_DN|WANG_IMMORTALIZED_BY_HOXA9_AND_MEIS1_UP	AZU1|ELANE|KCNE1L|MS4A3|PRTN3
cluster-20	KRIGE_RESPONSE_TO_TOSEDOSTAT_24HR_DN	9	1060	1060	0.849057	8.21336	1.92e-07	0.000326435		GAL_LEUKEMIC_STEM_CELL_DN|JISON_SICKLE_CELL_DISEASE_UP|KRIGE_RESPONSE_TO_TOSEDOSTAT_6HR_DN|WANG_IMMORTALIZED_BY_HOXA9_AND_MEIS1_UP	AZU1|C20orf27|ELANE|FABP5|FLT3|MIF|MS4A3|PRTN3|VAMP8
cluster-20	KRIGE_RESPONSE_TO_TOSEDOSTAT_6HR_DN	8	959	959	0.834202	7.63939	1.32e-06	0.00149302	KRIGE_RESPONSE_TO_TOSEDOSTAT_24HR_DN		AZU1|C20orf27|FABP5|FLT3|MIF|MS4A3|PRTN3|VAMP8
cluster-20	CHYLA_CBFA2T3_TARGETS_UP	6	421	421	1.42518	8.9859	1.81e-06	0.00153856		WANG_IMMORTALIZED_BY_HOXA9_AND_MEIS1_UP	ELANE|FABP5|MS4A3|PPIA|PRSS57|PRTN3
cluster-20	WANG_IMMORTALIZED_BY_HOXA9_AND_MEIS1_UP	3	36	36	8.33333	16.1185	5.02e-06	0.00310113	CHYLA_CBFA2T3_TARGETS_UP|GAL_LEUKEMIC_STEM_CELL_DN|HADDAD_T_LYMPHOCYTE_AND_NK_PROGENITOR_DN|KRIGE_RESPONSE_TO_TOSEDOSTAT_24HR_DN|VERHAAK_AML_WITH_NPM1_MUTATED_DN		ELANE|MS4A3|PRTN3
cluster-20	VERHAAK_AML_WITH_NPM1_MUTATED_DN	5	284	284	1.76056	9.20998	5.47e-06	0.00310113		WANG_IMMORTALIZED_BY_HOXA9_AND_MEIS1_UP	C20orf27|ELANE|KCNE1L|MS4A3|PRTN3
cluster-20	DIAZ_CHRONIC_MEYLOGENOUS_LEUKEMIA_DN	4	153	153	2.61438	10.192	1.15e-05	0.00560787			ELANE|FLT3|KCNE1L|RPL39
cluster-20	ENK_UV_RESPONSE_KERATINOCYTE_UP	6	676	676	0.887574	6.82901	2.71e-05	0.0115413			AREG|MIF|RPL12|RPL35|SERPINB8|VAMP8
cluster-20	LEE_LIVER_CANCER_SURVIVAL_DN	4	213	213	1.87793	8.52346	4.22e-05	0.015977	PUJANA_BRCA1_PCC_NETWORK		FABP5|HMGN1|RPL12|RPL35
cluster-20	GAL_LEUKEMIC_STEM_CELL_DN	4	289	289	1.38408	7.19239	0.000137744	0.0426254	HADDAD_T_LYMPHOCYTE_AND_NK_PROGENITOR_DN|KRIGE_RESPONSE_TO_TOSEDOSTAT_24HR_DN	WANG_IMMORTALIZED_BY_HOXA9_AND_MEIS1_UP	AZU1|ELANE|MS4A3|PRTN3
cluster-20	MARTENS_TRETINOIN_RESPONSE_DN	6	985	985	0.609137	5.39065	0.000218538	0.0619918			AZU1|FABP5|HMGN1|PPIA|PRTN3|RPL35
cluster-20	YAGI_AML_WITH_T_8_21_TRANSLOCATION	4	468	468	0.854701	5.41924	0.00085657	0.194384			AREG|ELANE|MRPL33|PRTN3
cluster-20	PUJANA_CHEK2_PCC_NETWORK	5	871	871	0.574053	4.71041	0.0010697	0.209653		RHEIN_ALL_GLUCOCORTICOID_THERAPY_DN	FABP5|HMGN1|MIF|PPIA|RPL39
cluster-20	PUJANA_BRCA1_PCC_NETWORK	7	1863	1863	0.375738	4.1436	0.00110862	0.209653		GRADE_COLON_CANCER_UP|KIM_ALL_DISORDERS_OLIGODENDROCYTE_NUMBER_CORR_UP|KIM_BIPOLAR_DISORDER_OLIGODENDROCYTE_DENSITY_CORR_UP|LEE_LIVER_CANCER_SURVIVAL_DN|MSigDB_Myc_Targets_3X-Rvista|RHEIN_ALL_GLUCOCORTICOID_THERAPY_DN	FABP5|HMGN1|MIF|MRPL33|PPIA|RPL12|RPL35
cluster-20	HSIAO_HOUSEKEEPING_GENES	4	509	509	0.785855	5.14503	0.00117026	0.209661			PPIA|RPL12|RPL35|RPL39
cluster-20	JISON_SICKLE_CELL_DISEASE_UP	3	243	243	1.23457	5.82426	0.00146636	0.235933	KRIGE_RESPONSE_TO_TOSEDOSTAT_24HR_DN		AZU1|ELANE|VAMP8
cluster-20	GRADE_COLON_CANCER_UP	5	970	970	0.515464	4.3745	0.0017285	0.245158	PUJANA_BRCA1_PCC_NETWORK	KIM_ALL_DISORDERS_OLIGODENDROCYTE_NUMBER_CORR_UP|RHEIN_ALL_GLUCOCORTICOID_THERAPY_DN	FABP5|HMGN1|MIF|PPIA|RPL35
cluster-20	RODWELL_AGING_KIDNEY_UP	4	667	667	0.5997	4.32079	0.00314337	0.41154			C20orf27|KIAA0930|RPL12|RPL35
cluster-20	JAATINEN_HEMATOPOIETIC_STEM_CELL_UP	3	333	333	0.900901	4.83331	0.00358698	0.436074			AREG|FABP5|FLT3
cluster-20	MSigDB_Myc_Targets_3X-Rvista	3	370	370	0.810811	4.52973	0.00481663	0.546527	MSigDB_Myc_Targets_2X-Rvista|PUJANA_BRCA1_PCC_NETWORK		FABP5|PPIA|RPL12
cluster-20	KIM_BIPOLAR_DISORDER_OLIGODENDROCYTE_DENSITY_CORR_UP	4	766	766	0.522193	3.92974	0.0051538	0.565921	PUJANA_BRCA1_PCC_NETWORK		HMGN1|MIF|RPL12|RPL35
cluster-20	WANG_RESPONSE_TO_GSK3_INHIBITOR_SB216763_DN	3	402	402	0.746269	4.29954	0.00606392	0.58658			FABP5|MIF|SERPINB8
cluster-20	RHEIN_ALL_GLUCOCORTICOID_THERAPY_DN	3	416	416	0.721154	4.2067	0.00666522	0.597063	GRADE_COLON_CANCER_UP|PUJANA_BRCA1_PCC_NETWORK|PUJANA_CHEK2_PCC_NETWORK		FABP5|MIF|PPIA
cluster-20	MULLIGHAN_MLL_SIGNATURE_1_UP	3	422	422	0.7109	4.16822	0.00693349	0.605169			KIAA0930|MRPL33|SERPINB8
cluster-20	KIM_ALL_DISORDERS_OLIGODENDROCYTE_NUMBER_CORR_UP	4	842	842	0.475059	3.67306	0.00718869	0.609535	GRADE_COLON_CANCER_UP|PUJANA_BRCA1_PCC_NETWORK		HMGN1|MIF|PPIA|RPL35
cluster-20	MSigDB_Myc_Targets_2X-Rvista	4	943	1715	0.424178	3.37606	0.010642	0.724505		MSigDB_Myc_Targets_3X-Rvista	C20orf27|FABP5|PPIA|RPL12
cluster-20	SWEET_LUNG_CANCER_KRAS_UP	3	580	580	0.517241	3.36466	0.0164049	0.886387			AREG|HMGN1|VAMP8
cluster-20	PUJANA_ATM_PCC_NETWORK	5	1687	1687	0.296384	2.81844	0.0178818	0.910241			FABP5|FLT3|HMGN1|MRPL33|PPIA
cluster-20	CAIRO_HEPATOBLASTOMA_CLASSES_UP	3	684	684	0.438596	2.98197	0.0253007	0.910241			C20orf27|KIAA0930|MIF
cluster-20	BRUINS_UVC_RESPONSE_LATE	4	1225	1225	0.326531	2.7279	0.0255466	0.910241			AREG|FABP5|MRPL33|SERPINB8
cluster-21	Gene-Set Name	Number Changed	Number Measured	Number in Gene-Set	Percent Changed	Z Score	FisherExactP	AdjustedP	redundant with terms	inverse redundant	gene symbols
cluster-21	HSIAO_HOUSEKEEPING_GENES	11	509	509	2.1611	11.0469	4.77e-10	1.63e-06		CHANG_CORE_SERUM_RESPONSE_UP|CHAUHAN_RESPONSE_TO_METHOXYESTRADIOL_DN|NATSUME_RESPONSE_TO_INTERFERON_BETA_DN|NGO_MALIGNANT_GLIOMA_1P_LOH|ROME_INSULIN_TARGETS_IN_MUSCLE_UP|WINTER_HYPOXIA_METAGENE|YAGI_AML_WITH_INV_16_TRANSLOCATION	ANXA2|COX8A|ENO1|GSTP1|H2AFZ|HMGN2|IQGAP1|JUND|RPLP1|TMSB10|VIM
cluster-21	WANG_TUMOR_INVASIVENESS_UP	10	429	429	2.331	10.9857	1.64e-09	2.79e-06		CHAUHAN_RESPONSE_TO_METHOXYESTRADIOL_DN|DANG_MYC_TARGETS_UP|GOLDRATH_ANTIGEN_RESPONSE|LINDGREN_BLADDER_CANCER_CLUSTER_1_DN|NADLER_OBESITY_DN|NGO_MALIGNANT_GLIOMA_1P_LOH|RHODES_UNDIFFERENTIATED_CANCER|TAKAO_RESPONSE_TO_UVB_RADIATION_UP|WANG_CISPLATIN_RESPONSE_AND_XPC_UP|WEST_ADRENOCORTICAL_TUMOR_UP|WINTER_HYPOXIA_METAGENE	ANXA2|ATP5I|BLOC1S1|COX8A|DBI|ENO1|H2AFZ|HMGB2|TMSB10|VIM
cluster-21	ROSS_AML_WITH_MLL_FUSIONS	5	92	92	5.43478	12.2941	4.67e-07	0.000529393	MULLIGHAN_MLL_SIGNATURE_2_UP		BLOC1S1|CES1|COX8A|RNASE2|RNASE3
cluster-21	GOBERT_OLIGODENDROCYTE_DIFFERENTIATION_UP	9	652	652	1.38037	7.62728	1.04e-06	0.00070879		CHIANG_LIVER_CANCER_SUBCLASS_PROLIFERATION_UP|CHICAS_RB1_TARGETS_CONFLUENT|KOBAYASHI_EGFR_SIGNALING_24HR_DN|LE_EGR2_TARGETS_UP|SANA_RESPONSE_TO_IFNG_DN|ZHANG_BREAST_CANCER_PROGENITORS_UP|ZHANG_TLX_TARGETS_60HR_DN	ANXA2|CEP55|FAM101B|H1FX|H2AFZ|HMGB2|NT5DC2|SAMHD1|VIM
cluster-21	MULLIGHAN_MLL_SIGNATURE_2_UP	8	475	475	1.68421	8.10927	1.04e-06	0.00070879		MULLIGHAN_MLL_SIGNATURE_1_UP|ROSS_AML_WITH_MLL_FUSIONS	BLOC1S1|CES1|COX8A|ENO1|IQGAP1|RNASE2|RNASE3|SERF2
cluster-21	NATSUME_RESPONSE_TO_INTERFERON_BETA_DN	4	54	54	7.40741	12.9362	2.08e-06	0.00118068	HSIAO_HOUSEKEEPING_GENES		ANXA2|GSTP1|RPLP1|TMSB10
cluster-21	NGO_MALIGNANT_GLIOMA_1P_LOH	3	17	17	17.6471	17.5118	3e-06	0.00146121	HSIAO_HOUSEKEEPING_GENES|WANG_TUMOR_INVASIVENESS_UP|WINTER_HYPOXIA_METAGENE	WINTER_HYPOXIA_METAGENE	ANXA2|ENO1|VIM
cluster-21	BENPORATH_MYC_TARGETS_WITH_EBOX	6	266	266	2.25564	8.31631	5.23e-06	0.0022125	DANG_BOUND_BY_MYC	CHANG_CORE_SERUM_RESPONSE_UP|DANG_BOUND_BY_MYC|DANG_MYC_TARGETS_UP|FERNANDEZ_BOUND_BY_MYC	DBI|ENO1|GSTP1|H2AFZ|HMGN2|MPO
cluster-21	HOLLEMAN_VINCRISTINE_RESISTANCE_ALL_DN	3	21	21	14.2857	15.7215	5.85e-06	0.0022125			RPS24|TMSB10|VIM
cluster-21	CONCANNON_APOPTOSIS_BY_EPOXOMICIN_DN	5	185	185	2.7027	8.40569	1.45e-05	0.00493032			DBI|H1FX|HMGB2|NDUFB1|TMSB10
cluster-21	GRAHAM_CML_DIVIDING_VS_NORMAL_QUIESCENT_UP	5	189	189	2.6455	8.305	1.61e-05	0.00496956			CEP55|CLEC11A|MPO|NT5DC2|RNASE2
cluster-21	HAHTOLA_SEZARY_SYNDROM_UP	4	113	113	3.53982	8.72562	3.95e-05	0.011193			CES1|IQGAP1|MS4A4A|RNASE2
cluster-21	SESTO_RESPONSE_TO_UV_C6	3	41	41	7.31707	11.1279	4.58e-05	0.0119938			H1FX|HMGN2|JUND
cluster-21	OSMAN_BLADDER_CANCER_UP	6	445	445	1.34831	6.10375	9.42e-05	0.021814			ENO1|H1FX|IQGAP1|MS4A4A|SAMHD1|SLC44A1
cluster-21	MATTIOLI_MGUS_VS_PCL	4	146	146	2.73973	7.56943	0.000106969	0.021814			ENO1|JUND|RNASE3|RPLP1
cluster-21	ROSTY_CERVICAL_CANCER_PROLIFERATION_CLUSTER	4	148	148	2.7027	7.51167	0.000112744	0.021814		KOBAYASHI_EGFR_SIGNALING_24HR_DN|RHODES_UNDIFFERENTIATED_CANCER|ZHANG_BREAST_CANCER_PROGENITORS_UP	CEP55|H2AFZ|HMGB2|TMSB10
cluster-21	DARWICHE_SQUAMOUS_CELL_CARCINOMA_UP	4	151	151	2.64901	7.4271	0.000121825	0.021814	DARWICHE_PAPILLOMA_RISK_HIGH_UP	DARWICHE_PAPILLOMA_RISK_HIGH_UP|DARWICHE_PAPILLOMA_RISK_LOW_UP	ENO1|H2AFZ|RNASE3|SAMHD1
cluster-21	NADLER_OBESITY_DN	3	57	57	5.26316	9.35379	0.000123403	0.021814	WANG_TUMOR_INVASIVENESS_UP		ATP5I|COX8A|DBI
cluster-21	DIAZ_CHRONIC_MEYLOGENOUS_LEUKEMIA_DN	4	153	153	2.61438	7.37206	0.000128167	0.021814			MPO|MS4A4A|RPLP1|RPS24
cluster-21	DARWICHE_PAPILLOMA_RISK_HIGH_UP	4	153	153	2.61438	7.37206	0.000128167	0.021814	DARWICHE_SQUAMOUS_CELL_CARCINOMA_UP	DARWICHE_PAPILLOMA_RISK_LOW_UP|DARWICHE_SQUAMOUS_CELL_CARCINOMA_UP	ENO1|H2AFZ|RNASE3|SAMHD1
cluster-21	LY_AGING_OLD_DN	3	60	60	5	9.1016	0.000143818	0.0233123	FERREIRA_EWINGS_SARCOMA_UNSTABLE_VS_STABLE_UP|FEVR_CTNNB1_TARGETS_DN|LINDGREN_BLADDER_CANCER_CLUSTER_3_UP|MISSIAGLIA_REGULATED_BY_METHYLATION_DN	MISSIAGLIA_REGULATED_BY_METHYLATION_DN	H2AFZ|HMGB2|HMGN2
cluster-21	TARTE_PLASMA_CELL_VS_PLASMABLAST_UP	6	514	514	1.16732	5.56172	0.000206626	0.0305302			CES1|JUND|MPO|RAB32|RNASE3|RPLP1
cluster-21	BORCZUK_MALIGNANT_MESOTHELIOMA_UP	5	327	327	1.52905	6.01758	0.000215196	0.0305302			ANXA2|AP2S1|DBI|H2AFZ|RAB32
cluster-21	FERREIRA_EWINGS_SARCOMA_UNSTABLE_VS_STABLE_UP	4	177	177	2.25989	6.78327	0.000224223	0.0305302	LINDGREN_BLADDER_CANCER_CLUSTER_3_UP	KOBAYASHI_EGFR_SIGNALING_24HR_DN|LY_AGING_OLD_DN|MISSIAGLIA_REGULATED_BY_METHYLATION_DN|ZHANG_BREAST_CANCER_PROGENITORS_UP	CEP55|H2AFZ|HMGB2|HMGN2
cluster-21	JOHNSTONE_PARVB_TARGETS_3_UP	6	541	541	1.10906	5.37621	0.000272204	0.0356378			H1FX|H2AFJ|IQGAP1|RNASE2|SAMHD1|VIM
cluster-21	LINDGREN_BLADDER_CANCER_CLUSTER_3_UP	5	359	359	1.39276	5.6773	0.000330979	0.0402376		FERREIRA_EWINGS_SARCOMA_UNSTABLE_VS_STABLE_UP|KOBAYASHI_EGFR_SIGNALING_24HR_DN|LINDGREN_BLADDER_CANCER_CLUSTER_1_DN|LY_AGING_OLD_DN|MISSIAGLIA_REGULATED_BY_METHYLATION_DN|WANG_CISPLATIN_RESPONSE_AND_XPC_UP|ZHANG_BREAST_CANCER_PROGENITORS_UP	CEP55|DBI|H2AFZ|HMGB2|HMGN2
cluster-21	MSigDB_Myc_Targets_3X-Rvista	5	370	370	1.35135	5.56996	0.000380075	0.0440431	MSigDB_Myc_Targets_2X-Rvista	MSigDB_Myc_Targets_2X-Rvista	ANXA2|H2AFZ|HMGN2|MPO|RPS24
cluster-21	FERNANDEZ_BOUND_BY_MYC	4	205	205	1.95122	6.22619	0.000391908	0.0440431	BENPORATH_MYC_TARGETS_WITH_EBOX|DANG_BOUND_BY_MYC		ENO1|GSTP1|HMGN2|MPO
cluster-21	SANA_RESPONSE_TO_IFNG_DN	3	85	85	3.52941	7.53936	0.000403196	0.0440431	GOBERT_OLIGODENDROCYTE_DIFFERENTIATION_UP		ANXA2|H2AFZ|NT5DC2
cluster-21	YAO_TEMPORAL_RESPONSE_TO_PROGESTERONE_CLUSTER_13	4	208	208	1.92308	6.17295	0.000414036	0.0440431			ANXA2|DBI|H2AFZ|LSMD1
cluster-21	RHODES_UNDIFFERENTIATED_CANCER	3	88	88	3.40909	7.39705	0.0004464	0.045753	GRADE_COLON_CANCER_UP|ROSTY_CERVICAL_CANCER_PROLIFERATION_CLUSTER|WANG_TUMOR_INVASIVENESS_UP		H2AFZ|HMGB2|TMSB10
cluster-21	KIM_ALL_DISORDERS_OLIGODENDROCYTE_NUMBER_CORR_UP	7	842	842	0.831354	4.75894	0.000462009	0.045753			AP2S1|BLOC1S1|COX8A|ENO1|NDUFB1|RPLP1|VIM
cluster-21	MUNSHI_MULTIPLE_MYELOMA_UP	3	95	95	3.15789	7.09081	0.000558496	0.0513817			ANXA2|DBI|JUND
cluster-21	FERRANDO_T_ALL_WITH_MLL_ENL_FUSION_DN	3	96	96	3.125	7.04973	0.000575842	0.0515833	DAIRKEE_CANCER_PRONE_RESPONSE_BPA_E2	DAIRKEE_CANCER_PRONE_RESPONSE_BPA_E2	COX8A|HMGB2|HMGN2
cluster-21	KARLSSON_TGFB1_TARGETS_DN	4	234	234	1.7094	5.75304	0.000644842	0.0552015			BLOC1S1|DBI|HMGN2|SLC44A1
cluster-21	LI_DCP2_BOUND_MRNA	3	100	100	3	6.89142	0.000648666	0.0552015			AP2S1|ENO1|NT5DC2
cluster-21	MOOTHA_VOXPHOS	3	107	107	2.80374	6.63532	0.000789775	0.0634423	MOOTHA_HUMAN_MITODB_6_2002|MOOTHA_MITOCHONDRIA|WONG_MITOCHONDRIA_GENE_MODULE	WONG_MITOCHONDRIA_GENE_MODULE	ATP5I|COX8A|NDUFB1
cluster-21	TAKAO_RESPONSE_TO_UVB_RADIATION_UP	3	110	110	2.72727	6.53285	0.000855761	0.0647336	WANG_TUMOR_INVASIVENESS_UP		COX8A|DBI|H2AFZ
cluster-21	BOQUEST_STEM_CELL_CULTURED_VS_FRESH_UP	5	449	449	1.11359	4.91049	0.000912635	0.0660981			AP2S1|CEP55|CES1|JUND|SAMHD1
cluster-21	GRADE_COLON_CANCER_UP	7	970	970	0.721649	4.27436	0.00106785	0.0717134		RHODES_UNDIFFERENTIATED_CANCER|WEST_ADRENOCORTICAL_TUMOR_UP	ENO1|FAM101B|GSTP1|H2AFZ|HMGB2|RPS24|TMSB10
cluster-21	LAIHO_COLORECTAL_CANCER_SERRATED_UP	3	119	119	2.52101	6.24818	0.00107444	0.0717134			ANXA2|IQGAP1|SERF2
cluster-21	MARTENS_TRETINOIN_RESPONSE_DN	7	985	985	0.71066	4.22308	0.00116776	0.0764432			CLEC11A|H2AFJ|HMGN2|MPO|NT5DC2|RPS24|VIM
cluster-21	LE_EGR2_TARGETS_UP	3	124	124	2.41935	6.10307	0.00120984	0.0777039	GOBERT_OLIGODENDROCYTE_DIFFERENTIATION_UP		H2AFZ|HMGB2|NT5DC2
cluster-21	DAIRKEE_CANCER_PRONE_RESPONSE_BPA_E2	3	127	127	2.3622	6.01997	0.00129602	0.0816975	FERRANDO_T_ALL_WITH_MLL_ENL_FUSION_DN	FERRANDO_T_ALL_WITH_MLL_ENL_FUSION_DN	COX8A|HMGB2|HMGN2
cluster-21	DAZARD_RESPONSE_TO_UV_NHEK_UP	4	284	284	1.40845	5.10518	0.00132343	0.0818015			ANXA2|ATP5I|H1FX|JUND
cluster-21	CHAUHAN_RESPONSE_TO_METHOXYESTRADIOL_DN	3	130	130	2.30769	5.93965	0.00138598	0.08277	BENPORATH_NANOG_TARGETS|HSIAO_HOUSEKEEPING_GENES|WANG_TUMOR_INVASIVENESS_UP		H2AFZ|TMSB10|VIM
cluster-21	MISSIAGLIA_REGULATED_BY_METHYLATION_DN	3	135	135	2.22222	5.81151	0.00154448	0.0906452	FERREIRA_EWINGS_SARCOMA_UNSTABLE_VS_STABLE_UP|FEVR_CTNNB1_TARGETS_DN|LINDGREN_BLADDER_CANCER_CLUSTER_3_UP|LY_AGING_OLD_DN	LY_AGING_OLD_DN	H2AFZ|HMGB2|HMGN2
cluster-21	KIM_BIPOLAR_DISORDER_OLIGODENDROCYTE_DENSITY_CORR_UP	6	766	766	0.78329	4.2015	0.001679	0.0968699			AP2S1|ENO1|NDUFB1|RPLP1|RPS24|VIM
cluster-21	BASAKI_YBX1_TARGETS_UP	4	305	305	1.31148	4.87883	0.00171906	0.097528			CEP55|FAM101B|GSTP1|HMGB2
cluster-21	KRIEG_HYPOXIA_NOT_VIA_KDM3A	6	788	788	0.761421	4.11173	0.00193806	0.104717		VANTVEER_BREAST_CANCER_ESR1_DN	CEP55|ENO1|JUND|NT5DC2|TMSB10|VIM
cluster-21	NING_CHRONIC_OBSTRUCTIVE_PULMONARY_DISEASE_DN	3	148	148	2.02703	5.5079	0.00200849	0.1067			AP2S1|COX8A|RPS24
cluster-21	BENPORATH_NANOG_TARGETS	7	1085	1085	0.645161	3.90524	0.00203746	0.1067		BENPORATH_SOX2_TARGETS|CHAUHAN_RESPONSE_TO_METHOXYESTRADIOL_DN|ROME_INSULIN_TARGETS_IN_MUSCLE_UP|YAGI_AML_WITH_INV_16_TRANSLOCATION	H2AFJ|H2AFZ|LSMD1|RPLP1|SLC44A1|TMSB10|VIM
cluster-21	DANG_MYC_TARGETS_UP	3	152	152	1.97368	5.42204	0.00216688	0.111758	BENPORATH_MYC_TARGETS_WITH_EBOX|DANG_BOUND_BY_MYC|WANG_TUMOR_INVASIVENESS_UP		DBI|ENO1|H2AFZ
cluster-21	BENPORATH_SOX2_TARGETS	6	813	813	0.738007	4.01363	0.00226832	0.115086	BENPORATH_NANOG_TARGETS	YAGI_AML_WITH_INV_16_TRANSLOCATION	H2AFJ|LSMD1|RPLP1|SLC44A1|TMSB10|VIM
cluster-21	BYSTRYKH_HEMATOPOIESIS_STEM_CELL_QTL_CIS	3	156	156	1.92308	5.33932	0.00233283	0.115086			DBI|H2AFJ|MPO
cluster-21	LIU_SOX4_TARGETS_DN	4	335	335	1.19403	4.59047	0.00241754	0.117562			AP2S1|DBI|ENO1|SLC44A1
cluster-21	BENPORATH_OCT4_TARGETS	4	341	341	1.17302	4.53705	0.00257761	0.12358			H2AFJ|HMGB2|JUND|SLC44A1
cluster-21	PECE_MAMMARY_STEM_CELL_DN	3	166	166	1.80723	5.1451	0.00278166	0.131511			ATP5I|RPLP1|TMSB10
cluster-21	NING_CHRONIC_OBSTRUCTIVE_PULMONARY_DISEASE_UP	3	170	170	1.76471	5.07199	0.00297508	0.136854			RPLP1|SERF2|TMSB10
cluster-21	DARWICHE_PAPILLOMA_RISK_LOW_UP	3	170	170	1.76471	5.07199	0.00297508	0.136854	DARWICHE_PAPILLOMA_RISK_HIGH_UP|DARWICHE_SQUAMOUS_CELL_CARCINOMA_UP		ENO1|H2AFZ|RNASE3
cluster-21	TARTE_PLASMA_CELL_VS_PLASMABLAST_DN	4	362	362	1.10497	4.3598	0.00319535	0.145026			DBI|HMGB2|IQGAP1|TMSB10
cluster-21	FEVR_CTNNB1_TARGETS_DN	5	616	616	0.811688	3.92775	0.00363996	0.157534		LY_AGING_OLD_DN|MISSIAGLIA_REGULATED_BY_METHYLATION_DN	CES1|H2AFZ|HMGB2|HMGN2|RPS24
cluster-21	HUANG_GATA2_TARGETS_UP	3	188	188	1.59574	4.77077	0.00394735	0.161889			ANXA2|BLOC1S1|MPO
cluster-21	CHIANG_LIVER_CANCER_SUBCLASS_PROLIFERATION_UP	3	188	188	1.59574	4.77077	0.00394735	0.161889	GOBERT_OLIGODENDROCYTE_DIFFERENTIATION_UP|NUYTTEN_EZH2_TARGETS_DN|ZHANG_TLX_TARGETS_60HR_DN	ZHANG_TLX_TARGETS_60HR_DN	CEP55|HMGB2|NT5DC2
cluster-21	HOFFMANN_LARGE_TO_SMALL_PRE_BII_LYMPHOCYTE_UP	3	190	190	1.57895	4.73981	0.00406594	0.164767	WONG_EMBRYONIC_STEM_CELL_CORE	WONG_EMBRYONIC_STEM_CELL_CORE	ENO1|HMGB2|NT5DC2
cluster-21	GOLDRATH_ANTIGEN_RESPONSE	4	406	406	0.985222	4.03021	0.0048042	0.18836	WANG_TUMOR_INVASIVENESS_UP	LINDGREN_BLADDER_CANCER_CLUSTER_1_DN|WANG_CISPLATIN_RESPONSE_AND_XPC_UP	ANXA2|DBI|H2AFZ|HMGB2
cluster-21	RODWELL_AGING_KIDNEY_UP	5	667	667	0.749625	3.69654	0.00509732	0.193098			ANXA2|FAM101B|SAMHD1|TMSB10|VIM
cluster-21	ICHIBA_GRAFT_VERSUS_HOST_DISEASE_35D_UP	3	207	207	1.44928	4.49389	0.00516214	0.193098			IQGAP1|SAMHD1|TMSB10
cluster-21	ENK_UV_RESPONSE_KERATINOCYTE_UP	5	676	676	0.739645	3.65815	0.00539219	0.196972			ANXA2|AP2S1|ENO1|GSTP1|JUND
cluster-21	MULLIGHAN_MLL_SIGNATURE_1_UP	4	422	422	0.947867	3.92215	0.00550389	0.196972	MULLIGHAN_MLL_SIGNATURE_2_UP		COX8A|ENO1|RNASE2|RNASE3
cluster-21	LEE_LIVER_CANCER_SURVIVAL_DN	3	213	213	1.40845	4.41374	0.00558753	0.196972			HMGB2|RAB32|SLC44A1
cluster-21	CHANG_CORE_SERUM_RESPONSE_UP	3	216	216	1.38889	4.37483	0.00580792	0.201736	BENPORATH_MYC_TARGETS_WITH_EBOX|DANG_BOUND_BY_MYC|HSIAO_HOUSEKEEPING_GENES		ENO1|H2AFZ|HMGN2
cluster-21	GRUETZMANN_PANCREATIC_CANCER_UP	4	431	431	0.928074	3.86377	0.00592609	0.203762			ENO1|HMGB2|IQGAP1|TMSB10
cluster-21	REN_ALVEOLAR_RHABDOMYOSARCOMA_DN	4	460	460	0.869565	3.68623	0.00743301	0.245387			ANXA2|AP2S1|IQGAP1|RAB32
cluster-21	WANG_CISPLATIN_RESPONSE_AND_XPC_UP	3	237	237	1.26582	4.12204	0.00749714	0.245387	GOLDRATH_ANTIGEN_RESPONSE|LINDGREN_BLADDER_CANCER_CLUSTER_1_DN|LINDGREN_BLADDER_CANCER_CLUSTER_3_UP|WANG_TUMOR_INVASIVENESS_UP	LINDGREN_BLADDER_CANCER_CLUSTER_1_DN	DBI|H2AFZ|HMGB2
cluster-21	DODD_NASOPHARYNGEAL_CARCINOMA_DN	7	1386	1386	0.505051	3.13655	0.00785265	0.253606		KOBAYASHI_EGFR_SIGNALING_24HR_DN|SENGUPTA_NASOPHARYNGEAL_CARCINOMA_UP|WEST_ADRENOCORTICAL_TUMOR_UP|ZHANG_BREAST_CANCER_PROGENITORS_UP	CEP55|ENO1|H2AFZ|HMGB2|MS4A4A|RPS24|SLC44A1
cluster-21	JISON_SICKLE_CELL_DISEASE_UP	3	243	243	1.23457	4.05545	0.00802777	0.253606	GAZDA_DIAMOND_BLACKFAN_ANEMIA_ERYTHROID_DN		BLOC1S1|MPO|RNASE2
cluster-21	KRIGE_RESPONSE_TO_TOSEDOSTAT_24HR_DN	6	1060	1060	0.566038	3.21557	0.00826573	0.253606			ATP5I|CLEC11A|LSMD1|MPO|RAB32|RNASE3
cluster-21	SHEDDEN_LUNG_CANCER_POOR_SURVIVAL_A6	4	475	475	0.842105	3.60017	0.00830378	0.253606		KOBAYASHI_EGFR_SIGNALING_24HR_DN|ZHANG_BREAST_CANCER_PROGENITORS_UP	AP2S1|CEP55|H2AFZ|HMGB2
cluster-21	SHETH_LIVER_CANCER_VS_TXNIP_LOSS_PAM1	3	249	249	1.20482	3.9911	0.00858012	0.2562			CEP55|FAM101B|RNASE3
cluster-21	RODRIGUES_THYROID_CARCINOMA_ANAPLASTIC_UP	5	758	758	0.659631	3.33647	0.00866249	0.25641			ANXA2|CEP55|ENO1|IQGAP1|RAB32
cluster-21	WONG_MITOCHONDRIA_GENE_MODULE	3	255	255	1.17647	3.92884	0.00915441	0.260264	MOOTHA_HUMAN_MITODB_6_2002|MOOTHA_MITOCHONDRIA|MOOTHA_VOXPHOS	MOOTHA_VOXPHOS	ATP5I|COX8A|NDUFB1
cluster-21	MOOTHA_HUMAN_MITODB_6_2002	4	489	489	0.817996	3.52305	0.00917501	0.260264	MOOTHA_MITOCHONDRIA	MOOTHA_MITOCHONDRIA|MOOTHA_VOXPHOS|WONG_MITOCHONDRIA_GENE_MODULE	ATP5I|COX8A|MPO|NDUFB1
cluster-21	PENG_RAPAMYCIN_RESPONSE_UP	3	258	258	1.16279	3.89846	0.00944983	0.263666			BLOC1S1|H1FX|JUND
cluster-21	ACEVEDO_LIVER_CANCER_UP	6	1096	1096	0.547445	3.1191	0.00966756	0.26539		ROME_INSULIN_TARGETS_IN_MUSCLE_UP|THEILGAARD_NEUTROPHIL_AT_SKIN_WOUND_DN	CES1|H2AFZ|HMGB2|IQGAP1|RPLP1|VIM
cluster-21	WINTER_HYPOXIA_METAGENE	3	262	262	1.14504	3.8587	0.00985237	0.26617	HSIAO_HOUSEKEEPING_GENES|NGO_MALIGNANT_GLIOMA_1P_LOH|WANG_TUMOR_INVASIVENESS_UP	NGO_MALIGNANT_GLIOMA_1P_LOH	ANXA2|ENO1|VIM
cluster-21	MOOTHA_MITOCHONDRIA	4	502	502	0.796813	3.45401	0.010036	0.267463	MOOTHA_HUMAN_MITODB_6_2002	MOOTHA_HUMAN_MITODB_6_2002|MOOTHA_VOXPHOS|WONG_MITOCHONDRIA_GENE_MODULE	ATP5I|COX8A|MPO|NDUFB1
cluster-21	VANTVEER_BREAST_CANCER_ESR1_DN	3	264	264	1.13636	3.83914	0.0100574	0.267463	KRIEG_HYPOXIA_NOT_VIA_KDM3A		CEP55|ENO1|TMSB10
cluster-21	KOBAYASHI_EGFR_SIGNALING_24HR_DN	3	269	269	1.11524	3.79109	0.0105807	0.274937	DODD_NASOPHARYNGEAL_CARCINOMA_DN|FERREIRA_EWINGS_SARCOMA_UNSTABLE_VS_STABLE_UP|GOBERT_OLIGODENDROCYTE_DIFFERENTIATION_UP|LINDGREN_BLADDER_CANCER_CLUSTER_3_UP|ROSTY_CERVICAL_CANCER_PROLIFERATION_CLUSTER|SHEDDEN_LUNG_CANCER_POOR_SURVIVAL_A6|ZHANG_BREAST_CANCER_PROGENITORS_UP	ZHANG_BREAST_CANCER_PROGENITORS_UP	CEP55|H2AFZ|HMGB2
cluster-21	CHARAFE_BREAST_CANCER_LUMINAL_VS_MESENCHYMAL_DN	4	512	512	0.78125	3.40249	0.010733	0.276782			ANXA2|FAM101B|GSTP1|VIM
cluster-21	MCCABE_BOUND_BY_HOXC6	4	520	520	0.769231	3.36223	0.0113129	0.287381			BLOC1S1|RNASE2|RNASE3|SLC44A1
cluster-21	THEILGAARD_NEUTROPHIL_AT_SKIN_WOUND_DN	3	278	278	1.07914	3.70762	0.0115622	0.291539	ACEVEDO_LIVER_CANCER_UP|PILON_KLF1_TARGETS_DN		HMGB2|IQGAP1|VIM
cluster-21	BOYLAN_MULTIPLE_MYELOMA_C_D_DN	3	283	283	1.06007	3.66282	0.0121295	0.295245			ANXA2|MPO|RAB32
cluster-21	STARK_PREFRONTAL_CORTEX_22Q11_DELETION_DN	4	531	531	0.753296	3.30817	0.0121429	0.295245			ATP5I|H2AFZ|LSMD1|TMSB10
cluster-21	GAL_LEUKEMIC_STEM_CELL_DN	3	289	289	1.03806	3.61046	0.0128313	0.305438			MS4A4A|RNASE2|SAMHD1
cluster-21	GAZDA_DIAMOND_BLACKFAN_ANEMIA_ERYTHROID_DN	4	557	557	0.718133	3.18603	0.0142586	0.321433		JISON_SICKLE_CELL_DISEASE_UP	BLOC1S1|MPO|RNASE2|RNASE3
cluster-21	SENGUPTA_NASOPHARYNGEAL_CARCINOMA_UP	3	305	305	0.983607	3.47778	0.0148151	0.331781	DODD_NASOPHARYNGEAL_CARCINOMA_DN|NUYTTEN_EZH2_TARGETS_DN		CEP55|HMGB2|SLC44A1
cluster-21	ONKEN_UVEAL_MELANOMA_DN	4	567	567	0.705467	3.14102	0.0151313	0.33449			GSTP1|H1FX|H2AFZ|NT5DC2
cluster-21	SPIELMAN_LYMPHOBLAST_EUROPEAN_VS_ASIAN_UP	4	573	573	0.69808	3.11451	0.0156708	0.338998			ATP5I|BLOC1S1|DBI|NDUFB1
cluster-21	WEST_ADRENOCORTICAL_TUMOR_UP	3	312	312	0.961538	3.42266	0.0157349	0.338998	DODD_NASOPHARYNGEAL_CARCINOMA_DN|GRADE_COLON_CANCER_UP|RODRIGUES_THYROID_CARCINOMA_POORLY_DIFFERENTIATED_UP|WANG_TUMOR_INVASIVENESS_UP		ENO1|H2AFZ|HMGB2
cluster-21	HOSHIDA_LIVER_CANCER_SUBCLASS_S1	3	319	319	0.940439	3.36918	0.0166865	0.35624			AP2S1|GSTP1|IQGAP1
cluster-21	ZHANG_TLX_TARGETS_60HR_DN	3	322	322	0.931677	3.34674	0.0171041	0.359397	CHIANG_LIVER_CANCER_SUBCLASS_PROLIFERATION_UP|GOBERT_OLIGODENDROCYTE_DIFFERENTIATION_UP|NUYTTEN_EZH2_TARGETS_DN	CHIANG_LIVER_CANCER_SUBCLASS_PROLIFERATION_UP	CEP55|HMGB2|NT5DC2
cluster-21	CHICAS_RB1_TARGETS_CONFLUENT	4	610	610	0.655738	2.95861	0.0192689	0.393695	GOBERT_OLIGODENDROCYTE_DIFFERENTIATION_UP		ANXA2|CEP55|NT5DC2|VIM
cluster-21	LU_EZH2_TARGETS_UP	3	338	338	0.887574	3.23165	0.0194303	0.393695			H2AFJ|LSMD1|SERF2
cluster-21	MSigDB_Myc_Targets_2X-Rvista	5	943	1715	0.530223	2.75084	0.0206575	0.406463	MSigDB_Myc_Targets_3X-Rvista	MSigDB_Myc_Targets_3X-Rvista	ANXA2|H2AFZ|HMGN2|MPO|RPS24
cluster-21	FARMER_BREAST_CANCER_APOCRINE_VS_BASAL	3	347	347	0.864553	3.17006	0.0208125	0.40716			CEP55|CES1|DBI
cluster-21	DANG_BOUND_BY_MYC	6	1307	1307	0.459067	2.62292	0.0215037	0.417849	BENPORATH_MYC_TARGETS_WITH_EBOX	BENPORATH_MYC_TARGETS_WITH_EBOX|CHANG_CORE_SERUM_RESPONSE_UP|DANG_MYC_TARGETS_UP|FERNANDEZ_BOUND_BY_MYC	DBI|ENO1|GSTP1|H2AFZ|HMGN2|MPO
cluster-21	RODRIGUES_THYROID_CARCINOMA_POORLY_DIFFERENTIATED_UP	4	645	645	0.620155	2.82195	0.0231127	0.426268		WEST_ADRENOCORTICAL_TUMOR_UP	AP2S1|ENO1|H2AFZ|HMGB2
cluster-21	PILON_KLF1_TARGETS_DN	8	2135	2135	0.374707	2.42586	0.0242623	0.434679		THEILGAARD_NEUTROPHIL_AT_SKIN_WOUND_DN	CEP55|DBI|FAM101B|HMGB2|IQGAP1|RAB32|SAMHD1|VIM
cluster-21	WANG_LMO4_TARGETS_DN	3	369	369	0.813008	3.02809	0.0244154	0.435132			ATP5I|IQGAP1|SAMHD1
cluster-21	WONG_EMBRYONIC_STEM_CELL_CORE	3	372	372	0.806452	3.0096	0.0249314	0.441642	HOFFMANN_LARGE_TO_SMALL_PRE_BII_LYMPHOCYTE_UP	HOFFMANN_LARGE_TO_SMALL_PRE_BII_LYMPHOCYTE_UP	ENO1|HMGB2|NT5DC2
cluster-21	LEI_MYB_TARGETS	3	394	394	0.761421	2.87978	0.0288963	0.475183			CLEC11A|GSTP1|VIM
cluster-21	SMID_BREAST_CANCER_BASAL_UP	4	720	720	0.555556	2.55856	0.032848	0.505			CEP55|ENO1|GSTP1|NT5DC2
cluster-21	RHEIN_ALL_GLUCOCORTICOID_THERAPY_DN	3	416	416	0.721154	2.75916	0.0331788	0.505			CEP55|ENO1|HMGN2
cluster-21	LINDGREN_BLADDER_CANCER_CLUSTER_1_DN	3	418	418	0.717703	2.74861	0.0335838	0.505	GOLDRATH_ANTIGEN_RESPONSE|LINDGREN_BLADDER_CANCER_CLUSTER_3_UP|WANG_CISPLATIN_RESPONSE_AND_XPC_UP|WANG_TUMOR_INVASIVENESS_UP	WANG_CISPLATIN_RESPONSE_AND_XPC_UP	DBI|H2AFZ|HMGB2
cluster-21	LOPEZ_MBD_TARGETS	5	1087	1087	0.459982	2.38641	0.0353332	0.513992			COX8A|ENO1|GSTP1|HMGN2|RPS24
cluster-21	KOYAMA_SEMA3B_TARGETS_DN	3	430	430	0.697674	2.68666	0.0360685	0.516284			CLEC11A|FAM101B|HMGN2
cluster-21	NUYTTEN_EZH2_TARGETS_DN	5	1094	1094	0.457038	2.37022	0.0361785	0.516284		CHIANG_LIVER_CANCER_SUBCLASS_PROLIFERATION_UP|SENGUPTA_NASOPHARYNGEAL_CARCINOMA_UP|ZHANG_TLX_TARGETS_60HR_DN	CEP55|H2AFJ|HMGB2|NT5DC2|SLC44A1
cluster-21	DAIRKEE_TERT_TARGETS_UP	3	432	432	0.694444	2.67656	0.0364917	0.516284			DBI|GSTP1|TMSB10
cluster-21	ZHANG_BREAST_CANCER_PROGENITORS_UP	3	443	443	0.677201	2.62204	0.0388655	0.533461	DODD_NASOPHARYNGEAL_CARCINOMA_DN|FERREIRA_EWINGS_SARCOMA_UNSTABLE_VS_STABLE_UP|GOBERT_OLIGODENDROCYTE_DIFFERENTIATION_UP|KOBAYASHI_EGFR_SIGNALING_24HR_DN|LINDGREN_BLADDER_CANCER_CLUSTER_3_UP|ROSTY_CERVICAL_CANCER_PROLIFERATION_CLUSTER|SHEDDEN_LUNG_CANCER_POOR_SURVIVAL_A6	KOBAYASHI_EGFR_SIGNALING_24HR_DN	CEP55|H2AFZ|HMGB2
cluster-21	BOCHKIS_FOXA2_TARGETS	3	462	462	0.649351	2.53188	0.043149	0.566051			H2AFJ|HMGB2|RETN
cluster-21	ROME_INSULIN_TARGETS_IN_MUSCLE_UP	3	467	467	0.642398	2.50895	0.0443144	0.574092	ACEVEDO_LIVER_CANCER_UP|BENPORATH_NANOG_TARGETS|HSIAO_HOUSEKEEPING_GENES		H2AFZ|RPLP1|VIM
cluster-21	YAGI_AML_WITH_INV_16_TRANSLOCATION	3	474	474	0.632911	2.47736	0.0459727	0.577498	BENPORATH_NANOG_TARGETS|BENPORATH_SOX2_TARGETS|HSIAO_HOUSEKEEPING_GENES		RPLP1|TMSB10|VIM
cluster-21	RODRIGUES_THYROID_CARCINOMA_POORLY_DIFFERENTIATED_DN	4	813	813	0.492005	2.27611	0.047851	0.578626			H1FX|JUND|SERF2|VIM
cluster-22	Gene-Set Name	Number Changed	Number Measured	Number in Gene-Set	Percent Changed	Z Score	FisherExactP	AdjustedP	redundant with terms	inverse redundant	gene symbols
cluster-22	JAATINEN_HEMATOPOIETIC_STEM_CELL_DN	12	248	248	4.83871	18.5236	2.19e-15	7.44e-12		BOYLAN_MULTIPLE_MYELOMA_C_D_DN|BOYLAN_MULTIPLE_MYELOMA_PCA1_UP|IVANOVA_HEMATOPOIESIS_MATURE_CELL|ONDER_CDH1_TARGETS_2_DN|ROSS_AML_WITH_CBFB_MYH11_FUSION|SCHLINGEMANN_SKIN_CARCINOGENESIS_TPA_UP|SENGUPTA_NASOPHARYNGEAL_CARCINOMA_WITH_LMP1_DN|SWEET_LUNG_CANCER_KRAS_DN|TAKEDA_TARGETS_OF_NUP98_HOXA9_FUSION_8D_DN|THUM_SYSTOLIC_HEART_FAILURE_UP	CYBB|FPR1|KCTD12|MNDA|MPEG1|PLBD1|QPCT|RBP7|S100A12|S100A8|S100A9|VCAN
cluster-22	MCLACHLAN_DENTAL_CARIES_DN	11	350	350	3.14286	14.0631	4.31e-12	6.83e-09	MCLACHLAN_DENTAL_CARIES_UP	AZARE_NEOPLASTIC_TRANSFORMATION_BY_STAT3_DN|BOYLAN_MULTIPLE_MYELOMA_C_D_DN|BOYLAN_MULTIPLE_MYELOMA_PCA1_UP|MCLACHLAN_DENTAL_CARIES_UP	CAPG|CYBA|CYBB|FPR1|MCL1|MNDA|PLAUR|RAB31|S100A8|S100A9|TREM1
cluster-22	MCLACHLAN_DENTAL_CARIES_UP	11	361	361	3.04709	13.8275	6.02e-12	6.83e-09	MCLACHLAN_DENTAL_CARIES_DN	AZARE_NEOPLASTIC_TRANSFORMATION_BY_STAT3_DN|BOYLAN_MULTIPLE_MYELOMA_C_D_DN|BOYLAN_MULTIPLE_MYELOMA_PCA1_UP|MCLACHLAN_DENTAL_CARIES_DN	CAPG|CYBA|CYBB|FPR1|MCL1|MNDA|PLAUR|RAB31|S100A8|S100A9|TREM1
cluster-22	RUTELLA_RESPONSE_TO_CSF2RB_AND_IL4_DN	10	383	383	2.61097	12.0972	2.93e-10	2.49e-07		LIAN_NEUTROPHIL_GRANULE_CONSTITUENTS|RUTELLA_RESPONSE_TO_HGF_DN|RUTELLA_RESPONSE_TO_HGF_VS_CSF2RB_AND_IL4_UP	APLP2|CTSD|CYBB|FPR1|MCL1|METTL9|S100A12|S100A9|TREM1|VCAN
cluster-22	ROSS_AML_WITH_CBFB_MYH11_FUSION	6	58	58	10.3448	19.4132	4.06e-10	2.77e-07	JAATINEN_HEMATOPOIETIC_STEM_CELL_DN	ONDER_CDH1_TARGETS_2_DN|SCHLINGEMANN_SKIN_CARCINOGENESIS_TPA_UP|SWEET_LUNG_CANCER_KRAS_DN	CYBB|KCTD12|PLBD1|QPCT|S100A8|S100A9
cluster-22	CHEN_METABOLIC_SYNDROM_NETWORK	15	1361	1361	1.10213	8.97729	6.95e-10	3.94e-07		ALTEMEIER_RESPONSE_TO_LPS_WITH_MECHANICAL_VENTILATION|ANASTASSIOU_CANCER_MESENCHYMAL_TRANSITION_SIGNATURE|CUI_TCF21_TARGETS_2_UP|GERY_CEBP_TARGETS|HADDAD_T_LYMPHOCYTE_AND_NK_PROGENITOR_DN|HOSHIDA_LIVER_CANCER_SUBCLASS_S1|IVANOVA_HEMATOPOIESIS_LATE_PROGENITOR|LEE_NEURAL_CREST_STEM_CELL_UP|MORI_IMMATURE_B_LYMPHOCYTE_UP|NADLER_OBESITY_UP|SERVITJA_ISLET_HNF1A_TARGETS_UP|YAGI_AML_WITH_11Q23_REARRANGED…	CAPG|CSF3R|CTSD|CYBA|CYBB|GRN|LGALS1|MCL1|MPEG1|PLAUR|RAB31|S100A8|SH3BGRL3|TNFSF13B|VCAN
cluster-22	KAMIKUBO_MYELOID_CEBPA_NETWORK	5	31	31	16.129	22.2391	1.28e-09	6.25e-07			CYBB|LGALS1|RAB31|S100A8|S100A9
cluster-22	DELYS_THYROID_CANCER_UP	10	508	508	1.9685	10.3107	4.46e-09	1.9e-06		CUI_TCF21_TARGETS_2_UP|IIZUKA_LIVER_CANCER_PROGRESSION_L0_L1_DN|MCBRYAN_PUBERTAL_TGFB1_TARGETS_UP|SERVITJA_ISLET_HNF1A_TARGETS_UP|TOOKER_GEMCITABINE_RESISTANCE_DN	APLP2|CAPG|CTSD|CYBA|LGALS1|MNDA|QPCT|TREM1|TSPO|VCAN
cluster-22	CHIANG_LIVER_CANCER_SUBCLASS_CTNNB1_DN	7	179	179	3.91061	12.5945	1.2e-08	4.46e-06		WANG_CISPLATIN_RESPONSE_AND_XPC_DN	CAPG|CDA|CYBA|KCTD12|PLBD1|TNFSF13B|VCAN
cluster-22	RUTELLA_RESPONSE_TO_HGF_DN	8	288	288	2.77778	11.1788	1.4e-08	4.46e-06	RUTELLA_RESPONSE_TO_CSF2RB_AND_IL4_DN		APLP2|FPR1|MCL1|METTL9|S100A12|S100A9|TREM1|VCAN
cluster-22	GAL_LEUKEMIC_STEM_CELL_DN	8	289	289	2.76817	11.1573	1.44e-08	4.46e-06		BOYLAN_MULTIPLE_MYELOMA_C_D_DN|BOYLAN_MULTIPLE_MYELOMA_PCA1_UP|SENGUPTA_NASOPHARYNGEAL_CARCINOMA_WITH_LMP1_DN	CAPG|FPR1|LGALS1|MNDA|S100A12|S100A8|S100A9|VCAN
cluster-22	BROWN_MYELOID_CELL_DEVELOPMENT_UP	7	197	197	3.5533	11.9589	2.33e-08	6.62e-06		MARKEY_RB1_ACUTE_LOF_UP|MORI_IMMATURE_B_LYMPHOCYTE_UP	CAPG|CYBB|FPR1|GRN|MCL1|MPEG1|PLAUR
cluster-22	REN_ALVEOLAR_RHABDOMYOSARCOMA_DN	9	460	460	1.95652	9.7352	3.19e-08	7.98e-06		ACEVEDO_FGFR1_TARGETS_IN_PROSTATE_CANCER_MODEL_UP|CREIGHTON_ENDOCRINE_THERAPY_RESISTANCE_4|GRUETZMANN_PANCREATIC_CANCER_UP|LIU_SOX4_TARGETS_DN|MCBRYAN_PUBERTAL_TGFB1_TARGETS_UP|RICKMAN_METASTASIS_DN	APLP2|CAPG|GRN|PLAUR|QPCT|RAB31|SH3BGRL3|TSPO|VCAN
cluster-22	ICHIBA_GRAFT_VERSUS_HOST_DISEASE_35D_UP	7	207	207	3.38164	11.6412	3.28e-08	7.98e-06		BOYLAN_MULTIPLE_MYELOMA_C_D_DN|BOYLAN_MULTIPLE_MYELOMA_PCA1_UP|MARKEY_RB1_ACUTE_LOF_UP	CYBA|CYBB|FPR1|GRN|MPEG1|S100A8|S100A9
cluster-22	HESS_TARGETS_OF_HOXA9_AND_MEIS1_DN	5	88	88	5.68182	12.9733	2.77e-07	6.3e-05			CYBB|FPR1|MCL1|MPEG1|VCAN
cluster-22	HOSHIDA_LIVER_CANCER_SUBCLASS_S1	7	319	319	2.19436	9.14944	6.19e-07	0.000131724	CHEN_METABOLIC_SYNDROM_NETWORK	ANASTASSIOU_CANCER_MESENCHYMAL_TRANSITION_SIGNATURE|CUI_TCF21_TARGETS_2_UP	CYBA|CYBB|GRN|LGALS1|PLAUR|RAB31|VCAN
cluster-22	RUTELLA_RESPONSE_TO_HGF_VS_CSF2RB_AND_IL4_UP	8	480	480	1.66667	8.34384	7.03e-07	0.000140772	RUTELLA_RESPONSE_TO_CSF2RB_AND_IL4_DN	LIAN_NEUTROPHIL_GRANULE_CONSTITUENTS	APLP2|CTSD|CYBB|FPR1|METTL9|S100A12|S100A9|TREM1
cluster-22	TAKEDA_TARGETS_OF_NUP98_HOXA9_FUSION_8D_DN	6	229	229	2.62009	9.35445	1.55e-06	0.000293193	JAATINEN_HEMATOPOIETIC_STEM_CELL_DN	BOYLAN_MULTIPLE_MYELOMA_C_D_DN|BOYLAN_MULTIPLE_MYELOMA_PCA1_UP|IVANOVA_HEMATOPOIESIS_MATURE_CELL|SCHLINGEMANN_SKIN_CARCINOGENESIS_TPA_UP|SENGUPTA_NASOPHARYNGEAL_CARCINOMA_WITH_LMP1_DN	CYBB|FPR1|PLBD1|S100A12|S100A8|S100A9
cluster-22	PARK_APL_PATHOGENESIS_DN	4	63	63	6.34921	12.2964	3.07e-06	0.000524357			CTSD|CYBB|MNDA|RAB31
cluster-22	GOLDRATH_ANTIGEN_RESPONSE	7	406	406	1.72414	7.95236	3.08e-06	0.000524357		SERVITJA_ISLET_HNF1A_TARGETS_UP	CAPG|CTSD|CYBA|GAPDH|LGALS1|MGST1|PLBD1
cluster-22	NADLER_OBESITY_UP	4	67	67	5.97015	11.9052	3.93e-06	0.000636592	CHEN_METABOLIC_SYNDROM_NETWORK		CAPG|CTSD|GRN|MPEG1
cluster-22	FULCHER_INFLAMMATORY_RESPONSE_LECTIN_VS_LPS_UP	8	612	612	1.30719	7.19611	4.3e-06	0.000636592		IVANOVA_HEMATOPOIESIS_LATE_PROGENITOR	CYBB|METTL9|MGST1|MPEG1|PLAUR|RAB31|SH3BGRL3|TREM1
cluster-22	DIAZ_CHRONIC_MEYLOGENOUS_LEUKEMIA_DN	5	153	153	3.26797	9.64272	4.3e-06	0.000636592		AZARE_NEOPLASTIC_TRANSFORMATION_BY_STAT3_DN	GAPDH|MCL1|MNDA|S100A8|S100A9
cluster-22	LENAOUR_DENDRITIC_CELL_MATURATION_DN	5	177	177	2.82486	8.8977	8.75e-06	0.00121268		SENGUPTA_NASOPHARYNGEAL_CARCINOMA_WITH_LMP1_DN	CYBB|PLAUR|S100A12|S100A8|S100A9
cluster-22	ENK_UV_RESPONSE_KERATINOCYTE_UP	8	676	676	1.18343	6.75742	8.91e-06	0.00121268		SERVITJA_ISLET_HNF1A_TARGETS_UP|WANG_CISPLATIN_RESPONSE_AND_XPC_DN	CAPG|CDA|CTSD|CYBA|GRN|LGALS1|QPCT|S100A12
cluster-22	HADDAD_T_LYMPHOCYTE_AND_NK_PROGENITOR_DN	4	87	87	4.5977	10.3664	1.12e-05	0.00145996	CHEN_METABOLIC_SYNDROM_NETWORK	ANASTASSIOU_CANCER_MESENCHYMAL_TRANSITION_SIGNATURE	LGALS1|RAB31|S100A8|VCAN
cluster-22	HUANG_GATA2_TARGETS_UP	5	188	188	2.65957	8.60344	1.17e-05	0.00147769			KCTD12|LGALS1|RAB31|SH3BGRL3|TSPO
cluster-22	LIAN_NEUTROPHIL_GRANULE_CONSTITUENTS	3	34	34	8.82353	12.6362	2.18e-05	0.00264708	RUTELLA_RESPONSE_TO_CSF2RB_AND_IL4_DN|RUTELLA_RESPONSE_TO_HGF_VS_CSF2RB_AND_IL4_UP		CTSD|CYBB|FPR1
cluster-22	TONKS_TARGETS_OF_RUNX1_RUNX1T1_FUSION_HSC_DN	5	219	219	2.28311	7.8928	2.45e-05	0.00287029			CAPG|CYBB|LGALS1|S100A9|SH3BGRL3
cluster-22	YAGI_AML_RELAPSE_PROGNOSIS	3	38	38	7.89474	11.9277	3.06e-05	0.00335586	YAGI_AML_SURVIVAL	YAGI_AML_SURVIVAL	APLP2|TKT|TSPO
cluster-22	IIZUKA_LIVER_CANCER_PROGRESSION_L0_L1_DN	3	38	38	7.89474	11.9277	3.06e-05	0.00335586	DELYS_THYROID_CANCER_UP		CTSD|CYBA|TSPO
cluster-22	VERHAAK_AML_WITH_NPM1_MUTATED_UP	5	236	236	2.11864	7.56171	3.5e-05	0.00371988			CTSD|FPR1|PLAUR|TREM1|VCAN
cluster-22	SCHLINGEMANN_SKIN_CARCINOGENESIS_TPA_UP	3	41	41	7.31707	11.4651	3.85e-05	0.0039705	JAATINEN_HEMATOPOIETIC_STEM_CELL_DN|ROSS_AML_WITH_CBFB_MYH11_FUSION|TAKEDA_TARGETS_OF_NUP98_HOXA9_FUSION_8D_DN		PLBD1|S100A8|S100A9
cluster-22	GRUETZMANN_PANCREATIC_CANCER_UP	6	431	431	1.39211	6.45779	5.65e-05	0.00565464	REN_ALVEOLAR_RHABDOMYOSARCOMA_DN	CREIGHTON_ENDOCRINE_THERAPY_RESISTANCE_4|LIU_SOX4_TARGETS_DN	APLP2|GRN|PLAUR|RAB31|TSPO|VCAN
cluster-22	MARTINEZ_RB1_AND_TP53_TARGETS_UP	7	653	653	1.07198	5.91464	6.62e-05	0.0063876		FLECHNER_BIOPSY_KIDNEY_TRANSPLANT_REJECTED_VS_OK_UP|MARTINEZ_TP53_TARGETS_UP	GAPDH|LGALS1|QPCT|RAB31|RBP7|S100A8|TSPO
cluster-22	PILON_KLF1_TARGETS_DN	12	2135	2135	0.562061	4.89257	6.94e-05	0.0063876		FORTSCHEGGER_PHF8_TARGETS_DN|TORCHIA_TARGETS_OF_EWSR1_FLI1_FUSION_DN|YAGI_AML_WITH_T_8_21_TRANSLOCATION	CAPG|CSF3R|CYBB|KCTD12|LGALS1|MCL1|METTL9|MGST1|MPEG1|PLBD1|RAB31|TSPO
cluster-22	RODWELL_AGING_KIDNEY_UP	7	667	667	1.04948	5.83216	7.57e-05	0.00677665			C4orf48|GRN|MPEG1|QPCT|RAB31|TKT|VCAN
cluster-22	ALTEMEIER_RESPONSE_TO_LPS_WITH_MECHANICAL_VENTILATION	4	144	144	2.77778	7.87752	8.07e-05	0.00704259	CHEN_METABOLIC_SYNDROM_NETWORK		CSF3R|CYBB|PLAUR|VCAN
cluster-22	MULLIGHAN_MLL_SIGNATURE_2_UP	6	475	475	1.26316	6.07613	9.66e-05	0.00821742		MULLIGHAN_MLL_SIGNATURE_1_UP|SERVITJA_ISLET_HNF1A_TARGETS_UP	CAPG|CD302|CYBA|GRN|LGALS1|PLAUR
cluster-22	CHIARADONNA_NEOPLASTIC_TRANSFORMATION_KRAS_CDC25_UP	3	60	60	5	9.38332	0.00012102	0.0100476	GRADE_COLON_CANCER_UP		CAPG|GAPDH|TSPO
cluster-22	DUNNE_TARGETS_OF_AML1_MTG8_FUSION_UP	3	62	62	4.83871	9.22097	0.000133458	0.0108165			CD302|CSF3R|S100A8
cluster-22	MATSUDA_NATURAL_KILLER_DIFFERENTIATION	6	516	516	1.16279	5.76229	0.000151816	0.0120181			CD302|CTSD|KCTD12|MPEG1|PLAUR|TKT
cluster-22	ANASTASSIOU_CANCER_MESENCHYMAL_TRANSITION_SIGNATURE	3	68	68	4.41176	8.77682	0.000175691	0.01329	CHEN_METABOLIC_SYNDROM_NETWORK|HADDAD_T_LYMPHOCYTE_AND_NK_PROGENITOR_DN|HOSHIDA_LIVER_CANCER_SUBCLASS_S1		LGALS1|RAB31|VCAN
cluster-22	FULCHER_INFLAMMATORY_RESPONSE_LECTIN_VS_LPS_DN	6	535	535	1.1215	5.6283	0.000184744	0.013671			CD302|CSF3R|CTSD|FPR1|KCTD12|MNDA
cluster-22	WU_CELL_MIGRATION	4	195	195	2.05128	6.63064	0.000258971	0.0187561			CAPG|CDA|RAB31|VCAN
cluster-22	MORI_IMMATURE_B_LYMPHOCYTE_UP	3	81	81	3.7037	7.98621	0.00029488	0.0205056	BROWN_MYELOID_CELL_DEVELOPMENT_UP|CHEN_METABOLIC_SYNDROM_NETWORK		CAPG|GRN|MCL1
cluster-22	SMID_BREAST_CANCER_RELAPSE_IN_BONE_DN	5	378	378	1.32275	5.69991	0.000318504	0.0214642		AZARE_NEOPLASTIC_TRANSFORMATION_BY_STAT3_DN|DAZARD_RESPONSE_TO_UV_NHEK_UP|ONDER_CDH1_TARGETS_2_DN	CYBA|MCL1|QPCT|S100A8|S100A9
cluster-22	CHICAS_RB1_TARGETS_SENESCENT	6	594	594	1.0101	5.25072	0.000324421	0.0214642			APLP2|KCTD12|MCL1|QPCT|RAB31|TREM1
[truncated: 1,127 more rows]
