# Supplementary material for: The Human Cell Atlas bone marrow single-cell interactive web portal
Source: Exp Hematol. Author manuscript; Available in PMC 2019 Dec 1. (PMC6296228; doi:10.1016/j.exphem.2018.09.004)
Supplement: 6 [file NIHMS1510309-supplement-6.xlsx]

## Sheet: CD34+ Cell State MarkerFinder
UID	Symbol	Pearson rho	Pearson p-value	Cell State
ENSG00000161544	CYGB	0.47154	0	CLP
ENSG00000196839	ADA	0.285047	8.90081e-215	CLP
ENSG00000168685	IL7R	0.26327	2.28501e-182	CLP
ENSG00000018510	AGPS	0.251768	1.93386e-166	CLP
ENSG00000177398	UMODL1	0.240555	1.09481e-151	CLP
ENSG00000119866	BCL11A	0.200269	8.69591e-105	CLP
ENSG00000141682	PMAIP1	0.19961	4.24951e-104	CLP
ENSG00000167613	LAIR1	0.188933	2.89477e-93	CLP
ENSG00000123066	MED13L	0.183299	8.3427e-88	CLP
ENSG00000147010	SH3KBP1	0.180834	1.79646e-85	CLP
ENSG00000099998	GGT5	0.180377	4.8227e-85	CLP
ENSG00000159496	RGL4	0.179995	1.09916e-84	CLP
ENSG00000132464	ENAM	0.177571	1.95804e-82	CLP
ENSG00000153944	MSI2	0.16621	2.57794e-72	CLP
ENSG00000105928	DFNA5	0.164277	1.15583e-70	CLP
ENSG00000153253	SCN3A	0.163292	7.8835e-70	CLP
ENSG00000067082	KLF6	0.16228	5.59767e-69	CLP
ENSG00000170545	SMAGP	0.162151	7.18557e-69	CLP
ENSG00000170340	B3GNT2	0.159107	2.40366e-66	CLP
ENSG00000110076	NRXN2	0.158499	7.57966e-66	CLP
ENSG00000266074	BAHCC1	0.152169	8.89715e-61	CLP
ENSG00000105409	ATP1A3	0.148308	8.63751e-58	CLP
ENSG00000091972	CD200	0.141597	8.68493e-53	CLP
ENSG00000184709	LRRC26	0.140053	1.13734e-51	CLP
ENSG00000122224	LY9	0.13998	1.28301e-51	CLP
ENSG00000118777	ABCG2	0.139973	1.29744e-51	CLP
ENSG00000138356	AOX1	0.136469	3.98172e-49	CLP
ENSG00000115232	ITGA4	0.136157	6.58714e-49	CLP
ENSG00000005810	MYCBP2	0.133766	2.98075e-47	CLP
ENSG00000157557	ETS2	0.127704	3.44386e-43	CLP
ENSG00000180263	FGD6	0.124781	2.67683e-41	CLP
ENSG00000171643	S100Z	0.123213	2.64749e-40	CLP
ENSG00000187239	FNBP1	0.122896	4.19643e-40	CLP
ENSG00000173611	SCAI	0.119803	3.5011e-38	CLP
ENSG00000106665	CLIP2	0.119257	7.54636e-38	CLP
ENSG00000125384	PTGER2	0.117094	1.53336e-36	CLP
ENSG00000166482	MFAP4	0.116947	1.87808e-36	CLP
ENSG00000164056	SPRY1	0.116412	3.91703e-36	CLP
ENSG00000172493	AFF1	0.114206	7.83664e-35	CLP
ENSG00000169184	MN1	0.112625	6.46734e-34	CLP
ENSG00000111885	MAN1A1	0.112472	7.9208e-34	CLP
ENSG00000101665	SMAD7	0.106279	2.29578e-30	CLP
ENSG00000164308	ERAP2	0.104764	1.50465e-29	CLP
ENSG00000152558	TMEM123	0.0994901	8.48837e-27	CLP
ENSG00000122417	ODF2L	0.096297	3.35199e-25	CLP
ENSG00000163219	ARHGAP25	0.0937933	5.50408e-24	CLP
ENSG00000165698	C9orf9	0.0937039	6.0741e-24	CLP
ENSG00000179965	ZNF771	0.0935167	7.46412e-24	CLP
ENSG00000106952	TNFSF8	0.0924183	2.48035e-23	CLP
ENSG00000117586	TNFSF4	0.0864752	1.288e-20	CLP
ENSG00000139679	LPAR6	0.0861375	1.81471e-20	CLP
ENSG00000054392	HHAT	0.0861108	1.86459e-20	CLP
ENSG00000178078	STAP2	0.0838543	1.77988e-19	CLP
ENSG00000165028	NIPSNAP3B	0.0835373	2.4321e-19	CLP
ENSG00000164484	TMEM200A	0.0823465	7.77596e-19	CLP
ENSG00000152520	PAN3	0.0806011	4.14627e-18	CLP
ENSG00000185863	TMEM210	0.0769477	1.22858e-16	CLP
ENSG00000167291	TBC1D16	0.0736256	2.34048e-15	CLP
ENSG00000172667	ZMAT3	0.0713623	1.62008e-14	CLP
ENSG00000105926	MPP6	0.070617	3.02423e-14	CLP
ENSG00000136158	SPRY2	0.0701997	4.27737e-14	CLP
ENSG00000059588	TARBP1	0.0671487	5.07497e-13	CLP
ENSG00000146535	GNA12	0.0649956	2.72604e-12	CLP
ENSG00000117480	FAAH	0.0632149	1.05171e-11	CLP
ENSG00000169871	TRIM56	0.0620516	2.49127e-11	CLP
ENSG00000169314	C22orf15	0.0620157	2.55784e-11	CLP
ENSG00000142185	TRPM2	0.061892	2.80098e-11	CLP
ENSG00000033327	GAB2	0.0606489	6.90414e-11	CLP
ENSG00000106538	RARRES2	0.060545	7.43864e-11	CLP
ENSG00000213463	SYNJ2BP	0.0605379	7.47663e-11	CLP
ENSG00000116337	AMPD2	0.0604819	7.78332e-11	CLP
ENSG00000154447	SH3RF1	0.0595965	1.46148e-10	CLP
ENSG00000140265	ZSCAN29	0.059187	1.95009e-10	CLP
ENSG00000073150	PANX2	0.0581414	4.03735e-10	CLP
ENSG00000151773	CCDC122	0.0571245	8.09577e-10	CLP
ENSG00000160613	PCSK7	0.0570901	8.2866e-10	CLP
ENSG00000114654	EFCC1	0.0569655	9.01602e-10	CLP
ENSG00000162222	TTC9C	0.0565707	1.17667e-09	CLP
ENSG00000040608	RTN4R	0.0557799	1.99495e-09	CLP
ENSG00000152763	WDR78	0.0551745	2.97415e-09	CLP
ENSG00000163633	C4orf36	0.0534293	9.18766e-09	CLP
ENSG00000104863	LIN7B	0.0530195	1.19139e-08	CLP
ENSG00000241978	AKAP2	0.0526445	1.50867e-08	CLP
ENSG00000172081	MOB3A	0.0521389	2.06888e-08	CLP
ENSG00000141458	NPC1	0.0518018	2.54967e-08	CLP
ENSG00000215012	C22orf29	0.05144	3.18603e-08	CLP
ENSG00000173193	PARP14	0.0509076	4.41059e-08	CLP
ENSG00000111335	OAS2	0.0507741	4.78301e-08	CLP
ENSG00000178015	GPR150	0.0506845	5.04973e-08	CLP
ENSG00000126970	ZC4H2	0.0492011	1.22409e-07	CLP
ENSG00000114656	KIAA1257	0.0488684	1.48791e-07	CLP
ENSG00000139192	TAPBPL	0.0487788	1.56786e-07	CLP
ENSG00000164916	FOXK1	0.0484903	1.85457e-07	CLP
ENSG00000105732	ZNF574	0.0477653	2.81669e-07	CLP
ENSG00000187792	ZNF70	0.047605	3.087e-07	CLP
ENSG00000124201	ZNFX1	0.0468485	4.73789e-07	CLP
ENSG00000100890	KIAA0391	0.0429602	3.87074e-06	CLP
ENSG00000125510	OPRL1	0.041983	6.3899e-06	CLP
ENSG00000149187	CELF1	0.0415856	7.81059e-06	CLP
ENSG00000188511	C22orf34	0.0415661	7.88784e-06	CLP
ENSG00000152778	IFIT5	0.0414894	8.19747e-06	CLP
ENSG00000015479	MATR3	0.040916	1.09118e-05	CLP
ENSG00000198933	TBKBP1	0.0406927	1.21855e-05	CLP
ENSG00000132294	EFR3A	0.040598	1.27675e-05	CLP
ENSG00000173846	PLK3	0.0392629	2.43843e-05	CLP
ENSG00000170890	PLA2G1B	0.0390719	2.67061e-05	CLP
ENSG00000152926	ZNF117	0.0386996	3.18483e-05	CLP
ENSG00000134215	VAV3	0.0385312	3.4472e-05	CLP
ENSG00000132356	PRKAA1	0.0379681	4.48156e-05	CLP
ENSG00000205307	SAP25	0.0373576	5.9327e-05	CLP
ENSG00000168096	ANKS3	0.0365113	8.69284e-05	CLP
ENSG00000148516	ZEB1	0.0363912	9.17154e-05	CLP
ENSG00000123444	KBTBD4	0.0356885	0.00012508	CLP
ENSG00000135148	TRAFD1	0.0355243	0.000134379	CLP
ENSG00000143786	CNIH3	0.0352962	0.000148382	CLP
ENSG00000111727	HCFC2	0.0352709	0.000150018	CLP
ENSG00000174514	MFSD4	0.0348344	0.00018105	CLP
ENSG00000111540	RAB5B	0.034765	0.000186503	CLP
ENSG00000110395	CBL	0.0344552	0.000212803	CLP
ENSG00000120925	RNF170	0.0344309	0.000215011	CLP
ENSG00000163155	LYSMD1	0.0343671	0.000220899	CLP
ENSG00000128585	MKLN1	0.0341725	0.000239808	CLP
ENSG00000136141	LRCH1	0.0338392	0.000275768	CLP
ENSG00000183281	PLGLB1	0.0336978	0.000292492	CLP
ENSG00000179912	R3HDM2	0.0334979	0.000317777	CLP
ENSG00000158711	ELK4	0.0331895	0.000360831	CLP
ENSG00000145819	ARHGAP26	0.0331077	0.000373125	CLP
ENSG00000130827	PLXNA3	0.0331041	0.000373669	CLP
ENSG00000163472	TMEM79	0.0327974	0.000423441	CLP
ENSG00000149346	SLX4IP	0.0327943	0.000423967	CLP
ENSG00000196367	TRRAP	0.0327396	0.000433474	CLP
ENSG00000140323	DISP2	0.0325215	0.00047343	CLP
ENSG00000198393	ZNF26	0.032492	0.00047909	CLP
ENSG00000204160	ZDHHC18	0.0323465	0.000507931	CLP
ENSG00000149716	ORAOV1	0.0322853	0.000520542	CLP
ENSG00000174943	KCTD13	0.0318552	0.000617732	CLP
ENSG00000151694	ADAM17	0.0315248	0.000703568	CLP
ENSG00000180881	CAPS2	0.0313961	0.000739931	CLP
ENSG00000188994	ZNF292	0.0313958	0.000740008	CLP
ENSG00000217930	PAM16	0.0313233	0.000761233	CLP
ENSG00000137040	RANBP6	0.0313188	0.000762577	CLP
ENSG00000168016	TRANK1	0.0312694	0.000777395	CLP
ENSG00000179886	TIGD5	0.0309572	0.000877406	CLP
ENSG00000109572	CLCN3	0.0307638	0.000945207	CLP
ENSG00000167680	SEMA6B	0.0306952	0.000970399	CLP
ENSG00000165861	ZFYVE1	0.0305317	0.00103294	CLP
ENSG00000131127	ZNF141	0.0303771	0.00109553	CLP
ENSG00000256453	DND1	0.0301523	0.00119277	CLP
ENSG00000166619	BLCAP	0.0299084	0.00130727	CLP
ENSG00000164037	SLC9B1	0.0297595	0.00138207	CLP
ENSG00000239282	GATSL3	0.0294556	0.00154716	CLP
ENSG00000177854	TMEM187	0.0292421	0.00167375	CLP
ENSG00000001629	ANKIB1	0.0280527	0.00257103	CLP
ENSG00000124602	UNC5CL	0.0278607	0.00275157	CLP
ENSG00000198162	MAN1A2	0.0277651	0.00284567	CLP
ENSG00000147121	KRBOX4	0.027551	0.00306722	CLP
ENSG00000005469	CROT	0.0268623	0.00389093	CLP
ENSG00000130023	C6orf70	0.0267116	0.00409597	CLP
ENSG00000215193	PEX26	0.0266658	0.00416025	CLP
ENSG00000149577	SIDT2	0.0265549	0.00431958	CLP
ENSG00000151116	UEVLD	0.0264707	0.00444426	CLP
ENSG00000197128	ZNF772	0.0262776	0.00474262	CLP
ENSG00000197951	ZNF71	0.0258071	0.00554687	CLP
ENSG00000186106	ANKRD46	0.0255865	0.00596465	CLP
ENSG00000025423	HSD17B6	0.0255426	0.00605108	CLP
ENSG00000145348	TBCK	0.0250628	0.00707241	CLP
ENSG00000163827	LRRC2	0.0249227	0.00739839	CLP
ENSG00000170382	LRRN2	0.0248031	0.00768744	CLP
ENSG00000185453	C19orf68	0.0247427	0.00783701	CLP
ENSG00000228696	ARL17B	0.0247164	0.00790311	CLP
ENSG00000133619	KRBA1	0.0240042	0.00989074	CLP
ENSG00000177683	THAP5	0.0227531	0.0144797	CLP
ENSG00000181666	HKR1	0.0223315	0.0164031	CLP
ENSG00000006432	MAP3K9	0.0211941	0.0227527	CLP
ENSG00000107611	CUBN	0.0209125	0.0246213	CLP
ENSG00000115239	GPR75-ASB3	0.0206894	0.0261948	CLP
ENSG00000083817	ZNF416	0.0191859	0.0392346	CLP
ENSG00000136114	THSD1	0.0191709	0.0393889	CLP
ENSG00000214013	GANC	0.0186508	0.0450483	CLP
ENSG00000148384	INPP5E	0.0182635	0.0496957	CLP
ENSG00000180901	KCTD2	0.0171655	0.0650995	CLP
ENSG00000083097	DOPEY1	0.0149447	0.108296	CLP
ENSG00000180488	FAM73A	0.0141208	0.129178	CLP
ENSG00000105205	CLC	0.743889	0	Eo/B/Mast
ENSG00000140287	HDC	0.705423	0	Eo/B/Mast
ENSG00000149534	MS4A2	0.627484	0	Eo/B/Mast
ENSG00000186652	PRG2	0.552195	0	Eo/B/Mast
ENSG00000197253	TPSB2	0.535473	0	Eo/B/Mast
ENSG00000172236	TPSAB1	0.525487	0	Eo/B/Mast
ENSG00000132965	ALOX5AP	0.357409	0	Eo/B/Mast
ENSG00000182240	BACE2	0.355284	0	Eo/B/Mast
ENSG00000121053	EPX	0.327699	3.42218e-287	Eo/B/Mast
ENSG00000187609	EXD3	0.324561	1.90942e-281	Eo/B/Mast
ENSG00000091181	IL5RA	0.312856	1.31307e-260	Eo/B/Mast
ENSG00000143013	LMO4	0.302857	1.53331e-243	Eo/B/Mast
ENSG00000169570	DTWD2	0.263623	7.20068e-183	Eo/B/Mast
ENSG00000164120	HPGD	0.25638	9.90891e-173	Eo/B/Mast
ENSG00000163106	HPGDS	0.251602	3.23313e-166	Eo/B/Mast
ENSG00000129654	FOXJ1	0.201518	4.21515e-106	Eo/B/Mast
ENSG00000075651	PLD1	0.150767	1.10454e-59	Eo/B/Mast
ENSG00000091879	ANGPT2	0.133984	2.10979e-47	Eo/B/Mast
ENSG00000005486	RHBDD2	0.132714	1.56002e-46	Eo/B/Mast
ENSG00000137941	TTLL7	0.113403	2.29718e-34	Eo/B/Mast
ENSG00000054983	GALC	0.103468	7.35709e-29	Eo/B/Mast
ENSG00000111110	PPM1H	0.0947374	1.93268e-24	Eo/B/Mast
ENSG00000141337	ARSG	0.0888149	1.15439e-21	Eo/B/Mast
ENSG00000178607	ERN1	0.085531	3.3479e-20	Eo/B/Mast
ENSG00000142512	SIGLEC10	0.0741056	1.54105e-15	Eo/B/Mast
ENSG00000119508	NR4A3	0.069209	9.6627e-14	Eo/B/Mast
ENSG00000171777	RASGRP4	0.0605304	7.5173e-11	Eo/B/Mast
ENSG00000168769	TET2	0.0587166	2.7096e-10	Eo/B/Mast
ENSG00000159713	TPPP3	0.0546982	4.06027e-09	Eo/B/Mast
ENSG00000073910	FRY	0.0544129	4.88623e-09	Eo/B/Mast
ENSG00000145246	ATP10D	0.049858	8.29588e-08	Eo/B/Mast
ENSG00000163961	RNF168	0.0482128	2.17785e-07	Eo/B/Mast
ENSG00000180357	ZNF609	0.0468248	4.80132e-07	Eo/B/Mast
ENSG00000136026	CKAP4	0.0431485	3.51003e-06	Eo/B/Mast
ENSG00000003393	ALS2	0.0422212	5.66035e-06	Eo/B/Mast
ENSG00000116885	OSCP1	0.0413746	8.68325e-06	Eo/B/Mast
ENSG00000167995	BEST1	0.0409384	1.07913e-05	Eo/B/Mast
ENSG00000197857	ZNF44	0.0403194	1.46369e-05	Eo/B/Mast
ENSG00000152413	HOMER1	0.0400026	1.70798e-05	Eo/B/Mast
ENSG00000177943	MAMDC4	0.0393268	2.36515e-05	Eo/B/Mast
ENSG00000082196	C1QTNF3	0.03868	3.21442e-05	Eo/B/Mast
ENSG00000179627	ZBTB42	0.0374335	5.73069e-05	Eo/B/Mast
ENSG00000254402	LRRC24	0.0370715	6.75638e-05	Eo/B/Mast
ENSG00000162636	FAM102B	0.0363281	9.43265e-05	Eo/B/Mast
ENSG00000187189	TSPYL4	0.0344974	0.000209028	Eo/B/Mast
ENSG00000197976	AKAP17A	0.0330346	0.000384441	Eo/B/Mast
ENSG00000187624	C17orf97	0.0325402	0.000469872	Eo/B/Mast
ENSG00000104450	SPAG1	0.0313352	0.000757734	Eo/B/Mast
ENSG00000167637	ZNF283	0.0293181	0.00162766	Eo/B/Mast
ENSG00000204186	ZDBF2	0.028104	0.00252466	Eo/B/Mast
ENSG00000240038	AMY2B	0.0275315	0.00308819	Eo/B/Mast
ENSG00000138688	KIAA1109	0.0265763	0.0042884	Eo/B/Mast
ENSG00000188234	AGAP4	0.0264368	0.00449538	Eo/B/Mast
ENSG00000145908	ZNF300	0.0264004	0.00455084	Eo/B/Mast
ENSG00000256087	ZNF432	0.0259933	0.00521482	Eo/B/Mast
ENSG00000139793	MBNL2	0.0243161	0.00897106	Eo/B/Mast
ENSG00000122188	LAX1	0.0236572	0.0110118	Eo/B/Mast
ENSG00000078804	TP53INP2	0.0221158	0.0174712	Eo/B/Mast
ENSG00000196757	ZNF700	0.020864	0.024956	Eo/B/Mast
ENSG00000141736	ERBB2	0.0198687	0.0327523	Eo/B/Mast
ENSG00000114670	NEK11	0.01983	0.0330943	Eo/B/Mast
ENSG00000231887	PRH1	0.0194512	0.0365974	Eo/B/Mast
ENSG00000147050	KDM6A	0.0178163	0.0555547	Eo/B/Mast
ENSG00000100330	MTMR3	0.0173109	0.0628584	Eo/B/Mast
ENSG00000161298	ZNF382	0.0115138	0.216015	Eo/B/Mast
ENSG00000130208	APOC1	0.865452	0	ERP
ENSG00000090013	BLVRB	0.727545	0	ERP
ENSG00000130203	APOE	0.71247	0	ERP
ENSG00000168754	FAM178B	0.701728	0	ERP
ENSG00000133742	CA1	0.678371	0	ERP
ENSG00000119865	CNRIP1	0.647202	0	ERP
ENSG00000169877	AHSP	0.634773	0	ERP
ENSG00000055118	KCNH2	0.627128	0	ERP
ENSG00000106327	TFR2	0.622907	0	ERP
ENSG00000223609	HBD	0.604013	0	ERP
ENSG00000197956	S100A6	0.599638	0	ERP
ENSG00000105610	KLF1	0.597452	0	ERP
ENSG00000244734	HBB	0.597148	0	ERP
ENSG00000119888	EPCAM	0.575071	0	ERP
ENSG00000029534	ANK1	0.56026	0	ERP
ENSG00000235169	SMIM1	0.525445	0	ERP
ENSG00000135218	CD36	0.522198	0	ERP
ENSG00000102145	GATA1	0.521473	0	ERP
ENSG00000123119	NECAB1	0.495183	0	ERP
ENSG00000086506	HBQ1	0.490476	0	ERP
ENSG00000111843	TMEM14C	0.47921	0	ERP
ENSG00000162599	NFIA	0.478684	0	ERP
ENSG00000196154	S100A4	0.468826	0	ERP
ENSG00000142227	EMP3	0.466073	0	ERP
ENSG00000184785	SMIM10	0.463778	0	ERP
ENSG00000115641	FHL2	0.458438	0	ERP
ENSG00000143158	MPC2	0.457889	0	ERP
ENSG00000141744	PNMT	0.452693	0	ERP
ENSG00000075340	ADD2	0.448394	0	ERP
ENSG00000137267	TUBB2A	0.446854	0	ERP
ENSG00000154639	CXADR	0.44213	0	ERP
ENSG00000126088	UROD	0.439803	0	ERP
ENSG00000147872	PLIN2	0.427814	0	ERP
ENSG00000143416	SELENBP1	0.417881	0	ERP
ENSG00000182118	FAM89A	0.41611	0	ERP
ENSG00000071575	TRIB2	0.415509	0	ERP
ENSG00000184371	CSF1	0.415002	0	ERP
ENSG00000187266	EPOR	0.412362	0	ERP
ENSG00000082146	STRADB	0.407974	0	ERP
ENSG00000076043	REXO2	0.402263	0	ERP
ENSG00000109099	PMP22	0.39849	0	ERP
ENSG00000100225	FBXO7	0.397507	0	ERP
ENSG00000167815	PRDX2	0.397389	0	ERP
ENSG00000136842	TMOD1	0.395398	0	ERP
ENSG00000130770	ATPIF1	0.395397	0	ERP
ENSG00000075618	FSCN1	0.394974	0	ERP
ENSG00000109255	NMU	0.388633	0	ERP
ENSG00000167641	PPP1R14A	0.387814	0	ERP
ENSG00000101439	CST3	0.37659	0	ERP
ENSG00000066926	FECH	0.375874	0	ERP
ENSG00000187134	AKR1C1	0.375247	0	ERP
ENSG00000165092	ALDH1A1	0.372677	0	ERP
ENSG00000256269	HMBS	0.369191	0	ERP
ENSG00000136997	MYC	0.36604	0	ERP
ENSG00000102245	CD40LG	0.361959	0	ERP
ENSG00000128309	MPST	0.361514	0	ERP
ENSG00000164305	CASP3	0.361356	0	ERP
ENSG00000160789	LMNA	0.360778	0	ERP
ENSG00000175130	MARCKSL1	0.359915	0	ERP
ENSG00000138821	SLC39A8	0.356043	0	ERP
ENSG00000069482	GAL	0.353982	0	ERP
ENSG00000144485	HES6	0.3539	0	ERP
ENSG00000150593	PDCD4	0.352824	0	ERP
ENSG00000105371	ICAM4	0.350857	0	ERP
ENSG00000143776	CDC42BPA	0.350343	0	ERP
ENSG00000129538	RNASE1	0.346926	4.94065645841e-324	ERP
ENSG00000164237	CMBL	0.34502	3.69511696525e-320	ERP
ENSG00000175449	RFESD	0.343838	7.67269620088e-318	ERP
ENSG00000063241	ISOC2	0.343075	2.37490374808e-316	ERP
ENSG00000170522	ELOVL6	0.342735	1.09345537603e-315	ERP
ENSG00000153113	CAST	0.340493	2.45581205958e-311	ERP
ENSG00000165650	PDZD8	0.339014	0	ERP
ENSG00000079257	LXN	0.337999	1.53901e-306	ERP
ENSG00000165060	FXN	0.337123	7.29171e-305	ERP
ENSG00000005249	PRKAR2B	0.336267	3.10867e-303	ERP
ENSG00000085117	CD82	0.334589	4.74391e-300	ERP
ENSG00000137210	TMEM14B	0.332703	1.6944e-296	ERP
ENSG00000197993	KEL	0.329529	1.41743e-290	ERP
ENSG00000061273	HDAC7	0.329398	2.48111e-290	ERP
ENSG00000133106	EPSTI1	0.329027	1.20865e-289	ERP
ENSG00000119979	FAM45A	0.328064	7.26531e-288	ERP
ENSG00000131507	NDFIP1	0.325933	5.9857e-284	ERP
ENSG00000102265	TIMP1	0.323979	2.18516e-280	ERP
ENSG00000163864	NMNAT3	0.321539	5.64575e-276	ERP
ENSG00000103202	NME4	0.320337	8.11595e-274	ERP
ENSG00000135919	SERPINE2	0.317298	2.09266e-268	ERP
ENSG00000130560	UBAC1	0.317074	5.2309e-268	ERP
ENSG00000111684	LPCAT3	0.316694	2.45197e-267	ERP
ENSG00000215788	TNFRSF25	0.315853	7.45507e-266	ERP
ENSG00000141873	SLC39A3	0.310502	1.577e-256	ERP
ENSG00000197451	HNRNPAB	0.310341	2.98069e-256	ERP
ENSG00000124098	FAM210B	0.309532	7.35623e-255	ERP
ENSG00000099377	HSD3B7	0.308567	3.3232e-253	ERP
ENSG00000107789	MINPP1	0.307602	1.47968e-251	ERP
ENSG00000145220	LYAR	0.305135	2.26577e-247	ERP
ENSG00000112667	DNPH1	0.303308	2.68741e-244	ERP
ENSG00000148288	GBGT1	0.300596	8.93523e-240	ERP
ENSG00000173848	NET1	0.300118	5.55247e-239	ERP
ENSG00000109534	GAR1	0.299966	9.90675e-239	ERP
ENSG00000106605	BLVRA	0.297177	3.84036e-234	ERP
ENSG00000128311	TST	0.296324	9.46755e-233	ERP
ENSG00000112339	HBS1L	0.296202	1.49616e-232	ERP
ENSG00000147804	SLC39A4	0.290447	2.78761e-223	ERP
ENSG00000004478	FKBP4	0.289969	1.60879e-222	ERP
ENSG00000135525	MAP7	0.289587	6.50569e-222	ERP
ENSG00000148218	ALAD	0.28907	4.27978e-221	ERP
ENSG00000133026	MYH10	0.289003	5.4626e-221	ERP
ENSG00000214063	TSPAN4	0.288142	1.25425e-219	ERP
ENSG00000013583	HEBP1	0.2877	6.2328e-219	ERP
ENSG00000104267	CA2	0.28716	4.40776e-218	ERP
ENSG00000047597	XK	0.285008	1.02215e-214	ERP
ENSG00000072274	TFRC	0.283775	8.41372e-213	ERP
ENSG00000205639	MFSD2B	0.283274	5.01283e-212	ERP
ENSG00000166582	CENPV	0.282321	1.48015e-210	ERP
ENSG00000170891	CYTL1	0.280179	2.83851e-207	ERP
ENSG00000198728	LDB1	0.279044	1.51841e-205	ERP
ENSG00000198157	HMGN5	0.278782	3.80333e-205	ERP
ENSG00000198336	MYL4	0.278346	1.74222e-204	ERP
ENSG00000134779	TPGS2	0.278287	2.1334e-204	ERP
ENSG00000049759	NEDD4L	0.278082	4.35844e-204	ERP
ENSG00000164741	DLC1	0.276249	2.52271e-201	ERP
ENSG00000140263	SORD	0.275228	8.55743e-200	ERP
ENSG00000244187	TMEM141	0.272871	2.74258e-196	ERP
ENSG00000101447	FAM83D	0.271624	1.8976e-194	ERP
ENSG00000100304	TTLL12	0.270046	3.91551e-192	ERP
ENSG00000173409	ARV1	0.26581	5.38882e-186	ERP
ENSG00000167705	RILP	0.26448	4.31627e-184	ERP
ENSG00000065978	YBX1	0.264003	2.07197e-183	ERP
ENSG00000146729	GBAS	0.261672	4.17166e-180	ERP
ENSG00000181061	HIGD1A	0.26101	3.57027e-179	ERP
ENSG00000107581	EIF3A	0.260898	5.12203e-179	ERP
ENSG00000101935	AMMECR1	0.259473	5.07619e-177	ERP
ENSG00000114054	PCCB	0.259356	7.40706e-177	ERP
ENSG00000115947	ORC4	0.258943	2.78797e-176	ERP
ENSG00000143797	MBOAT2	0.258584	8.81337e-176	ERP
ENSG00000145354	CISD2	0.253982	1.91884e-169	ERP
ENSG00000162367	TAL1	0.250068	3.72747e-164	ERP
ENSG00000100321	SYNGR1	0.246122	6.43675e-159	ERP
ENSG00000159199	ATP5G1	0.244992	1.95682e-157	ERP
ENSG00000167363	FN3K	0.244753	4.02605e-157	ERP
ENSG00000104870	FCGRT	0.244457	9.80129e-157	ERP
ENSG00000197312	DDI2	0.244259	1.77777e-156	ERP
ENSG00000088992	TESC	0.244088	2.96679e-156	ERP
ENSG00000111725	PRKAB1	0.243523	1.61554e-155	ERP
ENSG00000156531	PHF6	0.243467	1.90741e-155	ERP
ENSG00000115694	STK25	0.243215	4.05729e-155	ERP
ENSG00000140905	GCSH	0.242757	1.59148e-154	ERP
ENSG00000172340	SUCLG2	0.242183	8.80187e-154	ERP
ENSG00000138794	CASP6	0.240396	1.75217e-151	ERP
ENSG00000150093	ITGB1	0.240107	4.10932e-151	ERP
ENSG00000172590	MRPL52	0.240031	5.12811e-151	ERP
ENSG00000137309	HMGA1	0.238027	1.82668e-148	ERP
ENSG00000114942	EEF1B2	0.236903	4.81254e-147	ERP
ENSG00000185813	PCYT2	0.236767	7.13062e-147	ERP
ENSG00000152078	TMEM56	0.236485	1.61455e-146	ERP
ENSG00000213551	DNAJC9	0.236074	5.30311e-146	ERP
ENSG00000123739	PLA2G12A	0.235592	2.13357e-145	ERP
ENSG00000156515	HK1	0.23557	2.27391e-145	ERP
ENSG00000090621	PABPC4	0.234153	1.33548e-143	ERP
ENSG00000261236	BOP1	0.23414	1.38676e-143	ERP
ENSG00000203710	CR1	0.233003	3.56607e-142	ERP
ENSG00000142168	SOD1	0.232563	1.24693e-141	ERP
ENSG00000126602	TRAP1	0.232386	2.06582e-141	ERP
ENSG00000104783	KCNN4	0.232301	2.62747e-141	ERP
ENSG00000100142	POLR2F	0.231041	9.31353e-140	ERP
ENSG00000143162	CREG1	0.23075	2.11306e-139	ERP
ENSG00000135446	CDK4	0.230156	1.1241e-138	ERP
ENSG00000164182	NDUFAF2	0.229527	6.57695e-138	ERP
ENSG00000140403	DNAJA4	0.229446	8.24968e-138	ERP
ENSG00000099800	TIMM13	0.229286	1.29018e-137	ERP
ENSG00000071794	HLTF	0.229187	1.70313e-137	ERP
ENSG00000185650	ZFP36L1	0.229075	2.3275e-137	ERP
ENSG00000080345	RIF1	0.229043	2.54464e-137	ERP
ENSG00000147955	SIGMAR1	0.228966	3.15611e-137	ERP
ENSG00000104823	ECH1	0.227728	9.93086e-136	ERP
ENSG00000167468	GPX4	0.227461	2.08429e-135	ERP
ENSG00000134824	FADS2	0.227082	5.96389e-135	ERP
ENSG00000126561	STAT5A	0.227054	6.43364e-135	ERP
ENSG00000074071	MRPS34	0.226095	9.11341e-134	ERP
ENSG00000138777	PPA2	0.226015	1.13559e-133	ERP
ENSG00000108561	C1QBP	0.225196	1.07751e-132	ERP
ENSG00000240972	MIF	0.225194	1.08553e-132	ERP
ENSG00000124019	FAM124B	0.223918	3.54941e-131	ERP
ENSG00000167775	CD320	0.223841	4.38183e-131	ERP
ENSG00000170515	PA2G4	0.223558	9.48549e-131	ERP
ENSG00000182117	NOP10	0.223051	3.75981e-130	ERP
ENSG00000023191	RNH1	0.222095	4.99932e-129	ERP
ENSG00000063854	HAGH	0.221487	2.58082e-128	ERP
ENSG00000198176	TFDP1	0.221456	2.80934e-128	ERP
ENSG00000132507	EIF5A	0.220704	2.11611e-127	ERP
ENSG00000163050	ADCK3	0.220693	2.18171e-127	ERP
ENSG00000183527	PSMG1	0.220426	4.46489e-127	ERP
ENSG00000188690	UROS	0.220174	8.77313e-127	ERP
ENSG00000109519	GRPEL1	0.22	1.39734e-126	ERP
ENSG00000065154	OAT	0.219011	1.95359e-125	ERP
ENSG00000103342	GSPT1	0.218834	3.12493e-125	ERP
ENSG00000183010	PYCR1	0.217793	4.9458e-124	ERP
ENSG00000176124	DLEU1	0.217087	3.18176e-123	ERP
ENSG00000163170	BOLA3	0.217013	3.87491e-123	ERP
ENSG00000120158	RCL1	0.216887	5.39066e-123	ERP
ENSG00000141562	NARF	0.215761	1.03589e-121	ERP
ENSG00000102471	NDFIP2	0.215567	1.72227e-121	ERP
ENSG00000151725	MLF1IP	0.215517	1.95958e-121	ERP
ENSG00000075239	ACAT1	0.215473	2.19911e-121	ERP
ENSG00000108639	SYNGR2	0.214851	1.11443e-120	ERP
ENSG00000133315	MACROD1	0.214549	2.44714e-120	ERP
ENSG00000105327	BBC3	0.214538	2.51796e-120	ERP
ENSG00000214706	IFRD2	0.214213	5.87008e-120	ERP
ENSG00000126821	SGPP1	0.213759	1.90614e-119	ERP
ENSG00000017483	SLC38A5	0.213336	5.69243e-119	ERP
ENSG00000100348	TXN2	0.213326	5.83248e-119	ERP
ENSG00000104325	DECR1	0.213278	6.61673e-119	ERP
ENSG00000123609	NMI	0.212856	1.96316e-118	ERP
ENSG00000140199	SLC12A6	0.212726	2.74497e-118	ERP
ENSG00000101558	VAPA	0.212693	2.99463e-118	ERP
ENSG00000262814	MRPL12	0.212239	9.63609e-118	ERP
ENSG00000116898	MRPS15	0.211952	2.01232e-117	ERP
ENSG00000186665	C17orf58	0.211855	2.58071e-117	ERP
ENSG00000134709	HOOK1	0.211415	7.97162e-117	ERP
ENSG00000138363	ATIC	0.210594	6.49127e-116	ERP
ENSG00000055044	NOP58	0.210368	1.15539e-115	ERP
ENSG00000091140	DLD	0.210211	1.72195e-115	ERP
ENSG00000177700	POLR2L	0.21021	1.72465e-115	ERP
ENSG00000135338	LCA5	0.21012	2.16849e-115	ERP
ENSG00000179271	GADD45GIP1	0.209951	3.33248e-115	ERP
ENSG00000169230	PRELID1	0.209826	4.58473e-115	ERP
ENSG00000166197	NOLC1	0.209804	4.84297e-115	ERP
ENSG00000181467	RAP2B	0.209411	1.31057e-114	ERP
ENSG00000116649	SRM	0.208455	1.46886e-113	ERP
ENSG00000108641	B9D1	0.208295	2.19854e-113	ERP
ENSG00000104432	IL7	0.208202	2.78041e-113	ERP
ENSG00000085871	MGST2	0.207629	1.1724e-112	ERP
ENSG00000110400	PVRL1	0.20732	2.54689e-112	ERP
ENSG00000130826	DKC1	0.206895	7.37527e-112	ERP
ENSG00000165264	NDUFB6	0.206444	2.27517e-111	ERP
ENSG00000130204	TOMM40	0.205759	1.25483e-110	ERP
ENSG00000153982	GDPD1	0.205719	1.38292e-110	ERP
ENSG00000125458	NT5C	0.205566	2.02223e-110	ERP
ENSG00000152620	NADKD1	0.205457	2.6532e-110	ERP
ENSG00000197785	ATAD3A	0.205094	6.52629e-110	ERP
ENSG00000144848	ATG3	0.204955	9.20589e-110	ERP
ENSG00000163554	SPTA1	0.20447	3.05397e-109	ERP
ENSG00000135002	RFK	0.204463	3.10971e-109	ERP
ENSG00000108010	GLRX3	0.203475	3.5419e-108	ERP
ENSG00000172270	BSG	0.203219	6.62766e-108	ERP
ENSG00000145247	OCIAD2	0.202759	2.0459e-107	ERP
ENSG00000085231	TAF9	0.202471	4.13996e-107	ERP
ENSG00000139722	VPS37B	0.202179	8.42709e-107	ERP
ENSG00000111142	METAP2	0.202069	1.10354e-106	ERP
ENSG00000146731	CCT6A	0.20183	1.97554e-106	ERP
ENSG00000131368	MRPS25	0.20183	1.97629e-106	ERP
ENSG00000167085	PHB	0.201509	4.3089e-106	ERP
ENSG00000111666	CHPT1	0.201377	5.93691e-106	ERP
ENSG00000168653	NDUFS5	0.201033	1.36758e-105	ERP
ENSG00000197471	SPN	0.200808	2.36235e-105	ERP
ENSG00000078668	VDAC3	0.200025	1.56599e-104	ERP
ENSG00000163938	GNL3	0.199327	8.39719e-104	ERP
ENSG00000125868	DSTN	0.199089	1.48482e-103	ERP
ENSG00000013306	SLC25A39	0.198544	5.48263e-103	ERP
ENSG00000134684	YARS	0.198321	9.33134e-103	ERP
ENSG00000172366	FAM195A	0.197319	1.01612e-101	ERP
ENSG00000057757	PITHD1	0.197263	1.16084e-101	ERP
ENSG00000117395	EBNA1BP2	0.197245	1.2106e-101	ERP
ENSG00000157191	NECAP2	0.196858	3.03176e-101	ERP
ENSG00000090273	NUDC	0.196844	3.13726e-101	ERP
ENSG00000129255	MPDU1	0.196734	4.06735e-101	ERP
ENSG00000221988	PPT2	0.196733	4.07701e-101	ERP
ENSG00000123975	CKS2	0.196617	5.3702e-101	ERP
ENSG00000079462	PAFAH1B3	0.195375	1.00408e-99	ERP
ENSG00000048162	NOP16	0.193858	3.49507e-98	ERP
ENSG00000170873	MTSS1	0.193809	3.92135e-98	ERP
ENSG00000213563	C8orf82	0.193783	4.16793e-98	ERP
ENSG00000103811	CTSH	0.193656	5.59727e-98	ERP
ENSG00000123405	NFE2	0.19365	5.67432e-98	ERP
ENSG00000100479	POLE2	0.193439	9.27595e-98	ERP
ENSG00000144659	SLC25A38	0.193308	1.25848e-97	ERP
ENSG00000102172	SMS	0.193222	1.53743e-97	ERP
ENSG00000122140	MRPS2	0.192967	2.7778e-97	ERP
ENSG00000187840	EIF4EBP1	0.192692	5.24757e-97	ERP
ENSG00000091164	TXNL1	0.192626	6.11684e-97	ERP
ENSG00000138385	SSB	0.192143	1.86994e-96	ERP
ENSG00000244509	APOBEC3C	0.192104	2.04609e-96	ERP
ENSG00000158417	EIF5B	0.190742	4.68861e-95	ERP
ENSG00000160117	ANKLE1	0.190583	6.74564e-95	ERP
ENSG00000213465	ARL2	0.190308	1.26652e-94	ERP
ENSG00000119705	SLIRP	0.189813	3.91101e-94	ERP
ENSG00000147684	NDUFB9	0.189513	7.76017e-94	ERP
ENSG00000140284	SLC27A2	0.189059	2.17606e-93	ERP
ENSG00000108826	MRPL27	0.188855	3.4542e-93	ERP
ENSG00000172059	KLF11	0.18883	3.6562e-93	ERP
ENSG00000167645	YIF1B	0.188604	6.09252e-93	ERP
ENSG00000114770	ABCC5	0.187656	5.18601e-92	ERP
ENSG00000100804	PSMB5	0.187504	7.30117e-92	ERP
ENSG00000145020	AMT	0.187002	2.25027e-91	ERP
ENSG00000137288	MNF1	0.186065	1.83009e-90	ERP
ENSG00000113013	HSPA9	0.185959	2.32192e-90	ERP
ENSG00000188191	PRKAR1B	0.18579	3.37715e-90	ERP
ENSG00000175550	DRAP1	0.185768	3.54816e-90	ERP
ENSG00000114686	MRPL3	0.185331	9.3869e-90	ERP
ENSG00000089006	SNX5	0.185274	1.06397e-89	ERP
ENSG00000100300	TSPO	0.184983	2.03073e-89	ERP
ENSG00000138674	SEC31A	0.184671	4.05154e-89	ERP
ENSG00000084463	WBP11	0.184461	6.44335e-89	ERP
ENSG00000124782	RREB1	0.184335	8.52594e-89	ERP
ENSG00000138442	WDR12	0.184297	9.275e-89	ERP
ENSG00000113460	BRIX1	0.184242	1.04619e-88	ERP
ENSG00000100376	FAM118A	0.183752	3.08353e-88	ERP
ENSG00000166226	CCT2	0.182715	3.00168e-87	ERP
ENSG00000114209	PDCD10	0.182711	3.02699e-87	ERP
ENSG00000092201	SUPT16H	0.182392	6.07944e-87	ERP
ENSG00000163328	GPR155	0.182312	7.23801e-87	ERP
ENSG00000100979	PLTP	0.182138	1.05767e-86	ERP
ENSG00000163811	WDR43	0.180953	1.38807e-85	ERP
ENSG00000136810	TXN	0.180326	5.38183e-85	ERP
ENSG00000131652	THOC6	0.180113	8.53014e-85	ERP
ENSG00000147454	SLC25A37	0.179819	1.60467e-84	ERP
ENSG00000133657	ATP13A3	0.179462	3.46191e-84	ERP
ENSG00000198663	C6orf89	0.178856	1.26684e-83	ERP
ENSG00000164574	GALNT10	0.178502	2.69752e-83	ERP
ENSG00000172336	POP7	0.178394	3.40164e-83	ERP
ENSG00000134802	SLC43A3	0.178069	6.79862e-83	ERP
ENSG00000133265	HSPBP1	0.17805	7.07424e-83	ERP
ENSG00000213339	QTRT1	0.177816	1.16417e-82	ERP
ENSG00000105186	ANKRD27	0.177314	3.37703e-82	ERP
ENSG00000103253	HAGHL	0.177064	5.72927e-82	ERP
ENSG00000114098	ARMC8	0.176968	7.02305e-82	ERP
ENSG00000161203	AP2M1	0.176935	7.53393e-82	ERP
ENSG00000079785	DDX1	0.176423	2.21927e-81	ERP
ENSG00000096384	HSP90AB1	0.176269	3.07125e-81	ERP
ENSG00000119421	NDUFA8	0.176125	4.16037e-81	ERP
ENSG00000108439	PNPO	0.175919	6.40915e-81	ERP
ENSG00000119431	HDHD3	0.175763	8.90901e-81	ERP
ENSG00000143889	HNRPLL	0.17569	1.03842e-80	ERP
ENSG00000104131	EIF3J	0.175435	1.77179e-80	ERP
ENSG00000112514	CUTA	0.175012	4.2932e-80	ERP
ENSG00000140374	ETFA	0.174854	5.9787e-80	ERP
ENSG00000138382	METTL5	0.174795	6.75973e-80	ERP
ENSG00000126457	PRMT1	0.174795	6.76247e-80	ERP
ENSG00000176894	PXMP2	0.174571	1.07814e-79	ERP
ENSG00000165283	STOML2	0.1742	2.33191e-79	ERP
ENSG00000196139	AKR1C3	0.174166	2.50339e-79	ERP
ENSG00000106484	MEST	0.173557	8.87341e-79	ERP
ENSG00000160818	GPATCH4	0.17286	3.74741e-78	ERP
ENSG00000120963	ZNF706	0.172705	5.16032e-78	ERP
ENSG00000120699	EXOSC8	0.172446	8.79916e-78	ERP
ENSG00000105173	CCNE1	0.172067	1.91474e-77	ERP
ENSG00000196591	HDAC2	0.171468	6.53444e-77	ERP
ENSG00000169288	MRPL1	0.171068	1.4803e-76	ERP
ENSG00000061794	MRPS35	0.170152	9.55462e-76	ERP
ENSG00000165704	HPRT1	0.170139	9.79911e-76	ERP
ENSG00000187024	PTRH1	0.169558	3.17805e-75	ERP
ENSG00000117748	RPA2	0.169108	7.8925e-75	ERP
ENSG00000075790	BCAP29	0.16908	8.33836e-75	ERP
ENSG00000112208	BAG2	0.16907	8.51155e-75	ERP
ENSG00000114767	RRP9	0.168987	1.00595e-74	ERP
ENSG00000143514	TP53BP2	0.168825	1.39571e-74	ERP
ENSG00000136040	PLXNC1	0.168735	1.67204e-74	ERP
ENSG00000126522	ASL	0.168729	1.69039e-74	ERP
ENSG00000169564	PCBP1	0.168633	2.05015e-74	ERP
ENSG00000110104	CCDC86	0.168508	2.63749e-74	ERP
ENSG00000169689	STRA13	0.16821	4.79246e-74	ERP
ENSG00000184220	CMSS1	0.168143	5.48612e-74	ERP
ENSG00000100473	COCH	0.167813	1.06293e-73	ERP
ENSG00000182512	GLRX5	0.167746	1.21321e-73	ERP
ENSG00000132589	FLOT2	0.167647	1.48007e-73	ERP
ENSG00000164292	RHOBTB3	0.167645	1.48602e-73	ERP
ENSG00000110955	ATP5B	0.167621	1.55782e-73	ERP
ENSG00000156381	ANKRD9	0.167608	1.59949e-73	ERP
ENSG00000086666	ZFAND6	0.167436	2.2537e-73	ERP
ENSG00000103769	RAB11A	0.167381	2.51751e-73	ERP
ENSG00000011304	PTBP1	0.167337	2.74449e-73	ERP
ENSG00000123595	RAB9A	0.166833	7.49178e-73	ERP
ENSG00000131149	GSE1	0.166307	2.12588e-72	ERP
ENSG00000123562	MORF4L2	0.16623	2.47699e-72	ERP
ENSG00000136718	IMP4	0.166225	2.50383e-72	ERP
ENSG00000070423	RNF126	0.166145	2.93315e-72	ERP
ENSG00000124214	STAU1	0.165963	4.19741e-72	ERP
ENSG00000100918	REC8	0.165922	4.55748e-72	ERP
ENSG00000179091	CYC1	0.165842	5.33089e-72	ERP
ENSG00000165732	DDX21	0.165812	5.66009e-72	ERP
ENSG00000132749	MTL5	0.165783	5.99243e-72	ERP
ENSG00000108622	ICAM2	0.165706	6.98234e-72	ERP
ENSG00000157870	FAM213B	0.165579	8.973e-72	ERP
ENSG00000164062	APEH	0.164988	2.86669e-71	ERP
ENSG00000141030	COPS3	0.164604	6.09462e-71	ERP
ENSG00000148334	PTGES2	0.163842	2.70055e-70	ERP
ENSG00000105879	CBLL1	0.163698	3.57852e-70	ERP
ENSG00000135363	LMO2	0.163343	7.14445e-70	ERP
ENSG00000145337	PYURF	0.163341	7.16228e-70	ERP
ENSG00000117155	SSX2IP	0.162874	1.77301e-69	ERP
ENSG00000086289	EPDR1	0.162512	3.57192e-69	ERP
ENSG00000090686	USP48	0.162362	4.78066e-69	ERP
ENSG00000117298	ECE1	0.16198	9.99015e-69	ERP
ENSG00000224877	C17orf89	0.16176	1.52443e-68	ERP
ENSG00000001084	GCLC	0.161641	1.91795e-68	ERP
ENSG00000075142	SRI	0.161567	2.20864e-68	ERP
ENSG00000166965	RCCD1	0.161362	3.27418e-68	ERP
ENSG00000138640	FAM13A	0.161266	3.93897e-68	ERP
ENSG00000076248	UNG	0.161176	4.68212e-68	ERP
ENSG00000107521	HPS1	0.161046	6.008e-68	ERP
ENSG00000110888	CAPRIN2	0.160787	9.84848e-68	ERP
ENSG00000165392	WRN	0.160711	1.13994e-67	ERP
ENSG00000107242	PIP5K1B	0.160146	3.34786e-67	ERP
ENSG00000112759	SLC29A1	0.160114	3.55932e-67	ERP
ENSG00000177192	PUS1	0.160095	3.69104e-67	ERP
ENSG00000111845	PAK1IP1	0.159948	4.87983e-67	ERP
ENSG00000120265	PCMT1	0.159911	5.23737e-67	ERP
ENSG00000169255	B3GALNT1	0.159639	8.78418e-67	ERP
ENSG00000117691	NENF	0.159606	9.34454e-67	ERP
ENSG00000173660	UQCRH	0.159301	1.66437e-66	ERP
ENSG00000079999	KEAP1	0.159131	2.29911e-66	ERP
ENSG00000100116	GCAT	0.158578	6.53009e-66	ERP
ENSG00000140307	GTF2A2	0.158526	7.19245e-66	ERP
ENSG00000125971	DYNLRB1	0.15841	8.96011e-66	ERP
ENSG00000143933	CALM2	0.158265	1.17649e-65	ERP
ENSG00000204394	VARS	0.158249	1.21279e-65	ERP
ENSG00000239900	ADSL	0.15802	1.86374e-65	ERP
ENSG00000145912	NHP2	0.157707	3.35246e-65	ERP
ENSG00000100380	ST13	0.157564	4.38162e-65	ERP
ENSG00000113522	RAD50	0.157467	5.25335e-65	ERP
ENSG00000143164	DCAF6	0.157135	9.76445e-65	ERP
ENSG00000110107	PRPF19	0.157024	1.20149e-64	ERP
ENSG00000178952	TUFM	0.156933	1.42412e-64	ERP
ENSG00000116922	C1orf109	0.156923	1.45052e-64	ERP
ENSG00000072778	ACADVL	0.156848	1.66839e-64	ERP
ENSG00000096063	SRPK1	0.156843	1.68341e-64	ERP
ENSG00000175348	TMEM9B	0.156747	2.01282e-64	ERP
ENSG00000176171	BNIP3	0.1566	2.64733e-64	ERP
ENSG00000115425	PECR	0.15648	3.30752e-64	ERP
ENSG00000196636	ACN9	0.156357	4.15697e-64	ERP
ENSG00000168159	RNF187	0.156321	4.45015e-64	ERP
ENSG00000148296	SURF6	0.15625	5.07121e-64	ERP
ENSG00000179526	SHARPIN	0.156094	6.77521e-64	ERP
ENSG00000138095	LRPPRC	0.155832	1.10173e-63	ERP
ENSG00000116221	MRPL37	0.155744	1.29598e-63	ERP
ENSG00000104903	LYL1	0.155735	1.316e-63	ERP
ENSG00000105364	MRPL4	0.15567	1.48629e-63	ERP
ENSG00000035141	FAM136A	0.155656	1.5249e-63	ERP
ENSG00000213965	NUDT19	0.155594	1.70778e-63	ERP
ENSG00000204220	PFDN6	0.155171	3.72727e-63	ERP
ENSG00000123297	TSFM	0.155097	4.27141e-63	ERP
ENSG00000100714	MTHFD1	0.154819	7.1319e-63	ERP
ENSG00000100387	RBX1	0.154762	7.91523e-63	ERP
ENSG00000170632	ARMC10	0.154741	8.22709e-63	ERP
ENSG00000136908	DPM2	0.154391	1.56281e-62	ERP
ENSG00000173171	MTX1	0.15428	1.91459e-62	ERP
ENSG00000151366	NDUFC2	0.154116	2.5875e-62	ERP
ENSG00000173726	TOMM20	0.153804	4.57388e-62	ERP
ENSG00000146701	MDH2	0.153751	5.04013e-62	ERP
ENSG00000172172	MRPL13	0.153744	5.10384e-62	ERP
ENSG00000183207	RUVBL2	0.153726	5.27676e-62	ERP
ENSG00000118939	UCHL3	0.15369	5.63642e-62	ERP
ENSG00000180822	PSMG4	0.153587	6.80009e-62	ERP
ENSG00000080819	CPOX	0.153251	1.25319e-61	ERP
ENSG00000196565	HBG2	0.153007	1.95067e-61	ERP
ENSG00000138138	ATAD1	0.152953	2.15212e-61	ERP
ENSG00000136783	NIPSNAP3A	0.152821	2.737e-61	ERP
ENSG00000104886	PLEKHJ1	0.152792	2.88092e-61	ERP
ENSG00000137177	KIF13A	0.152608	4.02729e-61	ERP
ENSG00000141179	PCTP	0.152551	4.46185e-61	ERP
ENSG00000150779	TIMM8B	0.151996	1.21595e-60	ERP
ENSG00000105447	GRWD1	0.151864	1.54092e-60	ERP
ENSG00000187735	TCEA1	0.151863	1.54395e-60	ERP
ENSG00000107937	GTPBP4	0.151811	1.69733e-60	ERP
ENSG00000135776	ABCB10	0.151712	2.02893e-60	ERP
ENSG00000169919	GUSB	0.151325	4.06748e-60	ERP
ENSG00000062650	WAPAL	0.151283	4.37922e-60	ERP
ENSG00000105197	TIMM50	0.151255	4.60576e-60	ERP
ENSG00000143224	PPOX	0.151182	5.25573e-60	ERP
ENSG00000104290	FZD3	0.151072	6.39501e-60	ERP
ENSG00000167088	SNRPD1	0.151065	6.48023e-60	ERP
ENSG00000172315	TP53RK	0.151063	6.49887e-60	ERP
ENSG00000112651	MRPL2	0.150879	9.03445e-60	ERP
ENSG00000204568	MRPS18B	0.150722	1.19708e-59	ERP
ENSG00000066583	ISOC1	0.150558	1.60392e-59	ERP
ENSG00000165672	PRDX3	0.150538	1.66157e-59	ERP
ENSG00000042062	FAM65C	0.150377	2.21627e-59	ERP
ENSG00000136731	UGGT1	0.150181	3.14126e-59	ERP
ENSG00000155115	GTF3C6	0.150149	3.3261e-59	ERP
ENSG00000011143	MKS1	0.150034	4.07807e-59	ERP
ENSG00000134202	GSTM3	0.149687	7.56025e-59	ERP
ENSG00000198721	ECI2	0.149573	9.25195e-59	ERP
ENSG00000214160	ALG3	0.149518	1.0199e-58	ERP
ENSG00000168288	MMADHC	0.149494	1.06385e-58	ERP
ENSG00000099817	POLR2E	0.149283	1.54659e-58	ERP
ENSG00000166483	WEE1	0.149269	1.58509e-58	ERP
ENSG00000197498	RPF2	0.149031	2.41607e-58	ERP
ENSG00000105701	FKBP8	0.148973	2.67588e-58	ERP
ENSG00000110713	NUP98	0.148874	3.18515e-58	ERP
ENSG00000126934	MAP2K2	0.148771	3.82221e-58	ERP
ENSG00000215021	PHB2	0.14872	4.18234e-58	ERP
ENSG00000239789	MRPS17	0.14855	5.63972e-58	ERP
ENSG00000116120	FARSB	0.148334	8.24886e-58	ERP
ENSG00000176623	RMDN1	0.148321	8.4393e-58	ERP
ENSG00000173598	NUDT4	0.147937	1.65534e-57	ERP
ENSG00000198912	C1orf174	0.147661	2.68371e-57	ERP
ENSG00000119326	CTNNAL1	0.147499	3.5646e-57	ERP
ENSG00000104442	ARMC1	0.147438	3.96334e-57	ERP
ENSG00000168385	SEPT2	0.147147	6.5861e-57	ERP
ENSG00000205531	NAP1L4	0.147117	6.94764e-57	ERP
ENSG00000137692	DCUN1D5	0.147108	7.05654e-57	ERP
ENSG00000088766	CRLS1	0.146863	1.08056e-56	ERP
ENSG00000139641	ESYT1	0.146828	1.14918e-56	ERP
ENSG00000197746	PSAP	0.1468	1.20471e-56	ERP
ENSG00000115233	PSMD14	0.146738	1.34278e-56	ERP
ENSG00000177971	IMP3	0.146715	1.39673e-56	ERP
ENSG00000067048	DDX3Y	0.146436	2.26829e-56	ERP
ENSG00000106628	POLD2	0.146354	2.61438e-56	ERP
ENSG00000112200	ZNF451	0.146337	2.69414e-56	ERP
ENSG00000184924	PTRHD1	0.146231	3.23553e-56	ERP
ENSG00000119318	RAD23B	0.145915	5.58731e-56	ERP
ENSG00000155959	VBP1	0.145704	8.04642e-56	ERP
ENSG00000031698	SARS	0.145693	8.20097e-56	ERP
ENSG00000152484	USP12	0.14524	1.79013e-55	ERP
ENSG00000198015	MRPL42	0.144645	4.96954e-55	ERP
ENSG00000136933	RABEPK	0.144417	7.33895e-55	ERP
ENSG00000148842	CNNM2	0.143824	2.01949e-54	ERP
ENSG00000138035	PNPT1	0.143745	2.31043e-54	ERP
ENSG00000185499	MUC1	0.143658	2.67861e-54	ERP
ENSG00000129351	ILF3	0.143549	3.222e-54	ERP
ENSG00000065150	IPO5	0.143402	4.14004e-54	ERP
ENSG00000173402	DAG1	0.143345	4.55829e-54	ERP
ENSG00000197142	ACSL5	0.14331	4.83505e-54	ERP
ENSG00000163421	PROK2	0.143198	5.85027e-54	ERP
ENSG00000204228	HSD17B8	0.143167	6.16419e-54	ERP
ENSG00000197223	C1D	0.143166	6.17621e-54	ERP
ENSG00000051596	THOC3	0.142918	9.39162e-54	ERP
ENSG00000100347	SAMM50	0.142898	9.7237e-54	ERP
ENSG00000096092	TMEM14A	0.142795	1.15611e-53	ERP
ENSG00000134375	TIMM17A	0.142715	1.32395e-53	ERP
ENSG00000111237	VPS29	0.142339	2.49694e-53	ERP
ENSG00000179241	LDLRAD3	0.142284	2.74059e-53	ERP
ENSG00000088205	DDX18	0.142212	3.09411e-53	ERP
ENSG00000165506	DNAAF2	0.142083	3.84266e-53	ERP
ENSG00000086232	EIF2AK1	0.142071	3.92296e-53	ERP
ENSG00000178896	EXOSC4	0.141692	7.40912e-53	ERP
ENSG00000185043	CIB1	0.14103	2.24264e-52	ERP
ENSG00000010165	METTL13	0.140911	2.73193e-52	ERP
ENSG00000118513	MYB	0.140861	2.97007e-52	ERP
ENSG00000132305	IMMT	0.140648	4.23539e-52	ERP
ENSG00000124802	EEF1E1	0.140593	4.6414e-52	ERP
ENSG00000140526	ABHD2	0.140552	4.96608e-52	ERP
ENSG00000145907	G3BP1	0.14037	6.72298e-52	ERP
ENSG00000160214	RRP1	0.140291	7.66627e-52	ERP
ENSG00000146416	AIG1	0.140234	8.42104e-52	ERP
ENSG00000143314	MRPL24	0.140187	9.10828e-52	ERP
ENSG00000130810	PPAN	0.139907	1.44811e-51	ERP
ENSG00000182154	MRPL41	0.139774	1.80527e-51	ERP
ENSG00000167747	C19orf48	0.13971	2.00458e-51	ERP
ENSG00000159131	GART	0.139327	3.77233e-51	ERP
ENSG00000153317	ASAP1	0.138933	7.21135e-51	ERP
ENSG00000070785	EIF2B3	0.138248	2.21599e-50	ERP
ENSG00000082515	MRPL22	0.138176	2.49392e-50	ERP
ENSG00000125818	PSMF1	0.137914	3.82183e-50	ERP
ENSG00000206172	HBA1	0.137711	5.3201e-50	ERP
ENSG00000122644	ARL4A	0.137606	6.31642e-50	ERP
ENSG00000165533	TTC8	0.137543	6.99235e-50	ERP
ENSG00000071462	WBSCR22	0.137345	9.64483e-50	ERP
ENSG00000075234	TTC38	0.13724	1.14435e-49	ERP
ENSG00000244005	NFS1	0.137182	1.25716e-49	ERP
ENSG00000205937	RNPS1	0.137107	1.42098e-49	ERP
ENSG00000162496	DHRS3	0.137102	1.43119e-49	ERP
ENSG00000112304	ACOT13	0.136815	2.27711e-49	ERP
ENSG00000183726	TMEM50A	0.136605	3.19572e-49	ERP
ENSG00000129691	ASH2L	0.136417	4.33408e-49	ERP
ENSG00000189007	ADAT2	0.136079	7.46723e-49	ERP
ENSG00000115364	MRPL19	0.135972	8.85898e-49	ERP
ENSG00000060688	SNRNP40	0.135965	8.9615e-49	ERP
ENSG00000144647	GTDC2	0.135902	9.91961e-49	ERP
ENSG00000164040	PGRMC2	0.135861	1.05905e-48	ERP
ENSG00000139842	CUL4A	0.13568	1.41546e-48	ERP
ENSG00000178127	NDUFV2	0.135643	1.50238e-48	ERP
ENSG00000037897	METTL1	0.135633	1.52745e-48	ERP
ENSG00000132591	ERAL1	0.135553	1.73569e-48	ERP
ENSG00000128626	MRPS12	0.135552	1.73819e-48	ERP
ENSG00000105821	DNAJC2	0.135426	2.12885e-48	ERP
ENSG00000104973	MED25	0.135375	2.30696e-48	ERP
ENSG00000130726	TRIM28	0.135118	3.48317e-48	ERP
ENSG00000214253	FIS1	0.135114	3.50295e-48	ERP
ENSG00000018280	SLC11A1	0.135055	3.84672e-48	ERP
ENSG00000162341	TPCN2	0.135028	4.01757e-48	ERP
ENSG00000077348	EXOSC5	0.134538	8.76344e-48	ERP
ENSG00000113732	ATP6V0E1	0.134425	1.0499e-47	ERP
ENSG00000134697	GNL2	0.134181	1.5448e-47	ERP
ENSG00000161036	LRWD1	0.134165	1.58562e-47	ERP
ENSG00000075945	KIFAP3	0.134155	1.61036e-47	ERP
ENSG00000123545	NDUFAF4	0.134109	1.73243e-47	ERP
ENSG00000117335	CD46	0.134078	1.82012e-47	ERP
ENSG00000189046	ALKBH2	0.134071	1.83852e-47	ERP
ENSG00000006757	PNPLA4	0.134016	2.00541e-47	ERP
ENSG00000075914	EXOSC7	0.133937	2.27505e-47	ERP
ENSG00000135940	COX5B	0.133871	2.52266e-47	ERP
ENSG00000151247	EIF4E	0.133601	3.86649e-47	ERP
ENSG00000197170	PSMD12	0.13358	4.00007e-47	ERP
ENSG00000173113	TRMT112	0.133501	4.52917e-47	ERP
ENSG00000204574	ABCF1	0.133418	5.15995e-47	ERP
ENSG00000073921	PICALM	0.133382	5.46201e-47	ERP
ENSG00000091127	PUS7	0.133321	6.01063e-47	ERP
ENSG00000083807	SLC27A5	0.133258	6.64258e-47	ERP
ENSG00000175334	BANF1	0.133009	9.82898e-47	ERP
ENSG00000163714	U2SURP	0.132786	1.39438e-46	ERP
ENSG00000144401	METTL21A	0.132627	1.78733e-46	ERP
ENSG00000136522	MRPL47	0.132485	2.23412e-46	ERP
ENSG00000120832	MTERFD3	0.132341	2.79517e-46	ERP
ENSG00000116350	SRSF4	0.132205	3.45968e-46	ERP
ENSG00000175040	CHST2	0.132169	3.65901e-46	ERP
ENSG00000064102	ASUN	0.132041	4.46885e-46	ERP
ENSG00000029363	BCLAF1	0.132014	4.65821e-46	ERP
ENSG00000138398	PPIG	0.132005	4.72779e-46	ERP
ENSG00000135698	MPHOSPH6	0.131976	4.94338e-46	ERP
ENSG00000133739	LRRCC1	0.131957	5.09328e-46	ERP
ENSG00000170855	TRIAP1	0.131936	5.26194e-46	ERP
ENSG00000067992	PDK3	0.13181	6.40537e-46	ERP
ENSG00000166896	XRCC6BP1	0.131768	6.83762e-46	ERP
ENSG00000152234	ATP5A1	0.13175	7.02402e-46	ERP
ENSG00000135821	GLUL	0.131743	7.10394e-46	ERP
ENSG00000127527	EPS15L1	0.131492	1.05023e-45	ERP
ENSG00000204370	SDHD	0.131358	1.2922e-45	ERP
ENSG00000135655	USP15	0.131233	1.56786e-45	ERP
ENSG00000114354	TFG	0.131065	2.03405e-45	ERP
ENSG00000186603	HPDL	0.130986	2.30009e-45	ERP
ENSG00000135045	C9orf40	0.130978	2.32772e-45	ERP
ENSG00000140022	STON2	0.130806	3.03734e-45	ERP
ENSG00000153721	CNKSR3	0.13061	4.10683e-45	ERP
ENSG00000110321	EIF4G2	0.130418	5.51812e-45	ERP
ENSG00000115841	RMDN2	0.130022	1.01468e-44	ERP
ENSG00000084072	PPIE	0.129974	1.09248e-44	ERP
ENSG00000093183	SEC22C	0.129733	1.58066e-44	ERP
ENSG00000242372	EIF6	0.12958	1.99828e-44	ERP
ENSG00000101040	ZMYND8	0.129158	3.80246e-44	ERP
ENSG00000132423	COQ3	0.12915	3.84916e-44	ERP
ENSG00000129071	MBD4	0.129027	4.6442e-44	ERP
ENSG00000143252	SDHC	0.128727	7.32963e-44	ERP
ENSG00000163882	POLR2H	0.128648	8.26215e-44	ERP
ENSG00000181924	COA4	0.128559	9.45398e-44	ERP
ENSG00000185909	KLHDC8B	0.128539	9.75321e-44	ERP
ENSG00000182108	DEXI	0.128536	9.80087e-44	ERP
ENSG00000108433	GOSR2	0.128531	9.87459e-44	ERP
ENSG00000163900	TMEM41A	0.128513	1.0139e-43	ERP
ENSG00000153391	INO80C	0.128513	1.01489e-43	ERP
ENSG00000167699	GLOD4	0.128274	1.45797e-43	ERP
ENSG00000171720	HDAC3	0.12808	1.95376e-43	ERP
ENSG00000211450	C11orf31	0.12788	2.64176e-43	ERP
ENSG00000106263	EIF3B	0.127873	2.67092e-43	ERP
ENSG00000093144	ECHDC1	0.127788	3.03463e-43	ERP
ENSG00000096401	CDC5L	0.127788	3.03706e-43	ERP
ENSG00000130193	THEM6	0.127718	3.3741e-43	ERP
ENSG00000139629	GALNT6	0.127555	4.31258e-43	ERP
ENSG00000099385	BCL7C	0.127441	5.11728e-43	ERP
ENSG00000135930	EIF4E2	0.127392	5.51118e-43	ERP
ENSG00000170584	NUDCD2	0.127279	6.53068e-43	ERP
ENSG00000205250	E2F4	0.127185	7.52413e-43	ERP
ENSG00000048140	TSPAN17	0.127015	9.69931e-43	ERP
ENSG00000100568	VTI1B	0.126534	1.99161e-42	ERP
ENSG00000133641	C12orf29	0.126411	2.39289e-42	ERP
ENSG00000109881	CCDC34	0.12634	2.66042e-42	ERP
ENSG00000196305	IARS	0.126329	2.70405e-42	ERP
ENSG00000214367	HAUS3	0.12632	2.74178e-42	ERP
ENSG00000008018	PSMB1	0.126312	2.77374e-42	ERP
ENSG00000120694	HSPH1	0.126277	2.92258e-42	ERP
ENSG00000228594	C1orf233	0.126184	3.35581e-42	ERP
ENSG00000171960	PPIH	0.126104	3.78096e-42	ERP
ENSG00000149476	DAK	0.126004	4.38517e-42	ERP
ENSG00000198692	EIF1AY	0.125999	4.41833e-42	ERP
ENSG00000107949	BCCIP	0.125902	5.10137e-42	ERP
ENSG00000105676	ARMC6	0.125824	5.73345e-42	ERP
ENSG00000028116	VRK2	0.125812	5.8335e-42	ERP
ENSG00000116353	MECR	0.125797	5.96548e-42	ERP
ENSG00000132361	CLUH	0.125743	6.46086e-42	ERP
ENSG00000103035	PSMD7	0.125634	7.59996e-42	ERP
ENSG00000196715	VKORC1L1	0.125541	8.71681e-42	ERP
ENSG00000156990	RPUSD3	0.125349	1.15734e-41	ERP
ENSG00000110717	NDUFS8	0.125208	1.42691e-41	ERP
ENSG00000136738	STAM	0.125063	1.76572e-41	ERP
ENSG00000119471	HSDL2	0.125047	1.80961e-41	ERP
ENSG00000117751	PPP1R8	0.125011	1.90714e-41	ERP
ENSG00000138381	ASNSD1	0.124986	1.97807e-41	ERP
ENSG00000010256	UQCRC1	0.124826	2.50504e-41	ERP
ENSG00000127483	HP1BP3	0.124735	2.86422e-41	ERP
ENSG00000164751	PEX2	0.124708	2.97906e-41	ERP
ENSG00000106554	CHCHD3	0.124615	3.41584e-41	ERP
ENSG00000138594	TMOD3	0.124562	3.69438e-41	ERP
ENSG00000180185	FAHD1	0.124528	3.88147e-41	ERP
ENSG00000110768	GTF2H1	0.124471	4.21942e-41	ERP
ENSG00000160058	BSDC1	0.124456	4.31313e-41	ERP
ENSG00000124562	SNRPC	0.124383	4.80049e-41	ERP
ENSG00000174021	GNG5	0.124383	4.80578e-41	ERP
ENSG00000148187	MRRF	0.124367	4.91511e-41	ERP
ENSG00000113649	TCERG1	0.124294	5.47193e-41	ERP
ENSG00000100564	PIGH	0.12415	6.75471e-41	ERP
ENSG00000068745	IP6K2	0.124126	6.99664e-41	ERP
ENSG00000204308	RNF5	0.124105	7.21517e-41	ERP
ENSG00000106603	COA1	0.124013	8.2511e-41	ERP
ENSG00000122958	VPS26A	0.123942	9.16408e-41	ERP
ENSG00000028839	TBPL1	0.123886	9.93389e-41	ERP
ENSG00000118971	CCND2	0.123741	1.22896e-40	ERP
ENSG00000205981	DNAJC19	0.123724	1.25938e-40	ERP
ENSG00000170921	TANC2	0.123652	1.39872e-40	ERP
ENSG00000213593	TMX2	0.123434	1.92231e-40	ERP
ENSG00000179262	RAD23A	0.123412	1.98333e-40	ERP
ENSG00000151779	NBAS	0.123359	2.14319e-40	ERP
ENSG00000175470	PPP2R2D	0.123281	2.39855e-40	ERP
ENSG00000159423	ALDH4A1	0.123207	2.67316e-40	ERP
ENSG00000117419	ERI3	0.122941	3.92934e-40	ERP
ENSG00000165688	PMPCA	0.122915	4.08188e-40	ERP
ENSG00000156709	AIFM1	0.122687	5.67793e-40	ERP
ENSG00000157778	PSMG3	0.122557	6.85116e-40	ERP
ENSG00000017797	RALBP1	0.122493	7.5127e-40	ERP
ENSG00000014824	SLC30A9	0.122411	8.46599e-40	ERP
ENSG00000130177	CDC16	0.122055	1.41244e-39	ERP
ENSG00000002549	LAP3	0.122005	1.51937e-39	ERP
ENSG00000141076	CIRH1A	0.121745	2.20566e-39	ERP
ENSG00000143543	JTB	0.121729	2.256e-39	ERP
ENSG00000128654	MTX2	0.12154	2.96129e-39	ERP
ENSG00000162694	EXTL2	0.121515	3.06871e-39	ERP
ENSG00000173692	PSMD1	0.121321	4.04879e-39	ERP
ENSG00000155189	AGPAT5	0.121283	4.27368e-39	ERP
ENSG00000147383	NSDHL	0.121025	6.18305e-39	ERP
ENSG00000132463	GRSF1	0.120944	6.93245e-39	ERP
ENSG00000170854	MINA	0.120838	8.06881e-39	ERP
ENSG00000181904	C5orf24	0.120691	9.94276e-39	ERP
ENSG00000135829	DHX9	0.120622	1.0974e-38	ERP
ENSG00000121864	ZNF639	0.120601	1.12947e-38	ERP
ENSG00000106330	MOSPD3	0.12055	1.21457e-38	ERP
ENSG00000164877	MICALL2	0.120455	1.39044e-38	ERP
ENSG00000138867	GUCD1	0.120436	1.42828e-38	ERP
ENSG00000176946	THAP4	0.120277	1.7902e-38	ERP
ENSG00000059691	PET112	0.120252	1.85533e-38	ERP
ENSG00000182871	COL18A1	0.12019	2.0256e-38	ERP
ENSG00000198964	SGMS1	0.120162	2.10717e-38	ERP
ENSG00000095002	MSH2	0.11999	2.68778e-38	ERP
ENSG00000064419	TNPO3	0.119936	2.90046e-38	ERP
ENSG00000132300	PTCD3	0.119838	3.33187e-38	ERP
ENSG00000115816	CEBPZ	0.119812	3.45437e-38	ERP
ENSG00000167978	SRRM2	0.119647	4.3617e-38	ERP
ENSG00000138279	ANXA7	0.119582	4.78202e-38	ERP
ENSG00000186298	PPP1CC	0.119537	5.08962e-38	ERP
ENSG00000073803	MAP3K13	0.119197	8.21059e-38	ERP
ENSG00000104324	CPQ	0.119148	8.80085e-38	ERP
ENSG00000132541	HRSP12	0.119047	1.01392e-37	ERP
ENSG00000263001	GTF2I	0.119042	1.02123e-37	ERP
ENSG00000115307	AUP1	0.119029	1.03905e-37	ERP
ENSG00000135632	SMYD5	0.118993	1.09333e-37	ERP
ENSG00000179588	ZFPM1	0.118934	1.1876e-37	ERP
ENSG00000104969	SGTA	0.118816	1.40176e-37	ERP
ENSG00000167721	TSR1	0.118764	1.50672e-37	ERP
ENSG00000159346	ADIPOR1	0.118723	1.59564e-37	ERP
ENSG00000145979	TBC1D7	0.118713	1.61957e-37	ERP
ENSG00000005700	IBTK	0.118675	1.70582e-37	ERP
ENSG00000113643	RARS	0.118567	1.98421e-37	ERP
ENSG00000069869	NEDD4	0.118504	2.16778e-37	ERP
ENSG00000267041	ZNF850	0.118318	2.80925e-37	ERP
ENSG00000211584	SLC48A1	0.118252	3.08063e-37	ERP
ENSG00000090447	TFAP4	0.11822	3.22256e-37	ERP
ENSG00000085415	SEH1L	0.118063	4.00526e-37	ERP
ENSG00000197345	MRPL21	0.118062	4.01079e-37	ERP
ENSG00000171497	PPID	0.11804	4.13892e-37	ERP
ENSG00000101150	TPD52L2	0.118032	4.18333e-37	ERP
ENSG00000013275	PSMC4	0.117993	4.41876e-37	ERP
ENSG00000105281	SLC1A5	0.117869	5.24914e-37	ERP
ENSG00000165916	PSMC3	0.117858	5.32753e-37	ERP
ENSG00000163634	THOC7	0.11762	7.41665e-37	ERP
ENSG00000132768	DPH2	0.117323	1.11808e-36	ERP
ENSG00000064490	RFXANK	0.117297	1.15946e-36	ERP
ENSG00000065135	GNAI3	0.117293	1.1649e-36	ERP
ENSG00000128891	C15orf57	0.11729	1.16929e-36	ERP
ENSG00000144566	RAB5A	0.117126	1.46736e-36	ERP
ENSG00000089876	DHX32	0.117077	1.57027e-36	ERP
ENSG00000105379	ETFB	0.117059	1.60976e-36	ERP
ENSG00000162961	DPY30	0.117042	1.64747e-36	ERP
ENSG00000064545	TMEM161A	0.117001	1.74219e-36	ERP
ENSG00000085832	EPS15	0.116872	2.08092e-36	ERP
ENSG00000088356	PDRG1	0.116864	2.10637e-36	ERP
ENSG00000125877	ITPA	0.11674	2.49806e-36	ERP
ENSG00000129103	SUMF2	0.116706	2.61578e-36	ERP
ENSG00000204406	MBD5	0.11657	3.15574e-36	ERP
ENSG00000140464	PML	0.116362	4.19652e-36	ERP
ENSG00000181827	RFX7	0.116225	5.06064e-36	ERP
ENSG00000122376	FAM35A	0.116212	5.14891e-36	ERP
ENSG00000121851	POLR3GL	0.116186	5.33762e-36	ERP
ENSG00000084733	RAB10	0.116103	5.97974e-36	ERP
ENSG00000167536	DHRS13	0.11609	6.0913e-36	ERP
ENSG00000183508	FAM46C	0.115898	7.91308e-36	ERP
ENSG00000103335	PIEZO1	0.115859	8.34841e-36	ERP
ENSG00000172009	THOP1	0.115823	8.76179e-36	ERP
ENSG00000126698	DNAJC8	0.115612	1.16797e-35	ERP
ENSG00000149196	C11orf73	0.115573	1.23308e-35	ERP
ENSG00000129932	DOHH	0.115566	1.24465e-35	ERP
ENSG00000141367	CLTC	0.115404	1.55076e-35	ERP
ENSG00000100029	PES1	0.115214	2.00677e-35	ERP
ENSG00000175193	PARL	0.115027	2.58529e-35	ERP
ENSG00000099810	MTAP	0.114924	2.97226e-35	ERP
ENSG00000137124	ALDH1B1	0.114783	3.59587e-35	ERP
ENSG00000135932	CAB39	0.114593	4.65285e-35	ERP
ENSG00000160256	FAM207A	0.114455	5.60532e-35	ERP
ENSG00000067836	ROGDI	0.114274	7.14291e-35	ERP
ENSG00000198604	BAZ1A	0.114263	7.25265e-35	ERP
ENSG00000153406	NMRAL1	0.114253	7.35398e-35	ERP
ENSG00000137038	C9orf123	0.114035	9.85384e-35	ERP
ENSG00000068028	RASSF1	0.114011	1.01717e-34	ERP
ENSG00000063046	EIF4B	0.113922	1.14627e-34	ERP
ENSG00000062822	POLD1	0.113872	1.2263e-34	ERP
ENSG00000101557	USP14	0.113769	1.40752e-34	ERP
ENSG00000156876	SASS6	0.113704	1.5361e-34	ERP
ENSG00000155755	TMEM237	0.113662	1.62407e-34	ERP
ENSG00000179041	RRS1	0.113576	1.82308e-34	ERP
ENSG00000167635	ZNF146	0.113185	3.07168e-34	ERP
ENSG00000168556	ING2	0.11299	3.9817e-34	ERP
ENSG00000123689	G0S2	0.112812	5.04493e-34	ERP
ENSG00000124575	HIST1H1D	0.112772	5.32171e-34	ERP
ENSG00000166439	RNF169	0.112664	6.14103e-34	ERP
ENSG00000159228	CBR1	0.112655	6.21458e-34	ERP
ENSG00000111667	USP5	0.112557	7.08035e-34	ERP
ENSG00000153774	CFDP1	0.112548	7.15732e-34	ERP
ENSG00000072506	HSD17B10	0.112464	7.99947e-34	ERP
ENSG00000184508	HDDC3	0.112332	9.53812e-34	ERP
ENSG00000133706	LARS	0.112331	9.55117e-34	ERP
ENSG00000125676	THOC2	0.112301	9.9348e-34	ERP
ENSG00000164258	NDUFS4	0.112293	1.00344e-33	ERP
ENSG00000176170	SPHK1	0.112273	1.03094e-33	ERP
ENSG00000091527	CDV3	0.112186	1.15639e-33	ERP
ENSG00000089053	ANAPC5	0.112173	1.17554e-33	ERP
ENSG00000131844	MCCC2	0.112085	1.32061e-33	ERP
ENSG00000184076	UQCR10	0.112017	1.44414e-33	ERP
ENSG00000086504	MRPL28	0.111933	1.61511e-33	ERP
ENSG00000160216	AGPAT3	0.111895	1.69588e-33	ERP
ENSG00000087269	NOP14	0.111871	1.75213e-33	ERP
ENSG00000096746	HNRNPH3	0.111871	1.75256e-33	ERP
ENSG00000198431	TXNRD1	0.111822	1.86878e-33	ERP
ENSG00000149150	SLC43A1	0.111657	2.32225e-33	ERP
ENSG00000100401	RANGAP1	0.111502	2.84578e-33	ERP
ENSG00000149084	HSD17B12	0.111501	2.8489e-33	ERP
ENSG00000101745	ANKRD12	0.111438	3.09535e-33	ERP
ENSG00000196504	PRPF40A	0.111426	3.14438e-33	ERP
ENSG00000102738	MRPS31	0.111357	3.44298e-33	ERP
ENSG00000106355	LSM5	0.111087	4.89932e-33	ERP
ENSG00000115129	TP53I3	0.111029	5.28904e-33	ERP
ENSG00000156968	MPV17L	0.111002	5.47502e-33	ERP
ENSG00000176209	SMIM19	0.110927	6.04275e-33	ERP
ENSG00000133773	CCDC59	0.110903	6.23155e-33	ERP
ENSG00000164163	ABCE1	0.110841	6.75984e-33	ERP
ENSG00000113272	THG1L	0.11071	8.01001e-33	ERP
ENSG00000135972	MRPS9	0.110704	8.07908e-33	ERP
ENSG00000166166	TRMT61A	0.110669	8.45163e-33	ERP
ENSG00000124383	MPHOSPH10	0.110478	1.08391e-32	ERP
ENSG00000148985	PGAP2	0.110432	1.15092e-32	ERP
ENSG00000080608	KIAA0020	0.110324	1.32363e-32	ERP
ENSG00000122034	GTF3A	0.110092	1.78826e-32	ERP
ENSG00000109917	ZNF259	0.110006	1.99981e-32	ERP
ENSG00000146530	VWDE	0.109977	2.07513e-32	ERP
ENSG00000108588	CCDC47	0.109959	2.12626e-32	ERP
ENSG00000186951	PPARA	0.109957	2.13104e-32	ERP
ENSG00000225921	NOL7	0.109815	2.5611e-32	ERP
ENSG00000103037	SETD6	0.109711	2.92948e-32	ERP
ENSG00000135387	CAPRIN1	0.109699	2.97351e-32	ERP
ENSG00000125912	NCLN	0.109668	3.09484e-32	ERP
ENSG00000158042	MRPL17	0.109659	3.13285e-32	ERP
ENSG00000169062	UPF3A	0.109572	3.50507e-32	ERP
ENSG00000196510	ANAPC7	0.109526	3.71925e-32	ERP
ENSG00000183597	TANGO2	0.109502	3.83564e-32	ERP
ENSG00000160194	NDUFV3	0.10931	4.91166e-32	ERP
ENSG00000167930	ITFG3	0.109244	5.34536e-32	ERP
ENSG00000198546	ZNF511	0.10921	5.58566e-32	ERP
ENSG00000169136	ATF5	0.109058	6.78976e-32	ERP
ENSG00000136897	MRPL50	0.109044	6.91047e-32	ERP
ENSG00000115993	TRAK2	0.109002	7.29136e-32	ERP
ENSG00000112159	MDN1	0.108979	7.51055e-32	ERP
ENSG00000267673	FDX1L	0.108953	7.76415e-32	ERP
ENSG00000168827	GFM1	0.108851	8.85363e-32	ERP
ENSG00000162910	MRPL55	0.108805	9.39092e-32	ERP
ENSG00000074582	BCS1L	0.108766	9.86236e-32	ERP
ENSG00000088682	COQ9	0.108694	1.08196e-31	ERP
ENSG00000161057	PSMC2	0.108625	1.18142e-31	ERP
ENSG00000178951	ZBTB7A	0.108602	1.21745e-31	ERP
ENSG00000047410	TPR	0.108579	1.25299e-31	ERP
ENSG00000163444	TMEM183A	0.108408	1.559e-31	ERP
ENSG00000198000	NOL8	0.108395	1.58427e-31	ERP
ENSG00000117394	SLC2A1	0.108339	1.70314e-31	ERP
ENSG00000132676	DAP3	0.108173	2.10303e-31	ERP
ENSG00000155850	SLC26A2	0.108052	2.45287e-31	ERP
ENSG00000163528	CHCHD4	0.108017	2.56465e-31	ERP
ENSG00000168116	KIAA1586	0.108006	2.60277e-31	ERP
ENSG00000115128	SF3B14	0.107893	3.00337e-31	ERP
ENSG00000170917	NUDT6	0.107821	3.28891e-31	ERP
ENSG00000099977	DDT	0.107797	3.39392e-31	ERP
ENSG00000137274	BPHL	0.107637	4.15564e-31	ERP
ENSG00000023572	GLRX2	0.107503	4.92427e-31	ERP
ENSG00000186300	ZNF555	0.1075	4.93851e-31	ERP
ENSG00000116473	RAP1A	0.107469	5.13879e-31	ERP
ENSG00000131475	VPS25	0.107314	6.24792e-31	ERP
ENSG00000163866	SMIM12	0.107308	6.29848e-31	ERP
ENSG00000177000	MTHFR	0.107298	6.38022e-31	ERP
ENSG00000085721	RRN3	0.107222	7.01917e-31	ERP
ENSG00000132394	EEFSEC	0.107158	7.60593e-31	ERP
ENSG00000147224	PRPS1	0.107091	8.2788e-31	ERP
ENSG00000132313	MRPL35	0.107014	9.11962e-31	ERP
ENSG00000145916	RMND5B	0.106903	1.04918e-30	ERP
ENSG00000036054	TBC1D23	0.10688	1.08041e-30	ERP
ENSG00000198931	APRT	0.10685	1.12146e-30	ERP
ENSG00000110911	SLC11A2	0.106642	1.45603e-30	ERP
ENSG00000006125	AP2B1	0.106523	1.68962e-30	ERP
ENSG00000253293	HOXA10	0.106499	1.74283e-30	ERP
ENSG00000172053	QARS	0.106439	1.87919e-30	ERP
ENSG00000125779	PANK2	0.106377	2.03075e-30	ERP
ENSG00000111605	CPSF6	0.106273	2.31128e-30	ERP
ENSG00000269858	EGLN2	0.106258	2.35449e-30	ERP
ENSG00000143363	PRUNE	0.106248	2.38429e-30	ERP
ENSG00000090006	LTBP4	0.106212	2.49438e-30	ERP
ENSG00000101246	ARFRP1	0.106201	2.52994e-30	ERP
ENSG00000099341	PSMD8	0.106191	2.56138e-30	ERP
ENSG00000142657	PGD	0.106031	3.12939e-30	ERP
ENSG00000213024	NUP62	0.10601	3.21216e-30	ERP
ENSG00000107262	BAG1	0.105933	3.53525e-30	ERP
ENSG00000095906	NUBP2	0.105919	3.59808e-30	ERP
ENSG00000142546	NOSIP	0.105916	3.61003e-30	ERP
ENSG00000162722	TRIM58	0.105897	3.69816e-30	ERP
ENSG00000154122	ANKH	0.105851	3.91645e-30	ERP
ENSG00000067533	RRP15	0.105676	4.86461e-30	ERP
ENSG00000100603	SNW1	0.105642	5.07654e-30	ERP
ENSG00000099203	TMED1	0.105539	5.77303e-30	ERP
ENSG00000171612	SLC25A33	0.105537	5.78666e-30	ERP
ENSG00000138709	LARP1B	0.105493	6.10849e-30	ERP
ENSG00000116750	UCHL5	0.105463	6.34139e-30	ERP
ENSG00000185875	THNSL1	0.105461	6.35674e-30	ERP
ENSG00000147853	AK3	0.105409	6.78207e-30	ERP
ENSG00000129055	ANAPC13	0.105384	6.99119e-30	ERP
ENSG00000182400	TRAPPC6B	0.105312	7.64812e-30	ERP
ENSG00000100941	PNN	0.105286	7.89949e-30	ERP
ENSG00000179632	MAF1	0.105237	8.38757e-30	ERP
ENSG00000149100	EIF3M	0.10505	1.05714e-29	ERP
ENSG00000177370	TIMM22	0.105024	1.09174e-29	ERP
ENSG00000196497	IPO4	0.104898	1.27586e-29	ERP
ENSG00000163933	RFT1	0.10489	1.28896e-29	ERP
ENSG00000058600	POLR3E	0.104846	1.3601e-29	ERP
ENSG00000172878	METAP1D	0.104801	1.43781e-29	ERP
ENSG00000101546	RBFA	0.104767	1.49948e-29	ERP
ENSG00000115514	TXNDC9	0.104764	1.50436e-29	ERP
ENSG00000048544	MRPS10	0.10473	1.56994e-29	ERP
ENSG00000166171	DPCD	0.104681	1.66674e-29	ERP
ENSG00000128185	DGCR6L	0.10448	2.1345e-29	ERP
ENSG00000086189	DIMT1	0.104439	2.24595e-29	ERP
ENSG00000241878	PISD	0.104335	2.55181e-29	ERP
ENSG00000169021	UQCRFS1	0.10409	3.44601e-29	ERP
ENSG00000151806	GUF1	0.104079	3.49206e-29	ERP
ENSG00000139428	MMAB	0.103972	3.97803e-29	ERP
ENSG00000091039	OSBPL8	0.103908	4.30357e-29	ERP
ENSG00000186815	TPCN1	0.103761	5.15005e-29	ERP
ENSG00000136108	CKAP2	0.103662	5.81254e-29	ERP
ENSG00000100413	POLR3H	0.103518	6.92677e-29	ERP
ENSG00000132382	MYBBP1A	0.103311	8.90307e-29	ERP
ENSG00000006007	GDE1	0.103254	9.54753e-29	ERP
ENSG00000103266	STUB1	0.103141	1.09499e-28	ERP
ENSG00000120992	LYPLA1	0.10307	1.19364e-28	ERP
ENSG00000174173	TRMT10C	0.102975	1.33868e-28	ERP
ENSG00000126249	PDCD2L	0.102938	1.40028e-28	ERP
ENSG00000144867	SRPRB	0.102889	1.48666e-28	ERP
ENSG00000126777	KTN1	0.102829	1.59802e-28	ERP
ENSG00000173992	CCS	0.102656	1.96958e-28	ERP
ENSG00000138430	OLA1	0.102556	2.22111e-28	ERP
ENSG00000107954	NEURL	0.10234	2.88413e-28	ERP
ENSG00000141084	RANBP10	0.102223	3.3192e-28	ERP
ENSG00000141560	FN3KRP	0.102192	3.44536e-28	ERP
ENSG00000129518	EAPP	0.102132	3.7e-28	ERP
ENSG00000027001	MIPEP	0.1021	3.84846e-28	ERP
ENSG00000119599	DCAF4	0.101993	4.37525e-28	ERP
ENSG00000117411	B4GALT2	0.101919	4.77889e-28	ERP
ENSG00000198429	ZNF69	0.101757	5.80617e-28	ERP
ENSG00000261052	SULT1A3	0.101689	6.29772e-28	ERP
ENSG00000100811	YY1	0.101664	6.48361e-28	ERP
ENSG00000203724	C1orf53	0.101568	7.27661e-28	ERP
ENSG00000115350	POLE4	0.101534	7.57239e-28	ERP
ENSG00000149792	MRPL49	0.101414	8.73949e-28	ERP
ENSG00000066855	MTFR1	0.101343	9.51206e-28	ERP
ENSG00000162076	FLYWCH2	0.101328	9.69294e-28	ERP
ENSG00000183520	UTP11L	0.10128	1.02587e-27	ERP
ENSG00000157600	TMEM164	0.101256	1.0555e-27	ERP
ENSG00000168564	CDKN2AIP	0.101237	1.07918e-27	ERP
ENSG00000116691	MIIP	0.10122	1.1015e-27	ERP
ENSG00000162783	IER5	0.101097	1.27557e-27	ERP
ENSG00000106266	SNX8	0.100949	1.5211e-27	ERP
ENSG00000144199	FAHD2B	0.100946	1.52627e-27	ERP
ENSG00000162928	PEX13	0.100875	1.66117e-27	ERP
ENSG00000127481	UBR4	0.100844	1.72184e-27	ERP
ENSG00000025156	HSF2	0.100828	1.75507e-27	ERP
ENSG00000162377	SELRC1	0.100686	2.07726e-27	ERP
ENSG00000136709	WDR33	0.100624	2.23643e-27	ERP
ENSG00000179889	PDXDC1	0.100465	2.69743e-27	ERP
ENSG00000102967	DHODH	0.100455	2.72953e-27	ERP
ENSG00000144357	UBR3	0.100395	2.93061e-27	ERP
ENSG00000100104	SRRD	0.10026	3.43776e-27	ERP
ENSG00000115761	NOL10	0.100254	3.45889e-27	ERP
ENSG00000127837	AAMP	0.100146	3.93114e-27	ERP
ENSG00000227057	WDR46	0.100084	4.2278e-27	ERP
ENSG00000113312	TTC1	0.100072	4.28963e-27	ERP
ENSG00000170759	KIF5B	0.0999811	4.77205e-27	ERP
ENSG00000185324	CDK10	0.0999749	4.80705e-27	ERP
ENSG00000094914	AAAS	0.0999583	4.90183e-27	ERP
ENSG00000158864	NDUFS2	0.0999414	4.99976e-27	ERP
ENSG00000119689	DLST	0.0999249	5.09809e-27	ERP
ENSG00000000419	DPM1	0.0999063	5.21086e-27	ERP
ENSG00000105583	WDR83OS	0.0998272	5.71809e-27	ERP
ENSG00000166579	NDEL1	0.0998109	5.82823e-27	ERP
ENSG00000127774	EMC6	0.0997415	6.32302e-27	ERP
ENSG00000239306	RBM14	0.0996557	6.99238e-27	ERP
ENSG00000177465	ACOT4	0.0996367	7.14978e-27	ERP
ENSG00000170027	YWHAG	0.0996207	7.28447e-27	ERP
ENSG00000187778	MCRS1	0.0995722	7.71017e-27	ERP
ENSG00000131653	TRAF7	0.0995427	7.9811e-27	ERP
ENSG00000078902	TOLLIP	0.0993031	1.05628e-26	ERP
ENSG00000242612	DECR2	0.0992819	1.08265e-26	ERP
ENSG00000137073	UBAP2	0.0992508	1.12276e-26	ERP
ENSG00000148843	PDCD11	0.0991613	1.24637e-26	ERP
ENSG00000105393	BABAM1	0.0991434	1.27263e-26	ERP
ENSG00000185842	DNAH14	0.0990963	1.34449e-26	ERP
ENSG00000184007	PTP4A2	0.0990422	1.43195e-26	ERP
ENSG00000004487	KDM1A	0.0990111	1.4847e-26	ERP
ENSG00000101266	CSNK2A1	0.0988528	1.78501e-26	ERP
ENSG00000185608	MRPL40	0.0986832	2.17369e-26	ERP
ENSG00000010610	CD4	0.098673	2.19959e-26	ERP
ENSG00000169251	NMD3	0.0986622	2.22724e-26	ERP
ENSG00000164610	RP9	0.0986575	2.23936e-26	ERP
ENSG00000100522	GNPNAT1	0.0986516	2.25478e-26	ERP
ENSG00000198301	SDAD1	0.0986386	2.28911e-26	ERP
ENSG00000184117	NIPSNAP1	0.0984835	2.73993e-26	ERP
ENSG00000165898	ISCA2	0.0984345	2.89987e-26	ERP
ENSG00000007541	PIGQ	0.0984206	2.94693e-26	ERP
ENSG00000119917	IFIT3	0.0983865	3.06568e-26	ERP
ENSG00000164323	KIAA1430	0.0983309	3.26924e-26	ERP
ENSG00000133313	CNDP2	0.0983268	3.28489e-26	ERP
ENSG00000010361	FUZ	0.0983111	3.34471e-26	ERP
ENSG00000114491	UMPS	0.0982123	3.74941e-26	ERP
ENSG00000147400	CETN2	0.0982104	3.75788e-26	ERP
ENSG00000259494	MRPL46	0.0981082	4.22843e-26	ERP
ENSG00000104835	SARS2	0.098086	4.33766e-26	ERP
ENSG00000136271	DDX56	0.0980854	4.34075e-26	ERP
ENSG00000121058	COIL	0.0979702	4.95729e-26	ERP
ENSG00000123200	ZC3H13	0.0979002	5.37339e-26	ERP
ENSG00000134152	KATNBL1	0.0977774	6.18917e-26	ERP
ENSG00000085760	MTIF2	0.097774	6.21312e-26	ERP
ENSG00000175110	MRPS22	0.097765	6.27792e-26	ERP
ENSG00000007923	DNAJC11	0.0977507	6.38223e-26	ERP
ENSG00000163006	CCDC138	0.0977489	6.39516e-26	ERP
ENSG00000173473	SMARCC1	0.0977456	6.41969e-26	ERP
ENSG00000149313	AASDHPPT	0.0977086	6.69886e-26	ERP
ENSG00000137824	RMDN3	0.0976752	6.96087e-26	ERP
ENSG00000157954	WIPI2	0.0976602	7.08189e-26	ERP
ENSG00000156928	MALSU1	0.0976546	7.12699e-26	ERP
ENSG00000130764	LRRC47	0.0976387	7.25883e-26	ERP
ENSG00000182180	MRPS16	0.0974334	9.18545e-26	ERP
ENSG00000141456	PELP1	0.0974306	9.21545e-26	ERP
ENSG00000122971	ACADS	0.0972079	1.18906e-25	ERP
ENSG00000132824	SERINC3	0.0971238	1.30907e-25	ERP
ENSG00000111737	RAB35	0.0970882	1.36326e-25	ERP
ENSG00000174243	DDX23	0.0970545	1.41675e-25	ERP
ENSG00000103148	NPRL3	0.0970419	1.43731e-25	ERP
ENSG00000185721	DRG1	0.0969852	1.53338e-25	ERP
ENSG00000109180	OCIAD1	0.0969655	1.56822e-25	ERP
ENSG00000153561	RMND5A	0.0969587	1.58044e-25	ERP
ENSG00000137776	SLTM	0.0968808	1.72707e-25	ERP
ENSG00000111325	OGFOD2	0.0968415	1.8062e-25	ERP
ENSG00000068001	HYAL2	0.0968211	1.84865e-25	ERP
ENSG00000121022	COPS5	0.0967483	2.0084e-25	ERP
ENSG00000147471	PROSC	0.0967367	2.0351e-25	ERP
ENSG00000083635	NUFIP1	0.0967341	2.04118e-25	ERP
ENSG00000078674	PCM1	0.0967029	2.11471e-25	ERP
ENSG00000141542	RAB40B	0.0966931	2.13856e-25	ERP
ENSG00000103091	WDR59	0.0966828	2.16375e-25	ERP
ENSG00000167969	ECI1	0.0966249	2.31092e-25	ERP
ENSG00000119650	IFT43	0.0965534	2.50641e-25	ERP
ENSG00000159079	C21orf59	0.0965124	2.6257e-25	ERP
ENSG00000153485	TMEM251	0.0964889	2.69679e-25	ERP
ENSG00000171204	TMEM126B	0.0963889	3.02081e-25	ERP
ENSG00000168273	SMIM4	0.0962731	3.44426e-25	ERP
ENSG00000126858	RHOT1	0.0962367	3.58912e-25	ERP
ENSG00000100519	PSMC6	0.0962145	3.68039e-25	ERP
ENSG00000005194	CIAPIN1	0.0961838	3.81052e-25	ERP
ENSG00000256053	APOPT1	0.0961631	3.90063e-25	ERP
ENSG00000126773	PCNXL4	0.0961608	3.91056e-25	ERP
ENSG00000140463	BBS4	0.0960732	4.31776e-25	ERP
ENSG00000164024	METAP1	0.0959275	5.08957e-25	ERP
ENSG00000147548	WHSC1L1	0.0958776	5.38477e-25	ERP
ENSG00000073536	NLE1	0.095775	6.04421e-25	ERP
ENSG00000153130	SCOC	0.0957577	6.16367e-25	ERP
ENSG00000001497	LAS1L	0.0956691	6.80988e-25	ERP
ENSG00000167863	ATP5H	0.095663	6.85624e-25	ERP
ENSG00000142453	CARM1	0.0956207	7.19096e-25	ERP
ENSG00000129460	NGDN	0.0955703	7.61031e-25	ERP
ENSG00000157216	SSBP3	0.0955191	8.06075e-25	ERP
ENSG00000135521	LTV1	0.0954594	8.61934e-25	ERP
ENSG00000173145	NOC3L	0.0954238	8.97085e-25	ERP
ENSG00000153885	KCTD15	0.0952997	1.031e-24	ERP
ENSG00000136371	MTHFS	0.0952886	1.04393e-24	ERP
ENSG00000136247	ZDHHC4	0.0951727	1.18868e-24	ERP
ENSG00000071894	CPSF1	0.0951556	1.21158e-24	ERP
ENSG00000176422	SPRYD4	0.0951426	1.2293e-24	ERP
ENSG00000189409	MMP23B	0.0951372	1.23681e-24	ERP
ENSG00000006015	C19orf60	0.095002	1.43854e-24	ERP
ENSG00000164010	ERMAP	0.0949058	1.60183e-24	ERP
ENSG00000162600	OMA1	0.0948767	1.65464e-24	ERP
ENSG00000160917	CPSF4	0.094766	1.87205e-24	ERP
ENSG00000126226	PCID2	0.0947646	1.87497e-24	ERP
ENSG00000107537	PHYH	0.0946936	2.02914e-24	ERP
ENSG00000215712	TMEM242	0.0946758	2.06979e-24	ERP
ENSG00000104872	PIH1D1	0.0946483	2.13432e-24	ERP
ENSG00000185238	PRMT3	0.094586	2.28734e-24	ERP
ENSG00000111641	NOP2	0.0945365	2.41673e-24	ERP
ENSG00000165949	IFI27	0.0944177	2.75786e-24	ERP
ENSG00000100744	GSKIP	0.0943171	3.08368e-24	ERP
ENSG00000004864	SLC25A13	0.0942281	3.40322e-24	ERP
ENSG00000120705	ETF1	0.0941463	3.72627e-24	ERP
ENSG00000131473	ACLY	0.0940531	4.13088e-24	ERP
ENSG00000096080	MRPS18A	0.0939976	4.39232e-24	ERP
ENSG00000173638	SLC19A1	0.0939565	4.59649e-24	ERP
ENSG00000124787	RPP40	0.0939444	4.65863e-24	ERP
ENSG00000102048	ASB9	0.0939108	4.83479e-24	ERP
ENSG00000137815	RTF1	0.0937427	5.81993e-24	ERP
ENSG00000099821	POLRMT	0.0937393	5.84195e-24	ERP
ENSG00000115806	GORASP2	0.093675	6.27082e-24	ERP
ENSG00000154059	IMPACT	0.0936662	6.33149e-24	ERP
ENSG00000165792	METTL17	0.0936238	6.63425e-24	ERP
ENSG00000160688	FLAD1	0.0935248	7.3982e-24	ERP
ENSG00000139405	C12orf52	0.0934533	8.0028e-24	ERP
ENSG00000169891	REPS2	0.0933571	8.89497e-24	ERP
ENSG00000141101	NOB1	0.093268	9.80847e-24	ERP
ENSG00000091640	SPAG7	0.0932176	1.03659e-23	ERP
ENSG00000131408	NR1H2	0.0931873	1.07166e-23	ERP
ENSG00000183137	CEP57L1	0.0931595	1.10474e-23	ERP
ENSG00000112578	BYSL	0.0931212	1.15207e-23	ERP
ENSG00000105058	FAM32A	0.0931125	1.16306e-23	ERP
ENSG00000129187	DCTD	0.0930728	1.2148e-23	ERP
ENSG00000198356	ASNA1	0.0930061	1.30679e-23	ERP
ENSG00000164818	HEATR2	0.0929709	1.35802e-23	ERP
ENSG00000067334	DNTTIP2	0.0929657	1.36574e-23	ERP
ENSG00000145725	PPIP5K2	0.0928819	1.49679e-23	ERP
ENSG00000101849	TBL1X	0.0928614	1.53057e-23	ERP
ENSG00000160404	TOR2A	0.0928355	1.57448e-23	ERP
ENSG00000167965	MLST8	0.0927761	1.68002e-23	ERP
ENSG00000134851	TMEM165	0.0927459	1.73627e-23	ERP
ENSG00000124784	RIOK1	0.0926817	1.86216e-23	ERP
ENSG00000184381	PLA2G6	0.0926409	1.94678e-23	ERP
ENSG00000126254	RBM42	0.0926389	1.95107e-23	ERP
ENSG00000130414	NDUFA10	0.0926119	2.00941e-23	ERP
ENSG00000160783	PMF1	0.0925348	2.18533e-23	ERP
ENSG00000106524	ANKMY2	0.0924815	2.31557e-23	ERP
ENSG00000147164	SNX12	0.0924669	2.35267e-23	ERP
ENSG00000188342	GTF2F2	0.0923655	2.62696e-23	ERP
ENSG00000170606	HSPA4	0.0922841	2.86948e-23	ERP
ENSG00000183077	AFMID	0.0920927	3.53141e-23	ERP
ENSG00000100596	SPTLC2	0.0920105	3.86005e-23	ERP
ENSG00000063761	ADCK1	0.0919101	4.30278e-23	ERP
ENSG00000248487	ABHD14A	0.0918754	4.46696e-23	ERP
ENSG00000175581	MRPL48	0.0918674	4.50617e-23	ERP
ENSG00000170876	TMEM43	0.0918168	4.75889e-23	ERP
ENSG00000089234	BRAP	0.0917971	4.86113e-23	ERP
ENSG00000107957	SH3PXD2A	0.0917533	5.09661e-23	ERP
ENSG00000077147	TM9SF3	0.0916972	5.41476e-23	ERP
ENSG00000105552	BCAT2	0.0916966	5.4183e-23	ERP
ENSG00000136122	BORA	0.0915893	6.08235e-23	ERP
ENSG00000104147	OIP5	0.0914837	6.81459e-23	ERP
ENSG00000173542	MOB1B	0.0914264	7.24766e-23	ERP
ENSG00000128274	A4GALT	0.0913926	7.51591e-23	ERP
ENSG00000165661	QSOX2	0.0913421	7.9354e-23	ERP
ENSG00000177646	ACAD9	0.0913148	8.17155e-23	ERP
ENSG00000121281	ADCY7	0.0913104	8.21008e-23	ERP
ENSG00000143155	TIPRL	0.0912808	8.47561e-23	ERP
ENSG00000114648	KLHL18	0.0911876	9.36615e-23	ERP
ENSG00000164068	RNF123	0.0911282	9.98281e-23	ERP
ENSG00000181035	SLC25A42	0.0911174	1.00991e-22	ERP
ENSG00000164077	MON1A	0.0910575	1.07674e-22	ERP
ENSG00000119986	AVPI1	0.0909426	1.21764e-22	ERP
ENSG00000162517	PEF1	0.0909392	1.22208e-22	ERP
ENSG00000122729	ACO1	0.0909308	1.23313e-22	ERP
ENSG00000112996	MRPS30	0.0908863	1.29319e-22	ERP
ENSG00000160087	UBE2J2	0.0908708	1.31483e-22	ERP
ENSG00000110801	PSMD9	0.0908448	1.35192e-22	ERP
ENSG00000170540	ARL6IP1	0.09074	1.5119e-22	ERP
ENSG00000112419	PHACTR2	0.0906788	1.61401e-22	ERP
ENSG00000103047	TANGO6	0.0906027	1.75033e-22	ERP
ENSG00000012983	MAP4K5	0.0905933	1.76804e-22	ERP
ENSG00000149636	DSN1	0.0905674	1.8174e-22	ERP
ENSG00000112357	PEX7	0.0905402	1.87077e-22	ERP
ENSG00000148341	SH3GLB2	0.0905308	1.88963e-22	ERP
ENSG00000143569	UBAP2L	0.0905228	1.90584e-22	ERP
ENSG00000144635	DYNC1LI1	0.0905184	1.91477e-22	ERP
ENSG00000126814	TRMT5	0.0904744	2.00658e-22	ERP
ENSG00000087077	TRIP6	0.090397	2.17867e-22	ERP
ENSG00000169627	BOLA2B	0.0903601	2.26597e-22	ERP
ENSG00000023228	NDUFS1	0.090114	2.94222e-22	ERP
ENSG00000167700	MFSD3	0.0901012	2.98255e-22	ERP
ENSG00000153037	SRP19	0.0900505	3.14681e-22	ERP
ENSG00000198420	FAM115A	0.0900357	3.19666e-22	ERP
ENSG00000137054	POLR1E	0.0900251	3.23284e-22	ERP
ENSG00000146909	NOM1	0.0900145	3.26919e-22	ERP
ENSG00000113734	BNIP1	0.0900093	3.28731e-22	ERP
ENSG00000187049	TMEM216	0.0899791	3.39419e-22	ERP
ENSG00000185122	HSF1	0.0899615	3.45798e-22	ERP
ENSG00000160352	ZNF714	0.0899459	3.51549e-22	ERP
ENSG00000117859	OSBPL9	0.0899046	3.67231e-22	ERP
ENSG00000140740	UQCRC2	0.0898406	3.92936e-22	ERP
ENSG00000117143	UAP1	0.0898308	3.97038e-22	ERP
ENSG00000188725	SMIM15	0.0896055	5.03579e-22	ERP
ENSG00000065802	ASB1	0.0896036	5.04572e-22	ERP
ENSG00000008441	NFIX	0.0895055	5.59499e-22	ERP
ENSG00000134453	RBM17	0.0893963	6.27645e-22	ERP
ENSG00000111581	NUP107	0.0893668	6.474e-22	ERP
ENSG00000196705	ZNF431	0.0893579	6.53486e-22	ERP
ENSG00000100109	TFIP11	0.0892248	7.51572e-22	ERP
ENSG00000152942	RAD17	0.0892072	7.65527e-22	ERP
ENSG00000134058	CDK7	0.0891796	7.88003e-22	ERP
ENSG00000159023	EPB41	0.0891654	7.99877e-22	ERP
ENSG00000140395	WDR61	0.0891495	8.13288e-22	ERP
ENSG00000139697	SBNO1	0.0890708	8.83278e-22	ERP
ENSG00000130066	SAT1	0.0890393	9.1282e-22	ERP
ENSG00000117133	RPF1	0.089017	9.34478e-22	ERP
ENSG00000123104	ITPR2	0.0890041	9.47121e-22	ERP
ENSG00000165733	BMS1	0.0890032	9.47995e-22	ERP
ENSG00000100614	PPM1A	0.0889012	1.05477e-21	ERP
ENSG00000116984	MTR	0.0888774	1.08138e-21	ERP
ENSG00000005100	DHX33	0.0888474	1.11583e-21	ERP
ENSG00000151575	TEX9	0.0888326	1.13317e-21	ERP
ENSG00000114631	PODXL2	0.0887957	1.1777e-21	ERP
ENSG00000004961	HCCS	0.0887631	1.21851e-21	ERP
ENSG00000164253	WDR41	0.0887616	1.22037e-21	ERP
ENSG00000188554	NBR1	0.0887442	1.24277e-21	ERP
ENSG00000077380	DYNC1I2	0.0887146	1.28176e-21	ERP
ENSG00000178537	SLC25A20	0.0886933	1.31065e-21	ERP
ENSG00000157020	SEC13	0.0884902	1.61954e-21	ERP
ENSG00000156374	PCGF6	0.0884858	1.62692e-21	ERP
ENSG00000028528	SNX1	0.0881678	2.26395e-21	ERP
ENSG00000180694	TMEM64	0.0881599	2.28242e-21	ERP
ENSG00000134056	MRPS36	0.0880373	2.59156e-21	ERP
ENSG00000100722	ZC3H14	0.0879652	2.79256e-21	ERP
ENSG00000092108	SCFD1	0.0878827	3.0412e-21	ERP
ENSG00000132199	ENOSF1	0.087813	3.26852e-21	ERP
ENSG00000126768	TIMM17B	0.0877648	3.43508e-21	ERP
ENSG00000112242	E2F3	0.0877532	3.47669e-21	ERP
ENSG00000144034	TPRKB	0.0877168	3.60944e-21	ERP
ENSG00000138587	MNS1	0.0876675	3.79774e-21	ERP
ENSG00000168710	AHCYL1	0.0876148	4.01001e-21	ERP
ENSG00000115216	NRBP1	0.0874254	4.87329e-21	ERP
ENSG00000119912	IDE	0.0872704	5.71462e-21	ERP
ENSG00000135245	HILPDA	0.0872281	5.96835e-21	ERP
ENSG00000156502	SUPV3L1	0.0871865	6.22804e-21	ERP
ENSG00000100220	C22orf28	0.0870858	6.90553e-21	ERP
ENSG00000141098	GFOD2	0.0870785	6.95767e-21	ERP
ENSG00000178096	BOLA1	0.0870073	7.48323e-21	ERP
ENSG00000172331	BPGM	0.087007	7.48573e-21	ERP
ENSG00000165775	FUNDC2	0.0869721	7.75775e-21	ERP
ENSG00000132323	ILKAP	0.086969	7.7823e-21	ERP
ENSG00000147419	CCDC25	0.0867952	9.29527e-21	ERP
ENSG00000119280	C1orf198	0.0867586	9.64956e-21	ERP
ENSG00000165487	MICU2	0.0867433	9.80086e-21	ERP
ENSG00000066697	MSANTD3	0.0866905	1.03431e-20	ERP
ENSG00000124380	SNRNP27	0.0866501	1.0779e-20	ERP
ENSG00000183258	DDX41	0.0866023	1.13164e-20	ERP
ENSG00000154174	TOMM70A	0.0865459	1.19856e-20	ERP
ENSG00000198492	YTHDF2	0.0864584	1.31014e-20	ERP
ENSG00000015171	ZMYND11	0.0864357	1.34077e-20	ERP
ENSG00000106771	TMEM245	0.0864296	1.34912e-20	ERP
ENSG00000198743	SLC5A3	0.0863886	1.40649e-20	ERP
ENSG00000136868	SLC31A1	0.0863614	1.44589e-20	ERP
ENSG00000113845	TIMMDC1	0.08635	1.46285e-20	ERP
ENSG00000111875	ASF1A	0.0863227	1.50387e-20	ERP
ENSG00000108591	DRG2	0.086257	1.6076e-20	ERP
ENSG00000161677	JOSD2	0.086232	1.64894e-20	ERP
ENSG00000165240	ATP7A	0.0861963	1.70972e-20	ERP
ENSG00000152455	SUV39H2	0.0861326	1.82376e-20	ERP
ENSG00000006695	COX10	0.0861121	1.8621e-20	ERP
ENSG00000135018	UBQLN1	0.0859684	2.15359e-20	ERP
ENSG00000122687	FTSJ2	0.0859678	2.15493e-20	ERP
ENSG00000173545	ZNF622	0.0859537	2.18579e-20	ERP
ENSG00000177030	DEAF1	0.085911	2.28235e-20	ERP
ENSG00000145734	BDP1	0.0858983	2.31169e-20	ERP
ENSG00000055950	MRPL43	0.0858695	2.37992e-20	ERP
ENSG00000186063	AIDA	0.0858487	2.43052e-20	ERP
ENSG00000119760	SUPT7L	0.0858402	2.45156e-20	ERP
ENSG00000167491	GATAD2A	0.0856983	2.8289e-20	ERP
ENSG00000175203	DCTN2	0.085691	2.84964e-20	ERP
ENSG00000124226	RNF114	0.085686	2.86422e-20	ERP
ENSG00000137414	FAM8A1	0.0854088	3.78594e-20	ERP
ENSG00000129197	RPAIN	0.0853125	4.17037e-20	ERP
ENSG00000119328	FAM206A	0.0852584	4.40292e-20	ERP
ENSG00000172239	PAIP1	0.0851403	4.95603e-20	ERP
ENSG00000143156	NME7	0.0851286	5.01457e-20	ERP
ENSG00000171824	EXOSC10	0.0850262	5.55588e-20	ERP
ENSG00000164144	ARFIP1	0.0850145	5.62147e-20	ERP
ENSG00000183617	MRPL54	0.0849721	5.86487e-20	ERP
ENSG00000069345	DNAJA2	0.0849447	6.02722e-20	ERP
ENSG00000204310	AGPAT1	0.0849006	6.29922e-20	ERP
ENSG00000178105	DDX10	0.0848929	6.34786e-20	ERP
ENSG00000067704	IARS2	0.084704	7.66402e-20	ERP
ENSG00000167881	SRP68	0.0846006	8.49572e-20	ERP
ENSG00000039123	SKIV2L2	0.0845541	8.89821e-20	ERP
ENSG00000165416	SUGT1	0.084504	9.3527e-20	ERP
ENSG00000104626	ERI1	0.0845028	9.36334e-20	ERP
ENSG00000198042	MAK16	0.084488	9.50274e-20	ERP
ENSG00000182552	RWDD4	0.0844876	9.50608e-20	ERP
ENSG00000132286	TIMM10B	0.0844703	9.67135e-20	ERP
ENSG00000197586	ENTPD6	0.0844414	9.95323e-20	ERP
ENSG00000132670	PTPRA	0.0843732	1.06505e-19	ERP
ENSG00000125656	CLPP	0.084369	1.0695e-19	ERP
ENSG00000068650	ATP11A	0.0843494	1.09046e-19	ERP
ENSG00000130935	NOL11	0.084249	1.20469e-19	ERP
ENSG00000179988	PSTK	0.0841734	1.29844e-19	ERP
ENSG00000143801	PSEN2	0.0841458	1.33442e-19	ERP
ENSG00000120709	FAM53C	0.0840187	1.51314e-19	ERP
ENSG00000160633	SAFB	0.0839369	1.64057e-19	ERP
ENSG00000124571	XPO5	0.0837616	1.95032e-19	ERP
ENSG00000154832	CXXC1	0.0837525	1.96787e-19	ERP
ENSG00000167258	CDK12	0.0837091	2.05377e-19	ERP
ENSG00000107443	CCNJ	0.0836526	2.1714e-19	ERP
ENSG00000108773	KAT2A	0.0835161	2.48327e-19	ERP
ENSG00000176087	SLC35A4	0.0834957	2.53364e-19	ERP
ENSG00000106591	MRPL32	0.0834872	2.55476e-19	ERP
ENSG00000138750	NUP54	0.0834837	2.56374e-19	ERP
ENSG00000186501	TMEM222	0.0834717	2.59402e-19	ERP
ENSG00000179598	PLD6	0.0832305	3.28624e-19	ERP
ENSG00000060339	CCAR1	0.0830835	3.79495e-19	ERP
ENSG00000160072	ATAD3B	0.0829361	4.38245e-19	ERP
ENSG00000166200	COPS2	0.08288	4.62912e-19	ERP
ENSG00000090060	PAPOLA	0.0826412	5.84103e-19	ERP
ENSG00000126903	SLC10A3	0.0826334	5.88557e-19	ERP
ENSG00000035687	ADSS	0.0826012	6.07265e-19	ERP
ENSG00000168303	MPLKIP	0.0825794	6.20289e-19	ERP
ENSG00000107951	MTPAP	0.0825318	6.49625e-19	ERP
ENSG00000167136	ENDOG	0.08242	7.2415e-19	ERP
ENSG00000125991	ERGIC3	0.0823854	7.48795e-19	ERP
ENSG00000147874	HAUS6	0.0823793	7.5326e-19	ERP
ENSG00000104320	NBN	0.0823529	7.72806e-19	ERP
ENSG00000010244	ZNF207	0.0823281	7.91563e-19	ERP
ENSG00000146433	TMEM181	0.082258	8.47188e-19	ERP
ENSG00000107643	MAPK8	0.0821252	9.63323e-19	ERP
ENSG00000197150	ABCB8	0.0821208	9.67407e-19	ERP
ENSG00000156398	SFXN2	0.0820793	1.00705e-18	ERP
ENSG00000055147	FAM114A2	0.0820338	1.05223e-18	ERP
ENSG00000077254	USP33	0.0819858	1.1021e-18	ERP
ENSG00000148308	GTF3C5	0.0819641	1.12551e-18	ERP
ENSG00000126351	THRA	0.081935	1.15752e-18	ERP
ENSG00000124789	NUP153	0.0819198	1.17458e-18	ERP
ENSG00000126767	ELK1	0.081909	1.18693e-18	ERP
ENSG00000120688	WBP4	0.0818609	1.24321e-18	ERP
ENSG00000122965	RBM19	0.0818592	1.24525e-18	ERP
ENSG00000136045	PWP1	0.0817101	1.43743e-18	ERP
ENSG00000165516	KLHDC2	0.081482	1.78949e-18	ERP
ENSG00000100836	PABPN1	0.0814441	1.8556e-18	ERP
ENSG00000173163	COMMD1	0.0813852	1.96343e-18	ERP
ENSG00000183891	TTC32	0.0813033	2.1235e-18	ERP
ENSG00000142798	HSPG2	0.0812723	2.18747e-18	ERP
ENSG00000166398	KIAA0355	0.0812164	2.30767e-18	ERP
ENSG00000067208	EVI5	0.0811531	2.45152e-18	ERP
ENSG00000137713	PPP2R1B	0.0811475	2.46472e-18	ERP
ENSG00000139437	TCHP	0.0811251	2.518e-18	ERP
ENSG00000182196	ARL6IP4	0.0810981	2.58377e-18	ERP
ENSG00000106290	TAF6	0.0809909	2.86203e-18	ERP
ENSG00000157933	SKI	0.0809803	2.89091e-18	ERP
ENSG00000155506	LARP1	0.080938	3.00977e-18	ERP
ENSG00000150687	PRSS23	0.0808815	3.17644e-18	ERP
ENSG00000068366	ACSL4	0.0808455	3.28707e-18	ERP
ENSG00000143493	INTS7	0.080841	3.30112e-18	ERP
ENSG00000174915	PTDSS2	0.0808151	3.38359e-18	ERP
ENSG00000135900	MRPL44	0.0806986	3.77978e-18	ERP
ENSG00000057663	ATG5	0.0805122	4.51088e-18	ERP
ENSG00000173950	XXYLT1	0.0803302	5.35941e-18	ERP
ENSG00000163159	VPS72	0.080327	5.37562e-18	ERP
ENSG00000197969	VPS13A	0.0803237	5.39236e-18	ERP
ENSG00000114742	WDR48	0.0803188	5.41708e-18	ERP
ENSG00000106400	ZNHIT1	0.0802776	5.63223e-18	ERP
ENSG00000120686	UFM1	0.080211	5.998e-18	ERP
ENSG00000118246	FASTKD2	0.0801527	6.33738e-18	ERP
ENSG00000166526	ZNF3	0.0801348	6.44579e-18	ERP
ENSG00000104221	BRF2	0.0800578	6.93066e-18	ERP
ENSG00000089902	RCOR1	0.0799132	7.94218e-18	ERP
ENSG00000163681	SLMAP	0.0799079	7.9814e-18	ERP
ENSG00000169905	TOR1AIP2	0.0798275	8.60857e-18	ERP
ENSG00000099995	SF3A1	0.0798231	8.64364e-18	ERP
ENSG00000143575	HAX1	0.0798225	8.64927e-18	ERP
ENSG00000172732	MUS81	0.0795772	1.08872e-17	ERP
ENSG00000105248	CCDC94	0.0795771	1.08881e-17	ERP
ENSG00000181817	LSM10	0.0795681	1.09811e-17	ERP
ENSG00000087111	PIGS	0.0795354	1.1322e-17	ERP
ENSG00000104671	DCTN6	0.0795105	1.15896e-17	ERP
ENSG00000164902	PHAX	0.0794834	1.1887e-17	ERP
ENSG00000106125	FAM188B	0.0794816	1.19074e-17	ERP
ENSG00000184574	LPAR5	0.0792411	1.49071e-17	ERP
ENSG00000133111	RFXAP	0.0791763	1.58363e-17	ERP
ENSG00000100897	DCAF11	0.0791404	1.63748e-17	ERP
ENSG00000173852	DPY19L1	0.07911	1.68448e-17	ERP
ENSG00000112739	PRPF4B	0.0790815	1.72978e-17	ERP
ENSG00000111364	DDX55	0.0790452	1.78925e-17	ERP
ENSG00000151332	MBIP	0.079019	1.83334e-17	ERP
ENSG00000160113	NR2F6	0.079004	1.85927e-17	ERP
ENSG00000197579	TOPORS	0.0789697	1.91951e-17	ERP
ENSG00000124532	MRS2	0.0789469	1.9606e-17	ERP
ENSG00000078140	UBE2K	0.0789308	1.99014e-17	ERP
ENSG00000214517	PPME1	0.0789229	2.00488e-17	ERP
ENSG00000123908	AGO2	0.0789197	2.01068e-17	ERP
ENSG00000167113	COQ4	0.078866	2.11356e-17	ERP
ENSG00000164022	AIMP1	0.0788479	2.1494e-17	ERP
ENSG00000092208	GEMIN2	0.0788339	2.1775e-17	ERP
ENSG00000160221	C21orf33	0.0788294	2.18662e-17	ERP
ENSG00000173442	EHBP1L1	0.078771	2.30842e-17	ERP
ENSG00000015676	NUDCD3	0.0787277	2.40305e-17	ERP
ENSG00000096872	IFT74	0.0786195	2.65641e-17	ERP
ENSG00000175087	PDIK1L	0.07859	2.72998e-17	ERP
ENSG00000204356	NELFE	0.0785477	2.83896e-17	ERP
ENSG00000100227	POLDIP3	0.0784986	2.97071e-17	ERP
ENSG00000165118	C9orf64	0.0783877	3.29116e-17	ERP
ENSG00000005175	RPAP3	0.078386	3.2963e-17	ERP
ENSG00000082641	NFE2L1	0.0783644	3.3627e-17	ERP
ENSG00000105516	DBP	0.0783401	3.43885e-17	ERP
ENSG00000183955	SETD8	0.0783328	3.46217e-17	ERP
ENSG00000175455	CCDC14	0.0782902	3.60076e-17	ERP
ENSG00000144120	TMEM177	0.0782893	3.60402e-17	ERP
ENSG00000140854	KATNB1	0.0781776	3.99434e-17	ERP
ENSG00000106638	TBL2	0.0781551	4.07824e-17	ERP
ENSG00000158578	ALAS2	0.0781505	4.09548e-17	ERP
ENSG00000004866	ST7	0.0781349	4.15457e-17	ERP
ENSG00000141002	TCF25	0.0781312	4.16864e-17	ERP
ENSG00000115750	TAF1B	0.0781297	4.1747e-17	ERP
ENSG00000120159	CAAP1	0.0781265	4.18678e-17	ERP
ENSG00000141644	MBD1	0.0780871	4.34153e-17	ERP
ENSG00000181396	OGFOD3	0.0780282	4.58305e-17	ERP
ENSG00000140025	EFCAB11	0.0779624	4.86834e-17	ERP
ENSG00000136463	TACO1	0.0777987	5.65721e-17	ERP
ENSG00000141524	TMC6	0.0777929	5.68743e-17	ERP
ENSG00000101811	CSTF2	0.0777622	5.84935e-17	ERP
ENSG00000132182	NUP210	0.077679	6.31242e-17	ERP
ENSG00000163785	RYK	0.0776648	6.39515e-17	ERP
ENSG00000136146	MED4	0.0776225	6.64712e-17	ERP
ENSG00000089154	GCN1L1	0.0775656	7.0018e-17	ERP
ENSG00000155542	SETD9	0.0775262	7.25851e-17	ERP
ENSG00000168522	FNTA	0.0774328	7.90429e-17	ERP
ENSG00000117475	BLZF1	0.0773817	8.28082e-17	ERP
ENSG00000169188	APEX2	0.0773227	8.73843e-17	ERP
ENSG00000083123	BCKDHB	0.0772606	9.24646e-17	ERP
ENSG00000196290	NIF3L1	0.077164	1.00958e-16	ERP
ENSG00000072310	SREBF1	0.0770984	1.07159e-16	ERP
ENSG00000159479	MED8	0.0770952	1.0747e-16	ERP
ENSG00000099899	TRMT2A	0.0770828	1.08691e-16	ERP
ENSG00000101843	PSMD10	0.0770655	1.10409e-16	ERP
ENSG00000185800	DMWD	0.0770066	1.16465e-16	ERP
ENSG00000096060	FKBP5	0.07699	1.18238e-16	ERP
ENSG00000137814	HAUS2	0.0769773	1.19604e-16	ERP
ENSG00000077684	PHF17	0.0769085	1.27302e-16	ERP
ENSG00000165359	DDX26B	0.0768529	1.33876e-16	ERP
ENSG00000112146	FBXO9	0.0768271	1.37032e-16	ERP
ENSG00000153046	CDYL	0.0768112	1.39027e-16	ERP
ENSG00000123552	USP45	0.0767855	1.42296e-16	ERP
ENSG00000175221	MED16	0.0766912	1.54953e-16	ERP
ENSG00000116752	BCAS2	0.0766748	1.57261e-16	ERP
ENSG00000184903	IMMP2L	0.0766118	1.66466e-16	ERP
ENSG00000084774	CAD	0.0766034	1.67736e-16	ERP
ENSG00000164402	SEPT8	0.0765856	1.7045e-16	ERP
ENSG00000136504	KAT7	0.0765373	1.78049e-16	ERP
ENSG00000167716	WDR81	0.0764873	1.8625e-16	ERP
ENSG00000100325	ASCC2	0.0764684	1.89449e-16	ERP
ENSG00000197894	ADH5	0.0764519	1.92285e-16	ERP
ENSG00000151131	C12orf45	0.0764185	1.9816e-16	ERP
ENSG00000011198	ABHD5	0.0763827	2.04636e-16	ERP
ENSG00000011295	TTC19	0.0762849	2.23462e-16	ERP
ENSG00000166164	BRD7	0.0762799	2.24467e-16	ERP
ENSG00000140577	CRTC3	0.0762189	2.37104e-16	ERP
ENSG00000102901	CENPT	0.0761827	2.44947e-16	ERP
ENSG00000187097	ENTPD5	0.0761821	2.4506e-16	ERP
ENSG00000100221	JOSD1	0.0761749	2.46653e-16	ERP
ENSG00000043514	TRIT1	0.0761082	2.61872e-16	ERP
ENSG00000127666	TICAM1	0.0760657	2.72046e-16	ERP
ENSG00000186787	SPIN2B	0.0760633	2.72633e-16	ERP
ENSG00000104960	PTOV1	0.0760308	2.80668e-16	ERP
ENSG00000108883	EFTUD2	0.0759398	3.04501e-16	ERP
ENSG00000124279	FASTKD3	0.0759246	3.0866e-16	ERP
ENSG00000152684	PELO	0.0759074	3.13465e-16	ERP
ENSG00000046647	GEMIN8	0.0759064	3.13725e-16	ERP
ENSG00000076053	RBM7	0.0758619	3.26477e-16	ERP
ENSG00000111450	STX2	0.0756597	3.91055e-16	ERP
ENSG00000120948	TARDBP	0.0756594	3.9116e-16	ERP
ENSG00000161526	SAP30BP	0.0755616	4.26757e-16	ERP
ENSG00000198231	DDX42	0.0755158	4.44513e-16	ERP
ENSG00000134452	FBXO18	0.0754728	4.61843e-16	ERP
ENSG00000141384	TAF4B	0.0754723	4.62029e-16	ERP
ENSG00000185246	PRPF39	0.0754627	4.66016e-16	ERP
ENSG00000167272	POP5	0.0753758	5.03416e-16	ERP
ENSG00000013573	DDX11	0.0753614	5.09893e-16	ERP
ENSG00000114302	PRKAR2A	0.0752653	5.55271e-16	ERP
ENSG00000084754	HADHA	0.0752539	5.60921e-16	ERP
ENSG00000179454	KLHL28	0.0752295	5.73216e-16	ERP
ENSG00000186625	KATNA1	0.0752213	5.77367e-16	ERP
ENSG00000155330	C16orf87	0.0752043	5.86138e-16	ERP
ENSG00000151233	GXYLT1	0.0751893	5.93991e-16	ERP
ENSG00000110721	CHKA	0.0751877	5.94854e-16	ERP
ENSG00000138375	SMARCAL1	0.0749508	7.33517e-16	ERP
ENSG00000130159	ECSIT	0.0749438	7.3807e-16	ERP
ENSG00000164828	SUN1	0.0749229	7.51783e-16	ERP
ENSG00000144043	TEX261	0.0748801	7.8074e-16	ERP
ENSG00000196693	ZNF33B	0.0748383	8.10085e-16	ERP
ENSG00000167986	DDB1	0.0747341	8.87977e-16	ERP
ENSG00000214113	LYRM4	0.0747278	8.92929e-16	ERP
ENSG00000131732	ZCCHC9	0.0746676	9.41566e-16	ERP
ENSG00000133027	PEMT	0.0746521	9.54436e-16	ERP
ENSG00000102710	SUPT20H	0.0745956	1.00306e-15	ERP
ENSG00000114030	KPNA1	0.074536	1.05701e-15	ERP
ENSG00000196365	LONP1	0.0745201	1.07186e-15	ERP
ENSG00000103343	ZNF174	0.0744499	1.13999e-15	ERP
ENSG00000114520	SNX4	0.074405	1.18581e-15	ERP
ENSG00000014123	UFL1	0.0743553	1.2386e-15	ERP
ENSG00000129480	DTD2	0.0743343	1.26157e-15	ERP
ENSG00000173757	STAT5B	0.0743255	1.27138e-15	ERP
ENSG00000163607	GTPBP8	0.0743094	1.28943e-15	ERP
ENSG00000169727	GPS1	0.0742326	1.37909e-15	ERP
ENSG00000162664	ZNF326	0.0742315	1.38046e-15	ERP
ENSG00000132434	LANCL2	0.0740705	1.58895e-15	ERP
ENSG00000153443	UBALD1	0.0740653	1.59619e-15	ERP
ENSG00000129317	PUS7L	0.074039	1.63326e-15	ERP
ENSG00000177352	CCDC71	0.0740035	1.68462e-15	ERP
ENSG00000136478	TEX2	0.0739097	1.82821e-15	ERP
ENSG00000144455	SUMF1	0.0738646	1.90142e-15	ERP
ENSG00000140474	ULK3	0.073854	1.91912e-15	ERP
ENSG00000116688	MFN2	0.0738429	1.93774e-15	ERP
ENSG00000166260	COX11	0.0738388	1.94471e-15	ERP
ENSG00000197157	SND1	0.0737685	2.06733e-15	ERP
ENSG00000198677	TTC37	0.0736864	2.22027e-15	ERP
ENSG00000174851	YIF1A	0.0736678	2.25635e-15	ERP
ENSG00000167785	ZNF558	0.0735807	2.43348e-15	ERP
ENSG00000133316	WDR74	0.0735525	2.49371e-15	ERP
ENSG00000142444	C19orf52	0.0735412	2.51823e-15	ERP
ENSG00000159256	MORC3	0.073504	2.60084e-15	ERP
ENSG00000164244	PRRC1	0.0734395	2.75019e-15	ERP
ENSG00000158850	B4GALT3	0.0734301	2.77285e-15	ERP
ENSG00000120008	WDR11	0.073387	2.87823e-15	ERP
ENSG00000140564	FURIN	0.0733764	2.90464e-15	ERP
ENSG00000115548	KDM3A	0.0732387	3.2716e-15	ERP
ENSG00000186184	POLR1D	0.0732347	3.28308e-15	ERP
ENSG00000119673	ACOT2	0.0732066	3.36369e-15	ERP
ENSG00000164542	KIAA0895	0.0731894	3.41376e-15	ERP
ENSG00000141027	NCOR1	0.0731655	3.48504e-15	ERP
ENSG00000160803	UBQLN4	0.0730999	3.68782e-15	ERP
ENSG00000111358	GTF2H3	0.0729955	4.03472e-15	ERP
ENSG00000155252	PI4K2A	0.0728589	4.53775e-15	ERP
ENSG00000119203	CPSF3	0.0728289	4.65613e-15	ERP
ENSG00000089682	RBM41	0.0727323	5.05839e-15	ERP
ENSG00000131165	CHMP1A	0.072641	5.4702e-15	ERP
ENSG00000119522	DENND1A	0.0725289	6.02101e-15	ERP
ENSG00000197601	FAR1	0.072432	6.54101e-15	ERP
ENSG00000117139	KDM5B	0.0723121	7.24524e-15	ERP
ENSG00000165689	SDCCAG3	0.0723103	7.2567e-15	ERP
ENSG00000185298	CCDC137	0.0722939	7.35888e-15	ERP
ENSG00000156587	UBE2L6	0.0721295	8.46491e-15	ERP
ENSG00000113119	TMCO6	0.0719999	9.4505e-15	ERP
ENSG00000198478	SH3BGRL2	0.0719769	9.63639e-15	ERP
ENSG00000170881	RNF139	0.0719594	9.78042e-15	ERP
ENSG00000166181	API5	0.0719552	9.8158e-15	ERP
ENSG00000054116	TRAPPC3	0.0719521	9.84148e-15	ERP
ENSG00000109171	SLAIN2	0.0718896	1.03776e-14	ERP
ENSG00000203791	METTL10	0.071878	1.04801e-14	ERP
ENSG00000136813	KIAA0368	0.0718541	1.06941e-14	ERP
ENSG00000074935	TUBE1	0.0717656	1.15268e-14	ERP
ENSG00000128463	EMC4	0.0717498	1.16814e-14	ERP
ENSG00000130733	YIPF2	0.0716428	1.27886e-14	ERP
ENSG00000078061	ARAF	0.0716155	1.30868e-14	ERP
ENSG00000105176	URI1	0.0715674	1.3629e-14	ERP
ENSG00000173517	PEAK1	0.0714895	1.45541e-14	ERP
ENSG00000120656	TAF12	0.0714867	1.45894e-14	ERP
ENSG00000160959	LRRC14	0.071478	1.46967e-14	ERP
ENSG00000110442	COMMD9	0.0714513	1.50305e-14	ERP
ENSG00000197713	RPE	0.0714472	1.50833e-14	ERP
ENSG00000204469	PRRC2A	0.0714085	1.55824e-14	ERP
ENSG00000148690	FRA10AC1	0.0713415	1.64867e-14	ERP
ENSG00000088833	NSFL1C	0.0712782	1.73889e-14	ERP
ENSG00000116957	TBCE	0.071258	1.76862e-14	ERP
ENSG00000108349	CASC3	0.0711889	1.87444e-14	ERP
ENSG00000155254	MARVELD1	0.0711846	1.88111e-14	ERP
ENSG00000133943	C14orf159	0.071125	1.97768e-14	ERP
ENSG00000132128	LRRC41	0.07108	2.05379e-14	ERP
ENSG00000164284	GRPEL2	0.0710713	2.0687e-14	ERP
ENSG00000103351	CLUAP1	0.0710151	2.1686e-14	ERP
ENSG00000100865	CINP	0.0710037	2.18942e-14	ERP
ENSG00000079134	THOC1	0.0709908	2.21304e-14	ERP
ENSG00000125731	SH2D3A	0.0707755	2.64968e-14	ERP
ENSG00000131504	DIAPH1	0.0707746	2.65158e-14	ERP
ENSG00000165752	STK32C	0.0707731	2.65497e-14	ERP
ENSG00000023909	GCLM	0.0707715	2.65847e-14	ERP
ENSG00000111203	ITFG2	0.0707375	2.73512e-14	ERP
ENSG00000065183	WDR3	0.0707095	2.79964e-14	ERP
ENSG00000105063	PPP6R1	0.0705616	3.16687e-14	ERP
ENSG00000065613	SLK	0.0705611	3.16819e-14	ERP
ENSG00000109536	FRG1	0.0704744	3.4054e-14	ERP
ENSG00000187688	TRPV2	0.0704124	3.58533e-14	ERP
ENSG00000127191	TRAF2	0.0703977	3.6293e-14	ERP
ENSG00000204392	LSM2	0.0703724	3.70649e-14	ERP
ENSG00000156239	N6AMT1	0.0703405	3.80584e-14	ERP
ENSG00000100889	PCK2	0.0703177	3.87863e-14	ERP
ENSG00000095261	PSMD5	0.0703098	3.90423e-14	ERP
ENSG00000106392	C1GALT1	0.0703051	3.91942e-14	ERP
ENSG00000139546	TARBP2	0.0702811	3.99803e-14	ERP
ENSG00000168175	MAPK1IP1L	0.0702645	4.05374e-14	ERP
ENSG00000115368	WDR75	0.0702315	4.16607e-14	ERP
ENSG00000153914	SREK1	0.0702233	4.19451e-14	ERP
ENSG00000197006	METTL9	0.0702151	4.22287e-14	ERP
ENSG00000161048	NAPEPLD	0.0702117	4.23499e-14	ERP
ENSG00000103174	NAGPA	0.0700498	4.84221e-14	ERP
ENSG00000075336	TIMM21	0.069909	5.43889e-14	ERP
ENSG00000103404	USP31	0.0698497	5.71175e-14	ERP
ENSG00000116977	LGALS8	0.0697743	6.07773e-14	ERP
ENSG00000162402	USP24	0.0697027	6.44679e-14	ERP
ENSG00000081721	DUSP12	0.0696774	6.58205e-14	ERP
ENSG00000092148	HECTD1	0.0695688	7.19655e-14	ERP
ENSG00000204315	FKBPL	0.0695401	7.36807e-14	ERP
ENSG00000012963	UBR7	0.0695124	7.53732e-14	ERP
ENSG00000148840	PPRC1	0.069453	7.91372e-14	ERP
ENSG00000156875	HIAT1	0.0694485	7.9432e-14	ERP
ENSG00000196961	AP2A1	0.0693631	8.5185e-14	ERP
ENSG00000138399	FASTKD1	0.0693527	8.59111e-14	ERP
ENSG00000090470	PDCD7	0.0693048	8.93454e-14	ERP
ENSG00000134313	KIDINS220	0.0692672	9.21348e-14	ERP
ENSG00000134077	THUMPD3	0.0691263	1.03372e-13	ERP
ENSG00000101624	CEP76	0.0690529	1.09751e-13	ERP
ENSG00000154814	OXNAD1	0.0690252	1.1226e-13	ERP
ENSG00000066557	LRRC40	0.0689858	1.15917e-13	ERP
ENSG00000104312	RIPK2	0.0688487	1.29598e-13	ERP
ENSG00000136485	DCAF7	0.068824	1.32224e-13	ERP
ENSG00000087995	METTL2A	0.0688073	1.34032e-13	ERP
ENSG00000181274	FRAT2	0.0687844	1.36548e-13	ERP
ENSG00000140995	DEF8	0.0687534	1.40022e-13	ERP
ENSG00000182810	DDX28	0.0685809	1.61047e-13	ERP
ENSG00000139233	LLPH	0.0685187	1.69354e-13	ERP
ENSG00000087884	AAMDC	0.0684625	1.77237e-13	ERP
ENSG00000171467	ZNF318	0.0684064	1.85447e-13	ERP
ENSG00000148943	LIN7C	0.0683973	1.86814e-13	ERP
ENSG00000138785	INTS12	0.0683863	1.88485e-13	ERP
ENSG00000162972	C2orf47	0.0683599	1.92543e-13	ERP
ENSG00000140688	C16orf58	0.0683195	1.98921e-13	ERP
ENSG00000146282	RARS2	0.0682127	2.16811e-13	ERP
ENSG00000163635	ATXN7	0.068125	2.32661e-13	ERP
ENSG00000164241	C5orf63	0.0681169	2.34189e-13	ERP
ENSG00000078808	SDF4	0.0680863	2.40027e-13	ERP
ENSG00000247077	PGAM5	0.0679979	2.57695e-13	ERP
ENSG00000164347	GFM2	0.0679923	2.58849e-13	ERP
ENSG00000163002	NUP35	0.067973	2.62885e-13	ERP
ENSG00000065548	ZC3H15	0.0679617	2.6528e-13	ERP
ENSG00000081307	UBA5	0.0679392	2.7012e-13	ERP
ENSG00000075413	MARK3	0.0678445	2.91426e-13	ERP
ENSG00000100350	FOXRED2	0.0678181	2.97644e-13	ERP
ENSG00000137513	NARS2	0.0677938	3.035e-13	ERP
ENSG00000134014	ELP3	0.0677684	3.09735e-13	ERP
ENSG00000181026	AEN	0.0677209	3.21735e-13	ERP
ENSG00000160993	ALKBH4	0.0676868	3.30635e-13	ERP
ENSG00000125351	UPF3B	0.0676537	3.39492e-13	ERP
ENSG00000186523	FAM86B1	0.0676387	3.43584e-13	ERP
ENSG00000143303	RRNAD1	0.0676054	3.52842e-13	ERP
ENSG00000081177	EXD2	0.0675754	3.61384e-13	ERP
ENSG00000164038	SLC9B2	0.0675017	3.83271e-13	ERP
ENSG00000169857	AVEN	0.0674165	4.10207e-13	ERP
ENSG00000134987	WDR36	0.0673297	4.39545e-13	ERP
ENSG00000065526	SPEN	0.0672205	4.79372e-13	ERP
ENSG00000106080	FKBP14	0.0672046	4.85466e-13	ERP
ENSG00000143486	EIF2D	0.0671732	4.97698e-13	ERP
ENSG00000105576	TNPO2	0.0670993	5.27743e-13	ERP
ENSG00000153814	JAZF1	0.0670536	5.47206e-13	ERP
ENSG00000167523	C16orf55	0.0670251	5.5972e-13	ERP
ENSG00000059122	FLYWCH1	0.0669983	5.71724e-13	ERP
ENSG00000175198	PCCA	0.0669145	6.10883e-13	ERP
ENSG00000174231	PRPF8	0.0669056	6.15191e-13	ERP
ENSG00000240344	PPIL3	0.0668948	6.20461e-13	ERP
ENSG00000178605	GTPBP6	0.0668901	6.22779e-13	ERP
ENSG00000204514	ZNF814	0.0668698	6.3283e-13	ERP
ENSG00000101413	RPRD1B	0.0668252	6.55525e-13	ERP
ENSG00000129484	PARP2	0.0667764	6.81269e-13	ERP
ENSG00000164039	BDH2	0.0667578	6.91364e-13	ERP
ENSG00000119878	CRIPT	0.0667023	7.22275e-13	ERP
ENSG00000075975	MKRN2	0.0667002	7.23474e-13	ERP
ENSG00000123178	SPRYD7	0.0666982	7.2459e-13	ERP
ENSG00000101138	CSTF1	0.0666924	7.27927e-13	ERP
ENSG00000164332	UBLCP1	0.0665995	7.8314e-13	ERP
ENSG00000150403	TMCO3	0.0665174	8.35419e-13	ERP
ENSG00000135249	RINT1	0.0665002	8.4673e-13	ERP
ENSG00000171307	ZDHHC16	0.0663934	9.2084e-13	ERP
ENSG00000125485	DDX31	0.0663772	9.32622e-13	ERP
ENSG00000172269	DPAGT1	0.0663651	9.41495e-13	ERP
ENSG00000170242	USP47	0.0663573	9.47249e-13	ERP
ENSG00000182979	MTA1	0.066272	1.01279e-12	ERP
ENSG00000157911	PEX10	0.0662707	1.01378e-12	ERP
ENSG00000071994	PDCD2	0.0661822	1.08652e-12	ERP
ENSG00000119285	HEATR1	0.0661155	1.1446e-12	ERP
ENSG00000185104	FAF1	0.0661031	1.15578e-12	ERP
ENSG00000225828	FAM229A	0.0660169	1.23625e-12	ERP
ENSG00000188603	CLN3	0.0660065	1.2463e-12	ERP
ENSG00000103510	KAT8	0.06598	1.27231e-12	ERP
ENSG00000033011	ALG1	0.0659467	1.30582e-12	ERP
ENSG00000052749	RRP12	0.0659342	1.31861e-12	ERP
ENSG00000169598	DFFB	0.0658975	1.35676e-12	ERP
ENSG00000162980	ARL5A	0.0658932	1.3614e-12	ERP
ENSG00000171566	PLRG1	0.0658885	1.36633e-12	ERP
ENSG00000165526	RPUSD4	0.0657088	1.57122e-12	ERP
ENSG00000162688	AGL	0.065703	1.57841e-12	ERP
ENSG00000110344	UBE4A	0.0656032	1.70543e-12	ERP
ENSG00000144559	TAMM41	0.0655547	1.77081e-12	ERP
ENSG00000082068	WDR70	0.0655472	1.78106e-12	ERP
ENSG00000139597	N4BP2L1	0.0655415	1.78893e-12	ERP
ENSG00000185049	NELFA	0.0655174	1.82266e-12	ERP
ENSG00000177479	ARIH2	0.0654441	1.92914e-12	ERP
ENSG00000129993	CBFA2T3	0.0654395	1.93605e-12	ERP
ENSG00000168936	TMEM129	0.0654274	1.95423e-12	ERP
ENSG00000140332	TLE3	0.0654026	1.99202e-12	ERP
ENSG00000169895	SYAP1	0.0653868	2.01653e-12	ERP
ENSG00000152556	PFKM	0.0653086	2.14212e-12	ERP
ENSG00000067221	STOML1	0.065283	2.18484e-12	ERP
ENSG00000196498	NCOR2	0.0652448	2.25014e-12	ERP
ENSG00000142207	URB1	0.0652285	2.27865e-12	ERP
ENSG00000171295	ZNF440	0.0652104	2.3107e-12	ERP
ENSG00000152242	C18orf25	0.0652043	2.32153e-12	ERP
ENSG00000142082	SIRT3	0.0651928	2.34229e-12	ERP
ENSG00000152382	TADA1	0.0651562	2.40918e-12	ERP
ENSG00000185414	MRPL30	0.0650799	2.55486e-12	ERP
ENSG00000157992	KRTCAP3	0.0650681	2.57833e-12	ERP
ENSG00000007520	TSR3	0.0650003	2.71621e-12	ERP
ENSG00000047315	POLR2B	0.064929	2.86905e-12	ERP
ENSG00000122692	SMU1	0.0649239	2.88045e-12	ERP
ENSG00000198792	TMEM184B	0.0648883	2.9601e-12	ERP
ENSG00000110435	PDHX	0.0648796	2.97999e-12	ERP
ENSG00000133243	BTBD2	0.0648472	3.05503e-12	ERP
ENSG00000166889	PATL1	0.0647914	3.18847e-12	ERP
ENSG00000148444	COMMD3	0.0647675	3.24722e-12	ERP
ENSG00000144048	DUSP11	0.0644778	4.05188e-12	ERP
ENSG00000198862	LTN1	0.0644146	4.2519e-12	ERP
ENSG00000141994	DUS3L	0.0643945	4.31754e-12	ERP
ENSG00000135336	ORC3	0.0643492	4.46908e-12	ERP
ENSG00000019995	ZRANB1	0.0643194	4.5716e-12	ERP
ENSG00000162623	TYW3	0.0642544	4.80316e-12	ERP
ENSG00000118217	ATF6	0.0642374	4.86546e-12	ERP
ENSG00000152270	PDE3B	0.0642329	4.88214e-12	ERP
ENSG00000127463	EMC1	0.0642322	4.88489e-12	ERP
ENSG00000164346	NSA2	0.0640562	5.58266e-12	ERP
ENSG00000163374	YY1AP1	0.064002	5.8167e-12	ERP
ENSG00000163904	SENP2	0.0639795	5.91657e-12	ERP
ENSG00000176490	DIRAS1	0.0639761	5.93167e-12	ERP
ENSG00000141425	RPRD1A	0.0639049	6.26003e-12	ERP
ENSG00000114388	NPRL2	0.0639016	6.27554e-12	ERP
ENSG00000130640	TUBGCP2	0.0638813	6.37267e-12	ERP
ENSG00000149182	ARFGAP2	0.0637772	6.89354e-12	ERP
ENSG00000130244	FAM98C	0.0637001	7.30649e-12	ERP
ENSG00000134717	BTF3L4	0.0636092	7.82398e-12	ERP
ENSG00000072756	TRNT1	0.0635538	8.15663e-12	ERP
ENSG00000104412	EMC2	0.0635533	8.16e-12	ERP
ENSG00000119596	YLPM1	0.0635083	8.44067e-12	ERP
ENSG00000186918	ZNF395	0.0634799	8.62276e-12	ERP
ENSG00000224051	GLTPD1	0.0634412	8.87682e-12	ERP
ENSG00000213281	NRAS	0.0634	9.15572e-12	ERP
ENSG00000101391	CDK5RAP1	0.0633875	9.24181e-12	ERP
ENSG00000138434	SSFA2	0.0633685	9.37439e-12	ERP
ENSG00000158483	FAM86C1	0.0633362	9.60398e-12	ERP
ENSG00000170322	NFRKB	0.06331	9.79426e-12	ERP
[truncated: 9,200 more rows]

## Sheet: Cluster Centroids
UID	UID	row_clusters-flat	pre-B	pre-PC	CLP	pre-B cycling	Lymphoid UNK	pre-T	MDP-1	MDP-2	LMPP	HSC	HSC-cycle	MultiLin	Gran	MKP	MEP	ERP-Early	ERP	Eo/B/Mast
column_clusters-flat	column_clusters-flat		1	2	3	4	5	6	7	8	9	10	11	12	13	14	15	16	17	18
YPEL5	ENSG00000119801	1	2.13954	1.59826	1.00601	0.947378	0.593448	0.53585	1.21262	1.01347	1.20292	1.03704	0.890545	0.667517	0.474197	0.550207	0.69627	0.640188	0.537257	0.513404
BMP3	ENSG00000152785	1	0.296813	0	0	0.000946035	0	0	0	0	0	0.00157711	0	0.000308438	0	0.0011798	0.00258316	0	0.000483318	0
PCGF5	ENSG00000180628	1	1.16327	0.346815	0.329807	0.407282	0.520318	0.299643	0.456284	0.310743	0.27099	0.183427	0.213071	0.244306	0.185009	0.328352	0.203083	0.297526	0.427102	0.248041
HLA-E	ENSG00000204592	1	3.19337	2.68762	1.53019	1.64122	1.27214	2.58234	1.91192	1.37684	1.63558	2.32512	1.67107	1.42548	0.925649	1.65137	1.70184	1.39907	0.902304	1.33075
BLK	ENSG00000136573	1	0.619185	0.201421	0.14398	0.197298	0.496336	0.0376775	0.0716812	0.00570575	0.0147501	0.00582406	0.00242829	0.00402738	0.00388935	0.00689442	0.00205275	0.00428636	0.00339321	0.0155883
WASF1	ENSG00000112290	1	0.890258	0.146185	0.158989	0.194528	0.155575	0	0.323082	0.209318	0.0599464	0.107637	0.172235	0.195489	0.112437	0.21232	0.205247	0.0767586	0.0337164	0.00690809
CDKN2D	ENSG00000129355	1	1.39671	0.572512	0.186459	0.316228	0.486696	0.581771	1.62865	0.529415	0.586929	0.102403	0.0780763	0.107435	0.0646122	1.28243	0.254758	0.170253	0.126462	0.0272959
HLA-B	ENSG00000234745	1	4.78188	4.35078	2.78664	3.27712	2.59288	4.46906	4.54467	3.60768	3.63361	3.05488	2.85401	3.19074	2.86031	3.17376	2.86081	2.75847	2.51835	2.62069
UCP2	ENSG00000175567	1	2.12871	1.11267	0.544065	0.955037	1.01805	1.51801	1.77699	1.04666	0.663986	0.477759	0.537248	0.577917	0.404177	0.751962	0.754538	0.9498	0.796471	0.5763
LIMD2	ENSG00000136490	1	2.73189	1.82062	0.82082	1.07186	1.1669	2.30472	0.57374	1.03408	1.07111	1.12144	1.02937	0.954964	0.583585	1.11234	1.31651	1.5098	1.38527	1.18476
DTX1	ENSG00000135144	1	0.561583	0.135757	0.0107658	0.0560172	0.0045104	0.00556222	0	0	0	0.00062644	0	0.00155006	0	0.000617387	0	0	0.00115021	0
CCDC69	ENSG00000198624	1	1.48724	0.412116	0.321479	0.33576	0.981786	0.472656	0.964187	0.384439	0.533213	0.200109	0.162025	0.114719	0.0615789	0.214487	0.315663	0.595634	0.546367	0.250677
P2RX5	ENSG00000083454	1	0.87776	0.181801	0.13899	0.094988	0.0948147	0.225302	0.00534266	0.0182926	0.018333	0.0220842	0.0278566	0.0491724	0.0143933	0.0243409	0.0551762	0.23664	0.282366	0.131537
LDLRAD4	ENSG00000168675	1	1.3744	0.665341	0.611838	0.478459	0.687015	0.108368	0.899947	0.561363	0.592874	0.0586991	0.0756361	0.135176	0.0614935	0.215681	0.0992953	0.101563	0.113578	0.0250679
LAMP5	ENSG00000125869	1	0.499742	0.0119051	0	0.004435	0.017272	0	0.142219	0.0248016	0.0092476	0.00200192	0.00222596	0.00321377	0.00384095	0.081676	0.00505417	0.00158759	0.0014633	0
AEBP1	ENSG00000106624	1	0.901975	0.277097	0.156289	0.167983	0.55226	0.0246192	0.107107	0.022902	0.0400267	0.0491714	0.0625483	0.0667293	0.0544764	0.0449257	0.0192101	0.0247677	0.0189871	0.141393
ABHD15	ENSG00000168792	1	0.852564	0.190009	0.0637529	0.0760813	0.212777	0.0496919	0.289843	0.109029	0.0885092	0.0264732	0.039959	0.0537623	0.05846	0.0228604	0.0277591	0.0297904	0.018833	0.030169
C7orf50	ENSG00000146540	1	1.43365	0.198777	0.18615	0.20076	0.476607	0.576689	0.18235	0.314109	0.198505	0.245406	0.302058	0.307115	0.289533	0.456693	0.326801	0.262301	0.395056	0.299836
HRK	ENSG00000135116	1	0.700033	0.0759308	0.175324	0.191732	0.0843188	0	0.00408636	0	0.0043185	0.00193216	0	0.000563454	0.00399853	0.0011436	0	0	0.0036709	0
ACSM3	ENSG00000005187	1	1.47925	0.0356218	0.0563526	0.0356742	0.0230202	0.0240939	0.00889625	0.0158615	0.0320876	0.357221	0.195624	0.185416	0.134504	0.0643407	0.219576	0.746253	0.683803	0.375762
CCDC112	ENSG00000164221	1	1.24012	0.180593	0.115521	0.0957467	0.0864253	0.0632585	0.31474	0.195714	0.0858357	0.097575	0.116274	0.10889	0.0799277	0.0925024	0.121923	0.357768	0.52198	0.0910209
STIM2	ENSG00000109689	1	1.20103	0.173998	0.0704073	0.14824	0.480269	0.184211	0.215297	0.158895	0.142273	0.140674	0.140024	0.115672	0.0929988	0.174871	0.146676	0.134725	0.116688	0.0290406
NSMCE1	ENSG00000169189	1	2.22542	0.553044	0.551231	0.464259	0.615382	0.837462	0.5481	0.600465	0.501584	0.523132	0.606485	0.632415	0.46751	0.72682	0.730918	0.668162	0.77337	0.441165
APBB2	ENSG00000163697	1	0.623128	0.00202772	0	0.00209689	0.0314126	0	0.00446847	0.00592421	0.00182103	0.00878286	0	0.00552128	0.0204292	0	0.00258316	0	0.0012197	0
AFF3	ENSG00000144218	1	1.37506	0.305747	0.163947	0.211616	0.57701	0.0593541	0.465648	0.575216	0.423264	0.0846473	0.103294	0.127936	0.0786188	0.0379541	0.0320913	0.0965097	0.0722667	0.00809548
BACH2	ENSG00000112182	1	1.31894	0.538937	0.0541498	0.364534	0.2401	0.0820868	0.0573258	0.0567907	0.0407292	0.0266047	0.0176847	0.0321846	0.0188681	0.0176246	0.0254217	0.0399736	0.0237215	0.0103088
PCDH9	ENSG00000184226	1	1.71194	0.232115	0.0869931	0.174136	0.302854	0	0.124276	0.0124116	0.175202	0.495184	0.315461	0.0823954	0.00962496	0.223158	0.598632	0.108016	0.0283352	0.103199
CDC25B	ENSG00000101224	1	1.33284	0.0357977	0.0762406	0.202368	0.27283	0.950962	0.260353	0.164472	0.133321	0.0374294	0.0834369	0.138758	0.0652991	0.171218	0.118076	0.0775056	0.0827756	0.0476698
CDHR3	ENSG00000128536	1	0.785327	0.00528739	0	0.00919124	0.0164346	0.00711701	0	0.00359185	0	0.0012092	0	0.000430558	0	0	0	0	0	0
C16orf74	ENSG00000154102	1	1.37562	0.019222	0.0152941	0.0144854	0.288054	0.0461554	0.0611345	0.121507	0.0653608	0.0351306	0.0821692	0.240936	0.342158	0.00849805	0.0157955	0.0131717	0.0196231	0.0597546
BCL7A	ENSG00000110987	1	2.24914	0.645443	0.452639	0.51296	0.917898	0.0674733	0.64799	0.472373	0.420595	0.291497	0.293733	0.301063	0.14522	0.227179	0.324393	0.336781	0.403642	0.202621
RUBCNL	ENSG00000102445	1	1.33111	0.251238	0.0170024	0.0734185	0.122006	0.0163902	0.370039	0.143568	0.0138163	0.00407822	0.0025833	0.00951357	0.0055316	0.000617387	0.00446959	0.00677229	0.0110525	0
HCK	ENSG00000101336	1	1.05025	0.0028653	0	0.0061083	0.00795461	0.0183742	0.0731984	0.120026	0.0295989	0.00470363	0.0108575	0.0306343	0.0357207	0.00636564	0.00366272	0.00185132	0.00321414	0
NCF1	ENSG00000158517	1	1.82276	0.316262	0.159957	0.176485	0.320492	0.121073	0.815776	0.322317	0.416372	0.0786677	0.0446848	0.0303745	0.0300053	0.0404361	0.064836	0.0338856	0.0321019	0.204614
CCDC191	ENSG00000163617	1	1.32487	0.0343648	0.0404706	0.0247146	0.0399824	0.00532369	0.0437197	0.0189173	0.0262523	0.0229036	0.0382041	0.0304967	0.0217316	0.0179801	0.0283576	0.0247727	0.0311052	0.00650542
IGLL5	ENSG00000254709	1	1.28857	0.0142939	0	0.00828054	0.0994307	0.0460708	0.0120126	0.0064905	0.00113165	0.00438732	0.00975258	0.00478418	0.00469467	0.00519761	0.00422759	0.00417659	0.00214336	0
FAM129C	ENSG00000167483	1	2.01611	0.361763	0.659971	0.310271	0.467551	0.0471313	1.30003	0.586624	0.345476	0.00866859	0.00158389	0.00718503	0.00792279	0.00639085	0.00424625	0.00692502	0.00991797	0.0149223
FCRLA	ENSG00000132185	1	1.3045	0.0136166	0	0.00463548	0.256921	0.010137	0.478695	0.0690067	0.00710336	0.00263107	0.00471446	0.00224359	0.000892926	0.00860218	0.00400063	0.00290808	0.00524377	0
CFAP73	ENSG00000186710	1	1.58655	0.0221854	0.00678386	0.0322106	0.0240673	0.0254062	0.00408636	0	0	0.0013952	0.004524	0.001709	0.00146137	0.00282318	0.00164443	0	0.00353201	0
IRF4	ENSG00000137265	1	1.76912	0.102058	0.0325311	0.133193	0.246742	0.267763	0.242489	0.0248004	0.02351	0.00159083	0.00205227	0.00374287	0.00583902	0.00630416	0.00748452	0.00278041	0.00372068	0.00749613
TCL1A	ENSG00000100721	1	4.8135	0.0661507	0.00618297	0.0573809	1.41987	0.0337084	0.160503	0.0100599	0.0179842	0.00785838	0.0167578	0.00991607	0.0107483	0.00959916	0.00756949	0.00696969	0.0203034	0.00738959
CSRNP1	ENSG00000144655	1	0.291516	0.891869	0.587598	0.549034	0.289263	0.241876	0.131711	0.126501	0.226636	0.216793	0.154216	0.121875	0.0782961	0.115819	0.124319	0.128549	0.122377	0.126952
TLE4	ENSG00000106829	1	0.964467	1.47807	1.03024	1.13731	0.521949	0.209381	0.357073	0.401934	0.408703	0.473132	0.359938	0.426474	0.443907	0.165987	0.261827	0.282603	0.189509	0.515908
CLEC14A	ENSG00000176435	1	0	0.354996	0.150335	0.149454	0.0156845	0	0	0	0.016089	0.00569533	0	0.00156732	0.00184871	0	0.00143721	0	0	0
GABPB1	ENSG00000104064	1	1.4745	1.91717	1.01188	1.23476	0.809974	0.536272	0.669657	0.623161	0.861256	0.812893	0.838577	0.746755	0.420374	0.674893	0.823755	0.854095	0.659571	0.686104
HLA-DQB1	ENSG00000179344	1	1.84856	2.06044	0.884338	1.1051	1.22329	1.35852	1.40833	1.3614	0.991054	1.01499	0.689974	0.746134	0.544805	0.078747	0.349072	0.286246	0.233148	0.0987093
S1PR4	ENSG00000125910	1	1.24233	1.31079	0.678621	0.872845	0.532329	0.674325	0.113245	0.182643	0.160658	0.20254	0.18497	0.226761	0.168428	0.112077	0.17007	0.196133	0.292562	0.142947
TP53INP1	ENSG00000164938	1	0.122125	0.705755	0.421587	0.460715	0.0785466	0.00283398	0.0160674	0.021512	0.0460093	0.0550452	0.0190385	0.0223677	0.0307724	0.0449662	0.0406254	0.149353	0.133576	0.197724
LHPP	ENSG00000107902	2	0.878398	0.924216	0.0527842	0.203664	0.0894694	0.0622413	0.052991	0.0973812	0.0747676	0.0465941	0.078095	0.113413	0.0865506	0.0658945	0.0700674	0.100505	0.218749	0.080915
MAP1LC3B	ENSG00000140941	2	1.39616	1.80108	0.755848	1.0257	0.96976	0.998328	0.798368	0.506026	0.662642	0.492259	0.570374	0.574687	0.329214	0.589328	0.606309	0.598523	0.741672	0.702781
BTG2	ENSG00000159388	2	1.01496	1.35284	0.346112	0.637316	0.809386	0.23514	0.337095	0.27958	0.321442	0.442187	0.339683	0.231614	0.0944197	0.0884073	0.208748	0.104885	0.0626547	0.266385
RAG2	ENSG00000175097	2	0.710679	0.780975	0.324337	0.369753	0.0504511	0	0.00408636	0	0.0179099	0	0	0.00138653	0	0	0	0.0011709	0	0
BTG1	ENSG00000133639	2	4.53365	3.16441	1.6049	2.08086	2.31133	1.9391	1.41223	0.971407	1.17913	1.24492	1.12879	1.059	0.920181	0.733903	1.11539	0.981837	0.771807	1.55229
RAG1	ENSG00000166349	2	0.178704	0.524816	0.205055	0.198601	0.00365535	0	0	0.00408093	0.0105111	0.00245572	0.0023861	0.00289718	0.00199234	0.00946708	0.00932286	0.00282543	0.00375316	0.00807199
HLA-A	ENSG00000206503	2	3.86565	4.3535	2.53799	3.06341	2.24697	4.52647	3.21121	2.99762	3.39089	3.10794	2.94858	3.294	2.96303	2.89427	2.84905	2.66317	2.20091	2.84236
SH2D4B	ENSG00000178217	2	0.0212554	0.338487	0.00755951	0.0538504	0.00597238	0	0	0	0	0	0.00239635	0.000327344	0	0	0	0	0	0
NEIL1	ENSG00000140398	2	1.13988	0.980875	0.297887	0.196519	0.272745	0.0111495	0.00534266	0.00409954	0.0229019	0.0449129	0.0096631	0.00336631	0.00644697	0.0120683	0.00961594	0.00679715	0.00747711	0
GNG7	ENSG00000176533	2	0.944911	1.25135	0.427252	0.802502	0.64581	0.0783996	0.639234	0.449575	0.217081	0.166848	0.185306	0.178842	0.14105	0.133018	0.150781	0.113044	0.0817861	0.0713667
QRSL1	ENSG00000130348	2	1.07365	1.23731	0.260219	0.681269	0.625088	0.257774	0.121905	0.255493	0.154507	0.109709	0.141534	0.17048	0.10721	0.131517	0.12926	0.18883	0.205829	0.129295
TMEM243	ENSG00000135185	2	1.85024	1.65351	0.53974	1.07473	1.05317	0.574696	0.419606	0.336851	0.292249	0.285754	0.313031	0.27789	0.177811	0.0622227	0.147968	0.203899	0.160507	0.180682
CMTM8	ENSG00000170293	2	1.00975	1.29633	0.232934	0.918495	0.960793	0.00413064	0.0301387	0.021887	0.0420879	0.109066	0.0947128	0.0708783	0.0218666	0.0772172	0.0941397	0.0328871	0.0193705	0.00690809
SIAH2	ENSG00000181788	2	0.420234	1.44828	0.588846	0.865819	0.522788	0.327901	0.41854	0.379417	0.458596	0.200321	0.252618	0.304706	0.280816	0.498509	0.391729	0.415156	0.47362	0.29103
HLA-DPB1	ENSG00000223865	2	3.26366	3.79444	2.44531	2.51701	1.94524	2.08366	3.22774	3.0603	2.51782	2.37746	2.1294	2.13268	1.42398	0.369818	1.32193	1.27728	0.781658	0.826976
ISG20	ENSG00000172183	2	1.18271	1.33294	0.474961	0.738341	0.3584	1.16136	0.082424	0.0508443	0.10602	0.109027	0.0838286	0.0775406	0.0519792	0.0323509	0.0254988	0.0300483	0.0323684	0.138587
CD74	ENSG00000019582	2	5.63924	5.97407	4.63126	4.83772	4.22279	3.73672	5.76498	5.29446	4.69886	4.07699	3.73768	3.71178	2.6512	1.01464	2.47005	2.54451	2.04484	1.67734
DUSP26	ENSG00000133878	2	0.00660491	0.433474	0.00528821	0.0503754	0.000778478	0	0	0.00435551	0	0	0	0	0	0.00179959	0.00223064	0	0	0
FHIT	ENSG00000189283	2	0.291268	1.53411	0.7814	1.04312	0.156965	0.0864693	0.200478	0.246431	0.332098	0.270332	0.315856	0.315639	0.170418	0.234017	0.286449	0.379753	0.440695	0.238758
MME	ENSG00000196549	2	0.989342	1.27136	0.66317	0.700539	0.57118	0	0.0338988	0.00210329	0.206541	0.00459747	0	0.00255585	0.00280641	0.000889652	0	0	0.0035565	0
MZB1	ENSG00000170476	2	2.31077	2.6861	1.55399	1.71958	1.26941	0.346547	1.98054	0.833922	1.58171	0.403627	0.838991	0.797263	0.471764	0.028621	0.0477094	0.0231516	0.0285688	0.334118
CALHM6	ENSG00000188820	2	0.792462	2.00413	0.704438	1.14541	0.60489	0.0467307	0.144716	0.308589	0.433082	0.627174	0.735713	0.756428	0.441138	0.201264	0.265939	0.304109	0.263087	0.326203
HLA-DRA	ENSG00000204287	2	5.45663	5.69823	4.10362	4.43529	3.95569	2.64637	4.85582	4.50766	3.91832	3.42291	3.1058	3.15669	2.33821	0.559999	2.4465	2.39871	1.82036	1.37066
GNG11	ENSG00000127920	2	0.0841132	1.17142	0.199019	0.400471	0.0421466	0	0.0578895	0.0507274	0.17413	0.217458	0.178015	0.105849	0.0178049	0.757524	0.150568	0.0232122	0.00176802	0
MLXIP	ENSG00000175727	2	0.98969	1.76739	0.644853	0.851187	0.348039	0.0501133	0.433053	0.436551	0.438562	0.263513	0.307968	0.345107	0.240153	0.24692	0.306119	0.26592	0.2846	0.229387
HPS4	ENSG00000100099	2	0.265142	1.72723	0.767382	1.10707	0.590023	0.231203	0.280041	0.346651	0.338152	0.276882	0.303045	0.343737	0.167411	0.431571	0.371471	0.410893	0.499576	0.350432
SMIM3	ENSG00000256235	2	0.231098	1.74124	0.465704	0.716518	0.116106	0.0408913	0.390844	0.338579	0.410853	0.432348	0.461986	0.534085	0.282948	0.39799	0.290437	0.127849	0.0704874	0.387088
MT1X	ENSG00000187193	2	0.41572	1.69464	0.233716	0.576882	0.502441	0.990048	0.148135	0.344921	0.183896	0.11038	0.089994	0.158731	0.30532	0.359362	0.32743	0.293915	0.422451	0.261463
C10orf10	ENSG00000165507	2	0.0335247	0.938271	0.00861018	0.149438	0.0109014	0	0	0.00350427	0.0189001	0.039237	0.0320644	0.0178102	0.00445591	0.0223685	0.00145215	0.00109504	0.00264774	0
ARPP21	ENSG00000172995	2	0.916406	1.568	0.149108	0.470483	0.459444	0	0.0186753	0	0.0157728	0.00106563	0.00262494	0.000863707	0	0.00903997	0.00164443	0.00601138	0.00265692	0
HMHB1	ENSG00000158497	2	0.118494	1.27382	0.155197	0.282585	0.151494	0.0203878	0.0234647	0.00438463	0.0239399	0.00126644	0.00632467	0.00641598	0.00448868	0	0.00258316	0	0	0
CD9	ENSG00000010278	2	2.05512	3.25635	0.167956	0.964518	0.95549	0.0196416	0.0218705	0.00615234	0.0436142	0.134926	0.123522	0.0887402	0.0168633	1.74311	0.233871	0.0433359	0.0209212	0.0397793
UBASH3B	ENSG00000154127	2	0.149326	0.125146	0.393095	0.374191	0.386418	0.0725222	0.0357796	0.0707746	0.136514	0.033396	0.0239635	0.0581504	0.0340673	0.269471	0.0217419	0.0107331	0.00289147	0
PSME1	ENSG00000092010	2	1.99952	2.24338	3.00492	2.84697	2.62587	2.93995	2.54739	2.35542	2.55054	2.18266	2.40363	2.45219	1.83948	2.08561	2.16283	2.01425	2.10052	1.60405
ITGA4	ENSG00000115232	2	0.357121	0.545109	1.18742	0.649271	0.29981	0.56511	0.238117	0.433301	1.04055	0.550731	0.583812	0.687956	0.396756	0.263736	0.640229	0.669343	0.514825	1.01312
AOX1	ENSG00000138356	2	0.00700773	0	0.0986066	0.0528254	0.0520481	0	0	0	0.0183658	0.0013432	0.0027134	0.00164183	0.00349999	0	0	0	0	0
SLC43A2	ENSG00000167703	2	0.375909	0.131324	0.466832	0.158409	0.238728	0.00861463	0.140987	0.128972	0.380153	0.0978212	0.0801517	0.0675526	0.0161953	0.0170123	0.0493464	0.0516292	0.046886	0.03963
PSMA6	ENSG00000100902	2	0.162303	0.433341	0.773993	0.703388	0.506212	0.287697	0.429668	0.332423	0.46219	0.154909	0.24643	0.283827	0.170481	0.385816	0.196751	0.210018	0.238185	0.112118
ABCG2	ENSG00000118777	2	0.00573439	0.122805	0.223077	0.104824	0.0223362	0.0143199	0.141134	0.0341833	0.0723357	0.00627772	0.00812781	0.0073905	0.00165812	0.00743858	0.00502012	0.0247959	0.0308269	0.00928286
LY9	ENSG00000122224	2	0.0287785	0.011675	0.16235	0.0652132	0.0261996	0.0970072	0.10497	0.0600655	0.0762957	0.00889316	0.0023861	0.00595458	0.0150605	0.0040836	0.00761528	0.00258523	0.00514743	0
LRRC26	ENSG00000184709	2	0.0719406	0.091083	0.318313	0.0961765	0.126949	0.00913479	0.29722	0.0896882	0.241887	0.0229111	0.08275	0.0701419	0.00578712	0.000488599	0.00212504	0.00179631	0.00173199	0
CD200	ENSG00000091972	2	0.0884875	0.0934648	0.359971	0.227186	0.0673551	0	0.0471646	0.126233	0.194126	0.0903251	0.113724	0.090493	0.0217971	0.0027698	0.0236286	0.00295372	0.00166524	0.00738959
ATP1A3	ENSG00000105409	2	0.0139464	0.0572848	0.217862	0.133449	0.170563	0.0133068	0.013552	0.0187054	0.0368556	0.0104467	0.0220193	0.0325986	0.00578452	0.0036762	0.0161439	0.00472067	0.0035666	0.00792268
BAHCC1	ENSG00000266074	2	0.215837	0.253203	0.519509	0.301353	0.216545	0	0.341293	0.349754	0.265524	0.0285584	0.0393001	0.119432	0.159577	0.0145832	0.0253817	0.00720494	0.00706449	0.0259243
H2AFY	ENSG00000113648	2	0.905798	1.90708	3.42434	3.24163	2.77885	1.89787	3.16004	3.09366	2.8896	2.68419	2.96077	2.86503	1.87428	2.60232	2.91085	2.11138	1.80655	1.8244
NRXN2	ENSG00000110076	2	0.0525723	0.0654136	0.248341	0.0886565	0.0170284	0.00283398	0.030976	0.101411	0.081008	0.00478975	0.0219932	0.0268314	0.0334376	0.00631904	0.00158983	0.00231175	0.00133492	0.00789276
B3GNT2	ENSG00000170340	2	0.0920047	0.311539	0.916678	0.510055	0.276325	0.186765	0.284018	0.427163	0.394565	0.266903	0.220709	0.256319	0.204208	0.50481	0.517588	0.512644	0.492326	0.177935
SMAGP	ENSG00000170545	2	0.124627	0.0671252	0.45562	0.145736	0.102927	0.0614714	0.0701725	0.064559	0.141765	0.102895	0.114366	0.109554	0.0345142	0.0473236	0.0925823	0.13173	0.142696	0.0128995
KLF6	ENSG00000067082	2	0.594559	1.31493	2.05417	1.29579	0.42586	0.843776	1.84714	1.38518	1.66888	1.1101	1.00138	1.06753	1.24628	0.401236	0.688704	0.578047	0.451072	1.05322
SCN3A	ENSG00000153253	2	0.00661842	0.028755	0.156627	0.0722802	0.00248032	0	0.019355	0.0127008	0.042766	0.00371603	0	0.000302783	0	0.0034933	0	0	0.000662511	0
GSDME	ENSG00000105928	2	0.108036	0.00852275	0.208621	0.0510772	0.00983492	0	0	0	0.0670751	0	0	0.00061603	0.00193026	0	0.000901613	0	0.00102465	0
MSI2	ENSG00000153944	2	1.29242	1.12048	1.95598	1.48698	1.34713	0.149261	0.443382	0.54572	1.23596	1.32573	1.39479	1.11791	0.451676	0.437819	0.884885	0.742661	0.487557	0.762297
FBXW7	ENSG00000109670	2	0.114439	0.148237	0.521017	0.375688	0.160722	0.101155	0.15318	0.118143	0.102309	0.0558399	0.055447	0.0875641	0.0730041	0.0615549	0.0645712	0.0903005	0.0908185	0.0920014
ENAM	ENSG00000132464	2	0	0.0162051	0.157361	0.0322356	0.0119118	0.00458687	0.0315002	0.00609474	0.0963977	0.000720608	0	0	0	0	0	0	0	0
RGL4	ENSG00000159496	2	0.0233902	0.0605736	0.682145	0.32468	0.22408	0.381993	0.04619	0.0621886	0.275566	0.243609	0.262873	0.27798	0.273793	0.0077759	0.0294188	0.0188532	0.00627066	0.0255617
GGT5	ENSG00000099998	2	0	0.0361741	0.146888	0.0271421	0	0	0	0	0.0103592	0.00116453	0.0018362	0.00393011	0.00516112	0.00166656	0	0.000616972	0	0
SH3KBP1	ENSG00000147010	2	0.482421	0.616772	1.32177	0.815766	0.594238	1.19792	1.29691	1.03331	0.966443	0.362372	0.403332	0.478842	0.403232	0.278556	0.404987	0.371115	0.307489	0.33559
LAIR1	ENSG00000167613	3	0.333065	0.52131	1.14709	0.649505	0.155614	0.0834685	0.840074	0.641651	0.724282	0.365464	0.342344	0.414991	0.446242	0.0393989	0.207516	0.120345	0.0413815	0.243011
PMAIP1	ENSG00000141682	3	0.605632	0.8962	1.61797	1.19136	0.750893	0.676407	0.883197	0.575508	0.861935	0.397277	0.580871	0.68082	0.449985	0.320095	0.261066	0.239289	0.214706	0.353472
BCL11A	ENSG00000119866	3	0.362701	1.29965	1.90224	1.45797	0.608317	0.0130906	1.318	1.02823	1.26017	0.874056	0.921728	0.825676	0.564464	0.185827	0.447746	0.463604	0.411349	0.231589
UMODL1	ENSG00000177398	3	0.0746813	0.0632046	0.407286	0.105629	0.0114345	0	0.0363966	0.0690315	0.21179	0.002993	0.00599027	0.0120947	0.00333152	0	0.00345484	0.00282219	0.0135564	0
CD99	ENSG00000002586	3	0.43528	3.03243	3.36058	2.4148	0.981232	2.4712	2.01018	1.46079	2.35185	1.31967	1.6071	1.79203	1.0743	0.657273	0.767472	0.920397	1.2631	1.03155
IL7R	ENSG00000168685	3	0.355613	0.11921	0.846381	0.390899	0.585052	0.116849	0.0727476	0.0702144	0.284199	0.0320761	0.0170966	0.0205777	0.037321	0.0335352	0.0290001	0.0272318	0.0243356	0.0156158
PPIA	ENSG00000196262	3	2.73115	3.04843	3.76461	4.16684	4.29125	4.43086	4.12576	3.82163	3.30886	2.57891	3.3337	3.60591	3.49248	3.90095	3.50474	3.52342	3.81326	3.14456
SNX2	ENSG00000205302	3	0.755107	1.55897	0.571988	1.37519	0.904096	0.522373	0.507903	0.694969	0.537442	0.497217	0.530997	0.662509	0.438543	0.599623	0.611085	0.523068	0.520687	0.344049
TSPAN14	ENSG00000108219	3	0.199285	0.745932	0.381264	0.629271	0.238706	0.405168	0.0590588	0.0824013	0.107736	0.0485117	0.0692168	0.06818	0.0719324	0.155008	0.129126	0.115513	0.175282	0.0576529
PIM3	ENSG00000198355	3	0.391525	0.591575	0.875925	0.893337	0.917617	0.370695	0.430103	0.318432	0.40922	0.274719	0.206288	0.26879	0.19908	0.174529	0.141877	0.0883295	0.133815	0.0542818
TOP2B	ENSG00000077097	3	0.686032	1.82716	0.95698	1.4603	0.945235	0.236163	0.58649	0.506	0.545037	0.328891	0.463096	0.547707	0.662285	0.628266	0.505086	0.642897	0.612542	0.591268
DCK	ENSG00000156136	3	0.279573	0.997944	1.0558	1.25719	0.94204	0.957412	1.13536	0.704255	0.845152	0.404259	0.517123	0.559783	0.215469	0.603468	0.555516	0.519626	0.577064	0.236421
PPP1R18	ENSG00000146112	3	0.384182	0.953491	0.790059	1.05025	0.507825	1.13141	0.792679	0.8344	0.856476	0.375705	0.40302	0.339393	0.123933	0.17674	0.362671	0.192537	0.106154	0.215882
NASP	ENSG00000132780	3	0.55436	0.88857	1.58182	2.2983	2.41111	2.23946	2.1249	1.96195	1.45374	0.684627	1.6992	1.77408	1.20062	1.76929	1.61741	1.39661	1.68527	1.19857
POU2AF1	ENSG00000110777	3	0.909075	0.717295	0.346381	0.678671	0.435562	0.178998	0.00673861	0	0	0.00372942	0.00557134	0.00536805	0.00459173	0.00392807	0.00440904	0.00275086	0.00490753	0
C5orf56	ENSG00000197536	3	0.0767114	1.06871	1.12252	0.80946	0.106954	0.391508	0.154673	0.192971	0.444815	0.167294	0.15144	0.151289	0.0551503	0.0701557	0.0953876	0.0616668	0.0608605	0.0740409
HNRNPA2B1	ENSG00000122566	3	2.62203	2.40416	2.84334	3.72495	3.87385	3.94082	4.00689	3.24829	2.91401	2.10393	2.79843	3.09123	2.45509	3.50359	3.13533	2.79382	2.99519	2.45336
AKAP12	ENSG00000131016	3	0.691873	2.04708	0.0690515	0.989479	0.408865	0	0.00571304	0	0	0.000883306	0.00733924	0.00129159	0.00169304	0.00352315	0.00209973	0.00533604	0.000658736	0.0416825
AGPS	ENSG00000018510	3	0.0739895	0.164209	1.06238	0.723662	0.437695	0.332239	0.121783	0.200025	0.237839	0.167656	0.234298	0.248788	0.171096	0.27795	0.278354	0.192689	0.206414	0.125761
TYMS	ENSG00000176890	3	0.124792	0.122389	0.857718	2.20238	2.35052	2.6103	2.67514	1.69452	1.04588	0.122074	1.53524	1.54107	0.966561	2.3597	1.49009	1.04802	1.51638	1.02488
PSMB9	ENSG00000240065	3	0.98535	1.42754	1.4564	1.74815	1.42401	2.74149	1.48198	1.17944	1.07799	0.633607	0.898011	1.02973	0.704193	0.791303	0.646898	0.33099	0.141402	0.6304
TCF4	ENSG00000196628	3	1.32907	1.7984	1.60744	1.62625	0.580012	0.100375	1.89384	1.19975	1.15872	0.495163	0.53812	0.540539	0.328363	0.13331	0.2597	0.334916	0.281503	0.168495
SEPT9	ENSG00000184640	3	1.086	1.28526	1.02349	1.30565	1.11637	1.43592	1.19667	0.875159	0.689336	0.269242	0.316272	0.319019	0.183132	0.0797855	0.172071	0.230767	0.192238	0.188641
RCSD1	ENSG00000198771	3	3.11526	2.83428	1.7349	2.11842	1.60065	0.896552	0.494685	0.662959	0.754172	0.701677	0.694159	0.624474	0.289244	0.0243293	0.193792	0.177213	0.0795852	0.262654
MEF2C	ENSG00000081189	3	0.360352	1.46877	1.36813	1.67515	0.67436	0.139306	1.32328	1.21167	1.17149	0.6392	0.570789	0.517486	0.209731	1.66301	0.932912	0.815739	0.680888	0.0185636
LCN6	ENSG00000267206	3	0.0241879	1.32759	0.410036	0.72018	0.165144	0	0	0	0.0135043	0.00074538	0	0.000772546	0.000823351	0.00866989	0	0	0	0
IGLL1	ENSG00000128322	3	3.59042	5.13687	4.25499	4.2699	4.52047	0.0263631	4.21547	2.88722	3.09487	0.486231	1.36955	3.12695	2.81881	0.0278554	0.1406	0.420432	0.847539	0.732455
CMTM7	ENSG00000153551	3	1.79483	1.95765	0.91961	1.58093	0.954766	0.614217	0.34409	0.417969	0.560225	0.308262	0.395402	0.441747	0.342315	0.264079	0.306773	0.204073	0.142589	0.262653
LAPTM5	ENSG00000162511	3	4.16275	4.55535	1.92258	3.35461	1.66278	1.40033	1.62071	1.40726	1.69337	1.84351	1.77192	1.41039	0.844202	1.20232	1.68353	1.52517	1.47256	1.86966
ZCCHC7	ENSG00000147905	4	1.30084	1.77015	2.09066	1.52928	1.10933	0.27519	0.237455	0.212565	0.672209	0.27602	0.256215	0.262662	0.135973	0.308473	0.289115	0.26807	0.303313	0.216177
KAZALD1	ENSG00000107821	4	0	0.0844997	0.16918	0.218721	0.0084883	0	0	0	0.00403921	0.00158127	0.00568329	0.00170708	0	0.00324523	0	0.000989748	0.00953039	0.00810671
HMGB2	ENSG00000164104	4	2.14428	2.9536	1.88237	3.98267	3.7316	4.37791	4.79585	2.88644	2.5237	1.5895	2.30845	2.62645	2.66275	3.34799	2.56555	2.45884	2.85789	2.27356
CTGF	ENSG00000118523	4	0.0332724	0.124374	0.0887701	0.316273	0.025185	0	0	0	0	0	0	0.00174264	0	0.0679787	0.00259558	0	0.000916322	0.00796801
MAD2L2	ENSG00000116670	4	0.663401	0.648626	0.575784	1.32933	1.38304	0.817512	0.971044	0.515169	0.395189	0.185752	0.411365	0.470522	0.430403	0.558209	0.462666	0.33673	0.457676	0.320653
HMGN2	ENSG00000198830	4	2.8634	2.29965	2.78658	4.48235	4.40707	4.23313	5.21496	3.84434	3.28659	1.94029	3.11874	3.48702	3.23043	4.088	3.23101	2.58602	2.85939	2.75864
CD79A	ENSG00000105369	4	3.22739	2.8314	2.12951	2.17404	2.16532	0.208356	0.257214	0.139267	0.573267	0.0748169	0.0727965	0.0519914	0.0390895	0.0598589	0.0963682	0.0476137	0.0424355	0.102641
GLRX	ENSG00000173221	4	0.724405	2.17163	2.17697	1.8988	1.20816	0.969752	0.50908	0.338499	0.777554	0.453336	0.457143	0.566455	0.451895	0.375705	0.337895	0.505113	0.940528	0.241575
CD79B	ENSG00000007312	4	5.39634	4.74019	1.41027	3.17586	1.75593	0.307382	0.148898	0.257636	0.341182	0.250043	0.280108	0.33633	0.23377	0.142347	0.166213	0.0790599	0.0488377	0.0720099
NPY	ENSG00000122585	4	0	0.37669	0.17381	0.463342	0.00666261	0	0	0.0105106	0.0185261	0	0	0	0	0	0	0	0	0
SOCS2	ENSG00000120833	4	0.0375886	1.9991	1.45746	1.84106	0.0702461	0.00402777	0.043532	0.033573	0.200806	0.867488	0.677458	0.326553	0.0542671	0.376475	0.617616	0.489283	0.36688	0.182602
EBF1	ENSG00000164330	4	1.07191	1.38025	1.12152	1.36363	0.801502	0	0.00515068	0	0.0844683	0.00137972	0.00597676	0.00188557	0.00321072	0.000713798	0.00369719	0.00104636	0.00339839	0
CCND3	ENSG00000112576	4	1.38717	1.34488	1.25185	2.12028	1.76662	1.32946	1.62487	0.715608	0.774375	0.365107	0.330498	0.332676	0.132783	1.78634	0.590492	0.211534	0.259416	0.210934
PAG1	ENSG00000076641	4	0.410754	0.854173	1.10177	1.23789	0.495683	0.378087	0.517962	0.414938	0.454595	0.034374	0.0690778	0.121104	0.102968	0.031597	0.0408634	0.0817987	0.0348286	0.213705
CYGB	ENSG00000161544	4	0.00683064	0.78344	2.15243	1.33573	0.182092	0	0	0	0.244058	0.00202808	0	0.00288677	0.00193508	0	0	0	0.000670506	0
LTB	ENSG00000227507	4	0.651655	1.56946	3.51009	3.02405	0.306826	0.622558	0.262845	0.218455	1.03284	0.253577	0.25635	0.110196	0.112042	0.158297	0.124644	0.09949	0.0981392	0.135535
VPREB3	ENSG00000128218	4	3.60298	4.69786	1.21456	2.9425	2.887	0.0110572	0.0297735	0.00870604	0.0167551	0.010272	0.00806412	0.00843444	0.0186128	0.0205438	0.011727	0.0072886	0.0154492	0
RCC1	ENSG00000180198	4	0.0783222	0.111628	0.308096	0.431583	0.881462	0.554111	0.291802	0.285353	0.221477	0.152124	0.255176	0.357309	0.21025	0.415025	0.352266	0.307403	0.370021	0.274087
CDCA5	ENSG00000146670	4	0.00266176	0.0120386	0.0489098	0.439028	0.673093	0.732724	0.599198	0.22271	0.13076	0.0055387	0.1195	0.218951	0.129876	0.38964	0.241341	0.113756	0.241639	0.0556255
LMNB1	ENSG00000113368	4	0.0434487	0.0963211	0.447773	1.00698	1.25118	1.35409	1.39589	0.762517	0.453438	0.0780347	0.445805	0.593348	0.327838	0.763855	0.479307	0.423524	0.532404	0.476293
CARHSP1	ENSG00000153048	4	0.623581	0.956585	0.875832	1.51876	1.6631	1.78696	1.63753	1.12575	0.784351	0.248015	0.566328	0.614433	0.348562	0.40562	0.390063	0.469119	0.646948	0.523677
YWHAQ	ENSG00000134308	4	1.29744	1.59268	1.84285	2.29798	2.86681	2.55486	2.04401	1.8343	1.7994	1.26712	1.79301	1.85527	1.08392	2.11311	1.93961	1.79171	1.89211	1.32552
PEBP1	ENSG00000089220	4	1.19215	1.62427	2.14114	2.33641	3.14506	1.88131	1.6249	2.12608	1.92771	1.80944	2.20424	2.24788	1.66667	2.1309	2.13171	2.07315	2.31971	1.57606
RRM1	ENSG00000167325	4	0.0418791	0.126192	0.281249	0.729891	1.08349	1.10425	0.480717	0.473546	0.306559	0.0863932	0.431769	0.47441	0.294427	0.56516	0.479859	0.319584	0.496339	0.320455
CLSPN	ENSG00000092853	4	0.0145282	0.0117159	0.105887	0.505097	0.816053	0.960105	0.759812	0.489949	0.181044	0.00801538	0.239966	0.284236	0.164654	0.507602	0.31511	0.159354	0.289169	0.117348
DDX39A	ENSG00000123136	4	0.278986	0.347293	0.590418	1.24881	1.64001	2.13893	1.39424	0.785744	0.521331	0.266325	0.510009	0.795376	0.562104	1.00703	0.694091	0.65975	0.900471	0.453896
ZAP70	ENSG00000115085	4	0.11665	0.135895	0.177403	0.137836	0.442391	0.783559	0.0296707	0.0431371	0.0730858	0.0262368	0.0467834	0.0340992	0.018836	0.0162103	0.0188247	0.0175734	0.012374	0.0277326
ASF1B	ENSG00000105011	4	0.00214724	0.00283664	0.0995655	0.521361	0.778913	1.07378	0.826955	0.334828	0.14713	0.00436637	0.20162	0.246511	0.0775264	0.613277	0.294813	0.129718	0.185644	0.109674
SERBP1	ENSG00000142864	4	1.4973	1.38071	2.11286	2.31967	3.26269	2.63426	1.89877	2.12652	1.74893	1.54389	1.97402	2.24613	1.70709	2.50033	2.27035	2.32041	2.64449	1.65298
PCNA	ENSG00000132646	4	0.0765554	0.167464	1.03425	2.30621	2.71903	3.02627	2.61589	1.86934	0.950039	0.165332	1.39419	1.54088	1.13751	1.8365	1.34539	1.05152	1.6043	0.916024
HSP90AA1	ENSG00000080824	4	1.71105	1.99973	3.15765	3.79308	4.58083	4.23414	3.92792	3.57167	3.09967	2.48064	3.22177	3.55746	2.94239	3.76099	3.47372	3.26809	3.66834	3.00847
MCM7	ENSG00000166508	4	0.230213	0.208172	0.761619	1.70907	2.07684	1.98055	1.35573	1.13678	0.787686	0.253399	1.22646	1.18928	0.72611	1.29608	1.02511	0.90785	1.1907	0.651071
FAM111B	ENSG00000189057	4	0.0907506	0.00744889	0.0896685	0.484475	0.597766	0.418603	0.661511	0.280945	0.108867	0.00232286	0.100645	0.106663	0.0335224	0.0732475	0.086121	0.0581406	0.0625479	0.0544282
RAN	ENSG00000132341	4	0.868135	1.07886	2.28545	2.84736	3.61796	3.60547	2.6039	2.34772	1.91384	1.44249	2.30871	2.62192	2.10593	3.09108	2.48469	2.26588	2.74853	1.65618
CISD1	ENSG00000122873	4	0.0692771	0.112573	0.268796	0.365022	0.873121	0.893837	0.1241	0.208003	0.165042	0.162163	0.24713	0.283264	0.285362	0.137969	0.207695	0.241672	0.359854	0.0891607
SMIM14	ENSG00000163683	4	0.828898	0.431282	0.374425	0.256804	0.973526	0.00393503	0.762455	0.358793	0.28659	0.115214	0.108112	0.0971957	0.09093	0.00722796	0.0235935	0.0184345	0.0115336	0.0600878
RANBP1	ENSG00000099901	4	0.549963	0.746987	1.80816	2.68352	3.36364	3.08053	2.71334	2.33271	1.54231	0.971398	2.05846	2.29054	2.07256	2.65455	2.14702	1.97427	2.41807	1.68344
CCNA2	ENSG00000145386	4	0.019415	0.00627717	0.0508625	0.388719	0.768728	1.25188	0.467372	0.243408	0.128969	0.00985979	0.0773785	0.204279	0.111114	0.554086	0.239514	0.120893	0.245848	0.0536314
VPREB1	ENSG00000169575	4	3.30902	4.59823	2.48326	3.41968	3.24279	0.00425541	0.295012	0.219665	1.03637	0.0307516	0.0406561	0.129786	0.0562362	0.0110745	0.0153024	0.00377507	0.00973272	0.0133038
CD19	ENSG00000177455	4	0.833225	0.185121	0.0662705	0.241392	0.706704	0.0147239	0.00514423	0.00472467	0.00664954	0.0110263	0.00416777	0.00940411	0.0166758	0.00141923	0.00871067	0.00312737	0.00414299	0.00511114
HSPE1	ENSG00000115541	4	0.879389	0.453397	1.47161	1.68578	2.97539	2.73256	1.47097	1.7435	1.32501	1.0506	1.60497	1.94681	1.68364	1.97829	1.77486	1.62831	2.27996	1.27121
PGAM1	ENSG00000171314	4	0.44986	0.395917	0.92183	1.3606	2.06682	2.71968	1.68265	1.35438	0.81396	0.40521	0.911066	1.11695	0.910099	1.36124	1.1992	0.865025	1.07331	0.726674
NME1	ENSG00000239672	4	0.321717	0.312359	1.30475	1.49902	2.62725	1.83469	0.678232	1.26712	0.957228	0.800351	1.48907	1.73673	1.55289	1.75154	1.59234	1.43953	1.84936	1.21078
HMGB1	ENSG00000189403	5	3.54053	3.93446	5.10584	5.71577	5.56073	4.91916	5.3622	4.32124	4.18522	3.09002	3.77513	4.15448	3.74854	4.55953	4.12749	4.14837	4.4545	4.1512
CDKN2A	ENSG00000147889	5	0.0531462	0.056822	0.0182229	0.134208	0.309873	0.493382	0.0224205	0.00287003	0.00233429	0.000652129	0	0.000798475	0.00229561	0.0179002	0.000901613	0.00517849	0.00398571	0.00780646
PAX5	ENSG00000196092	5	0.73265	0.276399	0.167448	0.501765	0.780139	0.00283398	0.0181607	0.00301371	0	0.00231786	0.00158389	0.00157555	0.00594864	0.00287586	0.00548589	0.000966835	0.00422299	0
PTMA	ENSG00000187514	5	6.85176	6.44529	6.82768	7.18493	7.11378	6.40947	6.72111	6.32663	6.29552	5.46892	5.85294	6.05999	6.04169	6.66149	6.26557	6.11457	6.27346	6.21922
SLBP	ENSG00000163950	5	0.267846	0.26091	0.674709	1.37999	1.91509	1.78958	1.2417	1.00604	0.676676	0.357263	0.808804	0.853184	0.484724	1.25486	0.85577	0.79107	1.11066	0.606412
EIF4A3	ENSG00000141543	5	0.404522	0.144955	0.385581	0.688198	1.43825	1.44323	1.39831	0.818909	0.366337	0.203626	0.422704	0.603739	0.375314	0.656497	0.546219	0.406123	0.546881	0.215636
AKR1B1	ENSG00000085662	5	0.326721	0.442981	0.605071	0.906788	1.69353	1.32393	1.09104	1.07102	0.705787	0.431611	0.793548	0.847344	0.464661	0.869473	0.749173	0.517025	0.39664	0.911317
FAIM	ENSG00000158234	5	0.266198	0.138662	0.265997	0.389281	0.872607	0.1303	0.0847768	0.100391	0.109982	0.161528	0.192721	0.193124	0.0874957	0.307982	0.27345	0.163394	0.139309	0.143752
AK5	ENSG00000154027	5	0.016327	0.0195976	0.00558967	0.0441276	0.207615	0	0.016766	0.0209956	0.00778445	0.0036918	0.00924644	0.0161278	0.00899783	0	0.0032893	0.00437402	0.000675407	0
HSPD1	ENSG00000144381	5	0.387529	0.499132	1.69183	2.06988	3.30197	2.38144	1.43878	1.85934	1.35824	1.27407	1.9102	2.24816	1.67188	2.05179	1.99037	1.8607	2.45489	1.47991
RGS2	ENSG00000116741	5	2.79452	0.486803	0.413899	0.428649	1.99465	0.363969	0.894442	0.443265	0.495884	0.270579	0.223209	0.341867	0.21855	0.0877938	0.136848	0.155931	0.151204	0.574
GINS2	ENSG00000131153	5	0.0289958	0.0291854	0.399952	0.915155	1.29312	1.07616	0.521051	0.62215	0.305102	0.0284323	0.561652	0.494551	0.263069	0.605	0.470932	0.29187	0.480248	0.205929
PKM	ENSG00000067225	5	0.736969	0.732628	1.39035	2.2079	2.9309	2.96215	1.9183	1.86559	1.19955	0.882852	1.50955	1.82268	1.427	2.59587	1.79141	0.519055	0.091462	0.404491
CXCR4	ENSG00000121966	5	3.38455	3.26011	1.74301	2.98139	3.50567	1.87375	2.64675	1.93851	1.56833	0.483591	0.679962	0.818774	0.734779	0.356783	0.238267	0.194504	0.162792	1.96885
N4BP3	ENSG00000145911	5	0.208077	0.0814039	0.0220818	0.0204154	0.448395	0.0967858	0.0091024	0.00965505	0.0395257	0.00514429	0.00971705	0.00862321	0.00155682	0.000882514	0.00482999	0.0062213	0.0251448	0
CAPSL	ENSG00000152611	5	0.0265837	0.00884514	0.0946904	0.0330747	0.226376	0	0.00939364	0	0.0489529	0	0	0.000833105	0	0	0.000901613	0	0.000781033	0
CCDC81	ENSG00000149201	5	0.00696066	0.24284	0.0685181	0.150781	0.468483	0	0	0.00602393	0	0.00166678	0.00213384	0.00203928	0.00493447	0	0.0022761	0	0.000362305	0
CD72	ENSG00000137101	5	1.13314	0.404994	0.0747636	0.243262	1.1147	0.0657652	0.0773849	0.081291	0.0505981	0.0182487	0.0105024	0.0177853	0.0110053	0.0145446	0.00695553	0.00345661	0.00984791	0
HVCN1	ENSG00000122986	5	0.120745	0.0353878	0.0528355	0.0584632	0.52316	0.145551	0.196626	0.158134	0.0965171	0.0276083	0.0535672	0.0622014	0.050277	0.00799914	0.024822	0.0112319	0.00853088	0.0212952
ODC1	ENSG00000115758	5	1.12181	0.484897	0.801779	1.16688	2.37729	1.344	1.77847	1.06591	0.662113	0.380545	0.571446	0.823689	0.618071	1.06313	0.909355	0.941085	1.25711	0.675352
SPSB1	ENSG00000171621	5	0.00868019	0.00280039	0.00563546	0.0104893	0.20317	0.0464931	0	0	0.0167538	0.000574369	0.00793186	0.000719882	0.000568858	0.057436	0	0.000858887	0.00130993	0.0126571
RFC5	ENSG00000111445	5	0.0308463	0.0296543	0.161799	0.453587	1.15346	0.441707	0.313015	0.303169	0.137806	0.0466084	0.273614	0.278716	0.126036	0.361171	0.2941	0.231459	0.354576	0.160401
COMTD1	ENSG00000165644	5	0.0327664	0.0328525	0.0519177	0.120711	0.798033	0.597074	0.0811863	0.136791	0.0559204	0.0500572	0.10291	0.0749147	0.0904922	0.163043	0.0863987	0.0869876	0.15438	0.0478499
VAT1L	ENSG00000171724	5	0.0353555	0.00356177	0	0	0.25631	0	0	0	0.00549042	0	0	0.000424698	0	0	0	0	0.000271924	0
LEF1	ENSG00000138795	5	0.381856	0.786214	0.171538	0.788704	1.54554	0.415868	0.00982107	0.0232523	0.0506445	0.0152137	0.0241243	0.012031	0.0120183	0.0200583	0.0203491	0.0949711	0.223936	0.0676956
MS4A1	ENSG00000156738	5	0.303325	0.0422713	0.153307	0.309228	1.31829	0.0862009	0.0414035	0.0583502	0.115239	0.0162234	0.0121135	0.00910488	0.0209672	0.01164	0.013076	0.00852167	0.020748	0.0219512
PRDM1	ENSG00000057657	5	0.00490314	0.0195463	0.00843309	0.0162718	0.00716627	0.325665	0.025494	0.0131923	0.0166218	0.00668943	0.0077337	0.00690598	0.00951231	0.0068202	0	0.0030219	0.00441749	0.00622974
KLRD1	ENSG00000134539	5	0.0227517	0.0113534	0.01779	0.01198	0.00830186	0.469595	0.0146039	0.0212147	0.0274531	0.00986024	0.013095	0.00908559	0.014737	0.0254638	0.00263989	0.0124701	0.0106977	0.0280937
TUBA4A	ENSG00000127824	5	0.101789	0.192031	0.264498	0.43115	0.508897	1.45549	0.0184224	0.0258881	0.0608184	0.0599608	0.139653	0.0620933	0.0764113	0.865035	0.117286	0.0588781	0.125309	0.0673636
AQP3	ENSG00000165272	5	0.0260949	0.00617967	0.00549005	0.0163972	0.00764505	0.411962	0.0620872	0.020898	0.0492019	0.00820297	0.00625617	0.015302	0.00469367	0.0117926	0.0114621	0.00369093	0.00916056	0.018005
CAPN2	ENSG00000162909	5	0.0512297	0.0556777	0.0426816	0.0355028	0.0667328	1.10787	0.0278391	0.0885934	0.0673714	0.192198	0.198583	0.170953	0.0889203	0.0771227	0.15538	0.160941	0.152723	0.0765882
GBP1	ENSG00000117228	5	0.00941582	0.098039	0.19088	0.14399	0.0797003	0.883486	0.00943192	0.0475098	0.105511	0.0689658	0.0987788	0.105846	0.026462	0.00929715	0.0156575	0.0316843	0.0167385	0.0224827
RORA	ENSG00000069667	5	0.0402937	0.0149223	0.0121161	0.0391622	0.0223999	0.563162	0.0185578	0.00862757	0.032789	0.0443918	0.0404722	0.0156059	0.0137684	0.0232177	0.0161837	0.0135517	0.0202178	0.0368153
CD27	ENSG00000139193	5	0.0529499	0.362349	0.0223787	0.113109	0.0879483	0.992896	0.0178513	0.0165308	0.0311872	0.012814	0.00850994	0.0097252	0.0148785	0.0137727	0.00609101	0.0127175	0.0130373	0.0178562
PYHIN1	ENSG00000163564	5	0.0470994	0.0330848	0.0110035	0.0259115	0.0106999	0.458538	0.0122059	0.0131936	0.00702065	0.000942373	0.00558366	0.00680379	0.0082763	0.0116168	0.0039047	0.00204723	0.00692933	0.010067
CD70	ENSG00000125726	5	0.0219023	0.00344975	0.013169	0.00389501	0.0161783	0.308617	0	0	0	0.0018529	0.00210933	0.00423749	0.00119279	0.00126627	0.00284741	0.00395956	0.00388752	0
XCL1	ENSG00000143184	5	0.00790824	0	0	0.00368568	0.00508915	0.31828	0	0	0.0433484	0.00152976	0	0.000715488	0.00218519	0.0114862	0.00284741	0.00085855	0.00102363	0
PSAT1	ENSG00000135069	5	0.0173625	0.00391952	0	0.0229713	0.28	0.436602	0.00550815	0	0.0110848	0.000494439	0.00205215	0.006338	0.00612209	0.00743336	0.0104382	0.0032692	0.00644222	0
MT2A	ENSG00000125148	5	0.0654941	0.159953	0.582584	0.583344	0.758049	3.20477	0.400526	0.606739	0.357569	0.347121	0.694499	0.872235	0.881073	1.35927	0.892137	0.776906	1.01419	0.607445
OASL	ENSG00000135114	5	0.00518919	0.00190672	0.00448864	0.000922134	0.00161447	0.344624	0.00534034	0.0142686	0.00113165	0.00787067	0.00369664	0.0158456	0.0138888	0.00106222	0.00594437	0.00941125	0.00613089	0.062181
TRAT1	ENSG00000163519	5	0.0199373	0.018437	0.0871965	0.0593541	0.0147334	0.480171	0	0.00964115	0.00821023	0.00502201	0	0.00459546	0.00534121	0.00677574	0.0034147	0.00433119	0.00443021	0.0156592
LGALS3	ENSG00000131981	5	0.00222997	0.00535585	0.00376814	0.0116426	0.0136552	0.472838	0	0.0123988	0.0117731	0.0174947	0.0155911	0.0127816	0.0142335	0.0195878	0.00622813	0.00786807	0.0302195	0.00694959
DUSP2	ENSG00000158050	5	0.0627486	0.0354829	0.156959	0.0990334	0.392988	1.34796	0.0896507	0.0752029	0.187498	0.113144	0.102491	0.116128	0.081415	0.0862828	0.11001	0.0763121	0.11393	0.0643384
RRM2	ENSG00000171848	5	0.0271537	0.00613589	0.0594969	0.815986	1.14935	2.26571	0.877778	0.337159	0.111833	0.00429193	0.0842186	0.198508	0.156485	0.725001	0.264446	0.11266	0.222132	0.103705
GIMAP7	ENSG00000179144	5	0.0391772	0.0707689	0.0798553	0.20013	0.0275147	1.09124	0.00417007	0.0218745	0.0296593	0.0946017	0.0776587	0.0372673	0.0195269	0.0291048	0.0229791	0.0211341	0.017576	0.00622974
RGS1	ENSG00000090104	5	0.151377	0.0378403	0.244223	0.102529	0.240463	1.67676	0.32893	0.264782	0.362506	0.110658	0.106246	0.107245	0.0539964	0.0101139	0.128914	0.0609404	0.0290981	0.263269
SP140	ENSG00000079263	6	0.0227131	0.010217	0.0141435	0.00764664	0.00381498	0.405991	0.00396077	0.00558026	0.00865764	0.00530153	0.00428274	0.00289908	0.00510958	0.00737687	0.00216334	0.00680751	0.00475901	0
IFNG	ENSG00000111537	6	0.00973933	0	0	0	0	0.345003	0	0.00254669	0.00571068	0.00173523	0	0.00125018	0.0033482	0	0.00744103	0	0.00228963	0
DOK2	ENSG00000147443	6	0.0277498	0.0161488	0.0165317	0.0176655	0.032683	0.81281	0.028302	0.016793	0.0259353	0.031909	0.010179	0.0142562	0.0132083	0.259514	0.0812559	0.0197457	0.0177868	0.0441016
IL2RB	ENSG00000100385	6	0.0135052	0.00266727	0.00524028	0.0077198	0.0148699	0.431195	0.00464505	0.00841328	0.01371	0.00520073	0.00507689	0.00913367	0.0100937	0.012253	0.00167476	0.00565963	0.00325324	0.00750907
PRF1	ENSG00000180644	6	0.0170056	0.00903955	0.0288333	0.0189602	0.027471	0.663991	0.0513288	0.0093985	0.0540687	0.0124798	0.0189708	0.00947162	0.0144343	0.032213	0.00392316	0.00992677	0.0088924	0.0148612
GZMH	ENSG00000100450	6	0.0278236	0.0146974	0.016054	0.0192526	0.0222031	0.784644	0.0594789	0.0625209	0.0137534	0.0142653	0.0232763	0.0150273	0.0165724	0.0151882	0.00323246	0.0101532	0.0137991	0.0313516
S100A10	ENSG00000197747	6	0.491223	0.16999	0.124189	0.22378	0.257878	2.63589	0.562296	0.562454	0.168196	0.232873	0.206589	0.241727	0.196917	0.278794	0.175413	0.331915	0.298404	0.655644
ANXA2	ENSG00000182718	6	0.560574	0.0799209	0.0970669	0.161894	0.27954	2.45651	0.94685	0.798093	0.110372	0.0656477	0.107323	0.358683	0.342417	0.112311	0.0710806	0.129909	0.152008	0.316782
GZMM	ENSG00000197540	6	0.0652804	0.037507	0.0189071	0.0352534	0.00980998	0.880099	0.00443053	0.0285553	0.0127568	0.0244266	0.0268433	0.0200137	0.0248528	0.0156444	0.0154414	0.0321155	0.0214808	0.0423914
CD3E	ENSG00000198851	6	0.15228	0.0584942	0.155735	0.149525	0.0583301	1.50873	0.166395	0.05721	0.274549	0.0537757	0.0655063	0.046315	0.0439786	0.0656495	0.0257498	0.0417442	0.0374938	0.0887277
CD6	ENSG00000013725	6	0.0348478	0.0171234	0.0119435	0.0381934	0.031412	0.733797	0.00443053	0.0187076	0.0275892	0.00811564	0.0111741	0.0106245	0.0137762	0.0764858	0.0151451	0.017008	0.0129428	0.0341302
CD5	ENSG00000110448	6	0.0156063	0.00535159	0.0125237	0.0135921	0.00467245	0.51695	0.0124883	0.00405981	0.0145988	0.00809246	0.00983128	0.00389375	0.00583302	0	0.00373236	0.00423287	0.00881497	0.00750907
CD247	ENSG00000198821	6	0.0559153	0.00825243	0.0190466	0.0649829	0.0245795	0.894073	0	0.0163978	0.0521241	0.0182716	0.0215588	0.0232028	0.0198565	0.0204789	0.0136261	0.0154859	0.0217123	0.0267327
CD8B	ENSG00000172116	6	0.0583918	0.0145821	0.0199646	0.0407976	0.0226534	0.922458	0.0128459	0.00859792	0.0201549	0.0176998	0.0109439	0.0145305	0.0207152	0.0121268	0.0262463	0.00959196	0.0132368	0.0574379
SIT1	ENSG00000137078	6	0.198046	0.00466387	0.00561039	0.0185564	0.0784894	1.04014	0.122067	0.0340347	0.0174927	0.00479114	0.00189401	0.0057479	0.00915684	0.00485215	0.00431291	0.00647842	0.00292639	0
TIGIT	ENSG00000181847	6	0.00657947	0.00208093	0.00803724	0.01143	0	0.38626	0.00729868	0.00473476	0.00587943	0.00145014	0	0.00464021	0.0022262	0.000437629	0	0.00328855	0.00221255	0
SAMD3	ENSG00000164483	6	0.0143998	0.0087548	0.0179777	0.00491288	0.00823298	0.542712	0	0.0123432	0.0121605	0.00609107	0.0145478	0.00636758	0.00928973	0.00858208	0	0.00246586	0.0040868	0
CCL5	ENSG00000271503	6	0.173662	0.114282	0.0732236	0.121954	0.0781764	2.40554	0.0910722	0.0790765	0.0728181	0.0675109	0.0649653	0.078105	0.0975471	0.320977	0.0542708	0.0601032	0.0703679	0.0697008
COTL1	ENSG00000103187	6	0.120788	0.056367	0.0822162	0.154218	0.528049	3.98988	0.696424	1.22999	0.468825	0.254558	0.501144	0.740654	0.729456	0.960025	0.758475	0.745915	0.438366	1.05733
CD160	ENSG00000117281	6	0.00706376	0.00295884	0	0.0068653	0.00443319	0.534254	0	0.00453811	0	0.00470598	0.00356614	0.00570506	0.00387346	0.00520347	0	0.00168159	0.00313224	0.00622974
LCK	ENSG00000182866	6	0.0749504	0.0574592	0.247942	0.140695	0.441978	1.72088	0.0101119	0.0389966	0.207334	0.0386515	0.0422458	0.02412	0.0246674	0.0349119	0.0285222	0.0221295	0.0234662	0
GIMAP4	ENSG00000133574	6	0.0237749	0.0869723	0.0309323	0.0691314	0.013381	1.08953	0	0.0145076	0.00996225	0.0120212	0.00775777	0.0073505	0.00612789	0.00589614	0.00697697	0.00637632	0.0102936	0
CD2	ENSG00000116824	6	0.0582731	0.0260012	0.0768703	0.061603	0.0153857	1.5393	0.190347	0.221519	0.257861	0.02232	0.0206936	0.0179085	0.0243375	0.0203883	0.00863589	0.0173521	0.0206258	0.0387365
ABI3	ENSG00000108798	6	0.00461221	0.00718186	0.0179093	0.0185351	0.00807637	0.791979	0.0547259	0.0503228	0.0249375	0.00669714	0.0100825	0.0126362	0.0113822	0.00323805	0.00167476	0.00180725	0.0025483	0
XCL2	ENSG00000143185	6	0.0113867	0.00239205	0.0046804	0.00481551	0.0057748	0.92594	0	0.0101287	0.0351363	0.0034075	0	0.00604889	0.00812394	0.0123707	0.00546283	0.00369771	0.00224265	0.00622974
CD3D	ENSG00000167286	6	0.181091	0.0586335	0.0472434	0.131193	0.0417149	2.52536	0.0466463	0.0715861	0.0625361	0.0698771	0.0523213	0.0470868	0.0615652	0.0798552	0.0555547	0.043605	0.0465257	0.064453
CD8A	ENSG00000153563	6	0.046435	0.0039336	0.0114355	0.0273987	0.0154138	1.24738	0.0079815	0.0120696	0.0147693	0.0100494	0.0068887	0.0110744	0.0134287	0.0140602	0.00340304	0.00599946	0.0116858	0.0215088
CD3G	ENSG00000160654	6	0.0705508	0.0293416	0.0201484	0.0703184	0.0159469	1.56747	0	0.0304472	0.0169259	0.019952	0.0173368	0.0164177	0.0214389	0.0208514	0.0106169	0.0131043	0.0152885	0.0248797
GZMK	ENSG00000113088	6	0.0263527	0.0127295	0.0391106	0.0239585	0.0198455	1.56284	0.00562454	0.0305253	0.0176815	0.00915735	0.0174985	0.0128822	0.015804	0.0343027	0.0113014	0.00815033	0.00933082	0.0256499
CXCR3	ENSG00000186810	6	0.00774235	0.00328582	0.00548034	0.0129088	0.00974141	0.867094	0.106773	0.0168452	0.00465514	0.00385097	0	0.00157643	0.00538406	0.00938452	0.00282511	0	0.00250661	0
MT1E	ENSG00000169715	6	0.00300646	0.00723315	0.00674823	0.0151097	0.0618491	1.49908	0	0.053608	0.0062568	0.00391665	0.00227986	0.0151495	0.0368989	0.137211	0.0309603	0.00404165	0.0224102	0.00622974
IL32	ENSG00000008517	6	0.225019	0.10832	0.104128	0.18344	0.0678094	3.6146	0.0319291	0.101211	0.0663729	0.0720039	0.0790262	0.0717856	0.0765158	0.0835922	0.0475813	0.0872501	0.0737991	0.101443
SH2D1A	ENSG00000183918	6	0.0204634	0.00733208	0.0295422	0.0280572	0.0081674	1.48612	0	0.00544652	0.128533	0.0106979	0.020589	0.015652	0.0113992	0.00426753	0.0122798	0.0036307	0.00434959	0.00750907
GZMA	ENSG00000145649	6	0.0448737	0.0282017	0.0400716	0.0551149	0.0436559	2.53631	0.0247037	0.0373751	0.0255816	0.021801	0.0209108	0.0234472	0.01527	0.0466225	0.0168651	0.0165759	0.0189985	0.0192237
NUSAP1	ENSG00000137804	6	0.0662594	0.0693297	0.164221	1.03658	1.10387	1.4339	1.78525	0.633486	0.398274	0.0433285	0.3715	0.545486	0.289814	0.97453	0.575872	0.343808	0.475523	0.200101
STMN1	ENSG00000117632	6	2.94019	2.11396	3.50936	4.44444	4.16852	4.11232	5.39194	4.04082	3.54656	1.55076	3.30844	3.38539	2.82567	2.85252	2.67591	2.84201	3.20398	2.61307
MKI67	ENSG00000148773	6	0.1591	0.0537281	0.100914	0.78365	1.00935	1.60084	1.52488	0.517249	0.32597	0.0055856	0.181091	0.341789	0.180764	0.791113	0.394294	0.160881	0.32148	0.0652182
CRIP1	ENSG00000213145	6	0.245546	0.172744	0.0776677	0.197905	0.66077	1.74656	1.05143	0.367465	0.122659	0.0697995	0.0733923	0.0813214	0.153247	0.0980238	0.102046	0.0646993	0.0667636	0.371711
CEP55	ENSG00000138180	6	0.00902358	0.00741945	0.0167611	0.172531	0.239495	0.443835	0.530932	0.180619	0.046557	0	0.0259652	0.0735775	0.0412126	0.144689	0.0562627	0.0379108	0.0436688	0.0277065
MS4A4A	ENSG00000110079	6	0.0299084	0.00352766	0.0792177	0.0530254	0.00911082	0.00895048	0.368784	0.17493	0.0757852	0.00436563	0.0133369	0.0314311	0.0151862	0	0.00403262	0.00226916	0.00057266	0.00928286
TPM2	ENSG00000198467	6	0.0466278	0.0446612	0.0678503	0.0733599	0.124915	0.0141187	0.640762	0.10027	0.0242302	0.0790682	0.0985292	0.0534483	0.0336453	0.240047	0.0581594	0.015989	0.043	0.0158509
IDH3A	ENSG00000166411	6	0.101931	0.0451344	0.192292	0.187391	0.383347	0.36114	0.975884	0.589922	0.210516	0.0919256	0.158295	0.19075	0.123918	0.251922	0.187277	0.155046	0.201666	0.125714
SEC61B	ENSG00000106803	6	1.5444	1.52046	1.71345	1.72141	1.81716	2.10739	3.5891	2.32124	1.9145	1.14407	1.35813	1.72117	2.19785	2.28232	1.6891	1.5401	1.72573	2.32278
GZMB	ENSG00000100453	6	0.020616	0.0215093	0.0368826	0.0209529	0.0146599	0.264929	0.478587	0.0263705	0.029482	0.0174189	0.0210698	0.0205575	0.021692	0.0266303	0.00669766	0.0151812	0.0147541	0.0315926
MAPKAPK2	ENSG00000162889	6	0.144107	0.348827	0.252579	0.37756	0.268082	0.345574	1.29188	0.55981	0.325108	0.0993233	0.124361	0.203347	0.311242	0.0982651	0.0826707	0.102168	0.113132	0.125577
CCDC189	ENSG00000196118	6	0.0701144	0.019022	0.0826625	0.0455092	0.0755209	0.0350974	0.899134	0.455479	0.236366	0.0729668	0.130643	0.215171	0.184233	0.0503409	0.0993869	0.0860007	0.0587763	0.169802
CD68	ENSG00000129226	6	0.0023466	0.00683666	0.0193139	0.00758223	0.0187005	0.0438377	0.577166	0.154247	0.0696716	0.077133	0.0178772	0.0279472	0.0285762	0.124244	0.0991539	0.0549805	0.0488288	0.0687025
SLC15A4	ENSG00000139370	6	0.0174655	0.00523663	0.0272528	0.0434613	0.0537937	0.0703372	0.65258	0.291978	0.118841	0.0412355	0.0521615	0.0749708	0.10355	0.0804226	0.0631011	0.0500313	0.0432166	0.0447979
CTSB	ENSG00000164733	6	0.156194	0.173577	0.18193	0.227472	0.173794	0.450236	1.39274	0.608787	0.41527	0.192336	0.209141	0.276963	0.153546	0.127858	0.257967	0.329526	0.345498	0.384494
APP	ENSG00000142192	6	0.186933	0.369474	0.52711	0.460065	0.440813	0.040862	1.85399	0.826829	0.495925	0.449959	0.479989	0.494239	0.319742	0.259167	0.190376	0.142949	0.0678636	0.0413548
HMSD	ENSG00000221887	6	0	0	0	0	0	0.0336391	0.195663	0.0489907	0.00304316	0	0	0.000535248	0.00653907	0	0	0	0	0
PACSIN1	ENSG00000124507	6	0	0.00500338	0	0.000929845	0.00152543	0.0098772	0.237636	0	0.0266763	0.00360142	0.00225832	0.000517385	0	0.00575176	0	0	0.000186831	0
SPIB	ENSG00000269404	6	1.27649	0.00882165	0.0144711	0.0063011	0.33955	0.0403427	1.55277	0.461716	0.168213	0.00611197	0.00519189	0.00613261	0.00188046	0.0121851	0.00798144	0.00183826	0.0074485	0.0149223
PROC	ENSG00000115718	7	0.0145126	0	0	0	0.00110593	0.00283398	0.388587	0.13689	0.0196903	0.00230249	0	0.0028071	0.00154852	0	0	0	0.000186831	0
CLEC4C	ENSG00000198178	7	0.00576449	0	0	0.00201923	0	0	0.28269	0.0101349	0.00629618	0	0	0.00153765	0	0	0	0	0.000186831	0.0139376
SMPD3	ENSG00000103056	7	0.00217471	0.00239243	0.00699482	0.00266563	0.00453728	0	0.507504	0.0625219	0.0308566	0	0	0	0.000774494	0.000777362	0	0	0.00085159	0
IRF7	ENSG00000185507	7	0.278652	0.183696	0.112239	0.0758656	0.151271	0.134195	1.96437	0.567751	0.228743	0.0932218	0.0886168	0.111153	0.0809034	0.0527565	0.0372017	0.0751469	0.0437886	0.0397415
LILRA4	ENSG00000239961	7	0.023725	0.0030433	0.00563008	0.0113966	0.0107168	0	0.696748	0.167746	0.0129937	0.00112246	0.00229755	0.000656409	0.00282351	0	0	0	0.00183716	0
UGCG	ENSG00000148154	7	0.0420533	0.0485152	0.0202827	0.0572855	0.0401973	0.0758532	1.24751	0.301775	0.0354653	0.0158741	0.0086158	0.022793	0.0197299	0.0445286	0.0267723	0.0368351	0.10344	0
PTPRS	ENSG00000105426	7	0.00784236	0.00274884	0.0141301	0	0.00219654	0.00425541	1.15386	0.10048	0.0496256	0.0166895	0.0190572	0.00826508	0.00922508	0.0133938	0.0088818	0.00138761	0.00409206	0
TGFBI	ENSG00000120708	7	0.00330388	0.00459372	0.00355911	0.00296806	0.0121274	0.0092787	1.05894	0.158626	0.0050459	0.00229143	0.00474294	0.00187641	0.0014047	0.00562203	0.00892379	0.0014651	0.00342353	0
TMSB10	ENSG00000034510	7	5.96831	5.59481	5.15858	5.3109	4.60049	6.42786	5.75741	5.56969	5.28369	3.68721	3.78102	4.11207	4.63576	2.76047	3.88226	4.50677	4.43371	4.10834
SCT	ENSG00000070031	7	0.0168724	0	0	0	0.0180833	0	1.71294	0.365227	0.00980387	0.00444324	0	0.00286569	0.00359808	0.00365543	0	0.00111408	0.00120861	0
ITGB2	ENSG00000160255	7	0.213638	0.0799582	0.298351	0.2563	0.239344	1.6273	0.787965	0.926301	0.552708	0.257781	0.428884	0.589999	0.355801	0.13062	0.267045	0.193682	0.166042	0.297917
TIFAB	ENSG00000255833	7	0	0.00284061	0.108291	0.0360168	0	0	0.0870594	0.14173	0.0121488	0	0	0.0105116	0.0179752	0	0	0	0	0
SRP14	ENSG00000140319	7	3.19122	3.4598	3.12511	3.39808	3.3821	3.40447	4.33677	3.83972	3.17366	2.58831	2.82483	2.90456	2.38629	3.22628	2.97243	2.84587	2.88708	2.62495
JAML	ENSG00000160593	7	0.101716	0.0170873	0.112539	0.0593338	0.0125207	0.16683	0.880658	0.553281	0.294925	0.283642	0.183743	0.133987	0.0201078	0.00536011	0.00847069	0.0098492	0.00926404	0
GAS6	ENSG00000183087	7	0.003368	0	0.00402679	0.00332679	0	0	0.391229	0.167766	0.0330442	0.00320706	0.0109312	0.0119105	0.0157676	0	0.00339283	0	0.0039164	0
DBI	ENSG00000155368	7	1.95194	0.825647	1.00087	1.28277	2.01141	2.38174	2.57304	2.25724	1.49885	0.744187	1.02731	1.28055	1.38346	0.980479	0.820316	0.751135	0.655129	1.30456
ALDH2	ENSG00000111275	7	0.0326753	0.0189706	0.0183307	0.0223818	0.016418	0.0124302	0.934812	0.725087	0.532851	0.344474	0.361169	0.321816	0.100947	0.136724	0.174517	0.204209	0.141614	0.0784272
BLNK	ENSG00000095585	7	0.52267	0.799271	1.08274	0.882466	0.395777	0.0504233	0.945482	0.965162	0.71445	0.00350983	0.00327056	0.0412036	0.00580783	0.00247133	0.00284324	0.00123199	0.00322474	0
ST14	ENSG00000149418	7	0.0206384	0.00230034	0.00386843	0	0.00276388	0.00843918	0.171711	0.13533	0.00487403	0.00171601	0	0.012877	0.00922662	0.00249337	0	0	0.00105674	0
HERPUD1	ENSG00000051108	7	0.976134	0.346104	0.632413	0.432856	0.810427	0.860046	1.94098	1.25751	0.710162	0.147828	0.181314	0.287712	0.385321	0.640618	0.289061	0.252947	0.293212	0.262243
LPXN	ENSG00000110031	7	0.0846904	0.107927	0.335348	0.242468	0.25497	0.726264	0.455007	0.528013	0.35832	0.0296585	0.0442146	0.0905016	0.0564895	0.0290418	0.0416648	0.0875216	0.0518244	0.0850854
LY86	ENSG00000112799	7	0.646009	0.199711	0.244893	0.258841	0.644564	0.0369028	0.31521	0.738858	0.363313	0.00909697	0.0040856	0.0786989	0.198208	0.0166605	0.00877406	0.00221534	0.013873	0
SCPEP1	ENSG00000121064	7	0.276167	0.146706	0.222333	0.208004	0.340442	0.158847	0.404596	0.711271	0.413516	0.0505082	0.0468824	0.0967136	0.118384	0.100216	0.0773957	0.197909	0.336622	0.0142849
HLA-DMB	ENSG00000242574	7	1.33019	0.976631	0.445135	0.513336	0.701258	0.411161	1.29863	1.32818	0.644739	0.241238	0.137845	0.283807	0.199956	0.0203586	0.0574998	0.0746396	0.0532482	0.0243926
FCER1G	ENSG00000158869	7	0.0271382	0.0394069	0.0856214	0.0293405	0.0510692	0.245427	1.24599	0.817773	0.343005	0.0883481	0.116153	0.119515	0.31481	1.22103	0.271718	0.179997	0.0770422	0.365664
RBM47	ENSG00000163694	7	0	0	0.0342917	0.0144955	0.00768287	0	0.145205	0.176818	0.0163897	0.008021	0.00231104	0.0164309	0.040879	0	0.00325676	0.0010356	0.00104754	0
RAB31	ENSG00000168461	7	0.0054883	0.00220707	0.0120404	0.00911548	0.0249159	0.00650185	0.270528	0.313949	0.168014	0.0178327	0.0185554	0.0400259	0.10857	0.0396075	0.0102895	0.010009	0.0092678	0.0154037
NGFR	ENSG00000064300	7	0	0.00203427	0.0324574	0.00335614	0	0	0.223219	0.143796	0.0241859	0.00104275	0.0038862	0.00171441	0	0	0.00763898	0	0	0
GPR183	ENSG00000169508	7	0.0374194	0.0231443	0.0395414	0.0234041	0.0311366	0.324284	0.35834	0.430345	0.158999	0.0601119	0.0602759	0.0634293	0.0818679	0.0341982	0.0389055	0.024183	0.0161143	0.00622974
CSF1R	ENSG00000182578	7	0	0.00269599	0.0114953	0.00929379	0.00477767	0.0141403	0.129644	0.256936	0.0438781	0.00140446	0.00927741	0.0502204	0.096625	0.00512944	0.00107957	0	0.00236258	0
KIF17	ENSG00000117245	7	0.0166309	0.00870867	0.0687741	0.010072	0.00493704	0	0.368616	0.258418	0.114163	0.000941708	0.00476348	0.0246767	0.0329787	0	0	0.00123425	0.000508985	0
CYBB	ENSG00000165168	7	0.037532	0.00448045	0.0158476	0.0125815	0.012161	0.0222809	0.519127	0.302519	0.174943	0.00323375	0.00952659	0.00500388	0.0212651	0.0091209	0.0154012	0.0096544	0.0179444	0
CCDC50	ENSG00000152492	7	0.337217	0.207344	0.205712	0.222029	0.293719	0.1704	2.16014	0.943787	0.382002	0.0434243	0.0843612	0.12437	0.0801748	0.059405	0.0649039	0.131284	0.212432	0.090813
C12orf75	ENSG00000235162	7	0.652968	0.176712	0.775904	0.828246	1.12421	2.43243	3.15358	1.78898	0.961051	0.20836	0.50759	0.50325	0.338571	1.46569	0.31505	0.120192	0.0731309	0.65239
CLEC4A	ENSG00000111729	7	0.029774	0.00264981	0.0220502	0.0188472	0.00858109	0.0114905	0.168922	0.242446	0.0958656	0.0011415	0.00202235	0.00751613	0.00865415	0.0022004	0.00370591	0.000784258	0.00600983	0.0180112
RAB11FIP1	ENSG00000156675	7	0.165544	0.0264742	0.204229	0.0751318	0.308629	0.202327	1.38319	1.01148	0.574945	0.109087	0.124606	0.197132	0.307378	0.0355129	0.0686938	0.139498	0.248039	0.335624
IL3RA	ENSG00000185291	7	0.0505364	0.0293016	0.0150294	0.00615918	0.00536958	0.00402777	1.24967	0.656396	0.267488	0.102909	0.0760143	0.0936319	0.0409098	0.0333459	0.0492348	0.0225113	0.00521093	0.223121
LILRB4	ENSG00000186818	7	0.0394972	0	0.00457824	0.00266798	0.0248435	0.0564396	1.12531	0.457117	0.0622192	0.000641168	0	0.0142389	0.0231137	0	0	0	0.0022842	0
TNNI2	ENSG00000130598	7	0.00965835	0.00253993	0	0.00113093	0.00490909	0	0.909252	0.469798	0.204632	0.00511148	0.0107001	0.0300187	0.0152887	0.00212104	0.00107957	0	0.00155895	0.00816623
SEL1L3	ENSG00000091490	7	0.00769274	0.00504493	0.00467634	0.0128597	0.0108261	0.12365	0.801225	0.644257	0.136945	0.0495801	0.083509	0.0621976	0.0469385	0.0142625	0.0154032	0.0200351	0.0367618	0.0263493
RNASE6	ENSG00000169413	7	0.240752	0.117439	0.289599	0.130071	0.0207491	0.0859619	1.96143	1.26977	0.456599	0.00629631	0.00904853	0.0646388	0.119903	0.0169335	0.0345878	0.162325	0.158478	0.108799
PLD4	ENSG00000166428	7	0.766264	0.0504952	0.0837247	0.0825207	0.384681	0.0388689	2.57703	1.77365	0.705071	0.144242	0.191568	0.315567	0.312496	0.00299874	0.0554211	0.0105683	0.00754691	0.0100998
MPEG1	ENSG00000197629	7	0.103493	0.00495117	0	0.00574576	0.0421821	0.0157376	0.596586	0.566678	0.0453555	0.00221582	0.00491975	0.0163555	0.0124345	0.00391794	0.00320956	0.00251271	0.00573772	0.0136193
KCNE5	ENSG00000176076	8	0	0	0.014259	0	0.00469215	0	0.221594	0.858955	0.205823	0.00108351	0.00456468	0.174747	0.211267	0.00136332	0.00298337	0.00157597	0.00138303	0
SAMHD1	ENSG00000101347	8	0.0484152	0.0133391	0.00963507	0.0412019	0.286992	0.377029	0.952461	1.30403	0.205627	0.0212403	0.0237813	0.0743831	0.178053	0.0118283	0.0344864	0.0247344	0.0190564	0.0473296
ID2	ENSG00000115738	8	0.414797	0.446374	0.362377	0.454051	1.20555	1.38356	1.26744	0.748874	0.97805	0.34355	0.266662	0.461852	0.320208	0.116447	0.0867545	0.0690754	0.15715	0.250613
IL2RG	ENSG00000147168	8	0.233286	0.315528	0.940852	0.524236	0.407301	1.56551	0.645129	0.688406	0.925579	0.217436	0.30564	0.526505	0.419927	0.0630964	0.155631	0.49519	0.549504	0.275247
GPX1	ENSG00000233276	8	1.07292	2.22681	2.8134	2.20043	2.06178	1.31916	3.47393	3.86207	3.15979	2.05441	2.30782	2.66036	2.7867	3.2168	3.00494	2.27474	1.99477	2.75416
MAP3K8	ENSG00000107968	8	0.106395	0.212805	0.290832	0.184375	0.295551	0.298843	0.499289	0.888204	0.998824	0.459031	0.46845	0.768068	0.803592	0.226376	0.158301	0.192031	0.180113	0.745236
RUNX3	ENSG00000020633	8	0.0602016	0.025237	0.0892194	0.0673796	0.10483	0.569614	0.160988	0.19284	0.352767	0.0859979	0.0943439	0.132116	0.108587	0.0486702	0.0710149	0.0767291	0.0543407	0.105418
SHD	ENSG00000105251	8	0	0	0.00449701	0	0	0	1.00522	0.458148	0.232253	0.00476072	0.0247506	0.0519694	0.0143442	0.00397648	0.0118189	0	0.000431101	0
STK17B	ENSG00000081320	8	0.458983	0.405901	1.1595	0.514954	0.697763	1.07699	0.80928	0.809057	1.13855	0.744224	0.511038	0.516938	0.425467	0.131297	0.216742	0.405266	0.322171	0.315994
B2M	ENSG00000166710	8	6.27511	6.23517	5.30685	5.62259	4.59095	6.53398	6.28403	5.53026	5.89537	5.18037	5.24837	5.33009	4.85077	5.02886	4.91178	4.90937	4.74168	4.67956
TRAF3IP3	ENSG00000009790	8	0.179232	0.211398	0.394973	0.216479	0.203868	1.14184	0.319576	0.59825	0.659496	0.254842	0.280319	0.286257	0.177525	0.0604134	0.138374	0.186938	0.104354	0.350188
MAP1A	ENSG00000166963	8	0.0746421	0.142942	0.351438	0.101733	0.0950374	0.0187447	0.741953	0.248974	0.472349	0.163085	0.199778	0.195439	0.0303332	0.0863452	0.107977	0.0469677	0.00908061	0.0553449
KCNK17	ENSG00000124780	8	0.00342904	0.0180006	0.043938	0.00772866	0	0	0.216246	0.164534	0.245099	0.0926653	0.102349	0.0507087	0.00152828	0.0238659	0.0455764	0.0149542	0.00194611	0.0548439
ITGAL	ENSG00000005844	8	0.0209812	0.0225021	0.100365	0.0354156	0.0466499	0.326447	0.186345	0.341637	0.280566	0.0358341	0.0880127	0.101407	0.0653557	0.0174427	0.022099	0.0199458	0.00852098	0.0518383
SDK2	ENSG00000069188	8	0.00957855	0.0399391	0.221549	0.091193	0.0377371	0	0.197768	0.286206	0.272167	0.0331132	0.0520962	0.106561	0.0288771	0	0	0.00106011	0.000479709	0.00931056
TNFRSF4	ENSG00000186827	8	0	0	0	0.0060005	0.00299185	0.0673441	0.00325994	0.0032039	0.116712	0.014747	0.0112855	0.00528055	0.00412554	0.014064	0	0.0056202	0.00365277	0
FUT7	ENSG00000180549	8	0.0212387	0.0192331	0.04724	0.0233057	0.0046477	0.190066	0.0858723	0.284471	0.256442	0.0161866	0.034144	0.126165	0.07517	0	0	0.00512384	0.0030709	0.0309454
IRF2BP2	ENSG00000168264	8	0.294713	0.280551	1.17143	0.619945	0.525953	0.234597	1.70693	1.60134	1.56978	0.851207	0.800991	0.949497	1.128	0.69601	0.931929	0.866173	0.71184	1.43344
MED13L	ENSG00000123066	8	0.133265	0.388678	0.96001	0.471756	0.196402	0.0975339	0.408575	0.600251	0.814241	0.197111	0.249791	0.359926	0.307005	0.213385	0.175631	0.198466	0.212087	0.497512
FXYD7	ENSG00000221946	9	0.00994583	0	0.00815041	0.0160321	0.0086287	0.0421435	0.035071	0.0345877	0.121349	0.00946519	0.00807067	0.00457596	0.00439139	0.00981942	0.00212449	0.00421458	0.00479055	0
TMIGD2	ENSG00000167664	9	0.0256727	0.0543673	0.236221	0.0909186	0.025458	0.102721	0.517322	0.572025	0.609342	0.193381	0.363695	0.412777	0.297041	0.110894	0.137624	0.118064	0.0193407	0.382336
LAT2	ENSG00000086730	9	1.03864	1.64123	2.31701	1.94875	1.75508	0.133372	1.24767	1.62268	1.81295	0.583912	0.783462	0.972574	0.437147	0.861536	0.754542	0.315015	0.0633268	0.485922
DDIT4	ENSG00000168209	9	0.235307	0.431413	0.800372	0.529633	1.34553	0.398188	0.800855	0.781903	0.91389	0.282239	0.182046	0.21533	0.0915137	0.0290293	0.0772949	0.091202	0.0875787	0.108534
CD53	ENSG00000143119	9	0.82544	1.29361	1.45296	1.39272	1.16261	1.73297	1.59201	1.44485	1.64937	0.688351	0.747772	0.934372	0.471861	0.0293261	0.32339	0.557886	0.477105	0.657824
IGFBP6	ENSG00000167779	9	0.00345775	0.0017997	0.0315674	0.0134366	0.006145	0.0097939	0.0144704	0.0817953	0.24338	0.0647825	0.106408	0.085127	0.0285322	0.00210384	0.0175798	0.0131202	0.00201121	0.0487719
SOX4	ENSG00000124766	9	3.61156	3.28921	2.46976	2.10385	2.36652	0.121088	2.93811	2.80665	3.39194	1.89575	1.79143	1.99476	1.38114	0.99536	1.9949	2.39618	1.66831	2.69811
LGMN	ENSG00000100600	9	0.00567309	0.0293895	0.202223	0.0899914	0.0351011	0.0428628	1.49628	0.491249	0.411695	0.0126105	0.00699699	0.0118214	0.0130735	0.317487	0.019576	0	0.00186405	0
ACTG1	ENSG00000184009	9	4.76839	4.5751	5.10747	4.57338	4.79031	5.01509	4.82973	4.83011	4.86745	3.38921	3.40845	3.84225	3.32563	4.50443	3.65094	3.29236	2.69845	3.28822
DNTT	ENSG00000107447	9	0.233986	5.41815	4.484	4.66567	0.27372	0.0403867	0.522132	0.87114	2.89556	0.0694177	0.0860648	0.287275	0.0277218	0.0225625	0.0430261	0.0144493	0.0256482	0
IRF8	ENSG00000140968	9	0.12212	0.0866144	0.246744	0.141434	0.324359	0.143729	3.14859	2.77967	0.936515	0.0122858	0.0167411	0.241765	0.252031	0.017713	0.00636373	0.00497054	0.0109418	0
BCL2	ENSG00000171791	9	0.0426035	0.021125	0.247831	0.15817	0.200583	0.0807274	0.412214	0.589691	0.559081	0.0793297	0.139656	0.266027	0.222661	0.0624271	0.0645308	0.0778276	0.0528289	0.227767
ARL4C	ENSG00000188042	9	0.0933861	0.0357874	0.327384	0.135741	0.0658871	0.601385	0.860436	0.387884	0.462015	0.0496597	0.062589	0.0542983	0.0452594	0.0267795	0.0212229	0.0133142	0.0198569	0.0539228
TYROBP	ENSG00000011600	9	0.02775	0.0500768	0.0809693	0.095083	0.100483	0.331051	1.18073	1.2998	0.919064	0.204678	0.240042	0.392191	0.590793	0.216565	0.17703	0.146345	0.108639	0.726848
NPTX2	ENSG00000106236	9	0.00350357	0.00708634	0.0732181	0.00935486	0.0082425	0	0.0731334	0.0224515	0.191598	0.0174992	0.00757017	0.00837242	0.00694638	0.00210384	0	0.00200031	0	0
DUSP4	ENSG00000120875	9	0.00678157	0.00234862	0.0232044	0.00167979	0.00201605	0.540756	0.0935736	0.0883036	0.19246	0.00765236	0.0101029	0.00802886	0.00606901	0.0177916	0.00107957	0.00188735	0.00543429	0
ITM2C	ENSG00000135916	9	1.07632	1.26029	1.44814	1.11662	1.00112	0.365344	3.0701	2.47779	2.25489	1.27433	1.61711	1.62899	0.959189	0.451839	0.540996	0.271733	0.168173	0.639964
ADA	ENSG00000196839	9	0.381304	1.35298	2.3151	1.60169	0.823866	1.04739	1.62509	1.59916	1.72399	0.379995	0.539625	0.794688	0.397594	0.167509	0.370206	0.285477	0.188138	0.133457
CORO1A	ENSG00000102879	9	1.65533	1.03769	2.27054	1.92892	2.5013	4.35416	3.32249	2.92751	2.50103	0.759603	1.13642	1.43179	0.900662	0.69371	0.625464	0.4478	0.209562	0.907163
CYTH4	ENSG00000100055	9	0.0868634	0.0398006	0.133496	0.0543204	0.0265368	0.128993	0.654903	0.332054	0.42225	0.0688735	0.0585954	0.0496721	0.0113901	0.00601838	0.00617937	0.0116669	0.00875647	0.028023
ITGB7	ENSG00000139626	9	0.0126395	0.0145554	0.0709539	0.0605208	0.121578	0.887668	0.269549	0.496678	0.393114	0.0173123	0.00673671	0.0185723	0.0162184	0.0124964	0.0123507	0.0982939	0.109711	0.085089
PLP2	ENSG00000102007	9	0.454066	0.172912	0.652266	0.610439	0.878883	1.14514	2.69046	1.82553	1.5626	0.408845	0.543338	0.728209	0.350044	1.21002	0.597282	0.628042	0.574809	0.910578
NREP	ENSG00000134986	9	0.582997	0.44419	1.38182	0.730582	0.665345	0.0301514	1.57017	1.89808	1.65282	0.451447	0.721341	0.873121	0.682881	0.436113	0.528508	0.634479	0.55107	0.449912
TNFRSF18	ENSG00000186891	9	0.013004	0.00190672	0	0.00615792	0.0136112	0.0257936	0.00825372	0.0114432	0.169024	0.00374506	0	0.000360214	0.00145342	0.00594449	0.00164443	0.0011993	0.00221408	0
CLNK	ENSG00000109684	9	0.00623584	0.00395744	0.0346043	0.00829384	0.00165911	0	0.0686387	0.0460123	0.222552	0.0225688	0.0117147	0.0141621	0.00130413	0	0.00136385	0	0.000929837	0
SATB1	ENSG00000182568	9	0.135046	0.318023	0.847743	0.472736	0.117967	0.0630013	0.445977	0.729589	1.17145	0.296201	0.397737	0.536796	0.357793	0.220567	0.175103	0.171255	0.15936	0.220171
HCST	ENSG00000126264	9	0.45208	0.115851	0.457412	0.19589	0.155251	1.97088	1.98661	1.97674	1.8971	0.549401	0.687298	1.01151	1.32325	0.806284	0.553406	0.347403	0.183249	0.558399
CAPG	ENSG00000042493	9	0.367805	0.24056	0.698278	0.557518	0.50359	0.398287	1.5689	1.23887	1.49224	0.380102	0.629768	0.747418	0.400453	0.0341502	0.26033	0.133338	0.0527895	0.6576
RUNX2	ENSG00000124813	9	0.0134453	0.0191812	0.0934798	0.0587587	0.00803068	0.082412	1.09348	1.15646	0.766873	0.113342	0.0952795	0.154128	0.136921	0.0291571	0.0408372	0.0578037	0.0257852	0.112774
NEGR1	ENSG00000172260	9	0.00551095	0.02846	0.244492	0.0818808	0.00121931	0	0.211614	0.163323	0.533956	0.0535868	0.0807473	0.0973324	0.0339917	0.00622244	0.00825343	0.00282711	0.000765756	0.010037
LSP1	ENSG00000130592	9	0.915228	0.17956	0.622963	0.203406	0.15812	2.30811	3.13981	2.69077	2.39732	0.753284	0.964112	1.26656	0.716388	0.430685	0.561982	0.530242	0.251054	0.491214
IGJ	ENSG00000132465	9	0.821236	0.164495	2.56777	0.594406	1.06863	0.409937	3.70659	1.00307	2.54028	0.0679357	0.035798	0.0464262	0.0673735	0.0631433	0.0478284	0.0520663	0.0395828	0.0322971
ACY3	ENSG00000132744	9	0.0197623	0.0172065	0.0890994	0.0791703	0.516201	0.0200178	0.260941	0.524851	0.886965	0.0308073	0.0345105	0.0721608	0.0245658	0	0.00409574	0.000669902	0	0
PRKG2	ENSG00000138669	9	0.0013163	0	0	0.00128427	0	0	0.0052165	0	0	0.228125	0.135362	0.0525439	0.00399353	0.0555408	0.164553	0.114407	0.0787059	0.0995919
NACA	ENSG00000196531	9	4.33728	4.68068	4.53993	4.44038	4.34486	3.79991	3.87101	4.31314	4.39284	4.72396	4.38236	4.34103	3.84412	3.86986	4.29215	4.50169	4.39643	4.17663
PTMS	ENSG00000159335	9	0.0386798	0.0839594	0.0567097	0.107346	0.00860083	0.259336	0.238113	0.234981	0.231254	0.738926	0.589977	0.367116	0.0783012	0.879688	0.596272	0.491923	0.559464	0.455173
HIST2H2BE	ENSG00000184678	9	0.484705	0.338352	0.200824	0.210208	0.0974272	0.0735704	0.255554	0.0986358	0.246176	0.640913	0.223711	0.18428	0.087595	0.0819096	0.276723	0.28905	0.126833	0.353108
TAOK3	ENSG00000135090	9	0.446166	0.50214	0.736993	0.496055	0.637285	0.631148	0.695259	0.673546	0.75565	1.28653	1.25452	1.12762	0.64608	0.689249	0.919479	0.777729	0.511994	0.572055
LAPTM4A	ENSG00000068697	10	0.74115	0.954836	1.04107	1.00476	1.14272	0.669172	1.40927	1.18302	1.3284	1.79366	1.61324	1.46671	0.823813	1.00186	1.61926	1.29744	1.25115	1.83314
SELENOM	ENSG00000198832	10	0.0505941	0.0111297	0.00713424	0.0280343	0.0110421	0.0132557	0	0.0110844	0.0114448	0.193595	0.0383568	0.0219098	0.0171918	0.0130971	0.0262987	0.0124555	0.0108348	0.0590714
PNRC1	ENSG00000146278	10	1.45999	2.2351	1.6268	1.51867	1.01158	0.605273	1.09488	1.36198	1.85199	2.21688	1.71266	1.54055	1.25952	0.67835	1.50764	1.69857	1.45472	1.5767
TSC22D1	ENSG00000102804	10	0.0855904	0.166773	0.699646	0.305405	0.234224	0.0392609	0.313884	0.572497	1.31181	1.1962	1.06053	0.863945	0.273551	0.452716	0.784577	0.876907	0.955008	0.417254
HTR1F	ENSG00000179097	10	0.00267545	0.109501	0.14322	0.100417	0.0760207	0	0.00482093	0.0200359	0.116655	0.419423	0.293471	0.158612	0.0122418	0.109343	0.327697	0.235968	0.127067	0.0472424
ADAM28	ENSG00000042980	10	0.0364134	0.0138407	0.0396877	0.0162056	0.0112037	0.0175915	0.0812759	0.29378	0.355305	0.374982	0.300674	0.176135	0.0463467	0.0202917	0.0562649	0.108273	0.0709482	0.119642
TFPI	ENSG00000003436	10	0.00312631	0.0184151	0.137435	0.0266361	0.00182857	0	0.0788062	0.156467	0.196409	0.549856	0.371422	0.312654	0.191326	0.312878	0.285511	0.287748	0.289991	0.170485
PFDN5	ENSG00000123349	10	3.17286	3.06117	2.98031	2.83564	2.53356	2.56451	2.85198	3.03213	3.29565	3.60024	3.26481	3.14262	3.48978	2.66036	3.09451	3.06341	2.90515	3.44356
SYPL1	ENSG00000008282	10	0.543848	0.943513	0.793378	1.00004	0.665581	0.556711	0.716232	0.775782	1.18504	1.66528	1.48391	1.31761	0.644481	1.04876	1.6614	1.1095	0.895381	0.823981
CTSF	ENSG00000174080	10	0.0264571	0.047694	0.106392	0.0287772	0.00761294	0	0.0155316	0.0305124	0.100236	0.357612	0.201871	0.109532	0.0343612	0.0403236	0.150625	0.136649	0.108704	0.080637
NOP53	ENSG00000105373	10	3.51944	2.99422	2.59667	2.39151	2.98012	1.80888	1.92515	2.37543	2.72613	3.39147	3.07886	2.7897	2.06885	2.1277	2.86904	3.00455	2.72625	2.89535
H1F0	ENSG00000189060	10	0.0583198	0.250678	0.179393	0.0690113	0.028325	0	0.17656	0.189863	0.387161	0.951628	0.504211	0.429888	0.272343	0.801376	0.821056	0.667446	0.527662	0.449589
JUN	ENSG00000177606	10	1.37552	2.06547	1.91042	1.41805	0.848307	1.24175	2.08525	1.41998	1.90547	2.62355	2.43722	2.03506	1.21591	0.765976	1.62261	1.3561	0.95068	1.79524
EEF2	ENSG00000167658	10	3.70768	3.60214	3.83848	3.31836	3.54302	2.95372	2.72661	3.14688	3.61963	4.15056	3.86726	3.64737	2.70689	3.14338	3.86759	4.02091	3.72408	3.49202
EIF4A2	ENSG00000156976	10	1.82437	1.85051	1.65512	1.60284	1.4339	1.08593	1.44253	1.27821	1.77035	2.29017	1.84408	1.508	0.874141	1.67165	1.89777	1.49759	1.33831	1.11572
FOS	ENSG00000170345	10	0.847204	0.81817	1.84294	1.14299	1.16449	0.858568	1.96001	1.97407	1.99618	2.54257	2.08227	1.76106	1.82268	1.20209	1.83697	1.54511	1.14865	1.85325
HSD17B11	ENSG00000198189	10	0.94208	1.35797	1.15247	0.930103	0.343881	0.423866	0.770641	0.89838	1.44527	1.93005	1.35788	1.43265	1.04713	0.830952	1.45167	1.51111	1.03953	1.38361
IL18	ENSG00000150782	10	0.00500988	0.0571066	0.202502	0.0894762	0.0891228	0	0.210203	0.451859	0.45511	0.720747	0.45188	0.452216	0.240092	0.396561	0.533613	0.375849	0.257594	0.324524
BEX5	ENSG00000184515	10	0.00856383	0.00303659	0.0271039	0.0139149	0.00968122	0.0497787	0.0331543	0.036728	0.101578	0.342267	0.226192	0.111868	0.0710966	0.0712712	0.127522	0.0691107	0.0438093	0.057363
C6orf48	ENSG00000204387	10	2.09678	2.27435	2.00434	1.88392	1.47337	0.868956	1.60137	1.74225	2.24201	2.66513	2.24884	1.97561	1.42996	1.49232	1.98821	2.22252	1.75172	2.05896
CD37	ENSG00000104894	10	3.35183	2.06626	0.279932	0.544427	0.24141	0.992603	1.80724	1.59318	1.8861	2.32402	1.76473	1.39719	0.81264	1.06793	1.63402	1.46536	0.988612	1.56341
COMMD6	ENSG00000188243	10	2.17297	2.27355	2.42459	2.01152	1.6246	2.03218	2.14358	2.33818	2.49024	2.91442	2.54391	2.27668	2.31467	1.70798	2.27965	2.20992	1.87308	2.37829
HLF	ENSG00000108924	10	0	0	0	0	0	0	0	0	0.00999956	0.203395	0.138536	0.0261847	0.00364042	0.00163244	0.0157623	0	0	0
MYCT1	ENSG00000120279	10	0.00209363	0.0043457	0	0.000471447	0	0	0	0	0	0.455695	0.238205	0.0879454	0.0240845	0.278749	0.477127	0.321889	0.180862	0.0382976
CLEC9A	ENSG00000197992	10	0	0	0.00386843	0	0	0	0	0.00614506	0.0249708	0.246725	0.123258	0.0605674	0.00654154	0.0100663	0.0700586	0.00592043	0.00192091	0
TPT1	ENSG00000133112	10	5.14894	5.58366	5.28477	5.16004	4.57645	4.32294	5.12241	5.12345	5.33545	5.61423	5.5054	5.26873	5.11435	4.86621	5.13869	5.07511	4.94049	5.32719
ANKRD28	ENSG00000206560	10	0.141605	0.656289	1.23894	0.646201	0.279614	0.075254	0.571002	0.937985	1.3107	2.22595	1.9546	1.83011	1.62323	0.594588	1.51314	1.76731	1.37286	1.44084
RACK1	ENSG00000204628	10	5.00715	4.97885	5.11051	4.76507	4.75552	4.29803	4.16827	4.75013	4.99262	5.3812	5.13253	4.98421	4.46346	4.32408	4.98295	5.21908	5.07614	4.90288
FXYD5	ENSG00000089327	10	0.716308	1.14204	1.55509	1.20193	0.862135	1.64893	2.14656	2.27876	2.52746	2.74927	2.4311	2.18733	1.80394	2.22584	2.38417	2.34459	1.90556	2.03884
RBPMS	ENSG00000157110	10	0.00879459	0.00394626	0.0233856	0.0116925	0.00163949	0.00650185	0.0556839	0.0443815	0.107208	0.328439	0.253964	0.105714	0.0139753	0	0.0211892	0.00585821	0.00117124	0
IDS	ENSG00000010404	10	0.159853	0.13249	0.374915	0.174884	0.155201	0.347538	0.77448	0.598564	0.491626	1.02081	0.799855	0.4987	0.300144	0.0928597	0.423112	0.297514	0.139139	0.38244
EIF3E	ENSG00000104408	10	3.31588	3.69083	3.5602	3.208	3.12717	2.44748	2.37127	3.1855	3.55455	4.30064	3.89455	3.56553	2.60841	2.8045	3.59724	3.79249	3.49519	3.20113
MLLT3	ENSG00000171843	10	0.0311577	0.0169299	0.0812238	0.0391005	0.0113529	0.186137	0.067431	0.07143	0.156538	1.19626	0.6078	0.307536	0.0967294	0.396297	0.760913	0.754886	0.797112	0.169699
MSRB3	ENSG00000174099	10	0.0103584	0.0420392	0.112097	0.0524213	0.0394583	0.00798151	0.116072	0.155945	0.194101	0.599926	0.61286	0.517977	0.387009	0.218713	0.361879	0.224702	0.21117	0.339932
EGFL7	ENSG00000172889	10	0.00416054	1.18684	0.957827	0.987917	0.080167	0	0.0844457	0.337294	0.772983	1.48199	1.50624	1.41022	0.886957	0.86288	0.769886	0.640689	0.923691	0.46369
BIN1	ENSG00000136717	10	0.0877154	0.273155	0.509395	0.400266	0.343248	1.0202	0.135767	0.244098	0.516478	0.516225	0.599952	0.36997	0.0721403	0.087573	0.120815	0.0357883	0.0251264	0.0390343
PRIM1	ENSG00000198056	10	0.0502587	0.064293	0.334107	0.382382	0.482728	0.697076	0.59145	0.641809	0.494896	0.240068	0.802371	0.691965	0.334324	0.665078	0.629843	0.499944	0.630506	0.469887
CD52	ENSG00000169442	10	2.84306	1.84128	2.09083	2.43555	2.05203	3.37169	0.531997	0.57015	1.8955	2.40355	2.30654	1.49334	0.381904	0.188952	0.506596	0.321434	0.226541	0.827706
LST1	ENSG00000204482	10	0.0421053	0.395186	1.99708	1.44713	0.240103	0.158013	0.400626	0.77537	1.38527	1.37811	1.38565	0.793432	0.575377	0.950203	0.871014	0.514693	0.151187	0.461011
EEF1A1	ENSG00000156508	10	6.54084	6.587	6.95958	6.72036	6.61327	5.73807	6.38062	6.63496	6.86253	6.93222	7.00292	6.83163	6.20391	6.12768	6.83056	6.95056	6.85602	6.61065
IFITM3	ENSG00000142089	10	0.0470134	0.811419	0.771347	0.808816	0.119164	0.151208	0.013376	0.0525125	0.410999	1.08993	1.24349	0.999297	0.540316	1.41996	0.783389	0.373059	0.366155	0.334329
KRT18	ENSG00000111057	10	0	0.0032636	0.0465681	0.00845858	0.00786853	0.00393503	0.0256227	0.100482	0.130478	0.366716	0.454109	0.265487	0.101332	0.142664	0.123386	0.122687	0.143802	0.196087
BST2	ENSG00000130303	10	0.30761	0.698372	0.777842	0.661724	0.340994	1.29846	0.721816	1.25804	1.24154	2.01317	1.78947	1.49095	1.19113	0.075047	0.662677	0.834369	0.803682	1.13002
PRDX1	ENSG00000117450	10	2.09579	1.75472	2.88103	3.11286	3.18479	2.68323	1.35084	1.7732	2.2886	2.62764	3.06823	2.62218	1.29066	2.67874	2.2343	1.51608	1.65911	1.26672
BEX2	ENSG00000133134	10	0.109603	0.0919637	0.333065	0.103363	0.0772232	0.12044	0.314111	0.353703	0.538876	1.05168	1.00614	0.687832	0.347264	0.40213	0.761051	0.563524	0.278594	0.516043
NPR3	ENSG00000113389	10	0.00529113	0.00579891	0.039976	0.0042685	0.00175892	0	0.018297	0.0767293	0.150361	0.948809	0.826119	0.536429	0.137048	0.490514	0.808179	0.454312	0.338562	0.123758
BEX1	ENSG00000133169	10	0	0.00512712	0.00711028	0.0052343	0.00533863	0.00712169	0.0158422	0.022346	0.0803697	0.744683	0.756974	0.444875	0.338743	0.0178932	0.157508	0.0802228	0.0283659	0.120302
CRHBP	ENSG00000145708	10	0.00619084	0.00131221	0.0142233	0.00364765	0.00161402	0.00493494	0	0.00403273	0.0695027	1.366	0.871612	0.274558	0.0209708	0.0435105	0.533799	0.0967541	0.00474834	0.0494606
FAM30A	ENSG00000226777	10	0.432493	1.02681	1.65039	1.2362	0.252876	0.0256373	0.531444	1.17148	2.59615	2.07925	2.21869	1.36244	0.149753	1.32314	0.977463	0.941896	0.91449	0.266229
MDK	ENSG00000110492	10	0.0193466	0.434652	0.508828	0.589559	0.244664	0.0358991	0.186811	0.31339	0.455598	1.15983	1.31303	0.619259	0.117448	0.457211	0.693934	0.0800675	0.0240352	0.0744336
HOPX	ENSG00000171476	11	0.0270697	0.0351783	0.320299	0.0629192	0.142696	0.777355	0.0677433	0.238601	1.41742	1.73832	1.57474	0.940226	0.166106	0.016641	0.0463417	0.0152971	0.0138288	0.0402203
AVP	ENSG00000101200	11	0.00625813	0.00297654	0.0124837	0.00681226	0.0109567	0	0.0135896	0	0.00146394	2.49407	2.07522	0.441912	0.0142727	0.0026036	0.0843544	0.00230646	0.0108685	0.0130039
KCNAB2	ENSG00000069424	11	0.0266763	0.0745748	0.223497	0.125888	0.255293	0.488043	0.42313	0.471352	0.312864	0.273955	0.347255	0.519873	0.510186	0.147937	0.234615	0.146705	0.0880091	0.319552
MGST3	ENSG00000143198	11	0.135504	0.351929	0.367125	0.470654	0.614601	0.675161	0.9918	0.920823	0.545242	0.542215	0.814505	0.883491	0.721982	0.661359	0.554032	0.198107	0.292061	0.381217
MAPKAPK3	ENSG00000114738	11	0.0964099	0.12581	0.663511	0.276979	0.319729	0.262631	0.577721	0.566491	0.670878	0.461779	0.686705	0.757107	0.403313	0.570004	0.576004	0.418763	0.352321	0.331311
TNFRSF1A	ENSG00000067182	11	0.0118015	0.264298	0.318747	0.253783	0.050555	0.174427	0.204344	0.344182	0.404887	0.428455	0.473344	0.623137	0.33904	0.291506	0.377056	0.257597	0.21935	0.124847
PPA1	ENSG00000180817	11	0.279061	0.32585	1.44935	1.35146	2.4797	2.0334	0.528745	1.22089	0.77819	1.10072	1.51291	1.71554	1.35945	1.07688	1.12949	1.23303	1.70933	0.639799
LKAAEAR1	ENSG00000171695	11	0.00103617	0.00279327	0.125967	0.148181	0.0960017	0.0350427	0.109028	0.205632	0.135237	0.148259	0.330168	0.321305	0.200557	0.0287443	0.106937	0.0141228	0.00714704	0.0352723
HINT1	ENSG00000169567	11	2.39204	2.60817	3.24821	3.18998	3.33902	3.55264	3.44364	3.50207	3.46223	4.10015	4.08593	4.03688	3.76019	3.28314	3.59858	3.70739	3.73542	3.60004
MATK	ENSG00000007264	11	0.0184136	0.0201676	0.315729	0.139404	0.493217	0.587443	0.0727466	0.355234	0.281106	0.464257	0.683677	0.754532	0.53498	0.350475	0.60813	0.613676	0.454955	0.471077
MBOAT7	ENSG00000125505	11	0.0768141	0.132711	0.278421	0.177463	0.180593	0.117896	0.198447	0.346109	0.405135	0.729373	0.743951	0.707069	0.364142	0.0608946	0.27157	0.180808	0.160335	0.463362
C1orf186	ENSG00000263961	11	0.00780958	0.00488752	0.00401981	0.00295142	0.00144907	0.0264365	0.320878	0.132591	0.0413844	0.184104	0.23817	0.31368	0.109327	0.0107123	0.134089	0.0376199	0.0122615	0.476676
ICAM3	ENSG00000076662	11	0.41695	0.242881	0.83527	0.311664	0.473758	1.12542	0.652167	0.970366	1.47587	1.79873	1.84499	1.45776	0.632331	0.0801951	0.672388	0.93964	0.608832	1.19504
LDHA	ENSG00000134333	11	0.555858	0.749323	2.51128	2.73688	3.67843	3.51816	2.39649	2.29213	2.14005	1.7935	2.42572	2.73731	1.73984	3.00914	2.55464	2.15915	2.37401	1.53578
BEX3	ENSG00000166681	11	0.0848049	0.247841	0.821475	0.592546	0.427792	0.183438	1.08415	1.34825	1.18836	1.34496	1.64297	1.72316	1.7426	2.18567	1.59984	1.35667	1.24093	1.22798
GYPC	ENSG00000136732	11	0.821769	1.88816	2.74684	2.078	1.15201	1.76056	0.701519	0.956689	1.6733	1.55674	1.94554	2.38025	2.08461	1.07201	1.36816	1.70054	2.19791	1.09661
PROM1	ENSG00000007062	11	0	0.00536646	0.1751	0.0365057	0.016622	0.00425541	0.0143676	0.0962041	0.267815	0.428223	0.495254	0.447087	0.207446	0.0504048	0.129279	0.0814234	0.0148444	0.0409904
NAP1L1	ENSG00000187109	11	3.08433	3.06016	3.58585	3.50296	3.59446	3.06049	3.40098	3.71697	3.68116	3.35242	3.66024	3.69371	3.27815	2.93694	2.76132	2.56396	2.31449	2.23336
FLT3	ENSG00000122025	11	0.0043902	0.0421621	0.593601	0.168901	0.16864	0	0.570716	0.844647	0.840094	0.282402	0.46653	0.542844	0.218184	0.00754436	0.0328094	0.0134314	0.00476662	0.0775875
TUBA1B	ENSG00000123416	11	1.10508	0.659231	2.79676	4.30961	5.0134	5.29294	5.68982	3.96327	2.94687	1.82769	3.92614	3.96176	2.99407	4.55719	3.40426	2.76994	3.46513	2.68433
NAALADL1	ENSG00000168060	11	0.0225577	0.0178063	0.0595764	0.0162117	0.0159437	0.0175544	0	0.0730708	0.128066	0.280119	0.266961	0.452021	0.458174	0.0338534	0.109568	0.0760662	0.0239617	0.536927
CD33	ENSG00000105383	11	0	0.00336294	0.0025857	0.00520709	0.0503468	0.0171981	0.115956	0.341388	0.128748	0.0831348	0.116145	0.295511	0.259997	0.0149695	0.0758647	0.0360091	0.0224365	0.236994
CD34	ENSG00000174059	11	0.00137977	0.570346	0.222649	0.350126	0.01824	0.0093144	0.0467379	0.363535	0.761724	0.885764	1.01705	0.98565	0.289898	0.438893	0.691203	0.623423	0.260353	0.456897
FABP5	ENSG00000164687	11	0.492283	0.436144	1.47081	1.70549	3.10615	2.86553	2.15737	2.21092	1.18646	0.665923	1.6424	2.14467	2.12819	1.64941	1.57345	1.45243	1.55687	1.29473
CAT	ENSG00000121691	11	0.859192	0.819058	0.811726	0.942959	0.949451	0.460656	1.34554	1.26361	1.06004	1.20347	1.4449	2.11098	2.02188	1.48834	1.70866	2.16437	1.9627	1.13959
C1orf228	ENSG00000198520	11	0.185028	0.740751	1.19299	0.807365	0.481516	0.0728356	0.96306	1.13041	1.48136	0.843764	1.17109	1.34764	1.05585	0.19026	0.533057	0.612029	0.273876	1.09925
AREG	ENSG00000109321	11	0.0620104	0.0911081	0.82289	0.305933	0.459799	0.122977	0.456779	1.57355	1.14362	1.37059	1.27805	1.62636	1.71833	0.0298462	0.0666368	0.0364633	0.0234251	0.233035
PYGL	ENSG00000100504	11	0.00495505	0.00299806	0.0101381	0.0161926	0.0640001	0	0.0674356	0.182236	0.113089	0.242932	0.289152	0.47079	0.335201	0.296087	0.197562	0.17403	0.137426	0.156301
PHGDH	ENSG00000092621	11	0.0676584	0.0709523	0.427429	0.731207	1.03527	0.435125	0.76791	0.660548	0.562815	0.255548	0.767968	0.788885	0.436487	0.081398	0.359057	0.102113	0.0224784	0.280488
SPNS3	ENSG00000182557	11	0.0157709	0.0422656	0.325356	0.0857772	0.0967643	0.0866706	0.947455	1.09301	1.03273	0.163726	0.352368	0.634648	0.552892	0.00905674	0.0147185	0.00645691	0.00399019	0.0321919
GAPDH	ENSG00000111640	11	2.13442	4.26666	5.18752	5.49258	5.48708	5.77325	4.99548	4.92549	4.72431	4.15259	4.99524	5.30811	4.97047	5.32476	4.80187	4.31015	4.3391	4.48196
GSTP1	ENSG00000084207	11	0.490289	1.01112	2.45267	2.1519	2.85912	2.70902	2.86343	3.4864	3.44789	2.7173	3.3963	3.46011	3.52167	3.49611	3.11102	2.47706	2.40767	2.19283
AIF1	ENSG00000204472	11	0.112614	0.812071	2.51978	1.75648	0.878894	0.802702	1.71882	2.9012	3.18217	3.28432	3.27627	3.04005	2.77768	1.81158	2.97807	1.5955	0.469598	2.05531
NPDC1	ENSG00000107281	11	0.00659749	0.0112871	0.275459	0.0371634	0.00267981	0.133507	0.0276386	0.21402	0.369458	0.888669	0.917867	0.831512	0.404541	0.255611	0.3329	0.0790618	0.019194	0.121744
IGFBP7	ENSG00000163453	11	0.102086	0.619213	2.02134	1.25351	1.28748	0.120177	0.705668	1.43678	1.69719	0.674665	1.17536	1.69173	1.2009	0.926264	0.936537	1.10707	0.988979	0.760114
APLP2	ENSG00000084234	11	0.705972	0.116874	0.335914	0.286109	0.400355	0.19685	0.480415	0.759058	0.674457	1.01546	1.07878	1.4941	1.42054	0.768341	0.929604	0.87048	0.890597	0.892164
CLDN10	ENSG00000134873	11	0	0	0.0280355	0.00815396	0.00113765	0	0.0170089	0.130594	0.14037	0.143982	0.27449	0.435129	0.403592	0.0655852	0.156618	0.0939911	0.0404663	0.054755
NUCB2	ENSG00000070081	12	0.637057	1.09304	1.71728	1.51345	2.05417	1.39449	3.24403	2.41227	2.41592	1.58592	2.27698	2.72155	2.61061	2.01403	1.75262	1.88578	2.10708	2.28721
PRAM1	ENSG00000133246	12	0.00348476	0.0107195	0.10015	0.022485	0.0156946	0.021272	0.0829519	0.400769	0.352741	0.239192	0.352392	0.546191	0.511192	0.00480421	0.00472867	0.0108877	0.00738811	0.0134717
SPARC	ENSG00000113140	12	0.00794225	0.00462834	0.11624	0.0645934	0.0749953	0.0192123	0.0310269	0.2061	0.245569	0.122965	0.334583	0.549537	0.389377	0.621821	0.258804	0.100448	0.0207217	0.0945836
SELL	ENSG00000188404	12	0.307365	0.357131	1.89419	0.853512	0.165918	1.27337	2.07104	1.96825	2.18462	1.8255	1.93903	1.98787	1.0251	0.100554	0.465621	0.130322	0.0537005	0.386629
ENO1	ENSG00000074800	12	0.944105	1.10342	2.56166	2.85361	3.80428	3.68244	2.23113	2.72786	2.66254	2.65759	3.37238	3.67587	3.05413	3.27569	3.13717	2.70799	2.48954	2.32906
CSF3R	ENSG00000119535	12	0.010185	0.00715836	0.0477789	0.0175616	0.00838018	0	0.0496947	0.215814	0.273502	0.915533	1.00694	1.13756	0.888421	0.0077332	0.0942794	0.0353149	0.0170617	0.0904106
SMIM24	ENSG00000095932	12	0.332873	0.156144	0.998014	0.168879	0.322638	0.0189321	0.370115	1.07626	1.66581	1.189	1.54069	1.90866	1.5397	0.338959	0.683688	0.263445	0.0247437	0.55502
SPINK2	ENSG00000128040	12	0.0228993	0.141707	1.55245	0.453516	0.0815232	0.0892386	1.10431	1.95817	3.7922	2.84353	3.30531	3.00475	1.47982	0.0115297	0.280466	0.0459806	0.0227404	0.393635
ATP5I	ENSG00000169020	12	1.81997	1.91277	1.7309	2.02775	2.39141	2.46591	2.05382	1.88849	1.70987	1.41713	1.78368	1.94485	2.69513	2.30596	2.0208	1.91919	2.26543	2.02221
CEBPE	ENSG00000092067	12	0.00314637	0	0	0.00334055	0.00742429	0.0209264	0.00504633	0	0.00251565	0.00181472	0.00255397	0.0202497	0.138252	0	0.00566599	0	0	0.111912
LGALS1	ENSG00000100097	12	0.193126	0.0890661	0.0771345	0.116035	0.106866	2.02889	2.58343	3.76199	2.20947	0.196645	0.261053	1.1293	1.52467	0.204616	0.152142	0.147804	0.0998901	1.53325
CEBPA	ENSG00000245848	12	0.0013163	0	0.00469416	0.000859273	0	0.00402777	0.0515125	0.119488	0.0633334	0.0601163	0.0847127	0.332185	0.376802	0.00507715	0.0130596	0.0121676	0.00358275	0.363288
NKG7	ENSG00000105374	12	0.149872	0.110314	0.266046	0.238181	0.246285	2.46171	0.377718	0.81624	0.607114	0.14624	0.200837	0.404402	0.793507	0.102415	0.0699169	0.0899455	0.0868792	0.317472
FKBP2	ENSG00000173486	12	0.26833	0.42671	0.477928	0.45818	0.626798	0.739168	1.57506	0.81302	0.71669	0.493893	0.5581	0.806026	1.32628	1.26695	0.758321	0.485158	0.673501	1.08568
PHPT1	ENSG00000054148	12	0.199982	0.143759	0.527373	0.343597	0.88114	1.19226	0.745925	0.933534	0.609907	0.632795	0.982664	1.1476	1.47211	0.988864	0.910793	0.834741	1.10269	1.26106
FAM45A	ENSG00000119979	12	0.104114	0.069373	0.173475	0.135316	0.130925	0.275781	0.178328	0.205949	0.126237	0.129422	0.221639	0.437911	0.858328	0.172664	0.184193	0.604259	0.97785	0.277246
RETN	ENSG00000104918	12	0	0.00476447	0.0252357	0.0209504	0.0136969	0.00837953	0.00529243	0.0225247	0.00898331	0.00591956	0.00791275	0.0181069	0.207651	0.0106133	0.00789976	0.00620334	0.0103451	0.0134469
FNDC3B	ENSG00000075420	12	0.00662927	0.00829825	0.0081592	0.0145595	0.0126809	0.0381849	0.0126793	0.0341658	0.02527	0.0434305	0.0704191	0.159075	0.322417	0.0339591	0.0443895	0.053405	0.0700489	0.227538
F13A1	ENSG00000124491	12	0.0130576	0.0670676	0.00191807	0.0427048	0.00103356	0	0.00712943	0.0234152	0.00820046	0.0011141	0	0.0534334	0.283854	0.275132	0.00451891	0.000768917	0.00123767	0
HSPA5	ENSG00000044574	12	0.790198	0.699058	0.805204	0.966356	1.51635	1.78895	1.68034	1.12458	1.00559	0.793136	0.868247	1.4693	2.12503	2.12784	1.47645	0.977869	1.35132	1.54904
SERF2	ENSG00000140264	12	3.66514	3.54592	3.39384	3.50143	3.60822	3.96022	4.0175	3.79846	3.47599	2.94817	3.24363	3.40263	4.08745	3.89143	3.40189	3.30288	3.65239	3.3858
C4orf48	ENSG00000243449	12	0.14663	0.151127	0.424708	0.24945	0.250639	0.682567	0.471098	0.753759	0.525906	0.405625	0.507553	0.598608	1.03698	0.950245	0.766769	0.385075	0.14032	0.993836
P4HB	ENSG00000185624	12	0.490814	0.624419	0.827545	1.10856	1.23483	1.79955	2.21025	1.288	0.930913	0.598354	0.91105	1.26562	1.90574	1.81951	1.201	1.03554	1.41321	1.94178
JUND	ENSG00000130522	12	1.10754	1.12504	1.05524	0.844483	0.710048	0.430937	1.27362	1.15929	1.12659	1.29487	1.17777	1.17131	2.0826	0.988349	1.01812	0.956494	1.02209	1.68072
MARC1	ENSG00000186205	12	0	0	0.00390117	0.00666324	0.0180695	0	0	0.0180422	0.00636605	0.0175516	0.0349899	0.0563539	0.19619	0.00418596	0.0120964	0.00530503	0.00233447	0.045656
SEC61G	ENSG00000132432	12	1.73914	2.00222	1.90497	2.16926	2.07402	2.5228	3.34211	2.23486	1.90578	1.39829	1.6704	1.97306	2.83062	2.57148	1.95369	1.77975	1.94708	2.85702
TMEM258	ENSG00000134825	12	1.04824	1.25316	1.63976	1.77991	1.96533	2.31187	2.70283	2.11416	1.80505	1.5876	1.78487	2.03799	2.65701	1.87431	1.94268	1.82749	1.88698	2.35246
CLEC12A	ENSG00000172322	13	0.0511053	0	0.00386843	0.0111941	0.00353177	0.00412412	0.309257	0.432968	0.0674055	0.0165083	0.0472033	0.388219	0.469895	0.00277458	0.0168782	0.0100179	0.00488511	0.441892
HSPB1	ENSG00000106211	13	0.159181	0.418362	0.47884	0.392889	0.863528	0.804142	0.452389	1.11365	0.782012	1.74772	1.96651	1.99715	2.34796	2.26854	1.47518	1.2241	1.61922	0.798523
FTL	ENSG00000087086	13	3.46974	3.28542	3.56443	2.87519	3.4462	3.70987	3.22197	3.82927	3.87488	4.46695	4.1907	4.16482	4.81465	3.80679	4.34079	4.28224	4.25044	4.83436
VAMP8	ENSG00000118640	13	2.19489	1.46355	1.90305	1.57716	2.10379	1.53938	3.63278	3.1057	2.43243	1.84924	2.20178	2.67188	3.03323	1.67036	1.90653	1.78147	1.69496	1.79243
CEBPD	ENSG00000221869	13	0.139783	0.00430103	0.00640672	0.00643486	0.0150771	0.041267	0.0190262	0.15703	0.030833	0.00793463	0.00775923	0.136638	0.36093	0.0161563	0.0121892	0.0122954	0.0103047	0.0171692
CYBA	ENSG00000051523	13	2.251	2.00581	2.39346	2.28415	2.07821	3.08059	4.00331	3.65286	2.73761	1.69966	2.29621	2.71167	3.30831	2.60728	2.01952	1.5082	1.20483	2.72875
SSR4	ENSG00000180879	13	1.10159	1.42708	1.62185	1.49849	1.4446	1.66962	2.66094	2.0193	1.89352	1.48125	1.67375	1.86418	2.67466	2.26151	1.87578	1.56498	1.6227	2.56398
TNFSF13B	ENSG00000102524	13	0.00269607	0.0345344	0.430413	0.138683	0.0731381	0.0382094	0.186135	0.574622	0.478811	0.372395	0.677931	1.07007	1.14775	0.0621508	0.0858989	0.379285	0.287671	0.219132
LYST	ENSG00000143669	13	0.176451	0.0531657	0.0334313	0.034059	0.0587563	0.506633	0.113156	0.172461	0.0661974	0.0489382	0.0513315	0.175415	0.527979	0.0841347	0.0470525	0.0626099	0.072847	0.0890869
HGF	ENSG00000019991	13	0.0146545	0.0221516	0.0315792	0.00979257	0.00658987	0	0.00939364	0.090766	0.0647514	0.00935554	0.0274306	0.119187	0.342929	0.00553608	0.0120911	0.00750082	0.00197558	0.218885
PLAC8	ENSG00000145287	13	0.454194	1.54016	1.58445	1.4846	0.685991	0.501597	4.3454	3.76441	1.75477	1.18913	1.52683	2.16144	2.80254	0.400004	0.76368	1.55406	1.25784	0.807883
KBTBD11	ENSG00000176595	13	0.00673732	0.0151696	0.0248644	0.034801	0.0387259	0	0.0165462	0.0421859	0.025353	0.0128606	0.0306467	0.149045	0.356799	0.00873113	0.00236847	0.0108476	0.00658677	0.135008
HSP90B1	ENSG00000166598	13	0.893397	0.736867	1.24043	1.34256	1.51764	1.84181	2.78138	1.78069	1.34733	1.00508	1.32365	1.97319	2.80787	2.51783	1.75599	1.33693	1.78477	1.90334
SDF2L1	ENSG00000128228	13	0.223472	0.120618	0.274048	0.442683	0.839899	1.46195	1.23334	0.591155	0.366173	0.194698	0.34809	0.547586	1.38956	1.25355	0.495984	0.337947	0.605669	0.684754
IGFBP2	ENSG00000115457	13	0	0.00552604	0.00246684	0.0062522	0.02585	0	0.00814399	0.0468812	0.01599	0.00102228	0.0300353	0.135165	0.356991	0.018146	0.0198388	0.0215844	0.0132333	0.0492397
C1QTNF4	ENSG00000172247	13	0	0.303455	0.540516	0.273954	0.0231861	0	0.0902277	0.942863	1.18646	0.817772	1.27472	1.95367	2.07359	0.00333497	0.0151321	0.00496698	0.00432296	0
CLEC11A	ENSG00000105472	13	0.054293	0.458372	0.431726	0.481567	0.813247	0.0965356	0.529981	1.04615	0.554966	0.635699	0.93577	1.61248	2.3389	1.12866	0.94103	0.864609	0.922729	1.39794
CALR	ENSG00000179218	13	1.11047	0.75308	1.0582	1.48886	1.9653	2.53444	2.1417	1.71827	1.50459	1.3049	1.85746	2.71716	3.40804	2.5606	2.04794	1.35743	1.68649	2.68688
NPW	ENSG00000183971	13	0.00382046	0.00896316	0.08411	0.0485274	0.458155	0.0593879	0.0111688	0.303657	0.0875687	0.193864	0.440459	1.02753	1.51729	0.248463	0.476884	0.498145	0.828451	0.520017
MGST1	ENSG00000008394	13	0.00906383	0.00554058	0.0626251	0.0168908	0.129395	0.0233843	0.183731	0.622772	0.380783	0.883256	1.43101	1.89224	2.34969	0.618759	0.708421	0.579988	0.661219	1.27397
PRSS57	ENSG00000185198	13	0.0201137	0.150243	0.73045	0.261251	0.0430342	0.0239412	0.208871	1.42225	1.07334	1.59271	1.99902	2.73175	3.59187	0.538315	1.5263	2.05448	2.3165	2.7042
RAB32	ENSG00000118508	13	0.0013163	0.00394333	0.0124114	0.0108396	0.00549988	0	0.0547804	0.257342	0.0805062	0.25961	0.384992	0.856561	1.37208	0.615123	0.292063	0.168403	0.0818346	0.629977
SERPINB10	ENSG00000242550	13	0.00300419	0	0	0	0.00192114	0	0.0607374	0.0383192	0.00526365	0	0	0.0262529	0.513188	0	0	0	0.000905684	0.028788
MNDA	ENSG00000163563	13	0.0104037	0.010293	0.00906014	0.00682341	0.0184579	0.00955851	0.00626271	0.0398533	0.00963745	0.0047078	0.0120459	0.0233663	0.812128	0.0144283	0	0.00713379	0.0124755	0.0255817
RNASE3	ENSG00000169397	13	0	0	0.00427965	0	0	0	0.0103188	0.0413046	0.00369611	0	0	0.0799809	0.916306	0	0.00231179	0.00124473	0.00224186	0.20567
LYZ	ENSG00000090382	13	0.165967	0.171861	0.239513	0.222935	0.239547	0.249637	0.249336	0.767902	0.210578	0.340108	0.32036	0.591239	2.82312	0.478078	0.42134	0.500426	0.423811	0.467407
CST7	ENSG00000077984	13	0.0554446	0.0339463	0.0546968	0.0524888	0.221928	1.34649	0.0116038	0.0627781	0.0453701	0.0516668	0.0473707	0.279702	1.76967	0.23489	0.117	0.0787941	0.170169	0.271978
CSTA	ENSG00000121552	13	0.00636846	0.00753515	0.0149674	0.0181707	0.0290761	0.0123193	0.00976989	0.201721	0.0209297	0.0127062	0.0226	0.157556	1.42102	0.0113208	0.00731688	0.00992528	0.023131	0.0173548
CTSG	ENSG00000100448	13	0	0.00307119	0.0152112	0.0171111	0.0122911	0	0.103046	0.441636	0.110503	0.172447	0.262191	0.851048	2.98909	0.068758	0.0740826	0.00602154	0.00398145	0.24873
CFD	ENSG00000197766	13	0.0170192	0.00805778	0.0195946	0.0184211	0.0334596	0.0268778	0.0243965	0.0723934	0.0321984	0.0701556	0.0883007	0.203649	2.20555	0.154551	0.0964336	0.116009	0.293751	0.0376733
MPO	ENSG00000005381	13	0.0308362	0.0226023	0.299724	0.0721974	0.0277047	0.047852	0.0265212	1.41667	0.311324	0.0457302	0.0705804	2.0185	5.52063	0.0156706	0.0220419	0.0278236	0.0231349	0.127084
PRTN3	ENSG00000196415	13	0.00957129	0.00766322	0.0145268	0.0132385	0.0100193	0.0085373	0.00951395	0.00339327	0.0107644	0.00564676	0.0063711	0.0221962	4.12732	0.00584629	0.0071087	0.00536941	0.00442703	0.0240551
ELANE	ENSG00000197561	13	0.0062562	0.0197704	0.0136985	0.0132434	0.0096913	0	0.00316168	0	0.00966902	0.00467818	0.0057684	0.0677848	4.67279	0.00658045	0.0103911	0.00957133	0.00738556	0
AZU1	ENSG00000172232	13	0.0122464	0.00765131	0.0171311	0.00795851	0.0089622	0.00665665	0.0159092	0.014428	0.00929099	0.00956153	0.0151261	0.206519	4.24648	0.0126622	0.00721653	0.0100636	0.0181664	0.0931722
CAVIN2	ENSG00000168497	13	0.0111341	0.0642937	0.237146	0.0890029	0.00906299	0	0.0361264	0.0762281	0.22474	0.387483	0.432046	0.328321	0.0835345	1.46456	0.565229	0.286268	0.3679	0.0840607
TMSB4X	ENSG00000205542	13	5.36599	6.10631	6.34275	6.66883	6.4232	7.52326	6.182	6.13853	6.0553	4.22535	4.52541	4.72743	5.14012	8.05311	4.951	3.37014	2.71884	5.07655
UBE2C	ENSG00000175063	13	0.0613328	0.0326433	0.0786763	0.642903	0.921049	1.60774	1.69844	0.56833	0.291642	0.0124029	0.284138	0.533176	0.379412	2.36527	0.784878	0.24341	0.459642	0.253741
PARVB	ENSG00000188677	13	0.0221513	0.0487666	0.147708	0.138318	0.157443	0.506027	0.38578	0.292612	0.178377	0.260881	0.368018	0.415361	0.302082	1.66924	0.736544	0.581001	0.81145	0.447515
TMSB15A	ENSG00000158164	13	0.0198305	0.00725208	0.00312542	0.0561607	0.0703014	0.011539	0.10735	0.0439853	0.0113864	0.00763289	0.103194	0.0541727	0.00396959	0.592755	0.191621	0.0263014	0.007309	0.0125406
LY6G6F	ENSG00000204424	13	0	0	0	0	0	0	0	0	0	0	0	0	0	0.265606	0.00120473	0	0.000315558	0
PPIF	ENSG00000108179	13	0.0146855	0.046903	0.162911	0.286161	0.888394	0.683265	0.176257	0.308975	0.245696	0.0798499	0.244032	0.417641	0.364667	1.57901	0.578284	0.322728	0.538027	0.193924
PDE5A	ENSG00000138735	13	0	0	0	0.00518605	0	0.00425541	0	0	0	0.00311986	0.00163099	0.00167009	0.00309676	0.275354	0.00728963	0	0.000794126	0
PRTFDC1	ENSG00000099256	13	0.00338981	0	0	0	0	0.0556023	0.0886106	0.0820015	0.0342269	0.0558265	0.110191	0.118581	0.0286549	0.688938	0.246658	0.101753	0.0445272	0.0162343
GAS2L1	ENSG00000185340	13	0	0	0	0.00249541	0	0	0.00446847	0.00520035	0	0.0126717	0.0105678	0.00447675	0.00502064	0.469097	0.156958	0.0865524	0.100547	0.0137523
KALRN	ENSG00000160145	13	0	0	0	0	0	0	0	0	0	0.00101009	0	0.00054966	0	0.206317	0.00305299	0	0	0
RSU1	ENSG00000148484	13	0.227062	0.215884	0.380064	0.319683	0.382011	0.563517	0.419121	0.452608	0.360476	0.301902	0.3858	0.426945	0.276564	1.91883	0.90157	0.530375	0.530315	0.382426
ITGB3	ENSG00000259207	13	0	0	0.0033601	0.00321961	0	0	0	0	0	0	0	0	0	0.24049	0.0437973	0.000779301	0.000306972	0
FCGR2A	ENSG00000143226	13	0.00328691	0.00835619	0.0105829	0.00450877	0.00563816	0.00283398	0.0317097	0.0603949	0.016437	0.00146301	0	0.0182583	0.0213257	0.562445	0.116369	0.0614477	0.119689	0.0540449
ACTN1	ENSG00000072110	13	0.0382815	0.440035	0.409656	0.359474	0.112558	0.0256481	0.0269933	0.127492	0.092226	0.110843	0.206611	0.438291	0.499937	1.85243	0.435412	0.355803	0.337532	0.338882
ILK	ENSG00000166333	13	0.131798	0.148293	0.177189	0.246382	0.242078	0.77901	0.464675	0.316376	0.26898	0.179433	0.220101	0.232465	0.127126	1.5502	0.485452	0.293941	0.238682	0.202567
ANXA3	ENSG00000138772	13	0	0	0	0	0.00127749	0.00730305	0	0	0.0161516	0.0227411	0.00366841	0.00216594	0.0148999	0.445696	0.0461777	0.031223	0.00776751	0
MPIG6B	ENSG00000204420	13	0.00488131	0.00458379	0.00685865	0.00110043	0.00305931	0	0.0310269	0.0389939	0.025482	0.111032	0.0931531	0.0444292	0.0134111	0.982026	0.369589	0.257297	0.143885	0.0398245
RBPMS2	ENSG00000166831	13	0.00256583	0	0	0.000852013	0.00137986	0	0	0.00364413	0	0	0	0.000417497	0	0.686224	0.0515725	0.132121	0.255296	0
DMTN	ENSG00000158856	13	0	0.00494668	0.01231	0.00242306	0.00343068	0	0	0	0	0.00823591	0.0022064	0.00323442	0.00136226	0.495644	0.066609	0.0509136	0.0483535	0.0102574
GSN	ENSG00000148180	14	0.0117461	0.274811	0.185959	0.219017	0.09198	0.0612812	0.936627	0.712214	0.566096	0.389053	0.35383	0.300242	0.189248	1.9567	0.60825	0.0587638	0.0209358	0.152157
RAB27B	ENSG00000041353	14	0	0.00625078	0.0457431	0.0205477	0.00268761	0.0174609	0.018123	0.0224625	0.102151	0.108022	0.10094	0.0721822	0.00577341	0.905718	0.164434	0.0111994	0.00866752	0.169811
TGFB1I1	ENSG00000140682	14	0	0	0.015831	0.00785567	0	0	0.00763733	0	0.00647599	0.0562755	0.0513183	0.0177497	0.00304098	0.691107	0.0707321	0.0124449	0.0198523	0
ITPKA	ENSG00000137825	14	0.021142	0.00240387	0	0.00105206	0.0338925	0.0223554	0.0118324	0.00690797	0	0.00258621	0.00701304	0.0128316	0.0151548	0.533691	0.065687	0.0287878	0.0084137	0.0094131
CTTN	ENSG00000085733	14	0.00356502	0	0	0.00285535	0.014565	0.011539	0.00628113	0	0	0.0019326	0.00243674	0.000679587	0.00133441	0.542206	0.028166	0.0135913	0.0668839	0
WFDC1	ENSG00000103175	14	0	0	0	0.000970941	0	0	0.006777	0.00210329	0.00920097	0.0287367	0.0188883	0.0413149	0.0298354	0.608926	0.120687	0.0270121	0.00279739	0
CALD1	ENSG00000122786	14	0.0030763	0.00987398	0.00435303	0.00190278	0	0	0.0208518	0.0041016	0.00245538	0.00493472	0	0.00175084	0	0.633163	0	0	0.000443672	0
GP6	ENSG00000088053	14	0	0	0	0.00439526	0	0	0	0	0	0.00161982	0.00194221	0.000821773	0.000696214	0.353948	0.0283959	0.00289498	0.00337466	0
TREML1	ENSG00000161911	14	0	0.00257761	0.00515065	0.000782461	0.00481705	0	0	0	0	0.00227186	0.00254994	0.000983122	0.00257968	0.631192	0	0.000616972	0.000632064	0
PROS1	ENSG00000184500	14	0	0	0	0	0	0	0	0	0	0.0113597	0.00328756	0.00154559	0.000876207	0.456002	0.0659214	0.00171925	0.0014494	0
LCN2	ENSG00000148346	14	0	0.00270202	0	0.0037118	0.00162666	0	0	0	0.00381605	0.00113647	0.0024693	0.00340524	0.00066676	0.749722	0.102128	0.0593315	0.0840839	0
ALOX12	ENSG00000108839	14	0	0	0	0.00190278	0	0	0	0	0.00417853	0.00242616	0	0.00339652	0.00420624	0.495398	0.0409049	0.0074081	0.00155525	0.0215921
GP1BA	ENSG00000185245	14	0.0028304	0.0158012	0.00255076	0.00278765	0.0146935	0	0.0164195	0.0156289	0.0113228	0.0150093	0.0159364	0.00724234	0.00174221	0.685276	0.142885	0.0166797	0.00973898	0
NRGN	ENSG00000154146	14	0.0281677	0.00257761	0.0171322	0.0439285	0.172008	0.0125021	0.0436151	0.104983	0.0600046	0.0421159	0.153041	0.139006	0.109098	1.22916	0.296522	0.0344413	0.0242945	0.058422
SELP	ENSG00000174175	14	0.00590238	0.00215335	0	0.00129795	0	0	0	0	0.0015227	0.0463422	0.0191706	0.00603327	0.000778092	0.714726	0.161131	0.000549374	0.000353716	0
LAT	ENSG00000213658	14	0.0592012	0.0287491	0.0264004	0.051513	0.0289807	1.29145	0.0112519	0.0349196	0.025619	0.0230471	0.0235191	0.0269021	0.0249287	1.3875	0.194098	0.109773	0.266514	0.177044
VWF	ENSG00000110799	14	0	0	0.00436349	0	0.00479563	0	0	0	0	0.0101458	0.0186687	0.0018277	0	0.602114	0.12305	0.00537411	0.000475377	0
ARHGAP6	ENSG00000047648	14	0	0	0	0	0	0.00412412	0	0	0	0.00862478	0	0.000750839	0	0.674767	0.16576	0.0216306	0.00891585	0.0174985
CAMK1	ENSG00000134072	14	0	0.00151913	0.00999461	0.0265694	0.00589598	0.075073	0	0.0158359	0.00316586	0.0012254	0.00219816	0.00385981	0.00538597	0.84572	0.102108	0.0265517	0.0261864	0.0262586
SPX	ENSG00000134548	14	0	0	0	0	0	0	0	0	0	0.00110838	0.0100399	0.00121348	0	0.903	0.107622	0.00743277	0.00261583	0
LTBP1	ENSG00000049323	14	0.00272069	0	0.00486636	0.00281906	0.0030652	0.00712169	0	0	0	0.00360714	0	0.0199983	0.0326655	1.24831	0.326805	0.0154293	0.0343521	0.175122
PPBP	ENSG00000163736	14	0.0323383	0.0148651	0.0160268	0.0260885	0.00991498	0.0189564	0.00354946	0.00722889	0.024522	0.0158195	0.00598717	0.00916597	0.0130547	2.40552	0.0290442	0.016999	0.00778234	0.0116441
CLEC1B	ENSG00000165682	14	0	0	0	0.00278526	0	0	0	0	0	0.000547422	0	0	0	0.999841	0.030122	0	0	0
GP9	ENSG00000169704	14	0	0.0489802	0.0172935	0.0331022	0.00522024	0	0	0	0	0.00470093	0.0149375	0.0031812	0.00471936	1.65898	0.0750523	0.00451701	0.0139349	0
PF4	ENSG00000163737	14	0.0280351	0.0148943	0.0143517	0.0286884	0.00885796	0	0	0.00494013	0.00984896	0.0112457	0.00877308	0.00608081	0.00812913	3.65169	0.084773	0.00706794	0.00530445	0
CMTM5	ENSG00000166091	14	0.0023466	0.00281475	0	0.00190278	0.0012343	0	0	0	0	0.000508366	0.00212377	0.000948408	0	1.97882	0.154139	0.0555363	0.0551626	0.017438
ANGPT1	ENSG00000154188	14	0.0013163	0	0.0250178	0.00303009	0	0	0.0034858	0.0126061	0.0758959	0.353451	0.345233	0.207519	0.0250765	0.686557	0.483636	0.110412	0.0411379	0.0920325
NFIB	ENSG00000147862	14	0	0	0	0.00416802	0.000937603	0	0	0	0.00309395	0.052749	0.0206674	0.00642487	0	0.334972	0.172713	0.00951654	0	0
VASP	ENSG00000125753	14	0.246671	0.100956	0.198862	0.129657	0.23839	0.790618	0.24364	0.234692	0.29172	0.387884	0.357821	0.32926	0.228295	1.85747	0.903764	0.701838	0.420411	0.354504
TALDO1	ENSG00000177156	14	0.556009	0.756855	1.14864	1.19221	1.60142	1.9608	1.73144	1.65965	1.41389	1.9813	2.22647	2.25309	1.75509	2.5955	2.60825	2.29	2.30227	1.96849
TPI1	ENSG00000111669	14	0.648087	0.411551	0.765777	0.925116	1.2537	3.4702	2.02615	2.37572	1.58928	1.51184	2.25245	2.52559	2.40797	3.61259	2.8693	2.40091	2.63859	2.33768
CPPED1	ENSG00000103381	14	0.0220522	0.0519528	0.0176638	0.0701211	0.0901378	0.144437	0.162653	0.0871266	0.069779	0.119869	0.115301	0.107843	0.0574596	0.162025	0.422523	0.292334	0.264223	0.154708
TESPA1	ENSG00000135426	14	0.10564	0.0550434	0.0916781	0.108418	0.0888312	0.181614	0.0538625	0.110333	0.115319	0.401885	0.302369	0.219108	0.0689146	0.296988	0.631898	0.396514	0.23308	0.335194
RAP1B	ENSG00000127314	14	0.269352	0.4318	0.333476	0.560712	0.623221	0.992432	0.500047	0.404784	0.346419	0.427653	0.503827	0.505731	0.319535	2.531	1.27533	0.725057	0.647632	0.465186
TUBA1C	ENSG00000167553	14	0.100627	0.0442569	0.31457	0.465661	0.861206	1.32056	0.962245	0.584893	0.501013	0.462549	0.664145	0.837148	0.578029	2.0702	1.50882	1.26909	1.23761	0.651193
BIN2	ENSG00000110934	14	0.072846	0.0244151	0.128226	0.0621601	0.0288441	0.960635	0.119761	0.291126	0.571752	0.614316	0.547064	0.453198	0.113089	1.50783	0.961311	0.493209	0.346849	0.433591
FAM19A2	ENSG00000198673	14	0.0461836	0.0388603	0.0243429	0.0307986	0.0277763	0.0185808	0.0253934	0.0302066	0.038904	0.189612	0.135282	0.0952595	0.060596	0.172734	0.491999	0.336949	0.226171	0.150253
LAPTM4B	ENSG00000104341	14	0.0125538	0.023885	0.151377	0.067982	0.118274	0.0169216	0.106445	0.251291	0.240271	0.630177	0.696392	0.526775	0.282019	0.95114	0.966471	0.525698	0.354296	0.128974
TAGLN2	ENSG00000158710	14	1.08762	0.568625	1.37095	1.42775	1.96039	2.67769	2.57573	2.01893	1.64857	1.75962	2.10063	2.03899	1.57651	3.83019	2.89065	2.28024	2.17652	2.09543
ATP6V0A2	ENSG00000185344	14	0.088756	0.0592478	0.137105	0.110438	0.101355	0.128994	0.218747	0.248961	0.153204	0.203329	0.169337	0.209394	0.122265	0.482688	0.62841	0.298322	0.268102	0.324444
CD164	ENSG00000135535	14	0.541814	0.776576	1.03369	1.04826	1.15832	1.27321	1.51283	1.0251	1.35456	2.32535	2.12385	1.37695	0.562222	2.03586	2.47739	1.51487	1.41361	1.05887
HYAL3	ENSG00000186792	14	0	0.00706353	0.0105877	0.0121713	0.0344466	0.0215595	0.00572465	0.0214779	0.00810893	0.0467605	0.0619156	0.113703	0.143095	0.392949	0.441074	0.299906	0.231794	0.406352
PDLIM1	ENSG00000107438	14	1.30197	0.190693	0.202812	0.569105	1.60074	0.594034	0.69371	0.384673	0.321763	0.225341	0.303448	0.295596	0.136822	3.12822	1.58191	1.02205	1.04778	0.341137
ZBTB16	ENSG00000109906	14	0.00980153	0.00937728	0	0.0116009	0.00483859	0.0196416	0	0.0165521	0.0122293	0.141986	0.0883558	0.129378	0.0571016	0.407917	0.431727	0.255092	0.0865462	0.223254
CAVIN1	ENSG00000177469	14	0.00137977	0	0.00386843	0.000929845	0	0	0.00443053	0	0.0370546	0.542014	0.579118	0.215474	0.0112456	0.697521	0.847037	0.58168	0.612892	0.199161
STXBP5	ENSG00000164506	14	0.0115536	0.00254037	0.0261925	0.0186761	0.0145217	0.0235326	0.0352479	0.0327768	0.0373549	0.0555215	0.0407688	0.0482585	0.0707262	0.362643	0.377889	0.244006	0.127428	0.0843634
CLU	ENSG00000120885	14	0.0092957	0.00257761	0.00671862	0.00824891	0.00269222	0.0186066	0.0108551	0.0151152	0.00842361	0.566621	0.357084	0.249851	0.378399	1.87386	1.01742	0.430853	0.204964	0.619954
PTGS1	ENSG00000095303	14	0.00787912	0	0.0035509	0.00437445	0.000862321	0	0.00675918	0.0191051	0.0170067	0.17396	0.098302	0.0266138	0.00779737	0.767442	0.490791	0.29261	0.199351	0.104173
TMEM246	ENSG00000165152	14	0	0.00281087	0	0.000852013	0	0	0	0.0110858	0.00726864	0.0973794	0.0687652	0.0538492	0.0164925	0.208004	0.335246	0.11332	0.133268	0.0184025
C2orf88	ENSG00000187699	14	0.0181965	0.00256061	0.00693388	0.00551799	0.00581468	0.00458687	0.029581	0	0.0113757	0.0746868	0.0518656	0.0202264	0.0110536	0.996778	0.505688	0.332785	0.274457	0.0339903
HEMGN	ENSG00000136929	14	0.0103419	0.0183049	0.0582801	0.0485668	0.00729958	0.0192123	0.0411749	0.0292375	0.15901	0.503047	0.420968	0.126415	0.00672565	0.996222	0.744582	0.124146	0.0222801	0.0193256
FERMT3	ENSG00000149781	14	0.297602	0.541472	0.493465	0.577543	0.472849	0.892234	0.805931	0.494935	0.430418	0.40578	0.462222	0.462414	0.205955	2.79012	1.48804	0.730244	0.563361	0.336723
ST6GAL2	ENSG00000144057	14	0	0	0	0	0.00146957	0	0	0	0	0.0693534	0.0289634	0.0045887	0	0.426529	0.320446	0.118136	0.0896042	0
DTD1	ENSG00000125821	15	0.101801	0.042306	0.236156	0.101408	0.272736	0.468048	0.186666	0.403694	0.303263	0.410243	0.542009	0.528365	0.310161	1.79228	1.14532	0.563113	0.505195	0.49782
PLXDC2	ENSG00000120594	15	0.0269535	0.0133643	0.00674594	0.015601	0.00696656	0	0.0134241	0.0679887	0.0179552	0.209292	0.126719	0.0883008	0.0469802	0.760425	0.55076	0.176479	0.108537	0.0922528
ADRA2A	ENSG00000150594	15	0	0	0	0	0.00420469	0	0	0	0	0.0239035	0.0181861	0.0051275	0.000522134	0.287601	0.207478	0.0263926	0.00549044	0
SVOPL	ENSG00000157703	15	0	0.00885368	0.0110288	0.0116111	0	0.00413064	0	0.00308431	0.0114104	0.150402	0.133704	0.0985036	0.0227768	0.228244	0.441428	0.185202	0.0953027	0.295512
MED12L	ENSG00000144893	15	0.00217823	0	0.0196288	0.0321536	0.0272314	0.00734636	0.0429899	0.0380969	0.0916104	0.244838	0.185874	0.105053	0.0427202	0.839962	0.616014	0.279265	0.103919	0.128601
LIMS1	ENSG00000169756	15	0.109696	0.29846	0.539366	0.521704	0.583984	0.606146	0.480664	0.48702	0.521146	0.931814	0.738594	0.552019	0.274954	2.10312	1.62975	0.994613	0.851512	0.452786
CKB	ENSG00000166165	15	0.00343141	0.0212172	0.00845034	0.00776015	0.0318756	0.0637216	0.0113973	0.00389281	0.00785052	0.141265	0.131278	0.0675077	0.0150624	0.392858	0.464893	0.114256	0.137849	0.0476771
ABCC4	ENSG00000125257	15	0.00159027	0	0.022737	0.00961305	0.0328547	0.0221694	0.0165413	0.0544702	0.0223463	0.0418506	0.0690033	0.0606128	0.0618962	0.370316	0.456721	0.308449	0.238685	0.1035
HACD1	ENSG00000165996	15	0.01572	0.105289	0.194795	0.165119	0.143851	0.0847574	0.143039	0.33132	0.346568	0.345023	0.403074	0.475783	0.288409	0.84574	1.13732	0.821709	0.68826	0.454735
DEPTOR	ENSG00000155792	15	0.0013163	0.00349812	0.0388821	0.00473309	0.00773417	0	0	0.0486957	0.0647505	0.189367	0.167278	0.210825	0.083213	0.1073	0.627179	0.367559	0.16609	0.268232
RGS18	ENSG00000150681	15	0.00301441	0.00597259	0.00348365	0.0164254	0.00596916	0.00412412	0.006777	0.0469811	0.0116368	0.0853197	0.0287707	0.033409	0.133995	1.5739	0.735933	0.249984	0.0737148	0.153162
TIMP3	ENSG00000100234	15	0.00244191	0.00588369	0	0.003423	0.00282361	0	0	0	0.0035254	0.0612971	0.0400962	0.0165279	0.00176623	0.237775	0.376515	0.144197	0.0871131	0.272692
IGSF10	ENSG00000152580	15	0.0118953	0.0328666	0.0534728	0.056693	0.0281545	0	0.102888	0.126005	0.14734	0.5206	0.3473	0.204957	0.0599522	1.21624	1.02774	0.461856	0.142931	0.186914
DAD1	ENSG00000129562	15	0.501993	0.622498	0.810549	0.915669	1.2539	1.84502	1.59114	1.07652	0.990036	0.809152	0.995642	1.15441	1.09625	3.2669	2.58947	1.54908	1.46328	1.52856
PLEK	ENSG00000115956	15	0.00789931	0.0402845	0.0715118	0.0662269	0.0730355	0.670945	1.34583	0.935064	0.254615	0.238701	0.318874	0.76364	0.747946	3.51663	1.85317	0.244388	0.0379505	0.700902
PBX1	ENSG00000185630	15	0.00217823	0.0113017	0.016692	0.00659143	0.002046	0	0	0.0208466	0.0803326	0.356694	0.221698	0.0867474	0.0224874	1.24232	1.01682	0.345774	0.15774	0.429863
AMD1	ENSG00000123505	15	0.393271	0.871781	1.02627	1.01782	1.15771	0.845698	0.654154	0.666546	0.828993	1.24125	1.27165	1.13691	0.695274	1.49634	1.627	1.75824	1.59016	1.40863
FTH1	ENSG00000167996	15	3.99638	3.7068	3.33231	3.50962	3.21913	4.08258	5.30868	4.46422	4.49701	5.01097	4.41196	4.04705	3.31997	4.37589	4.79062	5.03683	5.11646	5.22489
SLC14A1	ENSG00000141469	15	0.0127166	0.00260732	0.00852896	0	0	0.0171609	0.00340773	0.00241087	0.0136508	0.000415449	0.00185074	0.00193248	0.00194861	0	0.00325093	0.101843	0.0675766	0.0425138
NET1	ENSG00000173848	15	0.00709371	0.0618592	0.101519	0.183688	0.204941	0.0839283	0.197927	0.14876	0.109531	0.150719	0.200824	0.193501	0.14133	0.637392	0.559801	0.612777	0.71004	0.15467
PSTPIP2	ENSG00000152229	15	0.00701637	0.016218	0.0469025	0.0543202	0.0553311	0.0932027	0.00504633	0.102829	0.0765672	0.171997	0.158194	0.183906	0.180867	1.03879	0.672143	0.595621	0.562051	0.359206
SERPINB1	ENSG00000021355	15	0.406554	0.990516	1.71082	0.923936	0.481396	0.794451	0.78633	1.27467	1.72895	2.30191	2.26605	2.64088	2.72517	2.44314	3.25049	2.79857	1.41263	1.79445
DLC1	ENSG00000164741	15	0	0	0.00349672	0.00166267	0.00311687	0	0.00720061	0	0.00258206	0.0010419	0.0041834	0.00629992	0.0107288	0.209219	0.12359	0.205048	0.226289	0.0795505
PHTF1	ENSG00000116793	15	0.057741	0.0451595	0.0716982	0.0562564	0.198831	0.142681	0.151235	0.15903	0.116085	0.275832	0.207572	0.177814	0.0967608	0.450463	0.528072	0.614375	0.450925	0.369353
ATF7IP2	ENSG00000166669	15	0.756155	0.614269	0.623452	0.654533	0.680725	0.56128	0.718131	0.713205	0.805672	1.07387	0.996938	0.795997	0.584921	1.03079	1.03534	1.64713	1.26218	1.02225
IL1B	ENSG00000125538	15	0.0204324	0.207224	0.0350375	0.0630822	0.0202291	0.0235382	0.00929348	0.0263591	0.0945589	0.339185	0.370539	0.364007	0.0595147	0.405757	0.673867	0.733478	0.46033	0.173701
MINPP1	ENSG00000107789	15	0.0257246	0.0269779	0.0803029	0.0643889	0.0619699	0.129923	0.075273	0.089798	0.0862194	0.0837811	0.0969733	0.116184	0.058237	0.356886	0.664893	0.544776	0.607548	0.3189
LEPROT	ENSG00000213625	15	0.195242	0.371785	0.359463	0.321462	0.223025	0.148813	0.27008	0.385181	0.450903	0.927103	0.731135	0.645509	0.368199	1.1383	1.23819	1.30215	1.10141	0.623339
HDAC7	ENSG00000061273	15	0.151469	0.268643	0.27253	0.236937	0.109234	0.246321	0.0897751	0.120962	0.212572	0.170896	0.188905	0.136789	0.0746575	0.129755	0.187947	0.684165	0.788651	0.354729
CD82	ENSG00000085117	15	0.0848817	0.134953	0.208103	0.133806	0.0882905	0.277439	0.291789	0.259103	0.482916	0.37911	0.30798	0.340665	0.128364	0.190031	0.558495	0.877663	1.00236	0.755007
SH3BGRL	ENSG00000131171	15	1.69843	1.79994	1.60426	1.47457	1.12738	0.900861	1.32387	1.5037	1.6021	1.71373	1.68848	1.63671	0.944732	1.81825	2.41978	2.4597	2.02903	1.68776
EPSTI1	ENSG00000133106	15	0.110869	0.0372256	0.0804101	0.0638443	0.0308297	0.198172	0.0318837	0.0627996	0.140469	0.177242	0.16361	0.189242	0.0672999	0.226098	0.20689	0.620421	0.681495	0.198757
ZNF385D	ENSG00000151789	15	0.0013163	0.0052083	0	0.00890912	0	0	0	0	0.00237955	0.198178	0.121971	0.0533452	0.00827663	0.0500277	0.259506	0.414878	0.215265	0.0809668
ITGA2B	ENSG00000005961	15	0.00797941	0	0.00281788	0.00627839	0.00373734	0	0.00408636	0	0.00471216	0.0277878	0.0128764	0.00912001	0.00492804	2.74904	1.16928	1.03614	1.11947	0.30136
PDCD4	ENSG00000150593	15	0.476468	0.395943	0.668057	0.470926	0.409729	0.728227	0.35773	0.594171	0.534135	0.575266	0.584499	0.702215	0.542756	0.460872	0.950063	1.50641	1.59012	0.876305
PRKAR2B	ENSG00000005249	15	0.00695938	0.00482659	0.0261102	0.0338824	0.027815	0.00402777	0.138645	0.131836	0.0720493	0.032916	0.051667	0.067478	0.0749818	0.907526	0.444122	0.605543	0.627338	0.067737
SERPINE2	ENSG00000135919	15	0.0138462	0.0122823	0.202765	0.091944	0.0195796	0.177625	0.210321	0.230192	0.293401	0.436215	0.632692	0.542176	0.22682	0.936652	0.854971	1.1133	1.10035	0.461301
STXBP6	ENSG00000168952	15	0	0	0	0	0	0	0.00447383	0.00622178	0	0	0	0.00108731	0.000650819	0.0392751	0.297284	0.243745	0.0666576	0.0156897
ICAM4	ENSG00000105371	15	0	0.00549671	0.0138464	0.00180762	0.00257131	0	0	0.0209555	0.0140371	0.181759	0.148954	0.0928443	0.0311442	0.244707	0.433842	0.594676	0.619958	0.258981
RNF130	ENSG00000113269	16	0.0398237	0.0794006	0.459021	0.193554	0.111684	0.0293582	0.943245	1.3929	0.952238	0.743915	0.831311	0.958373	0.593336	1.78161	1.95836	1.73092	1.47912	1.63212
CTNNBL1	ENSG00000132792	16	0.467763	0.415218	0.354633	0.461474	1.59043	0.523791	0.43533	0.430006	0.321357	0.28642	0.370281	0.393386	0.212612	0.679105	1.32158	1.39024	1.17696	0.954996
CYTL1	ENSG00000170891	16	0.00749159	0.0433524	0.388913	0.124987	0.0363659	0	0.0358478	0.243526	0.448127	1.25503	1.15582	0.758906	0.49843	0.49457	1.62145	1.75473	1.54304	0.522619
PDZD8	ENSG00000165650	16	0.0848842	0.0704992	0.119034	0.120399	0.128716	0.0619189	0.168878	0.129754	0.126435	0.318181	0.292639	0.294737	0.290951	0.718322	0.996159	1.32892	1.13955	0.896844
PKIG	ENSG00000168734	16	0.230139	0.390364	0.401446	0.395552	0.326213	0.0430367	0.234459	0.339407	0.247069	0.185032	0.20695	0.21704	0.122219	0.762433	1.12259	1.33664	1.01788	0.271055
SLC40A1	ENSG00000138449	16	0.0338738	0.0153571	0.0623718	0.0389321	0.0156513	0.0228852	0.109775	0.148134	0.109321	0.376076	0.314308	0.255385	0.158227	0.532015	1.19411	1.28789	0.990351	0.659568
TPM1	ENSG00000140416	16	0.0413962	0.0369313	0.0192881	0.0225616	0.04797	0.050395	0.136693	0.0575614	0.0934687	0.285649	0.345542	0.180682	0.0474797	2.46339	1.291	1.3124	1.28588	0.212244
MARCKSL1	ENSG00000175130	16	0.894788	0.393284	0.472535	0.660489	1.79337	0.47885	1.1529	1.30163	0.866306	0.605976	0.725572	0.549679	0.247698	0.870942	1.36489	1.57864	1.89685	1.01349
LMNA	ENSG00000160789	16	0.0339274	0.012753	0.0703506	0.0271875	0.0299274	0.270912	0.086342	0.250543	0.275247	0.542731	0.271996	0.10193	0.0483746	0.699711	0.331396	0.428426	1.02735	0.294847
CASP3	ENSG00000164305	16	0.0560771	0.0950645	0.131953	0.177544	0.223792	0.623554	0.120569	0.152495	0.136863	0.0749306	0.0839066	0.129654	0.0850302	0.31513	0.308616	0.482627	0.732398	0.332193
MPST	ENSG00000128309	16	0.51702	0.419915	0.505511	0.411531	0.739661	0.299193	0.414913	0.705609	0.65842	0.308765	0.531547	0.688717	0.697033	0.785355	0.543534	1.49564	1.5853	0.825917
CD40LG	ENSG00000102245	16	0.0113662	0.00177495	0.0033601	0.0050313	0.001624	0.058951	0	0.00544652	0.00113165	0.00286364	0	0.00215981	0.00049413	0.0171742	0.0253	0.246674	0.293835	0.0173297
MYC	ENSG00000136997	16	0.0671631	0.289186	0.428912	0.419899	0.252975	0.45737	0.0253052	0.146267	0.16575	0.230068	0.327756	0.727062	0.512454	0.497992	0.445874	0.877207	1.4861	0.402938
HMBS	ENSG00000256269	16	0.0517453	0.0446863	0.127782	0.143955	0.371765	0.22643	0.176681	0.200465	0.146561	0.100616	0.162971	0.21918	0.178669	0.139938	0.203286	0.459523	0.738109	0.280594
ALDH1A1	ENSG00000165092	16	0.0472421	0.149155	0.0130739	0.0590113	0.0788552	0	0.0353797	0.0239671	0.169112	0.827441	0.675815	0.329352	0.0555673	0.420012	1.03558	0.992927	1.31117	0.491067
AKR1C1	ENSG00000187134	16	0	0	0	0.00197244	0	0	0.0140324	0.0106026	0.0105023	0.00713136	0.00146229	0.00736239	0.00158321	0.0081493	0.0119749	0.124837	0.271963	0.0215206
FECH	ENSG00000066926	16	0.0249187	0.0265841	0.06454	0.0459999	0.106541	0.142118	0.160805	0.148126	0.164872	0.0970785	0.169054	0.16111	0.0816615	0.286589	0.216653	0.362242	0.639229	0.164507
CST3	ENSG00000101439	16	0.234104	0.220161	0.327753	0.150787	0.157876	0.154826	3.14862	2.73405	1.04483	0.989175	0.828294	0.91377	0.817722	2.29131	1.42488	1.73851	2.30438	0.60803
PPP1R14A	ENSG00000167641	16	1.08138	0.0248946	0.0155966	0.0147218	0.00120535	0.0183602	0.281803	0.0966088	0.00823312	0.0073998	0.0164631	0.00441427	0.00514394	1.09271	0.193853	0.613748	1.04633	0.00817882
NMU	ENSG00000109255	16	0	0	0	0	0	0.0158218	0.00753661	0.0020701	0.0032298	0.00337132	0.0116603	0.0039	0	0	0.00158983	0.0139076	0.224657	0
FSCN1	ENSG00000075618	16	0.00330388	0.00506149	0.0445626	0.0204288	0.0110205	0.0443558	0.00964331	0.132287	0.0962696	0.21069	0.307235	0.337885	0.118501	0.103923	0.345995	0.643929	0.833334	0.150371
ATPIF1	ENSG00000130770	16	0.870311	1.06788	1.38482	1.45101	1.81451	2.40463	1.74686	1.71583	1.47236	1.12941	1.45415	1.61154	1.51521	1.9145	1.59313	1.7777	2.74996	1.62534
TMOD1	ENSG00000136842	16	0	0.00960867	0	0.00467662	0	0	0.00325994	0.0224353	0.00703141	0.0191599	0.0060364	0.00900493	0.00380705	0.0126596	0.0228286	0.186714	0.31107	0.0444243
PRDX2	ENSG00000167815	16	1.04103	0.462947	0.978129	0.886993	1.85933	1.82808	1.37917	1.35783	1.19338	1.01635	1.49385	1.48651	0.988917	1.08005	1.32828	1.66681	2.53654	1.42717
FBXO7	ENSG00000100225	16	0.453412	0.470839	0.528225	0.597442	0.63942	0.71924	0.681048	0.547755	0.617467	0.456166	0.577435	0.573195	0.385423	0.995599	0.951043	1.40936	1.6993	1.28528
PMP22	ENSG00000109099	16	0	0	0	0.000852013	0.00255635	0	0.0333989	0.0393499	0.00157353	0.00343745	0	0.00283174	0.00616498	0.00519478	0.00827345	0.154648	0.277414	0.196567
REXO2	ENSG00000076043	16	1.09115	1.04864	0.500993	0.746306	0.60729	0.731681	0.515025	0.288483	0.297471	0.492052	0.527757	0.584012	0.403256	0.671968	0.578359	0.939328	1.86757	0.329371
STRADB	ENSG00000082146	16	0.0634056	0.101229	0.19445	0.188584	0.322226	0.171939	0.172305	0.152829	0.221563	0.142654	0.209416	0.278353	0.127318	0.36687	0.333931	0.757328	0.959164	0.143105
EPOR	ENSG00000187266	16	0.00354367	0.00558556	0.00435303	0.00658014	0.0069488	0.0289595	0.013767	0.00739799	0	0.018822	0.0126186	0.0166279	0.0106126	0.0888577	0.0999223	0.291123	0.392475	0.0660879
TRIB2	ENSG00000071575	16	0.262683	0.00953607	0.0132646	0.0272183	0.151538	0.297481	0.0197195	0.00915336	0.202137	0.00613757	0.00483762	0.00314392	0.00593264	0.0113937	0.0141049	0.422232	0.626007	0.158111
FAM89A	ENSG00000182118	16	0.00641579	0	0.0146887	0.00358073	0.00550715	0	0	0.0291316	0.0132629	0.00988173	0.00560246	0.0152137	0.0085737	0.00140057	0.00143721	0.0144265	0.259205	0.0133038
SELENBP1	ENSG00000143416	17	0	0.00295508	0.00524028	0.000471447	0	0	0	0.00403273	0.00225592	0.00415415	0.00273883	0.00397137	0.00474473	0.00772695	0.0121005	0.0435743	0.267777	0
PLIN2	ENSG00000147872	17	0.069808	0.113839	0.16112	0.204322	0.352874	0.540205	0.174147	0.21239	0.103965	0.0824055	0.132881	0.298956	0.245481	0.153465	0.279424	0.801539	1.08209	0.852243
UROD	ENSG00000126088	17	0.22258	0.285794	0.322653	0.421437	0.489659	0.527768	0.404424	0.410913	0.386133	0.533131	0.75351	0.732585	0.441667	1.78828	1.21915	1.50054	1.90642	0.329863
CXADR	ENSG00000154639	17	0	0	0	0	0.00219937	0	0	0	0.00227531	0.000492134	0	0.000804919	0	0.00850956	0.013202	0.216372	0.331515	0.0094131
TUBB2A	ENSG00000137267	17	0.0285272	0.00459631	0.00589787	0.0119347	0.0352218	0.181549	0.00814399	0	0.00566025	0.006233	0.00913161	0.0177771	0.00799689	0.0169363	0.0195858	0.0810783	0.395733	0.0251949
ADD2	ENSG00000075340	17	0.00870014	0.00226693	0.00332256	0.00303572	0.0160941	0	0.00585843	0	0	0.00106418	0	0.00397966	0.0043903	0	0.00319078	0.0409902	0.246825	0
PNMT	ENSG00000141744	17	0	0.00569898	0	0.00355431	0.0021863	0.0124302	0.00509356	0	0	0.0118385	0.00631781	0	0	0.00175752	0.0226861	0.136866	0.355455	0.200668
MPC2	ENSG00000143158	17	0.550363	0.624622	0.985863	1.20272	1.25565	1.12481	1.38662	1.21194	1.01986	0.637935	0.816209	0.94105	0.628496	1.14271	1.02475	1.90653	2.39529	0.797669
FHL2	ENSG00000115641	17	0.00272069	0	0	0.00394131	0.00651008	0.0620698	0.0141039	0.0094126	0.00843112	0.0828436	0.108883	0.0349947	0.00381858	0.763693	0.315421	0.40051	0.722787	0.0381909
SMIM10	ENSG00000184785	17	0.0277161	0.00573053	0.0121529	0.000970941	0.0936942	0.0214275	0.0119084	0.0293994	0.0564345	0.145591	0.140826	0.170933	0.117497	0.239896	0.140438	0.405924	0.791631	0.0659791
EMP3	ENSG00000142227	17	0.498361	0.119545	0.236062	0.216023	0.329133	2.3157	1.45184	1.23167	1.01484	0.923283	0.816975	0.626779	0.5228	0.392775	1.12107	2.10627	2.32132	1.81696
S100A4	ENSG00000196154	17	0.316155	0.54328	0.776387	0.64742	1.26218	3.7922	2.01211	2.71564	2.06177	2.09657	2.0255	1.75245	1.71623	3.42943	2.7938	3.68329	4.10811	3.18161
NFIA	ENSG00000162599	17	0.0201708	0.044667	0.00714882	0.0243819	0.0136194	0.0299423	0	0.0551171	0.0166846	0.286168	0.188379	0.104003	0.0475246	0.0305054	0.129616	0.480284	0.895806	0.14165
TMEM14C	ENSG00000111843	17	0.247241	0.388013	0.730277	0.870483	0.892784	0.535217	1.04588	1.08124	0.802451	0.772469	1.10821	1.19609	0.879806	1.30841	1.20966	1.9808	2.51459	0.970505
HBQ1	ENSG00000086506	17	0.00272069	0.00545711	0.00508678	0.00493679	0.00830458	0	0	0.00563837	0	0.00703026	0.0354654	0.0199734	0.00902237	0.0924107	0.103939	0.288042	0.517749	0.0289953
NECAB1	ENSG00000123119	17	0	0.00272905	0	0.00107977	0	0	0	0.00302742	0.00265988	0.00108888	0	0.00248253	0.00125708	0	0.0221481	0.388287	0.516967	0.0152821
GATA1	ENSG00000102145	17	0.00882645	0.00787343	0	0.010645	0.00880231	0.0170189	0.0182172	0.00654648	0.00474044	0.0093132	0.00608343	0.0184192	0.0134431	0.993459	0.638041	0.761164	1.03859	0.404801
CD36	ENSG00000135218	17	0.00606561	0.012294	0.0163174	0.0109578	0.0219612	0.0162493	0.5431	0.198054	0.0532467	0.0164343	0.0162113	0.0155331	0.0129597	0.466543	0.0527585	0.308933	0.836723	0.0133802
SMIM1	ENSG00000235169	17	0.0168511	0.00204992	0.0104483	0.00900932	0.0137682	0	0	0.00283687	0.0105688	0.113098	0.0411687	0.0259165	0.0216698	0.71869	0.231836	0.518187	0.936714	0.212178
ANK1	ENSG00000029534	17	0.0085104	0.00260223	0.00402018	0.010758	0.00176675	0	0.00555561	0	0.00444276	0.00523468	0.00662817	0.00320092	0.00199442	0.0616692	0.0348738	0.261232	0.537951	0.00992398
EPCAM	ENSG00000119888	17	0.00318418	0.00166534	0.00736906	0.00985246	0.00936653	0.00840698	0.0300523	0.0431751	0.0454135	0.0687771	0.128615	0.132496	0.0530997	0.0458236	0.0778373	0.344851	0.970529	0.113087
HBB	ENSG00000244734	17	0.960243	1.09833	1.07544	1.08644	1.00715	1.23987	1.00281	1.1202	1.11151	0.966783	0.98157	1.07151	1.11421	1.0267	0.927899	1.17776	3.82434	1.18425
KLF1	ENSG00000105610	17	0.00210538	0.00253039	0.00484491	0.00830617	0.0132155	0.0243158	0	0.00494013	0.00789239	0.00883725	0.00829295	0.032282	0.0195903	0.187964	0.3109	0.572879	0.996576	0.232564
HBD	ENSG00000223609	17	0.0520583	0.0604108	0.0731602	0.105716	0.0646221	0.0783416	0.0827392	0.0733042	0.074425	0.104902	0.0982414	0.0852799	0.0775144	0.606166	1.07692	1.6661	2.41119	0.0702292
TFR2	ENSG00000106327	17	0.0106417	0.00466122	0.00735137	0.00706397	0.0149786	0.00437921	0.0140964	0.0226546	0.00827482	0.021681	0.0487325	0.0456388	0.0171049	0.171533	0.331072	0.590581	0.990612	0.170645
KCNH2	ENSG00000055118	17	0.0116323	0.00470398	0	0.00351379	0.00441808	0.0168685	0.027511	0.00905832	0.00662541	0.00556808	0	0.0115461	0.00675496	0.00927313	0.0394944	0.245571	0.730192	0.258817
AHSP	ENSG00000169877	17	0.0582506	0.0792764	0.120384	0.105233	0.0948706	0.114268	0.0900847	0.0753289	0.101579	0.0902511	0.0622716	0.089799	0.0967503	0.0908374	0.075156	0.149505	1.439	0.068482
CA1	ENSG00000133742	17	0.0961165	0.0589552	0.0481973	0.0466254	0.0671697	0.0380223	0.0676525	0.0713303	0.0410482	0.054766	0.0726128	0.0676164	0.050709	0.072706	0.0559175	0.342241	1.65314	0.0719458
FAM178B	ENSG00000168754	17	0.0127676	0.0210474	0.0304247	0.01408	0.007415	0	0.020808	0.0175061	0.0202846	0.0100406	0.0102569	0.0166184	0.0159054	0.0099844	0.0170546	0.221763	1.22501	0.218835
APOE	ENSG00000130203	17	0.00568922	0.00598036	0.00651052	0.00838568	0.0175774	0.00574656	0	0.00811438	0.00951105	0.00599108	0.00758388	0.0103978	0.00828094	0.0121475	0.00548268	0.270172	1.16741	0
BLVRB	ENSG00000090013	17	0.0590118	0.061811	0.0641092	0.0937682	0.180509	0.257071	0.416023	0.446955	0.20471	0.294012	0.417634	0.365932	0.438701	0.541384	0.471885	1.60134	2.76696	0.1739
APOC1	ENSG00000130208	17	0	0.00277971	0.0134684	0.0272483	0.0186294	0.0186873	0.0284946	0.0102629	0.0052707	0.0102174	0.00659324	0.0130318	0.0241471	0.0340233	0.0265081	1.12714	3.03729	0.666595
LPCAT2	ENSG00000087253	17	0.0274311	0.0923427	0.0694864	0.0517881	0.0961161	0	0.0793595	0.0909044	0.124231	0.254841	0.213143	0.266807	0.323692	0.0467063	0.178164	0.105135	0.0636259	0.582899
CHPT1	ENSG00000111666	17	0.355725	0.217235	0.242043	0.228883	0.347269	0.194665	0.366741	0.400997	0.305733	0.349679	0.337991	0.415681	0.378835	0.430396	0.399114	0.48905	0.774624	1.01771
GALC	ENSG00000054983	17	0.0369401	0.0230425	0.0507704	0.0305483	0.0703423	0.039582	0.121891	0.0935521	0.0584747	0.0434718	0.0185441	0.0719523	0.0747855	0.0618236	0.106729	0.118282	0.127277	0.333999
RFLNB	ENSG00000183688	17	0.00968323	0.0345797	0.0588776	0.0347113	0.0123009	0.0874043	0.232357	0.230594	0.211865	0.171342	0.237424	0.354204	0.591244	0.29994	0.18852	0.0579165	0.0244426	0.671314
GLUL	ENSG00000135821	17	1.09955	0.662669	0.838347	0.81096	0.927899	0.231904	1.21922	1.16296	1.13452	0.638655	0.800402	1.07598	1.17456	1.26429	1.24851	1.47074	1.3899	1.96465
TTC27	ENSG00000018699	17	0.0342867	0.0412046	0.0936577	0.0749207	0.135029	0.143698	0.0715713	0.0840874	0.0654237	0.074376	0.113087	0.152262	0.105275	0.73887	0.267124	0.101269	0.14658	0.510922
FKBP11	ENSG00000134285	17	0.0680703	0.0796093	0.359366	0.261045	0.68219	0.760564	0.284699	0.362607	0.263822	0.28434	0.529214	0.677823	0.90209	0.442663	0.437913	0.475766	0.66978	1.18959
EREG	ENSG00000124882	18	0.00761606	0.00457682	0.00714342	0.00779525	0.00229044	0	0.0161676	0.104001	0.129244	0.583398	0.587464	0.85484	1.27598	0.473714	0.801503	0.909961	0.501766	1.45347
RASGRP3	ENSG00000152689	18	0.0234221	0.00454369	0.0173012	0.00564886	0	0.0432401	0.017332	0.0175605	0.0123989	0.0139754	0.0243858	0.0735356	0.125318	0.473127	0.266649	0.0160672	0.00949313	0.346932
TTLL7	ENSG00000137941	18	0.00635139	0.00611736	0	0.0109655	0.00276152	0.00283398	0.0467595	0.023342	0.0185327	0.0265367	0.027994	0.0170771	0.00831775	0.026851	0.00648642	0.00491844	0.00322167	0.163637
LTC4S	ENSG00000213316	18	0	0.00923935	0.00647809	0.00344576	0.00715835	0	0	0.0793958	0.0618564	0.15563	0.134994	0.130126	0.10246	0.751971	0.275783	0.0730935	0.0510972	0.511733
CAMLG	ENSG00000164615	18	0.811526	0.537415	0.973108	0.794927	0.872501	0.921931	0.569996	0.753016	0.895304	1.33756	1.13006	1.09618	0.793926	0.803015	1.243	1.24601	0.932149	1.95353
CSF1	ENSG00000184371	18	0.00309255	0	0	0.00504678	0.00395581	0	0.00628385	0	0.00291408	0.0064605	0.00759409	0.0058291	0.00248545	0.0439632	0.0454046	0.306029	0.459141	0.428364
ITM2A	ENSG00000078596	18	0.0710492	0.0510369	0.159683	0.175701	0.201431	1.77859	0.355776	0.408692	0.589458	0.800604	1.03335	1.03568	0.647484	0.959617	0.839486	0.957061	1.04008	1.61554
TIMP1	ENSG00000102265	18	0.0291244	0.0377073	0.255718	0.0926391	0.0982015	0.130818	0.162475	0.534965	0.492289	0.422866	0.548921	0.466009	0.262822	1.40075	0.958328	1.07819	1.20738	1.38043
VAT1	ENSG00000108828	18	0.0870904	0.0459366	0.0373675	0.0404838	0.157708	0.0267615	0.0410382	0.0789907	0.0726217	0.0946637	0.111238	0.228195	0.466878	0.0604075	0.116083	0.168736	0.158549	0.675477
RHBDD2	ENSG00000005486	18	0.159024	0.19234	0.157238	0.218795	0.188142	0.394178	0.204938	0.175368	0.208386	0.171593	0.162815	0.175075	0.149489	0.172818	0.197072	0.193544	0.183229	0.768917
CNRIP1	ENSG00000119865	18	0.00347586	0.00457297	0.00486636	0.00190229	0.00464503	0.00729844	0.010555	0.0122131	0.00181212	0.00866326	0	0.0158279	0.0103819	0.0878961	0.52088	1.39982	1.56148	1.13194
ANGPT2	ENSG00000091879	18	0.0402903	0.0307344	0.0157167	0.0365441	0.0195167	0.0219431	0.0364725	0.01514	0.0269271	0.0262853	0.0281672	0.0341289	0.0107378	0.023211	0.0423898	0.0239864	0.0227144	0.283229
S100A6	ENSG00000197956	18	0.386146	0.519686	0.383136	0.44514	0.440393	3.30317	0.884891	1.49118	0.734829	1.33974	1.09467	1.0011	1.48958	2.40724	1.89378	2.95842	4.02849	3.4665
RNASE2	ENSG00000169385	18	0.00325634	0	0.0085075	0.00602843	0.00715246	0.0189766	0.0145665	0.353146	0.0345694	0.00814658	0.0151407	0.579609	2.01243	0.00989123	0.00502969	0.0080628	0.00861151	1.45618
PLD1	ENSG00000075651	18	0	0.00216024	0.0301583	0.0120988	0.0187937	0	0.00961	0.0368055	0.020965	0.00971919	0.0162273	0.0811873	0.127245	0.0046575	0.0153989	0.0438087	0.0544661	0.347621
GATA2	ENSG00000179348	18	0.00274238	0.00642896	0	0.00234894	0	0	0.0170584	0.00690716	0.025714	0.455066	0.29339	0.2489	0.0610997	1.16324	1.04647	0.807472	0.481322	1.24919
FAM46A	ENSG00000112773	18	0.112429	0.0306955	0.102973	0.0321197	0.0327106	0.0548201	0.224393	0.26631	0.165659	0.174524	0.190496	0.400397	0.613484	0.108589	0.206241	0.257072	0.170718	1.02666
SLC18A2	ENSG00000165646	18	0	0	0	0	0.00123267	0	0.0157733	0	0.00305063	0.0449843	0.0662247	0.0342386	0.00220874	0.41061	0.20742	0.0262727	0.00555934	0.368986
ANXA1	ENSG00000135046	18	0.104176	0.100024	0.578063	0.208292	0.0504431	1.5328	0.71891	1.40142	1.19174	1.57225	1.64825	2.02037	1.93736	0.572926	1.50535	1.42134	1.04767	3.24059
CD63	ENSG00000135404	18	0.285301	0.334315	0.549834	0.575395	0.846382	0.992187	0.799105	1.39746	1.12282	1.01672	1.10811	1.25001	1.30072	3.14081	2.08798	1.46477	1.61531	2.91485
CPA3	ENSG00000163751	18	0.00339665	0	0	0	0	0	0.00402494	0.0530066	0.0833817	0.0695859	0.0776691	0.696315	0.904063	0.0834596	0.739923	0.377645	0.0445796	1.38658
FOXJ1	ENSG00000129654	18	0.00230398	0	0	0	0.00347949	0	0.00469931	0	0	0.00203982	0	0.00144217	0	0.0076725	0.009038	0.0150724	0.0335664	0.179688
SRGN	ENSG00000122862	18	0.245224	0.386395	0.763365	0.542645	1.16434	2.74924	1.92153	2.14542	1.248	1.96355	1.60618	2.15364	4.98431	2.60573	2.56727	1.85839	1.7621	5.15174
HPGDS	ENSG00000163106	18	0.00349452	0.00160883	0	0	0	0	0.00572465	0.0181049	0.057934	0.161066	0.264383	0.373479	0.131973	0.223136	0.777302	0.404249	0.154925	1.36176
HPGD	ENSG00000164120	18	0	0.00615572	0.0241787	0.0307512	0.163287	0.120294	0	0.0128796	0.0267688	0.0425631	0.078239	0.0445444	0.011312	0.0640714	0.125484	0.0344802	0.00828443	0.622051
FCER1A	ENSG00000179639	18	0.00661497	0.0047634	0.00300472	0.0018424	0.00330752	0	1.23624	0.287301	0.0507746	0.187209	0.0532461	0.0352758	0.0162577	0.751788	2.05639	1.20673	0.245952	2.1209
DTWD2	ENSG00000169570	18	0.0199939	0.00933645	0.0295798	0.0163059	0.00902459	0	0.0293989	0.0270968	0.0358614	0.0268926	0.0178372	0.022683	0.0239606	0.0338884	0.0384304	0.0297119	0.04559	0.519845
CSF2RB	ENSG00000100368	18	0.0265656	0.0103725	0	0.00526127	0.0110547	0.0164381	0.337728	0.0697346	0.0048435	0.0230725	0.026908	0.0414847	0.0577905	0.0620421	0.161836	0.647921	0.529531	1.25305
LMO4	ENSG00000143013	18	0.255102	0.266674	0.174346	0.253445	0.299448	0.214259	0.3078	0.255723	0.358564	0.255176	0.227873	0.237878	0.191209	0.23855	0.309776	0.369272	0.277213	1.95334
IL5RA	ENSG00000091181	18	0	0	0	0	0	0	0	0	0	0	0	0.00138747	0.008836	0	0	0	0.00192476	0.244834
EXD3	ENSG00000187609	18	0.111074	0.0866848	0.0930348	0.0411046	0.0442247	0.0125422	0.0541703	0.0593331	0.109668	0.095743	0.0792131	0.100923	0.0632726	0.100555	0.127306	0.115347	0.085714	1.24239
EPX	ENSG00000121053	18	0	0	0	0	0	0	0	0	0	0	0	0.000417597	0.00226966	0.00149814	0	0	0	0.305263
BACE2	ENSG00000182240	18	0.00211067	0.00208565	0	0	0	0.0218282	0	0.00283687	0.0101843	0.0218464	0.029989	0.0216912	0.0100612	0.0354561	0.0255415	0.0443712	0.079065	0.614097
ALOX5AP	ENSG00000132965	18	0.144261	0.387862	0.0900163	0.282732	0.0913663	0.588289	1.51083	0.315084	0.117798	0.0274775	0.021545	0.0450842	0.0753398	0.0329108	0.0339771	0.0530046	0.0296079	1.93427
MS4A3	ENSG00000149516	18	0.0013163	0.0029383	0	0	0	0	0.006777	0.0283751	0	0.00595404	0.00682862	0.145584	1.48083	0.0162727	0.0531209	0.108444	0.0331902	3.11285
TPSAB1	ENSG00000172236	18	0	0	0	0.00112414	0.00073235	0	0.006777	0.005117	0.0111934	0.0420412	0.0289031	0.0639982	0.0506191	0.0103285	0.15419	0.380498	0.27767	2.3513
TPSB2	ENSG00000197253	18	0.00137977	0	0	0	0	0.00665665	0	0	0.0140299	0.0326052	0.0111553	0.0444688	0.0287305	0.012782	0.108262	0.216868	0.193011	2.00646
PRG2	ENSG00000186652	18	0	0	0	0.000958111	0	0	0	0	0	0	0	0.000685638	0.0171851	0.00275068	0	0.000869901	0.00356816	0.898111
MS4A2	ENSG00000149534	18	0	0	0	0	0.00137575	0	0.006777	0	0	0.0014299	0.00327056	0.0037664	0.00779206	0.0117378	0.0155389	0.0393909	0.0192448	1.58072
HDC	ENSG00000140287	18	0	0	0	0	0	0	0.0103188	0	0	0.00283188	0.0035729	0.0051129	0.00295114	0.00275068	0.00379826	0.0233085	0.0143216	1.23924
CLC	ENSG00000105205	18	0	0.00242948	0.00263816	0.00306128	0	0	0	0	0	0.00313274	0	0.00341298	0.012043	0.0144188	0.00231179	0	0.00276802	3.86699
