# Supplementary material for: The Human Cell Atlas bone marrow single-cell interactive web portal
Source: Exp Hematol. Author manuscript; Available in PMC 2019 Dec 1. (PMC6296228; doi:10.1016/j.exphem.2018.09.004)
Supplement: 7 [file NIHMS1510309-supplement-7.xlsx]

## Sheet: MarkerGenes
UID	Symbol	Pearson rho	Pearson p-value	Cell State
ENSG00000161544	CYGB	0.439328	0	CD34+ CLP
ENSG00000196839	ADA	0.220725	0	CD34+ CLP
ENSG00000177398	UMODL1	0.195185	0	CD34+ CLP
ENSG00000257654	AC125603.1	0.153501	0	CD34+ CLP
ENSG00000018510	AGPS	0.133992	0	CD34+ CLP
ENSG00000241911	TRBVB	0.123833	0	CD34+ CLP
ENSG00000138356	AOX1	0.120062	9.88131291682e-324	CD34+ CLP
ENSG00000280623	PCAT14	0.116224	2.01065e-303	CD34+ CLP
ENSG00000166482	MFAP4	0.114961	7.21429e-297	CD34+ CLP
ENSG00000132464	ENAM	0.112011	7.58379e-282	CD34+ CLP
ENSG00000167613	LAIR1	0.107458	1.93818e-259	CD34+ CLP
ENSG00000091972	CD200	0.10187	3.07216e-233	CD34+ CLP
ENSG00000153253	SCN3A	0.0985561	2.25772e-218	CD34+ CLP
ENSG00000276210	LINC00226	0.0958674	1.1139e-206	CD34+ CLP
ENSG00000170340	B3GNT2	0.089998	2.70265e-182	CD34+ CLP
ENSG00000211973	IGHV1-69	0.0798568	7.74102e-144	CD34+ CLP
ENSG00000257883	AC125603.2	0.0760398	1.45157e-130	CD34+ CLP
ENSG00000173611	SCAI	0.074891	1.06743e-126	CD34+ CLP
ENSG00000178882	RFLNA	0.0657333	5.39057e-98	CD34+ CLP
ENSG00000211958	IGHV3-38	0.0641435	2.14818e-93	CD34+ CLP
ENSG00000105409	ATP1A3	0.0627251	2.19248e-89	CD34+ CLP
ENSG00000131080	EDA2R	0.0582653	2.29193e-77	CD34+ CLP
ENSG00000225413	LINC02557	0.0568944	7.52445e-74	CD34+ CLP
ENSG00000253474	AC022568.1	0.0568944	7.52445e-74	CD34+ CLP
ENSG00000257563	AC126755.4	0.0568944	7.52445e-74	CD34+ CLP
ENSG00000266908	AL109935.2	0.0568944	7.52445e-74	CD34+ CLP
ENSG00000231441	AL512422.2	0.0568944	7.52445e-74	CD34+ CLP
ENSG00000232500	AP005273.1	0.0568944	7.52445e-74	CD34+ CLP
ENSG00000234248	AL392086.1	0.0568944	7.52445e-74	CD34+ CLP
ENSG00000256637	LINC01965	0.0561006	7.48779e-72	CD34+ CLP
ENSG00000170927	PKHD1	0.0557435	5.80694e-71	CD34+ CLP
ENSG00000106665	CLIP2	0.0541254	5.29044e-67	CD34+ CLP
ENSG00000005810	MYCBP2	0.0539058	1.78584e-66	CD34+ CLP
ENSG00000172493	AFF1	0.053307	4.80785e-65	CD34+ CLP
ENSG00000110975	SYT10	0.0530975	1.50755e-64	CD34+ CLP
ENSG00000254314	AC021915.2	0.0517144	2.55479e-61	CD34+ CLP
ENSG00000165698	SPACA9	0.0486455	1.85473e-54	CD34+ CLP
ENSG00000237232	ZNF295-AS1	0.0473634	1.02469e-51	CD34+ CLP
ENSG00000255020	AF131216.3	0.0423224	1.21981e-41	CD34+ CLP
ENSG00000053747	LAMA3	0.0391258	7.80722e-36	CD34+ CLP
ENSG00000151773	CCDC122	0.0383928	1.44611e-34	CD34+ CLP
ENSG00000226386	PARD3-AS1	0.0378464	1.22986e-33	CD34+ CLP
ENSG00000233349	LINC00333	0.0356455	5.01863e-30	CD34+ CLP
ENSG00000169314	C22orf15	0.0353068	1.72672e-29	CD34+ CLP
ENSG00000156049	GNA14	0.0352966	1.79172e-29	CD34+ CLP
ENSG00000178078	STAP2	0.0351882	2.65456e-29	CD34+ CLP
ENSG00000164484	TMEM200A	0.034153	1.06525e-27	CD34+ CLP
ENSG00000158516	CPA2	0.0330228	5.29898e-26	CD34+ CLP
ENSG00000168495	POLR3D	0.0322211	7.82898e-25	CD34+ CLP
ENSG00000228798	AP000473.1	0.0306362	1.32576e-22	CD34+ CLP
ENSG00000236119	AP000688.3	0.0303654	3.1062e-22	CD34+ CLP
ENSG00000271868	AC114810.1	0.028274	1.73539e-19	CD34+ CLP
ENSG00000227398	KIF9-AS1	0.026431	3.17147e-17	CD34+ CLP
ENSG00000238258	AL121748.2	0.0263061	4.45803e-17	CD34+ CLP
ENSG00000274209	ANTXRL	0.025616	2.84492e-16	CD34+ CLP
ENSG00000133454	MYO18B	0.0254776	4.10137e-16	CD34+ CLP
ENSG00000040608	RTN4R	0.0248502	2.10318e-15	CD34+ CLP
ENSG00000228010	AC073343.2	0.0245764	4.23924e-15	CD34+ CLP
ENSG00000261604	AC114947.2	0.0242054	1.08269e-14	CD34+ CLP
ENSG00000183242	WT1-AS	0.0240962	1.423e-14	CD34+ CLP
ENSG00000234546	LINC01759	0.0237569	3.30142e-14	CD34+ CLP
ENSG00000261568	AL359694.2	0.0236189	4.63456e-14	CD34+ CLP
ENSG00000251381	LINC00958	0.0231508	1.44284e-13	CD34+ CLP
ENSG00000140265	ZSCAN29	0.0227694	3.58141e-13	CD34+ CLP
ENSG00000271792	AC008667.4	0.022143	1.54454e-12	CD34+ CLP
ENSG00000230805	AL132709.1	0.0220446	1.9363e-12	CD34+ CLP
ENSG00000232335	AL354864.1	0.0214119	8.09056e-12	CD34+ CLP
ENSG00000270249	AC093668.1	0.020981	2.09396e-11	CD34+ CLP
ENSG00000269288	AC092070.3	0.0202967	9.12632e-11	CD34+ CLP
ENSG00000267044	AC005757.1	0.0202503	1.00667e-10	CD34+ CLP
ENSG00000126500	FLRT1	0.0191963	8.82431e-10	CD34+ CLP
ENSG00000234919	LINC01827	0.0187166	2.28475e-09	CD34+ CLP
ENSG00000257038	AP002761.3	0.0185283	3.29807e-09	CD34+ CLP
ENSG00000231231	LINC01423	0.0175395	2.14031e-08	CD34+ CLP
ENSG00000264324	AC006030.1	0.0174317	2.60911e-08	CD34+ CLP
ENSG00000106819	ASPN	0.0172523	3.61818e-08	CD34+ CLP
ENSG00000277087	AL121890.3	0.0169933	5.76897e-08	CD34+ CLP
ENSG00000275910	AC138932.5	0.0169315	6.44225e-08	CD34+ CLP
ENSG00000188487	INSC	0.0167575	8.77083e-08	CD34+ CLP
ENSG00000248919	ATP5J2-PTCD1	0.0166	1.15662e-07	CD34+ CLP
ENSG00000280767	AL732314.4	0.0165962	1.16421e-07	CD34+ CLP
ENSG00000253313	C1orf210	0.0163691	1.72753e-07	CD34+ CLP
ENSG00000255446	AP003064.2	0.0163498	1.7861e-07	CD34+ CLP
ENSG00000270823	AC007938.2	0.0162626	2.07516e-07	CD34+ CLP
ENSG00000250337	PURPL	0.0159237	3.69062e-07	CD34+ CLP
ENSG00000258847	AL391261.2	0.0159038	3.81629e-07	CD34+ CLP
ENSG00000277287	AL109976.1	0.015775	4.7345e-07	CD34+ CLP
ENSG00000253392	AC119403.1	0.0156547	5.78169e-07	CD34+ CLP
ENSG00000197128	ZNF772	0.0156338	5.98512e-07	CD34+ CLP
ENSG00000247081	BAALC-AS1	0.0155197	7.22375e-07	CD34+ CLP
ENSG00000282080	AC006511.4	0.0154998	7.46318e-07	CD34+ CLP
ENSG00000234026	AL157834.2	0.015399	8.80134e-07	CD34+ CLP
ENSG00000273659	AC108125.1	0.0151293	1.36136e-06	CD34+ CLP
ENSG00000262180	OCLM	0.0150805	1.47207e-06	CD34+ CLP
ENSG00000228526	MIR34AHG	0.0150225	1.61462e-06	CD34+ CLP
ENSG00000100890	KIAA0391	0.0146209	3.03776e-06	CD34+ CLP
ENSG00000100557	CCDC198	0.0144144	4.17862e-06	CD34+ CLP
ENSG00000004948	CALCR	0.0139848	8.0027e-06	CD34+ CLP
ENSG00000255872	AL138752.2	0.0138417	9.89657e-06	CD34+ CLP
ENSG00000176601	MAP3K19	0.0137842	1.07716e-05	CD34+ CLP
ENSG00000258554	AC025162.1	0.0137353	1.15749e-05	CD34+ CLP
ENSG00000275734	AC010538.1	0.0136793	1.25636e-05	CD34+ CLP
ENSG00000267168	AC005837.2	0.0136558	1.30016e-05	CD34+ CLP
ENSG00000276384	AC016876.3	0.0136325	1.34512e-05	CD34+ CLP
ENSG00000260744	AC007494.2	0.0136078	1.39437e-05	CD34+ CLP
ENSG00000130023	ERMARD	0.0135215	1.58019e-05	CD34+ CLP
ENSG00000236799	AL355340.1	0.0131988	2.50717e-05	CD34+ CLP
ENSG00000235423	AC068768.1	0.0131407	2.72174e-05	CD34+ CLP
ENSG00000269934	AL353593.2	0.0130202	3.22293e-05	CD34+ CLP
ENSG00000236432	AC097662.1	0.0130059	3.28801e-05	CD34+ CLP
ENSG00000175793	SFN	0.0129727	3.44358e-05	CD34+ CLP
ENSG00000253347	AC040934.1	0.0127549	4.65313e-05	CD34+ CLP
ENSG00000267627	AC118757.1	0.0126097	5.67226e-05	CD34+ CLP
ENSG00000128298	BAIAP2L2	0.0121551	0.000104074	CD34+ CLP
ENSG00000183638	RP1L1	0.0121297	0.0001076	CD34+ CLP
ENSG00000270750	AC080078.2	0.0120842	0.000114199	CD34+ CLP
ENSG00000183090	FREM3	0.011973	0.000131972	CD34+ CLP
ENSG00000259294	AC005096.1	0.0116801	0.000192071	CD34+ CLP
ENSG00000269946	AL158152.2	0.0116295	0.000204758	CD34+ CLP
ENSG00000231028	LINC00271	0.0114841	0.000245765	CD34+ CLP
ENSG00000271963	AC026786.2	0.0114396	0.000259773	CD34+ CLP
ENSG00000236869	AC099669.1	0.0114024	0.000272053	CD34+ CLP
ENSG00000140297	GCNT3	0.0113856	0.000277786	CD34+ CLP
ENSG00000250948	AC091180.4	0.0113796	0.000279869	CD34+ CLP
ENSG00000231993	EP300-AS1	0.0113426	0.000292952	CD34+ CLP
ENSG00000261087	AP003469.4	0.0113321	0.000296788	CD34+ CLP
ENSG00000250764	AC025178.1	0.0109152	0.000492143	CD34+ CLP
ENSG00000089250	NOS1	0.0108647	0.000522668	CD34+ CLP
ENSG00000235381	AL596202.1	0.0108615	0.000524657	CD34+ CLP
ENSG00000235091	BX324167.1	0.010832	0.000543336	CD34+ CLP
ENSG00000134007	ADAM20	0.0107106	0.000627029	CD34+ CLP
ENSG00000259287	AC010809.1	0.0107021	0.000633305	CD34+ CLP
ENSG00000270052	BX546450.2	0.0101595	0.00117986	CD34+ CLP
ENSG00000266987	AC104984.6	0.0100036	0.00140358	CD34+ CLP
ENSG00000271344	AC018638.6	0.00991636	0.00154518	CD34+ CLP
ENSG00000272516	AL158211.4	0.00964106	0.00208283	CD34+ CLP
ENSG00000243789	JMJD7	0.00962732	0.0021137	CD34+ CLP
ENSG00000179172	HNRNPCL1	0.00945953	0.00252607	CD34+ CLP
ENSG00000223576	AL355001.1	0.00940781	0.00266731	CD34+ CLP
ENSG00000229851	ARSD-AS1	0.00929769	0.00299233	CD34+ CLP
ENSG00000248015	AC005329.1	0.00916725	0.00342383	CD34+ CLP
ENSG00000260500	AC010336.2	0.00895458	0.00425013	CD34+ CLP
ENSG00000235021	AL591848.2	0.00885239	0.00470823	CD34+ CLP
ENSG00000268707	AL158151.4	0.00882232	0.00485129	CD34+ CLP
ENSG00000260977	AC016722.3	0.0087753	0.00508289	CD34+ CLP
ENSG00000272506	AL357078.3	0.00870767	0.00543354	CD34+ CLP
ENSG00000233862	AC016907.2	0.00868622	0.00554927	CD34+ CLP
ENSG00000197181	PIWIL2	0.00849707	0.00666979	CD34+ CLP
ENSG00000124602	UNC5CL	0.00843297	0.00709329	CD34+ CLP
ENSG00000259915	AC017071.1	0.00807708	0.00991437	CD34+ CLP
ENSG00000196482	ESRRG	0.0080039	0.0106055	CD34+ CLP
ENSG00000164707	SLC13A4	0.00798026	0.0108377	CD34+ CLP
ENSG00000253712	AC022274.1	0.00768555	0.0141359	CD34+ CLP
ENSG00000267546	AC015802.4	0.00763281	0.0148116	CD34+ CLP
ENSG00000269318	AC007292.2	0.00728544	0.0200162	CD34+ CLP
ENSG00000260919	AC100835.1	0.00728229	0.02007	CD34+ CLP
ENSG00000254741	AC067930.2	0.00723965	0.0208095	CD34+ CLP
ENSG00000261433	AC002347.1	0.00717635	0.021951	CD34+ CLP
ENSG00000186471	AKAP14	0.00674049	0.0313934	CD34+ CLP
ENSG00000242659	AC108693.2	0.00633782	0.0430227	CD34+ CLP
ENSG00000121351	IAPP	0.00590148	0.0595413	CD34+ CLP
ENSG00000267586	LINC00907	0.00515066	0.100082	CD34+ CLP
ENSG00000269481	AC010319.4	0.00482665	0.123315	CD34+ CLP
ENSG00000245667	AC006064.1	0.00477138	0.127669	CD34+ CLP
ENSG00000105205	CLC	0.621264	0	CD34+ Eo/B/Mast
ENSG00000140287	HDC	0.605672	0	CD34+ Eo/B/Mast
ENSG00000149534	MS4A2	0.543647	0	CD34+ Eo/B/Mast
ENSG00000149516	MS4A3	0.459067	0	CD34+ Eo/B/Mast
ENSG00000267453	LINC01835	0.448555	0	CD34+ Eo/B/Mast
ENSG00000172236	TPSAB1	0.389209	0	CD34+ Eo/B/Mast
ENSG00000186652	PRG2	0.348304	0	CD34+ Eo/B/Mast
ENSG00000197253	TPSB2	0.316249	0	CD34+ Eo/B/Mast
ENSG00000163106	HPGDS	0.261627	0	CD34+ Eo/B/Mast
ENSG00000121053	EPX	0.221011	0	CD34+ Eo/B/Mast
ENSG00000187609	EXD3	0.18449	0	CD34+ Eo/B/Mast
ENSG00000138395	CDK15	0.15187	0	CD34+ Eo/B/Mast
ENSG00000250696	AC111000.4	0.150334	0	CD34+ Eo/B/Mast
ENSG00000143013	LMO4	0.146943	0	CD34+ Eo/B/Mast
ENSG00000226496	LINC00323	0.132748	0	CD34+ Eo/B/Mast
ENSG00000158715	SLC45A3	0.131071	0	CD34+ Eo/B/Mast
ENSG00000074771	NOX3	0.129118	0	CD34+ Eo/B/Mast
ENSG00000164120	HPGD	0.116905	5.43612e-307	CD34+ Eo/B/Mast
ENSG00000169570	DTWD2	0.116266	1.20898e-303	CD34+ Eo/B/Mast
ENSG00000141433	ADCYAP1	0.113384	8.63554e-289	CD34+ Eo/B/Mast
ENSG00000213759	UGT2B11	0.0921386	5.24328e-191	CD34+ Eo/B/Mast
ENSG00000258761	AC116903.1	0.0916168	7.28729e-189	CD34+ Eo/B/Mast
ENSG00000156575	PRG3	0.0916168	7.28729e-189	CD34+ Eo/B/Mast
ENSG00000163497	FEV	0.0916168	7.28729e-189	CD34+ Eo/B/Mast
ENSG00000116176	TPSG1	0.0814734	1.17427e-149	CD34+ Eo/B/Mast
ENSG00000134376	CRB1	0.0808648	1.8807e-147	CD34+ Eo/B/Mast
ENSG00000198400	NTRK1	0.0795767	7.67529e-143	CD34+ Eo/B/Mast
ENSG00000129654	FOXJ1	0.0756375	3.33214e-129	CD34+ Eo/B/Mast
ENSG00000188931	CFAP126	0.0702772	9.11379e-112	CD34+ Eo/B/Mast
ENSG00000246662	LINC00535	0.0660082	8.40868e-99	CD34+ Eo/B/Mast
ENSG00000272609	AC016252.1	0.0658561	2.35331e-98	CD34+ Eo/B/Mast
ENSG00000133477	FAM83F	0.0584585	7.21138e-78	CD34+ Eo/B/Mast
ENSG00000185681	MORN5	0.0572254	1.08419e-74	CD34+ Eo/B/Mast
ENSG00000154269	ENPP3	0.0548301	1.03155e-68	CD34+ Eo/B/Mast
ENSG00000235782	AL031429.1	0.0534461	2.24391e-65	CD34+ Eo/B/Mast
ENSG00000271973	AC141002.1	0.0518372	1.33104e-61	CD34+ Eo/B/Mast
ENSG00000077327	SPAG6	0.0501678	8.26358e-58	CD34+ Eo/B/Mast
ENSG00000137473	TTC29	0.049373	4.78241e-56	CD34+ Eo/B/Mast
ENSG00000231689	LINC01090	0.0483987	6.33646e-54	CD34+ Eo/B/Mast
ENSG00000223783	LINC01983	0.0472033	2.22801e-51	CD34+ Eo/B/Mast
ENSG00000137819	PAQR5	0.0460224	6.32301e-49	CD34+ Eo/B/Mast
ENSG00000113520	IL4	0.0454573	8.97131e-48	CD34+ Eo/B/Mast
ENSG00000204393	NOL4L-DT	0.0438221	1.60891e-44	CD34+ Eo/B/Mast
ENSG00000249797	LINC02147	0.0431964	2.63109e-43	CD34+ Eo/B/Mast
ENSG00000095917	TPSD1	0.0404138	4.05001e-38	CD34+ Eo/B/Mast
ENSG00000263639	MSMB	0.0354014	1.22403e-29	CD34+ Eo/B/Mast
ENSG00000228625	AL451047.1	0.0345615	2.51335e-28	CD34+ Eo/B/Mast
ENSG00000166206	GABRB3	0.0312799	1.70073e-23	CD34+ Eo/B/Mast
ENSG00000260213	AC092718.2	0.0288711	2.98345e-20	CD34+ Eo/B/Mast
ENSG00000231081	AL078587.1	0.0287965	3.72516e-20	CD34+ Eo/B/Mast
ENSG00000250891	LINC02208	0.0287915	3.78072e-20	CD34+ Eo/B/Mast
ENSG00000204956	PCDHGA1	0.0287292	4.54887e-20	CD34+ Eo/B/Mast
ENSG00000232746	LINC02022	0.0286734	5.36619e-20	CD34+ Eo/B/Mast
ENSG00000248710	AC079594.2	0.0268489	1.00324e-17	CD34+ Eo/B/Mast
ENSG00000249961	TERB1	0.0257754	1.8622e-16	CD34+ Eo/B/Mast
ENSG00000235749	AL390860.1	0.0257217	2.14823e-16	CD34+ Eo/B/Mast
ENSG00000181085	MAPK15	0.0237625	3.25663e-14	CD34+ Eo/B/Mast
ENSG00000183470	FLJ40288	0.0237406	3.43705e-14	CD34+ Eo/B/Mast
ENSG00000237390	AL139130.1	0.023405	7.80783e-14	CD34+ Eo/B/Mast
ENSG00000249426	AC093206.1	0.023386	8.17626e-14	CD34+ Eo/B/Mast
ENSG00000134827	TCN1	0.0231909	1.3104e-13	CD34+ Eo/B/Mast
ENSG00000165935	SMCO2	0.0221938	1.37382e-12	CD34+ Eo/B/Mast
ENSG00000258354	AC138932.2	0.0216808	4.42806e-12	CD34+ Eo/B/Mast
ENSG00000235126	AC128709.2	0.0215402	6.07409e-12	CD34+ Eo/B/Mast
ENSG00000262099	AC004148.1	0.0208986	2.50653e-11	CD34+ Eo/B/Mast
ENSG00000205838	TTC23L	0.0206517	4.27702e-11	CD34+ Eo/B/Mast
ENSG00000237311	AL034397.2	0.0196989	3.17801e-10	CD34+ Eo/B/Mast
ENSG00000151962	RBM46	0.0194819	4.95426e-10	CD34+ Eo/B/Mast
ENSG00000267308	LINC01764	0.0192826	7.41809e-10	CD34+ Eo/B/Mast
ENSG00000162814	SPATA17	0.0180479	8.28276e-09	CD34+ Eo/B/Mast
ENSG00000267105	AC011511.3	0.0179415	1.01248e-08	CD34+ Eo/B/Mast
ENSG00000204936	CD177	0.0170494	5.21742e-08	CD34+ Eo/B/Mast
ENSG00000272861	AC012360.2	0.0166767	1.01107e-07	CD34+ Eo/B/Mast
ENSG00000258674	AC011448.1	0.0166504	1.05894e-07	CD34+ Eo/B/Mast
ENSG00000272076	AC090186.1	0.0163244	1.86582e-07	CD34+ Eo/B/Mast
ENSG00000198881	ASB12	0.0162509	2.11702e-07	CD34+ Eo/B/Mast
ENSG00000254224	AP003465.1	0.0156942	5.41571e-07	CD34+ Eo/B/Mast
ENSG00000166343	MSS51	0.0151454	1.32662e-06	CD34+ Eo/B/Mast
ENSG00000198633	ZNF534	0.0141413	6.32903e-06	CD34+ Eo/B/Mast
ENSG00000131126	TEX101	0.0138629	9.5913e-06	CD34+ Eo/B/Mast
ENSG00000264808	AC068025.1	0.0136558	1.30014e-05	CD34+ Eo/B/Mast
ENSG00000261821	AC090826.1	0.0129568	3.52069e-05	CD34+ Eo/B/Mast
ENSG00000237941	KCNQ1DN	0.0128288	4.20336e-05	CD34+ Eo/B/Mast
ENSG00000250120	PCDHA10	0.0126175	5.61239e-05	CD34+ Eo/B/Mast
ENSG00000276436	AL136301.1	0.012532	6.30164e-05	CD34+ Eo/B/Mast
ENSG00000230257	NFE4	0.0121712	0.000101904	CD34+ Eo/B/Mast
ENSG00000179627	ZBTB42	0.0116804	0.000191997	CD34+ Eo/B/Mast
ENSG00000268812	AC004264.1	0.011498	0.000241534	CD34+ Eo/B/Mast
ENSG00000123999	INHA	0.0114796	0.000247148	CD34+ Eo/B/Mast
ENSG00000223623	AL133268.2	0.0110772	0.000405131	CD34+ Eo/B/Mast
ENSG00000258384	AC068831.2	0.0110175	0.000435412	CD34+ Eo/B/Mast
ENSG00000175344	CHRNA7	0.0107685	0.000585726	CD34+ Eo/B/Mast
ENSG00000268751	SCGB1B2P	0.00992311	0.00153377	CD34+ Eo/B/Mast
ENSG00000249348	UGDH-AS1	0.00949176	0.00244157	CD34+ Eo/B/Mast
ENSG00000214725	CDIPT-AS1	0.00856872	0.00622335	CD34+ Eo/B/Mast
ENSG00000186628	FSD2	0.00792351	0.0114138	CD34+ Eo/B/Mast
ENSG00000257279	AC127164.1	0.00756611	0.0157069	CD34+ Eo/B/Mast
ENSG00000176383	B3GNT4	0.00747514	0.0170044	CD34+ Eo/B/Mast
ENSG00000260063	AL512408.1	0.00737951	0.0184689	CD34+ Eo/B/Mast
ENSG00000226715	LINC01709	0.00713885	0.0226529	CD34+ Eo/B/Mast
ENSG00000258644	SYNJ2BP-COX16	0.00669734	0.0324945	CD34+ Eo/B/Mast
ENSG00000198723	TEX45	0.00650582	0.0377899	CD34+ Eo/B/Mast
ENSG00000267550	AC022517.1	0.00589937	0.0596326	CD34+ Eo/B/Mast
ENSG00000265369	PCAT18	0.332013	0	CD34+ ERP
ENSG00000135919	SERPINE2	0.252317	0	CD34+ ERP
ENSG00000135525	MAP7	0.24409	0	CD34+ ERP
ENSG00000106484	MEST	0.202022	0	CD34+ ERP
ENSG00000259446	AC055874.1	0.140765	0	CD34+ ERP
ENSG00000198838	RYR3	0.138287	0	CD34+ ERP
ENSG00000173848	NET1	0.135033	0	CD34+ ERP
ENSG00000124019	FAM124B	0.133373	0	CD34+ ERP
ENSG00000250501	AC093766.1	0.108401	5.28904e-264	CD34+ ERP
ENSG00000126561	STAT5A	0.103096	7.30335e-239	CD34+ ERP
ENSG00000071575	TRIB2	0.100393	1.49484e-226	CD34+ ERP
ENSG00000117477	CCDC181	0.0830277	2.30875e-155	CD34+ ERP
ENSG00000153982	GDPD1	0.0803562	1.2696e-145	CD34+ ERP
ENSG00000117691	NENF	0.0758888	4.71574e-130	CD34+ ERP
ENSG00000168502	MTCL1	0.0745396	1.58229e-125	CD34+ ERP
ENSG00000134684	YARS	0.0744469	3.21609e-125	CD34+ ERP
ENSG00000133106	EPSTI1	0.0724626	1.01469e-118	CD34+ ERP
ENSG00000172817	CYP7B1	0.0654874	2.82155e-97	CD34+ ERP
ENSG00000111664	GNB3	0.0634469	2.05157e-91	CD34+ ERP
ENSG00000187783	TMEM72	0.0629837	4.1366e-90	CD34+ ERP
ENSG00000040731	CDH10	0.0599507	8.36105e-82	CD34+ ERP
ENSG00000263878	DLGAP1-AS4	0.0576786	7.5063e-76	CD34+ ERP
ENSG00000134504	KCTD1	0.0522662	1.34699e-62	CD34+ ERP
ENSG00000223482	NUTM2A-AS1	0.0477413	1.621e-52	CD34+ ERP
ENSG00000132470	ITGB4	0.0461201	3.98361e-49	CD34+ ERP
ENSG00000148985	PGAP2	0.0444812	8.11672e-46	CD34+ ERP
ENSG00000114631	PODXL2	0.0432628	1.95948e-43	CD34+ ERP
ENSG00000197157	SND1	0.0411562	1.80694e-39	CD34+ ERP
ENSG00000181827	RFX7	0.0397852	5.39389e-37	CD34+ ERP
ENSG00000147206	NXF3	0.0395154	1.61845e-36	CD34+ ERP
ENSG00000110713	NUP98	0.0383255	1.88583e-34	CD34+ ERP
ENSG00000233766	AC098617.1	0.0373979	6.96592e-33	CD34+ ERP
ENSG00000259498	TPM1-AS	0.0365514	1.7388e-31	CD34+ ERP
ENSG00000165816	VWA2	0.0355443	7.26897e-30	CD34+ ERP
ENSG00000175497	DPP10	0.0345595	2.53193e-28	CD34+ ERP
ENSG00000253656	AC090987.1	0.0339864	1.91002e-27	CD34+ ERP
ENSG00000174669	SLC29A2	0.0339669	2.04494e-27	CD34+ ERP
ENSG00000235934	AC007405.2	0.0310002	4.17216e-23	CD34+ ERP
ENSG00000270190	AC068491.3	0.0307446	9.4093e-23	CD34+ ERP
ENSG00000232936	AL157400.2	0.0306909	1.11539e-22	CD34+ ERP
ENSG00000228594	FNDC10	0.0303975	2.80925e-22	CD34+ ERP
ENSG00000271649	LINC00904	0.0294777	4.80606e-21	CD34+ ERP
ENSG00000256739	AP002892.2	0.0294777	4.80606e-21	CD34+ ERP
ENSG00000128310	GALR3	0.0292942	8.38167e-21	CD34+ ERP
ENSG00000215704	CELA2B	0.0268326	1.04967e-17	CD34+ ERP
ENSG00000272799	AC006238.1	0.0259607	1.13413e-16	CD34+ ERP
ENSG00000274828	AC068473.5	0.0257789	1.84474e-16	CD34+ ERP
ENSG00000154065	ANKRD29	0.0256618	2.5192e-16	CD34+ ERP
ENSG00000268038	LINC01785	0.0241229	1.33098e-14	CD34+ ERP
ENSG00000179066	AC020907.1	0.0233164	9.67894e-14	CD34+ ERP
ENSG00000166439	RNF169	0.0228728	2.80326e-13	CD34+ ERP
ENSG00000276110	AC242988.1	0.022482	7.03801e-13	CD34+ ERP
ENSG00000272942	AL022324.3	0.0222971	1.08203e-12	CD34+ ERP
ENSG00000255393	AP000790.2	0.0209534	2.22409e-11	CD34+ ERP
ENSG00000203722	RAET1G	0.020884	2.58697e-11	CD34+ ERP
ENSG00000268324	LRRC2-AS1	0.0207857	3.20275e-11	CD34+ ERP
ENSG00000276702	AC010809.3	0.0201532	1.23527e-10	CD34+ ERP
ENSG00000272425	AC009902.3	0.0199794	1.77733e-10	CD34+ ERP
ENSG00000249069	LINC01033	0.0190828	1.10745e-09	CD34+ ERP
ENSG00000265933	LINC00668	0.0178	1.3202e-08	CD34+ ERP
ENSG00000163291	PAQR3	0.0164215	1.57783e-07	CD34+ ERP
ENSG00000198870	STKLD1	0.0162705	2.04699e-07	CD34+ ERP
ENSG00000108349	CASC3	0.0160787	2.84021e-07	CD34+ ERP
ENSG00000155100	OTUD6B	0.0157217	5.17381e-07	CD34+ ERP
ENSG00000225742	LINC02036	0.0146207	3.03881e-06	CD34+ ERP
ENSG00000279064	FP236315.1	0.0141068	6.66627e-06	CD34+ ERP
ENSG00000213648	SULT1A4	0.0140468	7.29439e-06	CD34+ ERP
ENSG00000113600	C9	0.0139552	8.36279e-06	CD34+ ERP
ENSG00000204611	ZNF616	0.0137679	1.10335e-05	CD34+ ERP
ENSG00000170011	MYRIP	0.0133812	1.93379e-05	CD34+ ERP
ENSG00000101203	COL20A1	0.0128954	3.83375e-05	CD34+ ERP
ENSG00000205111	CDKL4	0.0126869	5.10694e-05	CD34+ ERP
ENSG00000280987	MATR3	0.0122614	9.04724e-05	CD34+ ERP
ENSG00000272128	AP006545.2	0.0121035	0.000111353	CD34+ ERP
ENSG00000185689	C6orf201	0.0120397	0.000121025	CD34+ ERP
ENSG00000229971	AL022313.3	0.0118121	0.000162353	CD34+ ERP
ENSG00000262332	AC136624.2	0.0115434	0.000228182	CD34+ ERP
ENSG00000242908	AADACL2-AS1	0.0106321	0.000687326	CD34+ ERP
ENSG00000255843	AP000593.3	0.0106004	0.000713181	CD34+ ERP
ENSG00000204179	PTPN20	0.0102945	0.00101335	CD34+ ERP
ENSG00000182459	TEX19	0.0099923	0.0014212	CD34+ ERP
ENSG00000273903	ENSG00000273903	0.00998399	0.00143432	CD34+ ERP
ENSG00000237685	AL139039.3	0.00950577	0.00240566	CD34+ ERP
ENSG00000161992	PRR35	0.00924904	0.00314711	CD34+ ERP
ENSG00000260239	LINC02533	0.00896981	0.00418545	CD34+ ERP
ENSG00000125571	IL37	0.00883484	0.00479126	CD34+ ERP
ENSG00000262768	AC100791.2	0.00864015	0.00580531	CD34+ ERP
ENSG00000230415	LINC01786	0.00861229	0.00596522	CD34+ ERP
ENSG00000124743	KLHL31	0.00834878	0.00768624	CD34+ ERP
ENSG00000234428	AC023051.1	0.00809856	0.00971933	CD34+ ERP
ENSG00000267397	AC090229.1	0.007707	0.013869	CD34+ ERP
ENSG00000270117	AP000769.2	0.00760247	0.0152131	CD34+ ERP
ENSG00000254433	AP001001.1	0.00707765	0.0238398	CD34+ ERP
ENSG00000257568	AC079035.1	0.00704409	0.0245134	CD34+ ERP
ENSG00000135577	NMBR	0.00610309	0.05135	CD34+ ERP
ENSG00000171872	KLF17	0.00598809	0.0558984	CD34+ ERP
ENSG00000204952	FBXO47	0.00552703	0.0776275	CD34+ ERP
ENSG00000203593	AC005342.1	0.00507243	0.105345	CD34+ ERP
ENSG00000262117	BCAR4	0.00483367	0.12277	CD34+ ERP
ENSG00000257698	AC084033.3	0.263828	0	CD34+ ERP-Early
ENSG00000151789	ZNF385D	0.224489	0	CD34+ ERP-Early
ENSG00000168734	PKIG	0.207878	0	CD34+ ERP-Early
ENSG00000168952	STXBP6	0.193402	0	CD34+ ERP-Early
ENSG00000138449	SLC40A1	0.182844	0	CD34+ ERP-Early
ENSG00000165650	PDZD8	0.179146	0	CD34+ ERP-Early
ENSG00000186998	EMID1	0.14552	0	CD34+ ERP-Early
ENSG00000166669	ATF7IP2	0.13384	0	CD34+ ERP-Early
ENSG00000135409	AMHR2	0.125914	0	CD34+ ERP-Early
ENSG00000116793	PHTF1	0.116349	4.43089e-304	CD34+ ERP-Early
ENSG00000113328	CCNG1	0.101075	1.26022e-229	CD34+ ERP-Early
ENSG00000254396	AL355432.1	0.0803192	1.7228e-145	CD34+ ERP-Early
ENSG00000183496	MEX3B	0.0725806	4.21609e-119	CD34+ ERP-Early
ENSG00000101236	RNF24	0.0699152	1.23206e-110	CD34+ ERP-Early
ENSG00000263677	AC012588.1	0.0639517	7.57297e-93	CD34+ ERP-Early
ENSG00000120156	TEK	0.0616964	1.55585e-86	CD34+ ERP-Early
ENSG00000113396	SLC27A6	0.0600895	3.55791e-82	CD34+ ERP-Early
ENSG00000171243	SOSTDC1	0.0557784	4.75603e-71	CD34+ ERP-Early
ENSG00000203963	C1orf141	0.0543408	1.59624e-67	CD34+ ERP-Early
ENSG00000243477	NAT6	0.0473197	1.26729e-51	CD34+ ERP-Early
ENSG00000204138	PHACTR4	0.0459725	8.00289e-49	CD34+ ERP-Early
ENSG00000041515	MYO16	0.0456986	2.90269e-48	CD34+ ERP-Early
ENSG00000104219	ZDHHC2	0.0447533	2.33509e-46	CD34+ ERP-Early
ENSG00000011332	DPF1	0.0445496	5.93701e-46	CD34+ ERP-Early
ENSG00000186300	ZNF555	0.043571	4.96241e-44	CD34+ ERP-Early
ENSG00000203897	SPATA42	0.0419395	6.39289e-41	CD34+ ERP-Early
ENSG00000182348	ZNF804B	0.0410964	2.32637e-39	CD34+ ERP-Early
ENSG00000204539	CDSN	0.0383074	2.02489e-34	CD34+ ERP-Early
ENSG00000250882	AC010261.1	0.0370843	2.31358e-32	CD34+ ERP-Early
ENSG00000260891	AC020978.4	0.0370843	2.31358e-32	CD34+ ERP-Early
ENSG00000278254	AC004852.2	0.0370843	2.31358e-32	CD34+ ERP-Early
ENSG00000246211	P4HA3-AS1	0.0357151	3.88723e-30	CD34+ ERP-Early
ENSG00000262772	LINC01977	0.034669	1.71422e-28	CD34+ ERP-Early
ENSG00000162571	TTLL10	0.0327526	1.32291e-25	CD34+ ERP-Early
ENSG00000257346	AC011603.1	0.031687	4.54111e-24	CD34+ ERP-Early
ENSG00000177212	OR2T33	0.0312595	1.81604e-23	CD34+ ERP-Early
ENSG00000177462	OR2T8	0.0305511	1.73381e-22	CD34+ ERP-Early
ENSG00000106013	ANKRD7	0.0304942	2.07372e-22	CD34+ ERP-Early
ENSG00000227640	SOX21-AS1	0.0294423	5.35145e-21	CD34+ ERP-Early
ENSG00000062370	ZNF112	0.0287737	3.9856e-20	CD34+ ERP-Early
ENSG00000061492	WNT8A	0.0286485	5.77636e-20	CD34+ ERP-Early
ENSG00000271321	CTAGE6	0.0285924	6.81752e-20	CD34+ ERP-Early
ENSG00000249319	AC068533.4	0.0275747	1.30357e-18	CD34+ ERP-Early
ENSG00000187944	C2orf66	0.026407	3.38672e-17	CD34+ ERP-Early
ENSG00000125878	TCF15	0.0262757	4.8429e-17	CD34+ ERP-Early
ENSG00000239265	CLRN1-AS1	0.0259738	1.0947e-16	CD34+ ERP-Early
ENSG00000116668	SWT1	0.0245819	4.1798e-15	CD34+ ERP-Early
ENSG00000156795	WDYHV1	0.0243276	7.96223e-15	CD34+ ERP-Early
ENSG00000162714	ZNF496	0.0237346	3.48816e-14	CD34+ ERP-Early
ENSG00000278192	AL118505.1	0.0233027	1.00052e-13	CD34+ ERP-Early
ENSG00000172828	CES3	0.0231153	1.57114e-13	CD34+ ERP-Early
ENSG00000130234	ACE2	0.0213077	1.01989e-11	CD34+ ERP-Early
ENSG00000272783	AC147067.2	0.020475	6.24614e-11	CD34+ ERP-Early
ENSG00000081479	LRP2	0.0204163	7.07943e-11	CD34+ ERP-Early
ENSG00000035681	NSMAF	0.0202288	1.05335e-10	CD34+ ERP-Early
ENSG00000233288	AC092447.5	0.0201807	1.16583e-10	CD34+ ERP-Early
ENSG00000132561	MATN2	0.0189115	1.5566e-09	CD34+ ERP-Early
ENSG00000205293	LINC01602	0.0188749	1.67338e-09	CD34+ ERP-Early
ENSG00000243485	MIR1302-2HG	0.0187025	2.34862e-09	CD34+ ERP-Early
ENSG00000213297	ZNF625-ZNF20	0.0183679	4.49726e-09	CD34+ ERP-Early
ENSG00000259582	AC026523.1	0.0176683	1.68707e-08	CD34+ ERP-Early
ENSG00000213973	ZNF99	0.0173748	2.89529e-08	CD34+ ERP-Early
ENSG00000260141	AC145350.2	0.0166926	9.8326e-08	CD34+ ERP-Early
ENSG00000247903	AC024896.1	0.0165105	1.35209e-07	CD34+ ERP-Early
ENSG00000272744	AC107214.2	0.0163986	1.64164e-07	CD34+ ERP-Early
ENSG00000276087	AC008073.3	0.015773	4.75041e-07	CD34+ ERP-Early
ENSG00000105613	MAST1	0.014856	2.10257e-06	CD34+ ERP-Early
ENSG00000171448	ZBTB26	0.0148496	2.12366e-06	CD34+ ERP-Early
ENSG00000172955	ADH6	0.0130278	3.189e-05	CD34+ ERP-Early
ENSG00000226994	AC012593.1	0.0125567	6.09466e-05	CD34+ ERP-Early
ENSG00000109832	DDX25	0.0125517	6.13564e-05	CD34+ ERP-Early
ENSG00000179111	HES7	0.0122468	9.22295e-05	CD34+ ERP-Early
ENSG00000253607	AC104316.1	0.0118575	0.000153186	CD34+ ERP-Early
ENSG00000181433	SAGE1	0.0116901	0.000189659	CD34+ ERP-Early
ENSG00000122787	AKR1D1	0.0110038	0.000442624	CD34+ ERP-Early
ENSG00000271967	AL583856.2	0.0108786	0.000514112	CD34+ ERP-Early
ENSG00000267984	AC008750.4	0.0108531	0.000529901	CD34+ ERP-Early
ENSG00000275294	LINC02340	0.0108204	0.000550863	CD34+ ERP-Early
ENSG00000272936	AC096586.1	0.010574	0.000735363	CD34+ ERP-Early
ENSG00000147117	ZNF157	0.0103835	0.000915695	CD34+ ERP-Early
ENSG00000229154	KCNQ5-AS1	0.0103394	0.000962912	CD34+ ERP-Early
ENSG00000273091	AP000255.1	0.0100978	0.0012642	CD34+ ERP-Early
ENSG00000271040	AL390955.2	0.0100849	0.00128252	CD34+ ERP-Early
ENSG00000099960	SLC7A4	0.00987241	0.00162141	CD34+ ERP-Early
ENSG00000276698	AL136295.6	0.00982357	0.00171016	CD34+ ERP-Early
ENSG00000170835	CEL	0.00906634	0.00379573	CD34+ ERP-Early
ENSG00000197444	OGDHL	0.00906423	0.00380386	CD34+ ERP-Early
ENSG00000189181	OR14I1	0.00904972	0.00386036	CD34+ ERP-Early
ENSG00000273765	AC024257.4	0.00898385	0.00412657	CD34+ ERP-Early
ENSG00000267872	AC073539.1	0.00896713	0.00419676	CD34+ ERP-Early
ENSG00000237938	AL450998.2	0.00885923	0.00467622	CD34+ ERP-Early
ENSG00000269694	AC005197.1	0.00871139	0.00541371	CD34+ ERP-Early
ENSG00000042813	ZPBP	0.00785031	0.0121968	CD34+ ERP-Early
ENSG00000177627	C12orf54	0.00783336	0.0123849	CD34+ ERP-Early
ENSG00000255243	AC099687.1	0.00772293	0.0136736	CD34+ ERP-Early
ENSG00000229415	SFTA3	0.00762544	0.0149082	CD34+ ERP-Early
ENSG00000229589	ACVR2B-AS1	0.00756926	0.0156636	CD34+ ERP-Early
ENSG00000254757	AC127526.3	0.00756426	0.0157323	CD34+ ERP-Early
ENSG00000267192	AC006116.4	0.00722611	0.0210492	CD34+ ERP-Early
ENSG00000237718	AC009095.1	0.00675998	0.0309066	CD34+ ERP-Early
ENSG00000057468	MSH4	0.00670256	0.0323594	CD34+ ERP-Early
ENSG00000256100	AP000721.1	0.00624953	0.0460104	CD34+ ERP-Early
ENSG00000088386	SLC15A1	0.00623508	0.0465155	CD34+ ERP-Early
ENSG00000135248	FAM71F1	0.00584016	0.0622382	CD34+ ERP-Early
ENSG00000203585	LINC02408	0.00454022	0.147182	CD34+ ERP-Early
ENSG00000185198	PRSS57	0.626525	0	CD34+ Gran
ENSG00000005381	MPO	0.605169	0	CD34+ Gran
ENSG00000172232	AZU1	0.575933	0	CD34+ Gran
ENSG00000197561	ELANE	0.573532	0	CD34+ Gran
ENSG00000196415	PRTN3	0.539872	0	CD34+ Gran
ENSG00000183971	NPW	0.472577	0	CD34+ Gran
ENSG00000172247	C1QTNF4	0.466067	0	CD34+ Gran
ENSG00000105472	CLEC11A	0.410483	0	CD34+ Gran
ENSG00000163751	CPA3	0.38227	0	CD34+ Gran
ENSG00000100448	CTSG	0.379229	0	CD34+ Gran
ENSG00000179218	CALR	0.328288	0	CD34+ Gran
ENSG00000169397	RNASE3	0.315902	0	CD34+ Gran
ENSG00000106211	HSPB1	0.187867	0	CD34+ Gran
ENSG00000147465	STAR	0.1748	0	CD34+ Gran
ENSG00000198829	SUCNR1	0.160853	0	CD34+ Gran
ENSG00000240972	MIF	0.155268	0	CD34+ Gran
ENSG00000260260	SNHG19	0.144127	0	CD34+ Gran
ENSG00000019991	HGF	0.14125	0	CD34+ Gran
ENSG00000134825	TMEM258	0.131482	0	CD34+ Gran
ENSG00000108828	VAT1	0.130682	0	CD34+ Gran
ENSG00000129951	PLPPR3	0.12654	0	CD34+ Gran
ENSG00000214193	SH3D21	0.120898	0	CD34+ Gran
ENSG00000142583	SLC2A5	0.118551	1.07216799445e-315	CD34+ Gran
ENSG00000182600	C2orf82	0.114771	6.83156e-296	CD34+ Gran
ENSG00000132975	GPR12	0.110537	1.72918e-274	CD34+ Gran
ENSG00000107566	ERLIN1	0.110216	6.72204e-273	CD34+ Gran
ENSG00000185624	P4HB	0.107467	1.75082e-259	CD34+ Gran
ENSG00000086548	CEACAM6	0.104664	3.69914e-246	CD34+ Gran
ENSG00000092067	CEBPE	0.096203	4.03105e-208	CD34+ Gran
ENSG00000007038	PRSS21	0.0957114	5.19225e-206	CD34+ Gran
ENSG00000267458	AC092069.1	0.0930857	6.28832e-195	CD34+ Gran
ENSG00000188130	MAPK12	0.0867148	2.46115e-169	CD34+ Gran
ENSG00000005379	TSPOAP1	0.0809928	6.48607e-148	CD34+ Gran
ENSG00000179085	DPM3	0.0755039	9.3942e-129	CD34+ Gran
ENSG00000105220	GPI	0.0733824	1.03706e-121	CD34+ Gran
ENSG00000057294	PKP2	0.071544	9.02225e-116	CD34+ Gran
ENSG00000169752	NRG4	0.0710917	2.47319e-114	CD34+ Gran
ENSG00000183570	PCBP3	0.069978	7.85257e-111	CD34+ Gran
ENSG00000153904	DDAH1	0.0676124	1.40776e-103	CD34+ Gran
ENSG00000182676	PPP1R27	0.0644594	2.67291e-94	CD34+ Gran
ENSG00000130731	METTL26	0.0631785	1.17264e-90	CD34+ Gran
ENSG00000155966	AFF2	0.0626091	4.61989e-89	CD34+ Gran
ENSG00000067177	PHKA1	0.0605115	2.61574e-83	CD34+ Gran
ENSG00000164821	DEFA4	0.0600297	5.1442e-82	CD34+ Gran
ENSG00000224940	PRRT4	0.0571663	1.53418e-74	CD34+ Gran
ENSG00000102010	BMX	0.0553571	5.24917e-70	CD34+ Gran
ENSG00000178342	KCNG2	0.0525594	2.78426e-63	CD34+ Gran
ENSG00000162591	MEGF6	0.0517691	1.91144e-61	CD34+ Gran
ENSG00000232653	GOLGA8N	0.0511395	5.30269e-60	CD34+ Gran
ENSG00000162437	RAVER2	0.0480983	2.80231e-53	CD34+ Gran
ENSG00000273036	AL390726.5	0.0445018	7.38568e-46	CD34+ Gran
ENSG00000118137	APOA1	0.0437771	1.97003e-44	CD34+ Gran
ENSG00000196460	RFX8	0.0410675	2.62848e-39	CD34+ Gran
ENSG00000257732	AC089983.1	0.0408075	7.84077e-39	CD34+ Gran
ENSG00000185847	LINC01405	0.0406541	1.48948e-38	CD34+ Gran
ENSG00000128422	KRT17	0.0393407	3.28379e-36	CD34+ Gran
ENSG00000090565	RAB11FIP3	0.0393332	3.38452e-36	CD34+ Gran
ENSG00000140835	CHST4	0.0385941	6.52331e-35	CD34+ Gran
ENSG00000278291	AL161772.1	0.0373578	8.12586e-33	CD34+ Gran
ENSG00000180071	ANKRD18A	0.0372152	1.40356e-32	CD34+ Gran
ENSG00000206557	TRIM71	0.0367454	8.37167e-32	CD34+ Gran
ENSG00000129682	FGF13	0.0366757	1.08909e-31	CD34+ Gran
ENSG00000197119	SLC25A29	0.0366342	1.27326e-31	CD34+ Gran
ENSG00000260418	AL023284.4	0.0364672	2.38502e-31	CD34+ Gran
ENSG00000225805	DEFB131B	0.0363367	3.88634e-31	CD34+ Gran
ENSG00000179314	WSCD1	0.0355897	6.15673e-30	CD34+ Gran
ENSG00000104879	CKM	0.0345907	2.26574e-28	CD34+ Gran
ENSG00000171357	LURAP1	0.0324564	3.57612e-25	CD34+ Gran
ENSG00000152784	PRDM8	0.0318103	3.03388e-24	CD34+ Gran
ENSG00000223960	AC009948.1	0.0307097	1.05075e-22	CD34+ Gran
ENSG00000105176	URI1	0.030598	1.49551e-22	CD34+ Gran
ENSG00000223802	CERS1	0.0301062	6.96884e-22	CD34+ Gran
ENSG00000180210	F2	0.0299736	1.05071e-21	CD34+ Gran
ENSG00000223342	AL158817.1	0.0293088	8.0187e-21	CD34+ Gran
ENSG00000185873	TMPRSS11B	0.0293088	8.0187e-21	CD34+ Gran
ENSG00000271824	SMIM32	0.0293088	8.0187e-21	CD34+ Gran
ENSG00000261078	AC009118.1	0.0293088	8.0187e-21	CD34+ Gran
ENSG00000174226	SNX31	0.0293088	8.0187e-21	CD34+ Gran
ENSG00000231252	AC099792.1	0.0293088	8.0187e-21	CD34+ Gran
ENSG00000258642	AL133371.1	0.0291244	1.39815e-20	CD34+ Gran
ENSG00000275496	CU633906.1	0.0289892	2.09715e-20	CD34+ Gran
ENSG00000268833	AC243967.2	0.0287763	3.9555e-20	CD34+ Gran
ENSG00000185518	SV2B	0.0286819	5.23276e-20	CD34+ Gran
ENSG00000117971	CHRNB4	0.0285176	8.49734e-20	CD34+ Gran
ENSG00000279072	AC118758.3	0.0281339	2.61006e-19	CD34+ Gran
ENSG00000230563	AL121757.1	0.0277414	8.09725e-19	CD34+ Gran
ENSG00000138131	LOXL4	0.027643	1.07293e-18	CD34+ Gran
ENSG00000101752	MIB1	0.0273429	2.51596e-18	CD34+ Gran
ENSG00000140557	ST8SIA2	0.0273354	2.56992e-18	CD34+ Gran
ENSG00000238120	LINC01589	0.0262895	4.66477e-17	CD34+ Gran
ENSG00000225670	CADM3-AS1	0.0261876	6.14961e-17	CD34+ Gran
ENSG00000279094	LINC01670	0.0255076	3.78969e-16	CD34+ Gran
ENSG00000204366	ZBTB12	0.0250915	1.12672e-15	CD34+ Gran
ENSG00000187486	KCNJ11	0.0236826	3.96428e-14	CD34+ Gran
ENSG00000234232	AC243772.3	0.0236151	4.67729e-14	CD34+ Gran
ENSG00000254625	AF233439.1	0.0236006	4.84613e-14	CD34+ Gran
ENSG00000095970	TREM2	0.023506	6.1068e-14	CD34+ Gran
ENSG00000197822	OCLN	0.0223841	8.84122e-13	CD34+ Gran
ENSG00000260467	AC018552.2	0.0216477	4.77086e-12	CD34+ Gran
ENSG00000171903	CYP4F11	0.0216123	5.166e-12	CD34+ Gran
ENSG00000188674	C2orf80	0.0212837	1.07564e-11	CD34+ Gran
ENSG00000181773	GPR3	0.0209856	2.07321e-11	CD34+ Gran
ENSG00000239921	LINC01471	0.0204738	6.26223e-11	CD34+ Gran
ENSG00000258422	AL160191.1	0.0194001	5.84926e-10	CD34+ Gran
ENSG00000065618	COL17A1	0.0192722	7.57531e-10	CD34+ Gran
ENSG00000214819	CDRT15L2	0.0190986	1.07309e-09	CD34+ Gran
ENSG00000203883	SOX18	0.0187118	2.3064e-09	CD34+ Gran
ENSG00000165138	ANKS6	0.0186336	2.68708e-09	CD34+ Gran
ENSG00000254223	AC103718.1	0.0183534	4.62389e-09	CD34+ Gran
ENSG00000128591	FLNC	0.0181244	7.16386e-09	CD34+ Gran
ENSG00000220161	LINC02076	0.018022	8.69862e-09	CD34+ Gran
ENSG00000164061	BSN	0.0179428	1.01005e-08	CD34+ Gran
ENSG00000183831	ANKRD45	0.0178983	1.09813e-08	CD34+ Gran
ENSG00000266872	AC015688.8	0.0178359	1.23452e-08	CD34+ Gran
ENSG00000178252	WDR6	0.0178271	1.25496e-08	CD34+ Gran
ENSG00000230163	AL122010.1	0.0176924	1.61307e-08	CD34+ Gran
ENSG00000142549	IGLON5	0.0175311	2.17402e-08	CD34+ Gran
ENSG00000132141	CCT6B	0.0173405	3.08245e-08	CD34+ Gran
ENSG00000255152	MSH5-SAPCD1	0.0169271	6.49293e-08	CD34+ Gran
ENSG00000204767	FAM196B	0.0166816	1.00247e-07	CD34+ Gran
ENSG00000197616	MYH6	0.0164261	1.56542e-07	CD34+ Gran
ENSG00000261113	AC009034.1	0.0163861	1.67764e-07	CD34+ Gran
ENSG00000251264	AC098868.1	0.0163595	1.7564e-07	CD34+ Gran
ENSG00000228408	AL031056.1	0.016308	1.91944e-07	CD34+ Gran
ENSG00000272308	AC104113.1	0.0161116	2.68562e-07	CD34+ Gran
ENSG00000249532	AC106864.1	0.0156936	5.42068e-07	CD34+ Gran
ENSG00000169900	PYDC1	0.015513	7.30335e-07	CD34+ Gran
ENSG00000205502	C2CD4B	0.0153784	9.10158e-07	CD34+ Gran
ENSG00000134489	HRH4	0.0151596	1.2967e-06	CD34+ Gran
ENSG00000158865	SLC5A11	0.0147676	2.41586e-06	CD34+ Gran
ENSG00000273485	AL139339.2	0.0146354	2.9699e-06	CD34+ Gran
ENSG00000272721	AC131235.3	0.014577	3.25206e-06	CD34+ Gran
ENSG00000206127	GOLGA8O	0.0138904	9.20846e-06	CD34+ Gran
ENSG00000276571	AC002550.2	0.0137157	1.19122e-05	CD34+ Gran
ENSG00000186451	SPATA12	0.0135903	1.43033e-05	CD34+ Gran
ENSG00000233393	AP000688.2	0.0135596	1.49541e-05	CD34+ Gran
ENSG00000268480	LINC01862	0.0134091	1.85794e-05	CD34+ Gran
ENSG00000269892	AC125494.2	0.0133759	1.9487e-05	CD34+ Gran
ENSG00000187045	TMPRSS6	0.0126209	5.5871e-05	CD34+ Gran
ENSG00000229453	SPINK8	0.0124561	6.97884e-05	CD34+ Gran
ENSG00000260657	AC107871.2	0.01243	7.22767e-05	CD34+ Gran
ENSG00000227959	AL451042.2	0.0123582	7.95579e-05	CD34+ Gran
ENSG00000143412	ANXA9	0.0121417	0.000105917	CD34+ Gran
ENSG00000273486	AC096992.2	0.0121075	0.00011077	CD34+ Gran
ENSG00000134183	GNAT2	0.011891	0.000146725	CD34+ Gran
ENSG00000273001	AL731533.2	0.0118184	0.000161056	CD34+ Gran
ENSG00000249923	AC007663.2	0.011766	0.000172195	CD34+ Gran
ENSG00000157542	KCNJ6	0.0116091	0.000210117	CD34+ Gran
ENSG00000272710	AC133041.1	0.0116085	0.000210275	CD34+ Gran
ENSG00000182521	TBPL2	0.0114406	0.000259449	CD34+ Gran
ENSG00000160161	CILP2	0.0114023	0.000272098	CD34+ Gran
ENSG00000273680	AC009318.2	0.0113553	0.000288404	CD34+ Gran
ENSG00000267980	AC007292.1	0.0111496	0.000371078	CD34+ Gran
ENSG00000170075	GPR37L1	0.0110726	0.00040738	CD34+ Gran
ENSG00000197768	STPG3	0.0110676	0.000409878	CD34+ Gran
ENSG00000272100	AL513218.1	0.0109227	0.0004878	CD34+ Gran
ENSG00000215041	NEURL4	0.0108356	0.00054103	CD34+ Gran
ENSG00000258504	AL157871.1	0.0108263	0.000547025	CD34+ Gran
ENSG00000246394	AC073911.1	0.0108005	0.000564008	CD34+ Gran
ENSG00000226180	AC010536.1	0.0106927	0.000640306	CD34+ Gran
ENSG00000171855	IFNB1	0.0105735	0.0007358	CD34+ Gran
ENSG00000230325	AL359921.1	0.0105113	0.000790698	CD34+ Gran
ENSG00000277423	AC069234.5	0.0102268	0.00109399	CD34+ Gran
ENSG00000254862	AC100771.2	0.0101381	0.00120853	CD34+ Gran
ENSG00000226698	AL034380.1	0.0101211	0.00123168	CD34+ Gran
ENSG00000168314	MOBP	0.00996947	0.00145749	CD34+ Gran
ENSG00000232352	SEMA3B-AS1	0.00993354	0.0015163	CD34+ Gran
ENSG00000223461	AC004471.1	0.00958513	0.00221114	CD34+ Gran
ENSG00000183246	RIMBP3C	0.00956665	0.0022551	CD34+ Gran
ENSG00000255839	AC117503.2	0.00955585	0.00228117	CD34+ Gran
ENSG00000173212	MAB21L3	0.00954267	0.00231334	CD34+ Gran
ENSG00000249835	VCAN-AS1	0.00930458	0.00297098	CD34+ Gran
ENSG00000226661	AC004973.1	0.00917527	0.00339576	CD34+ Gran
ENSG00000269980	AC068768.2	0.00902399	0.00396246	CD34+ Gran
ENSG00000269583	L34079.3	0.00892005	0.00440021	CD34+ Gran
ENSG00000160182	TFF1	0.00882654	0.004831	CD34+ Gran
ENSG00000259799	ENSG00000259799	0.00882215	0.00485213	CD34+ Gran
ENSG00000272159	AC087623.4	0.00871958	0.00537025	CD34+ Gran
ENSG00000263015	AC015853.2	0.00869491	0.00550214	CD34+ Gran
ENSG00000268912	AC012313.5	0.00857136	0.00620746	CD34+ Gran
ENSG00000152822	GRM1	0.00847001	0.00684572	CD34+ Gran
ENSG00000254431	AC084083.1	0.00819653	0.00887223	CD34+ Gran
ENSG00000254559	AC069287.2	0.00818052	0.00900599	CD34+ Gran
ENSG00000214511	HIGD1C	0.00803762	0.0102819	CD34+ Gran
ENSG00000237341	SYP-AS1	0.00785085	0.0121909	CD34+ Gran
ENSG00000271141	AC010680.4	0.00774253	0.0134365	CD34+ Gran
ENSG00000269506	AC110792.3	0.00758451	0.0154553	CD34+ Gran
ENSG00000205857	NANOGNB	0.00742615	0.0177414	CD34+ Gran
ENSG00000260285	AL133367.1	0.00732973	0.0192741	CD34+ Gran
ENSG00000177947	ODF3	0.00689593	0.0276879	CD34+ Gran
ENSG00000226784	PGAM4	0.00650344	0.0378599	CD34+ Gran
ENSG00000183775	KCTD16	0.00637954	0.0416694	CD34+ Gran
ENSG00000238184	CD81-AS1	0.00614354	0.0498257	CD34+ Gran
ENSG00000276968	AL158196.1	0.00597264	0.0565342	CD34+ Gran
ENSG00000188153	COL4A5	0.00587345	0.0607617	CD34+ Gran
ENSG00000278719	MCM8-AS1	0.00558262	0.0746889	CD34+ Gran
ENSG00000255154	HTD2	0.00535456	0.087348	CD34+ Gran
ENSG00000233060	AC016700.3	0.00457352	0.144238	CD34+ Gran
ENSG00000145708	CRHBP	0.587175	0	CD34+ HSC
ENSG00000101200	AVP	0.557273	0	CD34+ HSC
ENSG00000113389	NPR3	0.454677	0	CD34+ HSC
ENSG00000233236	LINC02573	0.411767	0	CD34+ HSC
ENSG00000229425	AJ009632.2	0.411198	0	CD34+ HSC
ENSG00000226777	FAM30A	0.385242	0	CD34+ HSC
ENSG00000120279	MYCT1	0.36075	0	CD34+ HSC
ENSG00000118231	CRYGD	0.355807	0	CD34+ HSC
ENSG00000172889	EGFL7	0.347529	0	CD34+ HSC
ENSG00000133169	BEX1	0.32675	0	CD34+ HSC
ENSG00000174059	CD34	0.325125	0	CD34+ HSC
ENSG00000177410	ZFAS1	0.322977	0	CD34+ HSC
ENSG00000007062	PROM1	0.322099	0	CD34+ HSC
ENSG00000179097	HTR1F	0.317942	0	CD34+ HSC
ENSG00000233723	LINC01122	0.304146	0	CD34+ HSC
ENSG00000170891	CYTL1	0.292442	0	CD34+ HSC
ENSG00000174099	MSRB3	0.280525	0	CD34+ HSC
ENSG00000164929	BAALC	0.280095	0	CD34+ HSC
ENSG00000138669	PRKG2	0.279757	0	CD34+ HSC
ENSG00000233101	HOXB-AS3	0.27847	0	CD34+ HSC
ENSG00000204628	RACK1	0.276248	0	CD34+ HSC
ENSG00000157110	RBPMS	0.275096	0	CD34+ HSC
ENSG00000157653	C9orf43	0.267919	0	CD34+ HSC
ENSG00000138326	RPS24	0.264773	0	CD34+ HSC
ENSG00000244040	IL12A-AS1	0.262331	0	CD34+ HSC
ENSG00000123179	EBPL	0.257034	0	CD34+ HSC
ENSG00000105143	SLC1A6	0.257024	0	CD34+ HSC
ENSG00000174748	RPL15	0.256198	0	CD34+ HSC
ENSG00000161970	RPL26	0.252504	0	CD34+ HSC
ENSG00000107281	NPDC1	0.252434	0	CD34+ HSC
ENSG00000188580	NKAIN2	0.249562	0	CD34+ HSC
ENSG00000169567	HINT1	0.247607	0	CD34+ HSC
ENSG00000149948	HMGA2	0.246925	0	CD34+ HSC
ENSG00000164116	GUCY1A3	0.246383	0	CD34+ HSC
ENSG00000183166	CALN1	0.24115	0	CD34+ HSC
ENSG00000108924	HLF	0.24029	0	CD34+ HSC
ENSG00000081138	CDH7	0.233643	0	CD34+ HSC
ENSG00000085276	MECOM	0.230454	0	CD34+ HSC
ENSG00000185559	DLK1	0.229077	0	CD34+ HSC
ENSG00000135535	CD164	0.22793	0	CD34+ HSC
ENSG00000170421	KRT8	0.227341	0	CD34+ HSC
ENSG00000133019	CHRM3	0.22662	0	CD34+ HSC
ENSG00000164035	EMCN	0.222188	0	CD34+ HSC
ENSG00000169224	GCSAML	0.22006	0	CD34+ HSC
ENSG00000161973	CCDC42	0.219366	0	CD34+ HSC
ENSG00000167658	EEF2	0.216948	0	CD34+ HSC
ENSG00000112414	ADGRG6	0.213207	0	CD34+ HSC
ENSG00000104341	LAPTM4B	0.212423	0	CD34+ HSC
ENSG00000170889	RPS9	0.209844	0	CD34+ HSC
ENSG00000111057	KRT18	0.207464	0	CD34+ HSC
ENSG00000008282	SYPL1	0.205578	0	CD34+ HSC
ENSG00000198795	ZNF521	0.203907	0	CD34+ HSC
ENSG00000225792	AC004540.2	0.201889	0	CD34+ HSC
ENSG00000256948	AC026369.3	0.198698	0	CD34+ HSC
ENSG00000154277	UCHL1	0.188676	0	CD34+ HSC
ENSG00000078399	HOXA9	0.1876	0	CD34+ HSC
ENSG00000133134	BEX2	0.186901	0	CD34+ HSC
ENSG00000120075	HOXB5	0.185983	0	CD34+ HSC
ENSG00000150782	IL18	0.182142	0	CD34+ HSC
ENSG00000145741	BTF3	0.180496	0	CD34+ HSC
ENSG00000130303	BST2	0.177775	0	CD34+ HSC
ENSG00000152128	TMEM163	0.173468	0	CD34+ HSC
ENSG00000126947	ARMCX1	0.173366	0	CD34+ HSC
ENSG00000196531	NACA	0.172038	0	CD34+ HSC
ENSG00000245311	ARNTL2-AS1	0.171931	0	CD34+ HSC
ENSG00000117122	MFAP2	0.171051	0	CD34+ HSC
ENSG00000154133	ROBO4	0.170605	0	CD34+ HSC
ENSG00000122592	HOXA7	0.170573	0	CD34+ HSC
ENSG00000134201	GSTM5	0.168157	0	CD34+ HSC
ENSG00000127955	GNAI1	0.167408	0	CD34+ HSC
ENSG00000179083	FAM133A	0.167121	0	CD34+ HSC
ENSG00000106006	HOXA6	0.16517	0	CD34+ HSC
ENSG00000151838	CCDC175	0.163551	0	CD34+ HSC
ENSG00000024422	EHD2	0.161664	0	CD34+ HSC
ENSG00000228401	HSPC324	0.160368	0	CD34+ HSC
ENSG00000121570	DPPA4	0.160148	0	CD34+ HSC
ENSG00000152760	TCTEX1D1	0.153552	0	CD34+ HSC
ENSG00000180530	NRIP1	0.151152	0	CD34+ HSC
ENSG00000197992	CLEC9A	0.144965	0	CD34+ HSC
ENSG00000198075	SULT1C4	0.144802	0	CD34+ HSC
ENSG00000046604	DSG2	0.142549	0	CD34+ HSC
ENSG00000152952	PLOD2	0.141407	0	CD34+ HSC
ENSG00000234432	AC092171.3	0.138744	0	CD34+ HSC
ENSG00000180044	C3orf80	0.137875	0	CD34+ HSC
ENSG00000100129	EIF3L	0.135413	0	CD34+ HSC
ENSG00000253187	HOXA10-AS	0.133765	0	CD34+ HSC
ENSG00000184905	TCEAL2	0.131144	0	CD34+ HSC
ENSG00000160062	ZBTB8A	0.130031	0	CD34+ HSC
ENSG00000273084	AC092171.5	0.129595	0	CD34+ HSC
ENSG00000234690	AC106869.1	0.129564	0	CD34+ HSC
ENSG00000181264	TMEM136	0.12924	0	CD34+ HSC
ENSG00000144668	ITGA9	0.128704	0	CD34+ HSC
ENSG00000271133	AC004130.1	0.127739	0	CD34+ HSC
ENSG00000203943	SAMD13	0.127086	0	CD34+ HSC
ENSG00000253293	HOXA10	0.125733	0	CD34+ HSC
ENSG00000224032	EPB41L4A-AS1	0.125441	0	CD34+ HSC
ENSG00000143153	ATP1B1	0.125202	0	CD34+ HSC
ENSG00000246263	UBR5-AS1	0.12359	0	CD34+ HSC
ENSG00000204682	CASC10	0.123474	0	CD34+ HSC
ENSG00000174080	CTSF	0.123291	0	CD34+ HSC
ENSG00000105997	HOXA3	0.122939	0	CD34+ HSC
ENSG00000173894	CBX2	0.122645	0	CD34+ HSC
ENSG00000133142	TCEAL4	0.122543	0	CD34+ HSC
ENSG00000118946	PCDH17	0.121586	0	CD34+ HSC
ENSG00000177133	LINC00982	0.12082	0	CD34+ HSC
ENSG00000236939	BAALC-AS2	0.120651	0	CD34+ HSC
ENSG00000171490	RSL1D1	0.120441	0	CD34+ HSC
ENSG00000119919	NKX2-3	0.120349	0	CD34+ HSC
ENSG00000135090	TAOK3	0.120166	0	CD34+ HSC
ENSG00000158806	NPM2	0.116551	3.92654e-305	CD34+ HSC
ENSG00000017260	ATP2C1	0.11522	3.30717e-298	CD34+ HSC
ENSG00000108511	HOXB6	0.1147	1.59088e-295	CD34+ HSC
ENSG00000196104	SPOCK3	0.114406	5.1899e-294	CD34+ HSC
ENSG00000100814	CCNB1IP1	0.11396	1.00578e-291	CD34+ HSC
ENSG00000186310	NAP1L3	0.113351	1.28137e-288	CD34+ HSC
ENSG00000272168	CASC15	0.111903	2.66922e-281	CD34+ HSC
ENSG00000155849	ELMO1	0.11124	5.55427e-278	CD34+ HSC
ENSG00000198774	RASSF9	0.111046	5.1153e-277	CD34+ HSC
ENSG00000181218	HIST3H2A	0.110944	1.64322e-276	CD34+ HSC
ENSG00000205978	NYNRIN	0.109192	7.35991e-268	CD34+ HSC
ENSG00000229855	AC008568.1	0.109081	2.55858e-267	CD34+ HSC
ENSG00000233718	MYCNOS	0.108401	5.30782e-264	CD34+ HSC
ENSG00000132004	FBXW9	0.108143	9.44243e-263	CD34+ HSC
ENSG00000120093	HOXB3	0.106386	2.66148e-254	CD34+ HSC
ENSG00000166012	TAF1D	0.106324	5.23125e-254	CD34+ HSC
ENSG00000100678	SLC8A3	0.103966	6.74671e-243	CD34+ HSC
ENSG00000166265	CYYR1	0.103843	2.51667e-242	CD34+ HSC
ENSG00000231439	WASIR2	0.103531	7.08248e-241	CD34+ HSC
ENSG00000119411	BSPRY	0.103293	8.9839e-240	CD34+ HSC
ENSG00000166228	PCBD1	0.103141	4.5311e-239	CD34+ HSC
ENSG00000100353	EIF3D	0.102433	8.18313e-236	CD34+ HSC
ENSG00000102409	BEX4	0.102397	1.20231e-235	CD34+ HSC
ENSG00000164989	CCDC171	0.101829	4.76059e-233	CD34+ HSC
ENSG00000154783	FGD5	0.100711	5.53049e-228	CD34+ HSC
ENSG00000226780	AC244035.2	0.100703	6.02161e-228	CD34+ HSC
ENSG00000107186	MPDZ	0.0988106	1.69818e-219	CD34+ HSC
ENSG00000122548	KIAA0087	0.0987087	4.78731e-219	CD34+ HSC
ENSG00000167105	TMEM92	0.0980115	5.60835e-216	CD34+ HSC
ENSG00000101311	FERMT1	0.0975951	3.72524e-214	CD34+ HSC
ENSG00000124006	OBSL1	0.0970824	6.36226e-212	CD34+ HSC
ENSG00000162390	ACOT11	0.0964766	2.67005e-209	CD34+ HSC
ENSG00000255302	EID1	0.0964695	2.86526e-209	CD34+ HSC
ENSG00000087076	HSD17B14	0.0961355	7.86857e-208	CD34+ HSC
ENSG00000182916	TCEAL7	0.0954888	4.645e-205	CD34+ HSC
ENSG00000128805	ARHGAP22	0.0947293	7.90005e-202	CD34+ HSC
ENSG00000251443	LINC02160	0.0941446	2.32635e-199	CD34+ HSC
ENSG00000163092	XIRP2	0.0939928	1.01221e-198	CD34+ HSC
ENSG00000117448	AKR1A1	0.0932091	1.92556e-195	CD34+ HSC
ENSG00000159164	SV2A	0.0928491	6.05214e-194	CD34+ HSC
ENSG00000185203	WASIR1	0.0926261	5.08878e-193	CD34+ HSC
ENSG00000198589	LRBA	0.0924587	2.50586e-192	CD34+ HSC
ENSG00000113100	CDH9	0.0918688	6.74959e-190	CD34+ HSC
ENSG00000198046	ZNF667	0.0914654	3.03345e-188	CD34+ HSC
ENSG00000187824	TMEM220	0.091093	1.00274e-186	CD34+ HSC
ENSG00000148143	ZNF462	0.0898179	1.4302e-181	CD34+ HSC
ENSG00000186187	ZNRF1	0.0891733	5.40496e-179	CD34+ HSC
ENSG00000171502	COL24A1	0.0885616	1.45046e-176	CD34+ HSC
ENSG00000137876	RSL24D1	0.0882805	1.87026e-175	CD34+ HSC
ENSG00000154330	PGM5	0.0880935	1.01949e-174	CD34+ HSC
ENSG00000271576	AL359504.2	0.0876261	6.96361e-173	CD34+ HSC
ENSG00000154134	ROBO3	0.0870423	1.31863e-170	CD34+ HSC
ENSG00000136110	CNMD	0.0862081	2.22677e-167	CD34+ HSC
ENSG00000166780	C16orf45	0.0860087	1.30122e-166	CD34+ HSC
ENSG00000137720	C11orf1	0.0851456	2.58595e-163	CD34+ HSC
ENSG00000164615	CAMLG	0.0849674	1.22874e-162	CD34+ HSC
ENSG00000261760	AC140479.4	0.0846043	2.90973e-161	CD34+ HSC
ENSG00000141198	TOM1L1	0.0844788	8.66467e-161	CD34+ HSC
ENSG00000130595	TNNT3	0.0841996	9.75425e-160	CD34+ HSC
ENSG00000231401	AC023481.1	0.0839714	7.0115e-159	CD34+ HSC
ENSG00000271447	MMP28	0.0829632	4.00143e-155	CD34+ HSC
ENSG00000156535	CD109	0.0826059	8.36662e-154	CD34+ HSC
ENSG00000143578	CREB3L4	0.0821796	3.09403e-152	CD34+ HSC
ENSG00000148488	ST8SIA6	0.0818906	3.53863e-151	CD34+ HSC
ENSG00000147180	ZNF711	0.0817806	8.92432e-151	CD34+ HSC
ENSG00000197989	SNHG12	0.0815897	4.4312e-150	CD34+ HSC
ENSG00000164591	MYOZ3	0.0811592	1.62098e-148	CD34+ HSC
ENSG00000105270	CLIP3	0.0806495	1.12204e-146	CD34+ HSC
ENSG00000106404	CLDN15	0.0800639	1.41244e-144	CD34+ HSC
ENSG00000242516	LINC00960	0.0794542	2.08812e-142	CD34+ HSC
ENSG00000257239	AC090630.1	0.0789351	1.42541e-140	CD34+ HSC
ENSG00000101333	PLCB4	0.0787799	5.01298e-140	CD34+ HSC
ENSG00000256271	CACNA1C-AS2	0.0786972	9.7868e-140	CD34+ HSC
ENSG00000163322	ABRAXAS1	0.0783455	1.67e-138	CD34+ HSC
ENSG00000144824	PHLDB2	0.078321	2.03338e-138	CD34+ HSC
ENSG00000066056	TIE1	0.0780767	1.44681e-137	CD34+ HSC
ENSG00000239572	AC117513.1	0.0777687	1.70258e-136	CD34+ HSC
ENSG00000101405	OXT	0.0774376	2.38402e-135	CD34+ HSC
ENSG00000166557	TMED3	0.0772269	1.27153e-134	CD34+ HSC
ENSG00000273015	AC008124.1	0.0771748	1.92141e-134	CD34+ HSC
ENSG00000104231	ZFAND1	0.0755951	4.63065e-129	CD34+ HSC
ENSG00000147687	TATDN1	0.0750966	2.19198e-127	CD34+ HSC
ENSG00000262482	AC004034.1	0.0746229	8.35912e-126	CD34+ HSC
ENSG00000232388	SMIM26	0.0736605	1.2709e-122	CD34+ HSC
ENSG00000074660	SCARF1	0.0735269	3.48605e-122	CD34+ HSC
ENSG00000180767	CHST13	0.0730446	1.31368e-120	CD34+ HSC
ENSG00000139915	MDGA2	0.0728538	5.48446e-120	CD34+ HSC
ENSG00000005108	THSD7A	0.0727783	9.64351e-120	CD34+ HSC
ENSG00000174938	SEZ6L2	0.0725767	4.33894e-119	CD34+ HSC
ENSG00000184584	TMEM173	0.0718799	7.60839e-117	CD34+ HSC
ENSG00000197301	AC090673.1	0.0717591	1.85386e-116	CD34+ HSC
ENSG00000187147	RNF220	0.0709234	8.43333e-114	CD34+ HSC
ENSG00000124140	SLC12A5	0.0707306	3.42496e-113	CD34+ HSC
ENSG00000065621	GSTO2	0.0707078	4.04273e-113	CD34+ HSC
ENSG00000182742	HOXB4	0.0701812	1.82035e-111	CD34+ HSC
ENSG00000257660	AC117498.2	0.0696893	6.21556e-110	CD34+ HSC
ENSG00000181350	LRRC75A	0.0692714	1.22419e-108	CD34+ HSC
ENSG00000144369	FAM171B	0.0688469	2.48061e-107	CD34+ HSC
ENSG00000172296	SPTLC3	0.0683144	1.0522e-105	CD34+ HSC
ENSG00000249087	ZNF436-AS1	0.0676639	9.84912e-104	CD34+ HSC
ENSG00000100312	ACR	0.0675699	1.89016e-103	CD34+ HSC
ENSG00000011454	RABGAP1	0.0673726	7.41216e-103	CD34+ HSC
ENSG00000184838	PRR16	0.0672121	2.24474e-102	CD34+ HSC
ENSG00000106261	ZKSCAN1	0.0671625	3.15989e-102	CD34+ HSC
ENSG00000230749	MEIS1-AS2	0.0671624	3.16231e-102	CD34+ HSC
ENSG00000049540	ELN	0.0666059	1.44098e-100	CD34+ HSC
ENSG00000215386	MIR99AHG	0.0661382	3.48303e-99	CD34+ HSC
ENSG00000225554	AL359764.1	0.0659562	1.19549e-98	CD34+ HSC
ENSG00000130224	LRCH2	0.065855	2.3709e-98	CD34+ HSC
ENSG00000130413	STK33	0.0657745	4.08344e-98	CD34+ HSC
ENSG00000205707	ETFRF1	0.0656149	1.19764e-97	CD34+ HSC
ENSG00000183742	MACC1	0.0652595	1.30164e-96	CD34+ HSC
ENSG00000138696	BMPR1B	0.0651295	3.10612e-96	CD34+ HSC
ENSG00000114654	EFCC1	0.0649239	1.2245e-95	CD34+ HSC
ENSG00000144792	ZNF660	0.0648794	1.64691e-95	CD34+ HSC
ENSG00000163814	CDCP1	0.0640479	4.02764e-93	CD34+ HSC
ENSG00000250125	LINC02232	0.0637671	2.53879e-92	CD34+ HSC
ENSG00000121361	KCNJ8	0.0636292	6.25195e-92	CD34+ HSC
ENSG00000145703	IQGAP2	0.0632651	6.68445e-91	CD34+ HSC
ENSG00000258708	SLC25A21-AS1	0.0632234	8.76094e-91	CD34+ HSC
ENSG00000134897	BIVM	0.0631216	1.69533e-90	CD34+ HSC
ENSG00000198185	ZNF334	0.0630624	2.48718e-90	CD34+ HSC
ENSG00000165757	JCAD	0.0629881	4.01933e-90	CD34+ HSC
ENSG00000254109	RBPMS-AS1	0.0624479	1.29948e-88	CD34+ HSC
ENSG00000248309	MEF2C-AS1	0.0622788	3.83234e-88	CD34+ HSC
ENSG00000120645	IQSEC3	0.0621985	6.40096e-88	CD34+ HSC
ENSG00000253598	SLC10A5	0.0621011	1.19133e-87	CD34+ HSC
ENSG00000182983	ZNF662	0.0620748	1.40841e-87	CD34+ HSC
ENSG00000270806	C17orf50	0.0620449	1.7039e-87	CD34+ HSC
ENSG00000159433	STARD9	0.061796	8.2811e-87	CD34+ HSC
ENSG00000257582	LINC01475	0.0617433	1.15608e-86	CD34+ HSC
ENSG00000276644	DACH1	0.0615088	5.09222e-86	CD34+ HSC
ENSG00000261474	AC026471.4	0.0609041	2.26831e-84	CD34+ HSC
ENSG00000067445	TRO	0.0596304	5.96426e-81	CD34+ HSC
ENSG00000170608	FOXA3	0.0592914	4.71433e-80	CD34+ HSC
ENSG00000118473	SGIP1	0.0589552	3.62098e-79	CD34+ HSC
ENSG00000148200	NR6A1	0.058784	1.01823e-78	CD34+ HSC
ENSG00000111912	NCOA7	0.0587095	1.5956e-78	CD34+ HSC
ENSG00000259658	AC027559.1	0.058536	4.52879e-78	CD34+ HSC
ENSG00000235034	C19orf81	0.0583699	1.22606e-77	CD34+ HSC
ENSG00000223502	AL731537.1	0.0582757	2.15324e-77	CD34+ HSC
ENSG00000142611	PRDM16	0.0575493	1.61141e-75	CD34+ HSC
ENSG00000254041	AC021546.1	0.0574896	2.29203e-75	CD34+ HSC
ENSG00000059588	TARBP1	0.0574751	2.49575e-75	CD34+ HSC
ENSG00000239593	AL513122.2	0.0572863	7.58433e-75	CD34+ HSC
ENSG00000095209	TMEM38B	0.0569124	6.77325e-74	CD34+ HSC
ENSG00000275476	AC009318.4	0.0567475	1.77105e-73	CD34+ HSC
ENSG00000170396	ZNF804A	0.0559877	1.43276e-71	CD34+ HSC
ENSG00000257176	AC009318.1	0.0556749	8.59199e-71	CD34+ HSC
ENSG00000134508	CABLES1	0.0553221	6.40181e-70	CD34+ HSC
ENSG00000204740	MALRD1	0.0548159	1.11683e-68	CD34+ HSC
ENSG00000186889	TMEM17	0.0546837	2.34629e-68	CD34+ HSC
ENSG00000050426	LETMD1	0.0546041	3.66615e-68	CD34+ HSC
ENSG00000230623	AC104461.1	0.0544157	1.05155e-67	CD34+ HSC
ENSG00000214870	AC004540.1	0.05437	1.35636e-67	CD34+ HSC
ENSG00000144895	EIF2A	0.0539498	1.40007e-66	CD34+ HSC
ENSG00000223727	AC034195.1	0.0539468	1.42362e-66	CD34+ HSC
ENSG00000259943	AL050341.2	0.0535077	1.60061e-65	CD34+ HSC
ENSG00000267892	AC022144.1	0.0534365	2.36611e-65	CD34+ HSC
ENSG00000258084	AC128707.1	0.0534091	2.74927e-65	CD34+ HSC
ENSG00000116883	AL591845.1	0.0532503	6.55407e-65	CD34+ HSC
ENSG00000111110	PPM1H	0.0531398	1.19754e-64	CD34+ HSC
ENSG00000255337	AP001830.1	0.0530365	2.10179e-64	CD34+ HSC
ENSG00000249846	LINC02021	0.0529074	4.23879e-64	CD34+ HSC
ENSG00000244620	AC246787.2	0.052827	6.55407e-64	CD34+ HSC
ENSG00000147689	FAM83A	0.0521611	2.36492e-62	CD34+ HSC
ENSG00000101161	PRPF6	0.0520838	3.57432e-62	CD34+ HSC
ENSG00000263400	TMEM220-AS1	0.0517959	1.65705e-61	CD34+ HSC
ENSG00000165804	ZNF219	0.0513853	1.45574e-60	CD34+ HSC
ENSG00000184903	IMMP2L	0.0513449	1.80131e-60	CD34+ HSC
ENSG00000182195	LDOC1	0.0511588	4.79202e-60	CD34+ HSC
ENSG00000123427	EEF1AKMT3	0.051128	5.63136e-60	CD34+ HSC
ENSG00000253619	AC068413.1	0.0509773	1.23981e-59	CD34+ HSC
ENSG00000122778	KIAA1549	0.0508545	2.35438e-59	CD34+ HSC
ENSG00000260552	AC023043.1	0.0508352	2.60388e-59	CD34+ HSC
ENSG00000234147	AL035446.1	0.0504195	2.25559e-58	CD34+ HSC
ENSG00000067715	SYT1	0.0500098	1.86105e-57	CD34+ HSC
ENSG00000231742	LINC01273	0.0499938	2.02011e-57	CD34+ HSC
ENSG00000156076	WIF1	0.049854	4.13537e-57	CD34+ HSC
ENSG00000242268	LINC02082	0.0497897	5.74442e-57	CD34+ HSC
ENSG00000281106	TMEM272	0.0496921	9.44862e-57	CD34+ HSC
ENSG00000142686	C1orf216	0.0494243	3.6874e-56	CD34+ HSC
ENSG00000025434	NR1H3	0.0492665	8.19762e-56	CD34+ HSC
ENSG00000100938	GMPR2	0.0492549	8.69025e-56	CD34+ HSC
ENSG00000187556	NANOS3	0.0491419	1.53785e-55	CD34+ HSC
ENSG00000149599	DUSP15	0.0490008	3.12788e-55	CD34+ HSC
ENSG00000215424	MCM3AP-AS1	0.0488858	5.57287e-55	CD34+ HSC
ENSG00000197928	ZNF677	0.0485055	3.72605e-54	CD34+ HSC
ENSG00000076344	RGS11	0.0480374	3.78519e-53	CD34+ HSC
ENSG00000251322	SHANK3	0.0480296	3.9326e-53	CD34+ HSC
ENSG00000146469	VIP	0.0480234	4.0547e-53	CD34+ HSC
ENSG00000160953	MUM1	0.0479097	7.09562e-53	CD34+ HSC
ENSG00000237372	UNQ6494	0.047822	1.09158e-52	CD34+ HSC
ENSG00000270605	AL353622.1	0.0478061	1.18029e-52	CD34+ HSC
ENSG00000102387	TAF7L	0.0472339	1.92125e-51	CD34+ HSC
ENSG00000177990	DPY19L2	0.0471086	3.52324e-51	CD34+ HSC
ENSG00000140280	LYSMD2	0.0470627	4.39726e-51	CD34+ HSC
ENSG00000164953	TMEM67	0.0466734	2.85984e-50	CD34+ HSC
ENSG00000251141	MRPS30-DT	0.046665	2.97708e-50	CD34+ HSC
ENSG00000233730	LINC01765	0.0463928	1.092e-49	CD34+ HSC
ENSG00000179399	GPC5	0.0462435	2.22007e-49	CD34+ HSC
ENSG00000151338	MIPOL1	0.045877	1.25521e-48	CD34+ HSC
ENSG00000203797	DDO	0.0457703	2.07315e-48	CD34+ HSC
ENSG00000236859	NIFK-AS1	0.0457366	2.42885e-48	CD34+ HSC
ENSG00000185053	SGCZ	0.0457126	2.7176e-48	CD34+ HSC
ENSG00000225231	LINC02470	0.0454516	9.21223e-48	CD34+ HSC
ENSG00000281128	PTENP1-AS	0.0452784	2.06402e-47	CD34+ HSC
ENSG00000188959	C9orf152	0.0452058	2.8907e-47	CD34+ HSC
ENSG00000006282	SPATA20	0.0452038	2.9178e-47	CD34+ HSC
ENSG00000060709	RIMBP2	0.0449587	9.0697e-47	CD34+ HSC
ENSG00000163666	HESX1	0.0449354	1.0098e-46	CD34+ HSC
ENSG00000188394	GPR21	0.0448545	1.46612e-46	CD34+ HSC
ENSG00000158301	GPRASP2	0.0448168	1.74365e-46	CD34+ HSC
ENSG00000272523	LINC01023	0.0445067	7.22357e-46	CD34+ HSC
ENSG00000254480	AC015689.1	0.0437926	1.83711e-44	CD34+ HSC
ENSG00000237036	ZEB1-AS1	0.0437806	1.93914e-44	CD34+ HSC
ENSG00000247950	SEC24B-AS1	0.0437188	2.55946e-44	CD34+ HSC
ENSG00000229557	LINC00379	0.0434833	7.34318e-44	CD34+ HSC
ENSG00000179869	ABCA13	0.0433871	1.12723e-43	CD34+ HSC
ENSG00000053501	USE1	0.0433357	1.41746e-43	CD34+ HSC
ENSG00000260088	AL445483.1	0.0432407	2.16151e-43	CD34+ HSC
ENSG00000135697	BCO1	0.0428837	1.04777e-42	CD34+ HSC
ENSG00000141698	NT5C3B	0.0427545	1.8483e-42	CD34+ HSC
ENSG00000273733	AC011472.4	0.0426224	3.29833e-42	CD34+ HSC
ENSG00000121207	LRAT	0.0425302	4.93509e-42	CD34+ HSC
ENSG00000123570	RAB9B	0.0423669	1.00566e-41	CD34+ HSC
ENSG00000149573	MPZL2	0.0421013	3.18015e-41	CD34+ HSC
ENSG00000227403	LINC01806	0.0418943	7.76682e-41	CD34+ HSC
ENSG00000144852	NR1I2	0.0418047	1.14105e-40	CD34+ HSC
ENSG00000275278	AC012150.2	0.0417674	1.33952e-40	CD34+ HSC
ENSG00000175772	LINC01106	0.0415396	3.54884e-40	CD34+ HSC
ENSG00000197140	ADAM32	0.0414106	6.14747e-40	CD34+ HSC
ENSG00000070018	LRP6	0.0413563	7.74279e-40	CD34+ HSC
ENSG00000254731	AP003059.1	0.0412496	1.21724e-39	CD34+ HSC
ENSG00000272143	FGF14-AS2	0.0412005	1.49829e-39	CD34+ HSC
ENSG00000244405	ETV5	0.0411808	1.62839e-39	CD34+ HSC
ENSG00000179523	EIF3J-AS1	0.0408968	5.39021e-39	CD34+ HSC
ENSG00000254453	NAV2-AS2	0.0408597	6.30017e-39	CD34+ HSC
ENSG00000240291	AL450384.2	0.0407012	1.22313e-38	CD34+ HSC
ENSG00000237877	LINC01473	0.0404731	3.1655e-38	CD34+ HSC
ENSG00000259705	AC084757.3	0.0404568	3.38766e-38	CD34+ HSC
ENSG00000119711	ALDH6A1	0.0404253	3.86146e-38	CD34+ HSC
ENSG00000173320	STOX2	0.0404071	4.16465e-38	CD34+ HSC
ENSG00000102401	ARMCX3	0.0402977	6.55186e-38	CD34+ HSC
ENSG00000219626	FAM228B	0.0402689	7.38109e-38	CD34+ HSC
ENSG00000272927	AC107464.3	0.0401204	1.36259e-37	CD34+ HSC
ENSG00000174939	ASPHD1	0.0399584	2.65365e-37	CD34+ HSC
ENSG00000250802	ZBED3-AS1	0.0399387	2.87715e-37	CD34+ HSC
ENSG00000150636	CCDC102B	0.0399023	3.34006e-37	CD34+ HSC
ENSG00000197653	DNAH10	0.0398711	3.7956e-37	CD34+ HSC
ENSG00000114993	RTKN	0.0397555	6.08861e-37	CD34+ HSC
ENSG00000165475	CRYL1	0.0394937	1.76721e-36	CD34+ HSC
ENSG00000105855	ITGB8	0.0393745	2.86453e-36	CD34+ HSC
ENSG00000114656	KIAA1257	0.0392505	4.72664e-36	CD34+ HSC
ENSG00000149289	ZC3H12C	0.0388663	2.20822e-35	CD34+ HSC
ENSG00000233851	LATS2-AS1	0.0383227	1.90635e-34	CD34+ HSC
ENSG00000118707	TGIF2	0.0378424	1.24886e-33	CD34+ HSC
ENSG00000170890	PLA2G1B	0.037752	1.77463e-33	CD34+ HSC
ENSG00000175229	GAL3ST3	0.0377074	2.10916e-33	CD34+ HSC
ENSG00000227388	AL133410.1	0.0375512	3.85999e-33	CD34+ HSC
ENSG00000134533	RERG	0.0374254	6.26722e-33	CD34+ HSC
ENSG00000105737	GRIK5	0.0373423	8.62469e-33	CD34+ HSC
ENSG00000172458	IL17D	0.0370471	2.66616e-32	CD34+ HSC
ENSG00000204904	LINC01545	0.036738	8.61007e-32	CD34+ HSC
ENSG00000272758	AC083798.2	0.036354	3.64341e-31	CD34+ HSC
ENSG00000116117	PARD3B	0.0362709	4.96856e-31	CD34+ HSC
ENSG00000168917	SLC35G2	0.0357818	3.04131e-30	CD34+ HSC
ENSG00000261390	MAFTRR	0.0353118	1.69554e-29	CD34+ HSC
ENSG00000168589	DYNLRB2	0.0353027	1.75224e-29	CD34+ HSC
ENSG00000157399	ARSE	0.0350709	4.055e-29	CD34+ HSC
ENSG00000189157	FAM47E	0.0348727	8.27381e-29	CD34+ HSC
ENSG00000258561	AL359232.1	0.0347435	1.3139e-28	CD34+ HSC
ENSG00000233922	LINC01694	0.0345949	2.23196e-28	CD34+ HSC
ENSG00000272138	LINC01607	0.0345056	3.06614e-28	CD34+ HSC
ENSG00000161652	IZUMO2	0.0342865	6.65762e-28	CD34+ HSC
ENSG00000130751	NPAS1	0.0338625	2.94451e-27	CD34+ HSC
ENSG00000259424	AC118658.1	0.0338533	3.0402e-27	CD34+ HSC
ENSG00000130818	ZNF426	0.0337665	4.11197e-27	CD34+ HSC
ENSG00000172803	SNX32	0.0337533	4.30501e-27	CD34+ HSC
ENSG00000174567	GOLT1A	0.0337439	4.44746e-27	CD34+ HSC
ENSG00000042317	SPATA7	0.0337318	4.63812e-27	CD34+ HSC
ENSG00000245317	AC008393.1	0.0337261	4.73124e-27	CD34+ HSC
ENSG00000231652	AL590428.1	0.0336535	6.08554e-27	CD34+ HSC
ENSG00000272769	AC097532.2	0.0333949	1.4851e-26	CD34+ HSC
ENSG00000115183	TANC1	0.0333863	1.52974e-26	CD34+ HSC
ENSG00000270953	AC007938.3	0.0332709	2.27311e-26	CD34+ HSC
ENSG00000166676	TVP23A	0.0331216	3.78601e-26	CD34+ HSC
ENSG00000230747	AC021188.1	0.0330605	4.66094e-26	CD34+ HSC
ENSG00000141096	DPEP3	0.0330337	5.10578e-26	CD34+ HSC
ENSG00000222030	LINC01793	0.0329559	6.64999e-26	CD34+ HSC
ENSG00000047662	FAM184B	0.0329475	6.84379e-26	CD34+ HSC
ENSG00000262528	AL022341.2	0.032808	1.0972e-25	CD34+ HSC
ENSG00000196693	ZNF33B	0.0327712	1.24237e-25	CD34+ HSC
ENSG00000188365	AC092171.1	0.0326963	1.59932e-25	CD34+ HSC
ENSG00000156103	MMP16	0.0323722	4.73629e-25	CD34+ HSC
ENSG00000237015	AL031186.1	0.032314	5.74965e-25	CD34+ HSC
ENSG00000223392	CLDN10-AS1	0.0322581	6.92359e-25	CD34+ HSC
ENSG00000261934	PCDHGA9	0.0322171	7.93256e-25	CD34+ HSC
ENSG00000078579	FGF20	0.0321271	1.06886e-24	CD34+ HSC
ENSG00000155906	RMND1	0.032048	1.38853e-24	CD34+ HSC
ENSG00000258414	AL121790.1	0.0320415	1.41838e-24	CD34+ HSC
ENSG00000229372	SZT2-AS1	0.0320398	1.42642e-24	CD34+ HSC
ENSG00000119227	PIGZ	0.0320277	1.48462e-24	CD34+ HSC
ENSG00000176222	ZNF404	0.0318449	2.70877e-24	CD34+ HSC
ENSG00000213214	ARHGEF35	0.0318145	2.9926e-24	CD34+ HSC
ENSG00000117266	CDK18	0.031773	3.42767e-24	CD34+ HSC
ENSG00000188372	ZP3	0.031664	4.89487e-24	CD34+ HSC
ENSG00000124613	ZNF391	0.0316124	5.79164e-24	CD34+ HSC
ENSG00000168890	TMEM150A	0.0315433	7.24997e-24	CD34+ HSC
ENSG00000072041	SLC6A15	0.0315249	7.69781e-24	CD34+ HSC
ENSG00000174206	C12orf66	0.0314141	1.10242e-23	CD34+ HSC
ENSG00000243926	TIPARP-AS1	0.0311231	2.81491e-23	CD34+ HSC
ENSG00000149050	ZNF214	0.0305579	1.69715e-22	CD34+ HSC
ENSG00000236129	AP002856.3	0.0305342	1.82843e-22	CD34+ HSC
ENSG00000204118	NAP1L6	0.0303551	3.20751e-22	CD34+ HSC
ENSG00000267522	LINC01864	0.0303301	3.46865e-22	CD34+ HSC
ENSG00000164049	FBXW12	0.0303248	3.52742e-22	CD34+ HSC
ENSG00000246528	AC079089.1	0.0303193	3.58773e-22	CD34+ HSC
ENSG00000136099	PCDH8	0.0303091	3.70446e-22	CD34+ HSC
ENSG00000236144	TMEM147-AS1	0.0301501	6.08107e-22	CD34+ HSC
ENSG00000104112	SCG3	0.0300647	7.92482e-22	CD34+ HSC
ENSG00000247746	USP51	0.0300341	8.71528e-22	CD34+ HSC
ENSG00000273456	AC064836.3	0.0299464	1.1428e-21	CD34+ HSC
ENSG00000104833	TUBB4A	0.0299412	1.16157e-21	CD34+ HSC
ENSG00000165995	CACNB2	0.0296973	2.45894e-21	CD34+ HSC
ENSG00000229245	AL359636.1	0.02952	4.22544e-21	CD34+ HSC
ENSG00000124257	NEURL2	0.0295114	4.33788e-21	CD34+ HSC
ENSG00000226816	AC005082.1	0.0294612	5.05302e-21	CD34+ HSC
ENSG00000182013	PNMA8A	0.0294602	5.06793e-21	CD34+ HSC
ENSG00000185019	UBOX5	0.0294303	5.54969e-21	CD34+ HSC
ENSG00000173988	LRRC63	0.0294251	5.63757e-21	CD34+ HSC
ENSG00000117400	MPL	0.029396	6.15943e-21	CD34+ HSC
ENSG00000108309	RUNDC3A	0.0293271	7.58828e-21	CD34+ HSC
ENSG00000244239	AC007009.1	0.0291068	1.47397e-20	CD34+ HSC
ENSG00000232386	AC015712.1	0.0289502	2.35621e-20	CD34+ HSC
ENSG00000179152	TCAIM	0.0288339	3.33307e-20	CD34+ HSC
ENSG00000272438	AL645608.7	0.0285701	7.27932e-20	CD34+ HSC
ENSG00000170088	TMEM192	0.0285659	7.37112e-20	CD34+ HSC
ENSG00000178201	VN1R1	0.0285602	7.4964e-20	CD34+ HSC
ENSG00000164972	C9orf24	0.0285258	8.29616e-20	CD34+ HSC
ENSG00000143315	PIGM	0.0284874	9.28753e-20	CD34+ HSC
ENSG00000184313	MROH7	0.0283465	1.404e-19	CD34+ HSC
ENSG00000255517	AP002748.3	0.0283337	1.45751e-19	CD34+ HSC
ENSG00000055332	EIF2AK2	0.0282698	1.75687e-19	CD34+ HSC
ENSG00000258655	ARHGAP5-AS1	0.0282474	1.87555e-19	CD34+ HSC
ENSG00000111700	SLCO1B3	0.0281869	2.2371e-19	CD34+ HSC
ENSG00000271743	AF287957.1	0.0281525	2.47256e-19	CD34+ HSC
ENSG00000177613	CSTF2T	0.0279618	4.29549e-19	CD34+ HSC
ENSG00000267640	AC016582.3	0.0277838	7.17179e-19	CD34+ HSC
ENSG00000169291	SHE	0.0277025	9.0507e-19	CD34+ HSC
ENSG00000251209	LINC00923	0.0272733	3.06197e-18	CD34+ HSC
ENSG00000279652	Z82217.1	0.0272181	3.57722e-18	CD34+ HSC
ENSG00000083750	RRAGB	0.0271827	3.95153e-18	CD34+ HSC
ENSG00000254585	MAGEL2	0.0270539	5.66787e-18	CD34+ HSC
ENSG00000204071	TCEAL6	0.0270193	6.24425e-18	CD34+ HSC
ENSG00000184619	KRBA2	0.0269627	7.31273e-18	CD34+ HSC
ENSG00000269964	MEI4	0.0269284	8.04385e-18	CD34+ HSC
ENSG00000180592	SKIDA1	0.0269085	8.50334e-18	CD34+ HSC
ENSG00000225377	NRSN2-AS1	0.0268844	9.09273e-18	CD34+ HSC
ENSG00000259188	AC025040.1	0.0268172	1.09555e-17	CD34+ HSC
ENSG00000172967	XKR3	0.026807	1.12688e-17	CD34+ HSC
ENSG00000272086	AC025181.2	0.0268025	1.14115e-17	CD34+ HSC
ENSG00000272046	AL445647.1	0.0267851	1.19735e-17	CD34+ HSC
ENSG00000247400	DNAJC3-AS1	0.0267018	1.50737e-17	CD34+ HSC
ENSG00000103852	TTC23	0.0266996	1.51686e-17	CD34+ HSC
ENSG00000235501	AC105942.1	0.0266325	1.82463e-17	CD34+ HSC
ENSG00000103222	ABCC1	0.0265354	2.38322e-17	CD34+ HSC
ENSG00000251136	AF117829.1	0.0264979	2.64094e-17	CD34+ HSC
ENSG00000225465	RFPL1S	0.0264698	2.85262e-17	CD34+ HSC
ENSG00000186777	ZNF732	0.026454	2.97832e-17	CD34+ HSC
ENSG00000258711	AL358334.2	0.0263163	4.33629e-17	CD34+ HSC
ENSG00000186105	LRRC70	0.0262733	4.87376e-17	CD34+ HSC
ENSG00000247311	AC010255.1	0.0261865	6.16788e-17	CD34+ HSC
ENSG00000118965	WDR35	0.0261637	6.5608e-17	CD34+ HSC
ENSG00000204814	AL935212.1	0.0260846	8.1246e-17	CD34+ HSC
ENSG00000152582	SPEF2	0.0260633	8.60482e-17	CD34+ HSC
ENSG00000268061	NAPA-AS1	0.0260358	9.26604e-17	CD34+ HSC
ENSG00000132321	IQCA1	0.0259289	1.23514e-16	CD34+ HSC
ENSG00000116266	STXBP3	0.0257157	2.18316e-16	CD34+ HSC
ENSG00000133138	TBC1D8B	0.0254777	4.10077e-16	CD34+ HSC
ENSG00000185219	ZNF445	0.0254685	4.20088e-16	CD34+ HSC
ENSG00000250222	AC008443.5	0.02545	4.41104e-16	CD34+ HSC
ENSG00000232046	LINC01798	0.025412	4.87527e-16	CD34+ HSC
ENSG00000011201	ANOS1	0.0254099	4.90211e-16	CD34+ HSC
ENSG00000072071	ADGRL1	0.0251539	9.57938e-16	CD34+ HSC
ENSG00000166800	LDHAL6A	0.0251331	1.01124e-15	CD34+ HSC
ENSG00000272953	AC092171.4	0.0249374	1.6794e-15	CD34+ HSC
ENSG00000179477	ALOX12B	0.0249222	1.7469e-15	CD34+ HSC
ENSG00000172456	FGGY	0.0248512	2.09775e-15	CD34+ HSC
ENSG00000154479	CCDC173	0.0248377	2.17159e-15	CD34+ HSC
ENSG00000079101	CLUL1	0.0246618	3.40934e-15	CD34+ HSC
ENSG00000167554	ZNF610	0.0246305	3.6925e-15	CD34+ HSC
ENSG00000273177	AC092954.2	0.0246032	3.95892e-15	CD34+ HSC
ENSG00000241525	AC141424.1	0.0245964	4.02807e-15	CD34+ HSC
ENSG00000213865	C8orf44	0.0244623	5.66337e-15	CD34+ HSC
ENSG00000186106	ANKRD46	0.0244455	5.9095e-15	CD34+ HSC
ENSG00000214293	APTR	0.0243852	6.88426e-15	CD34+ HSC
ENSG00000165821	SALL2	0.0243168	8.18026e-15	CD34+ HSC
ENSG00000272146	ARF4-AS1	0.0242515	9.64153e-15	CD34+ HSC
ENSG00000010626	LRRC23	0.02425	9.67844e-15	CD34+ HSC
ENSG00000235659	AL391987.4	0.0241828	1.1456e-14	CD34+ HSC
ENSG00000272323	AC026801.3	0.0239972	1.82113e-14	CD34+ HSC
ENSG00000172915	NBEA	0.0238067	2.92001e-14	CD34+ HSC
ENSG00000186806	VSIG10L	0.0237687	3.20742e-14	CD34+ HSC
ENSG00000262079	AC007638.1	0.0237534	3.32993e-14	CD34+ HSC
ENSG00000161682	FAM171A2	0.023735	3.48486e-14	CD34+ HSC
ENSG00000249494	AC008629.1	0.0236402	4.39894e-14	CD34+ HSC
ENSG00000181885	CLDN7	0.0234808	6.49437e-14	CD34+ HSC
ENSG00000272525	AC099522.2	0.0234453	7.08047e-14	CD34+ HSC
ENSG00000140993	TIGD7	0.023348	8.96725e-14	CD34+ HSC
ENSG00000251526	LINC02435	0.0233344	9.26674e-14	CD34+ HSC
ENSG00000259877	AC009113.1	0.0232742	1.07197e-13	CD34+ HSC
ENSG00000276128	AL591441.1	0.0231823	1.33781e-13	CD34+ HSC
ENSG00000226969	AL391845.1	0.0231717	1.37225e-13	CD34+ HSC
ENSG00000188004	SNHG28	0.0230655	1.77072e-13	CD34+ HSC
ENSG00000131096	PYY	0.0230347	1.90603e-13	CD34+ HSC
ENSG00000225361	PPP1R26-AS1	0.0230064	2.03944e-13	CD34+ HSC
ENSG00000272654	AL358472.2	0.0229633	2.26017e-13	CD34+ HSC
ENSG00000281706	LINC01012	0.022919	2.51177e-13	CD34+ HSC
ENSG00000259058	AF111169.3	0.0228127	3.23303e-13	CD34+ HSC
ENSG00000254100	AC069120.3	0.0228127	3.23303e-13	CD34+ HSC
ENSG00000234394	AL353608.3	0.0228127	3.23303e-13	CD34+ HSC
ENSG00000255176	AP000941.1	0.0228127	3.23303e-13	CD34+ HSC
ENSG00000254568	AP003501.1	0.0228127	3.23303e-13	CD34+ HSC
ENSG00000171931	FBXW10	0.0228127	3.23303e-13	CD34+ HSC
ENSG00000110786	PTPN5	0.0228127	3.23303e-13	CD34+ HSC
ENSG00000259481	AC012404.1	0.0228127	3.23303e-13	CD34+ HSC
ENSG00000006128	TAC1	0.0228127	3.23303e-13	CD34+ HSC
ENSG00000263370	AC104564.2	0.0228127	3.23303e-13	CD34+ HSC
ENSG00000268170	AC073342.2	0.0228127	3.23303e-13	CD34+ HSC
ENSG00000261462	AC004023.1	0.0228127	3.23303e-13	CD34+ HSC
ENSG00000269950	AP000962.1	0.0228127	3.23303e-13	CD34+ HSC
ENSG00000255178	AP002759.1	0.0228127	3.23303e-13	CD34+ HSC
ENSG00000234826	AC003084.1	0.0228127	3.23303e-13	CD34+ HSC
ENSG00000277863	AL162574.1	0.0228127	3.23303e-13	CD34+ HSC
ENSG00000282943	AC004784.1	0.0228127	3.23303e-13	CD34+ HSC
ENSG00000233420	AC002127.2	0.0228127	3.23303e-13	CD34+ HSC
ENSG00000232271	AL096799.1	0.0228127	3.23303e-13	CD34+ HSC
ENSG00000238020	HTR3E-AS1	0.0228127	3.23303e-13	CD34+ HSC
ENSG00000249429	AC016598.1	0.0228127	3.23303e-13	CD34+ HSC
ENSG00000226599	AL450344.2	0.0228127	3.23303e-13	CD34+ HSC
ENSG00000185186	LINC00313	0.0228127	3.23303e-13	CD34+ HSC
ENSG00000250021	C15orf38-AP3S2	0.0228127	3.23303e-13	CD34+ HSC
ENSG00000267251	AC139100.1	0.0228127	3.23303e-13	CD34+ HSC
ENSG00000253508	AC004080.2	0.0228127	3.23303e-13	CD34+ HSC
ENSG00000233472	AL390866.1	0.0228127	3.23303e-13	CD34+ HSC
ENSG00000234943	AC092839.2	0.0228127	3.23303e-13	CD34+ HSC
ENSG00000225498	AC002064.1	0.0228127	3.23303e-13	CD34+ HSC
ENSG00000148704	VAX1	0.0228127	3.23303e-13	CD34+ HSC
ENSG00000165970	SLC6A5	0.0228127	3.23303e-13	CD34+ HSC
ENSG00000257870	AC027287.2	0.0228127	3.23303e-13	CD34+ HSC
ENSG00000157335	CLEC18C	0.0228127	3.23303e-13	CD34+ HSC
ENSG00000228569	AC073133.1	0.0228127	3.23303e-13	CD34+ HSC
ENSG00000231080	AL592161.1	0.0228127	3.23303e-13	CD34+ HSC
ENSG00000205858	LRRC72	0.0228127	3.23303e-13	CD34+ HSC
ENSG00000255886	AC020611.2	0.0228127	3.23303e-13	CD34+ HSC
ENSG00000269364	LINC01233	0.0228127	3.23303e-13	CD34+ HSC
ENSG00000182583	VCX	0.0228127	3.23303e-13	CD34+ HSC
ENSG00000272824	AC245100.7	0.0228127	3.23303e-13	CD34+ HSC
ENSG00000168484	SFTPC	0.0228127	3.23303e-13	CD34+ HSC
ENSG00000254836	AL035078.3	0.0228127	3.23303e-13	CD34+ HSC
ENSG00000249404	AC010445.1	0.0228127	3.23303e-13	CD34+ HSC
ENSG00000223749	MIR503HG	0.0227476	3.77112e-13	CD34+ HSC
ENSG00000264968	AC090844.2	0.0226819	4.4031e-13	CD34+ HSC
ENSG00000267089	AC008543.4	0.0224937	6.84826e-13	CD34+ HSC
ENSG00000151475	SLC25A31	0.0224199	8.13394e-13	CD34+ HSC
ENSG00000272079	AC004233.3	0.0222578	1.18504e-12	CD34+ HSC
ENSG00000176984	AP000679.1	0.0222571	1.18687e-12	CD34+ HSC
ENSG00000277420	AC245407.1	0.0221858	1.39958e-12	CD34+ HSC
ENSG00000092850	TEKT2	0.0221794	1.42044e-12	CD34+ HSC
ENSG00000260262	AC139887.3	0.0220912	1.73988e-12	CD34+ HSC
ENSG00000255572	AC018653.1	0.022091	1.74082e-12	CD34+ HSC
ENSG00000269486	ERVK9-11	0.0220588	1.87431e-12	CD34+ HSC
ENSG00000267058	AC006213.2	0.022052	1.90372e-12	CD34+ HSC
ENSG00000229970	AC007128.1	0.022003	2.12972e-12	CD34+ HSC
ENSG00000271200	AC099791.2	0.0219596	2.35152e-12	CD34+ HSC
ENSG00000130812	ANGPTL6	0.0218711	2.87727e-12	CD34+ HSC
ENSG00000265749	AC135178.3	0.0218152	3.26684e-12	CD34+ HSC
ENSG00000259376	AC090907.1	0.0217134	4.11348e-12	CD34+ HSC
ENSG00000233942	AC004012.1	0.0216408	4.84571e-12	CD34+ HSC
ENSG00000234142	LINC01675	0.0214621	7.23417e-12	CD34+ HSC
ENSG00000257551	HLX-AS1	0.0214411	7.58033e-12	CD34+ HSC
ENSG00000269067	ZNF728	0.0214273	7.81818e-12	CD34+ HSC
ENSG00000269956	MKNK1-AS1	0.0214085	8.15161e-12	CD34+ HSC
ENSG00000136449	MYCBPAP	0.0213074	1.02073e-11	CD34+ HSC
ENSG00000112530	PACRG	0.0212798	1.08504e-11	CD34+ HSC
ENSG00000185437	SH3BGR	0.0212259	1.22235e-11	CD34+ HSC
ENSG00000162595	DIRAS3	0.0211958	1.30651e-11	CD34+ HSC
ENSG00000230844	ZNF674-AS1	0.0211582	1.41931e-11	CD34+ HSC
ENSG00000150394	CDH8	0.0211085	1.58344e-11	CD34+ HSC
ENSG00000237640	AC004522.2	0.0210196	1.92457e-11	CD34+ HSC
ENSG00000259065	AC005520.2	0.0209159	2.41366e-11	CD34+ HSC
ENSG00000259920	AC007938.1	0.0209126	2.43086e-11	CD34+ HSC
ENSG00000261141	AC092718.5	0.0208554	2.75306e-11	CD34+ HSC
ENSG00000178187	ZNF454	0.0208328	2.89161e-11	CD34+ HSC
ENSG00000255045	AP000866.5	0.0208136	3.01493e-11	CD34+ HSC
ENSG00000254898	AC087362.1	0.0207833	3.21945e-11	CD34+ HSC
ENSG00000162409	PRKAA2	0.0207689	3.32129e-11	CD34+ HSC
ENSG00000223379	AL391987.2	0.0207604	3.38265e-11	CD34+ HSC
ENSG00000176402	GJC3	0.0206962	3.88592e-11	CD34+ HSC
ENSG00000091947	TMEM101	0.0206751	4.06702e-11	CD34+ HSC
ENSG00000179743	FLJ37453	0.0205745	5.04849e-11	CD34+ HSC
ENSG00000250508	AP000808.1	0.0205679	5.12102e-11	CD34+ HSC
ENSG00000110723	EXPH5	0.0204813	6.16264e-11	CD34+ HSC
ENSG00000226871	AC135178.1	0.0204513	6.57087e-11	CD34+ HSC
ENSG00000233818	AP000695.2	0.0203407	8.31259e-11	CD34+ HSC
ENSG00000272842	AL391834.1	0.0202232	1.06591e-10	CD34+ HSC
ENSG00000250486	FAM218A	0.0201003	1.38039e-10	CD34+ HSC
ENSG00000164796	CSMD3	0.0200861	1.4222e-10	CD34+ HSC
ENSG00000273321	AC023983.2	0.0200779	1.44668e-10	CD34+ HSC
ENSG00000117069	ST6GALNAC5	0.0200381	1.57233e-10	CD34+ HSC
ENSG00000196936	ENSG00000196936	0.0200217	1.62724e-10	CD34+ HSC
ENSG00000180988	OR52N2	0.0199609	1.84716e-10	CD34+ HSC
ENSG00000133980	VRTN	0.0199325	1.95999e-10	CD34+ HSC
ENSG00000145908	ZNF300	0.0199024	2.08636e-10	CD34+ HSC
ENSG00000227360	AL512658.1	0.0198258	2.44573e-10	CD34+ HSC
ENSG00000056487	PHF21B	0.0198093	2.53076e-10	CD34+ HSC
ENSG00000181171	FER1L6-AS1	0.0198066	2.54496e-10	CD34+ HSC
ENSG00000258603	AC005225.2	0.0197043	3.14285e-10	CD34+ HSC
ENSG00000231728	AC234782.2	0.0196917	3.2254e-10	CD34+ HSC
ENSG00000273406	AC245008.1	0.0196601	3.44119e-10	CD34+ HSC
ENSG00000181619	GPR135	0.0195017	4.75869e-10	CD34+ HSC
ENSG00000258983	AL162171.2	0.0194762	5.01157e-10	CD34+ HSC
ENSG00000259336	AC021231.1	0.0194412	5.38159e-10	CD34+ HSC
ENSG00000253301	LINC01606	0.0192615	7.74008e-10	CD34+ HSC
ENSG00000267551	AC005264.1	0.0192411	8.06481e-10	CD34+ HSC
ENSG00000269881	AC004754.1	0.0190875	1.09712e-09	CD34+ HSC
ENSG00000145348	TBCK	0.0189249	1.51599e-09	CD34+ HSC
ENSG00000088782	DEFB127	0.0188421	1.78529e-09	CD34+ HSC
ENSG00000169855	ROBO1	0.0188255	1.84475e-09	CD34+ HSC
ENSG00000143994	ABHD1	0.0187906	1.9759e-09	CD34+ HSC
ENSG00000234694	AL139289.2	0.0187795	2.01933e-09	CD34+ HSC
ENSG00000259163	AL096869.2	0.0187598	2.09903e-09	CD34+ HSC
ENSG00000172425	TTC36	0.0187574	2.10913e-09	CD34+ HSC
ENSG00000185386	MAPK11	0.0187239	2.2525e-09	CD34+ HSC
ENSG00000255750	AC022509.1	0.0186655	2.52518e-09	CD34+ HSC
ENSG00000136531	SCN2A	0.0184512	3.82992e-09	CD34+ HSC
ENSG00000257591	ZNF625	0.0184251	4.02796e-09	CD34+ HSC
ENSG00000255435	AP001267.3	0.0184171	4.09004e-09	CD34+ HSC
ENSG00000198547	C20orf203	0.0183998	4.22914e-09	CD34+ HSC
ENSG00000248787	AC092903.2	0.0183687	4.49009e-09	CD34+ HSC
ENSG00000228317	AL158070.1	0.0182997	5.1262e-09	CD34+ HSC
ENSG00000196866	HIST1H2AD	0.0182979	5.14471e-09	CD34+ HSC
ENSG00000008277	ADAM22	0.0182042	6.15473e-09	CD34+ HSC
ENSG00000171150	SOCS5	0.0181769	6.48278e-09	CD34+ HSC
ENSG00000153930	ANKFN1	0.0180744	7.87794e-09	CD34+ HSC
ENSG00000271178	IGHV3OR16-13	0.0180234	8.67493e-09	CD34+ HSC
ENSG00000234928	LINC01659	0.0179626	9.73039e-09	CD34+ HSC
ENSG00000163521	GLB1L	0.0179519	9.92823e-09	CD34+ HSC
ENSG00000102924	CBLN1	0.0179419	1.01176e-08	CD34+ HSC
ENSG00000240541	TM4SF1-AS1	0.0179352	1.02457e-08	CD34+ HSC
ENSG00000167311	ART5	0.0178899	1.11559e-08	CD34+ HSC
ENSG00000254389	RHPN1-AS1	0.0178615	1.17659e-08	CD34+ HSC
ENSG00000124678	TCP11	0.0178118	1.29127e-08	CD34+ HSC
ENSG00000155761	SPAG17	0.0178041	1.31012e-08	CD34+ HSC
ENSG00000074621	SLC24A1	0.0177537	1.43928e-08	CD34+ HSC
ENSG00000267723	AC011509.2	0.0176577	1.72042e-08	CD34+ HSC
ENSG00000224848	AL589843.1	0.0176511	1.74149e-08	CD34+ HSC
ENSG00000278768	BACE1-AS	0.0175732	2.01156e-08	CD34+ HSC
ENSG00000198040	ZNF84	0.01747	2.43221e-08	CD34+ HSC
ENSG00000271715	AC012640.3	0.0174584	2.48447e-08	CD34+ HSC
ENSG00000250159	AC106791.1	0.0174085	2.72268e-08	CD34+ HSC
ENSG00000224934	AL391684.1	0.0173609	2.96961e-08	CD34+ HSC
ENSG00000174898	CATSPERD	0.0172696	3.50672e-08	CD34+ HSC
ENSG00000269696	AC005498.3	0.0171395	4.43748e-08	CD34+ HSC
ENSG00000231226	TRIM31-AS1	0.0171045	4.7254e-08	CD34+ HSC
ENSG00000139985	ADAM21	0.017058	5.13728e-08	CD34+ HSC
ENSG00000236197	AC002429.2	0.0170512	5.20027e-08	CD34+ HSC
ENSG00000158220	ESYT3	0.0169507	6.22468e-08	CD34+ HSC
ENSG00000205662	FAM239C	0.0169346	6.40655e-08	CD34+ HSC
ENSG00000227124	ZNF717	0.0168837	7.01354e-08	CD34+ HSC
ENSG00000277449	CEBPB-AS1	0.016878	7.08478e-08	CD34+ HSC
ENSG00000264107	AC138207.2	0.0168155	7.91536e-08	CD34+ HSC
ENSG00000142408	CACNG8	0.016762	8.70095e-08	CD34+ HSC
ENSG00000101751	POLI	0.016685	9.96421e-08	CD34+ HSC
ENSG00000138115	CYP2C8	0.0165386	1.28758e-07	CD34+ HSC
ENSG00000138002	IFT172	0.0164951	1.38871e-07	CD34+ HSC
ENSG00000185513	L3MBTL1	0.0164721	1.44539e-07	CD34+ HSC
ENSG00000235760	HCG2040054	0.0163806	1.69367e-07	CD34+ HSC
ENSG00000270016	AC026150.3	0.0163629	1.74623e-07	CD34+ HSC
ENSG00000259030	FPGT-TNNI3K	0.0162703	2.04767e-07	CD34+ HSC
ENSG00000243056	EIF4EBP3	0.01627	2.04887e-07	CD34+ HSC
ENSG00000265443	AC127024.3	0.0162539	2.10614e-07	CD34+ HSC
ENSG00000156413	FUT6	0.0161872	2.36097e-07	CD34+ HSC
ENSG00000224165	DNAJC27-AS1	0.0160933	2.7704e-07	CD34+ HSC
ENSG00000253559	OSGEPL1-AS1	0.0160528	2.96747e-07	CD34+ HSC
ENSG00000267466	AC021683.1	0.0160336	3.06602e-07	CD34+ HSC
ENSG00000180938	ZNF572	0.0160302	3.08356e-07	CD34+ HSC
ENSG00000187187	ZNF546	0.0160115	3.18277e-07	CD34+ HSC
ENSG00000267130	AC008738.2	0.0159104	3.77409e-07	CD34+ HSC
ENSG00000158815	FGF17	0.015878	3.98537e-07	CD34+ HSC
ENSG00000159905	ZNF221	0.0158283	4.33129e-07	CD34+ HSC
ENSG00000132563	REEP2	0.0158228	4.37102e-07	CD34+ HSC
ENSG00000144026	ZNF514	0.0155882	6.453e-07	CD34+ HSC
ENSG00000221916	C19orf73	0.015561	6.74941e-07	CD34+ HSC
ENSG00000267838	AC245884.8	0.0154882	7.60673e-07	CD34+ HSC
ENSG00000259912	AC023813.1	0.0154635	7.92145e-07	CD34+ HSC
ENSG00000158887	MPZ	0.015238	1.14278e-06	CD34+ HSC
ENSG00000251287	ALG1L2	0.0152053	1.20465e-06	CD34+ HSC
ENSG00000186814	ZSCAN30	0.015195	1.22494e-06	CD34+ HSC
ENSG00000135299	ANKRD6	0.0151882	1.23833e-06	CD34+ HSC
ENSG00000236548	RNF217-AS1	0.0151086	1.40722e-06	CD34+ HSC
ENSG00000229444	AL451062.1	0.0150553	1.53235e-06	CD34+ HSC
ENSG00000248371	LINC02056	0.0150316	1.59152e-06	CD34+ HSC
ENSG00000222005	LINC01118	0.014981	1.72495e-06	CD34+ HSC
ENSG00000197885	NKIRAS1	0.0149737	1.74507e-06	CD34+ HSC
ENSG00000263715	LINC02210-CRHR1	0.0149103	1.92965e-06	CD34+ HSC
ENSG00000267078	AC015802.1	0.0148636	2.07745e-06	CD34+ HSC
ENSG00000256923	AC084819.1	0.0147863	2.34632e-06	CD34+ HSC
ENSG00000186038	HTR3E	0.0147202	2.60236e-06	CD34+ HSC
ENSG00000255845	AP000777.1	0.0147095	2.646e-06	CD34+ HSC
ENSG00000253932	AC019270.1	0.0146901	2.7275e-06	CD34+ HSC
ENSG00000278448	ENSG00000278448	0.0146174	3.05425e-06	CD34+ HSC
ENSG00000159885	ZNF222	0.014608	3.09922e-06	CD34+ HSC
ENSG00000272301	AP002360.4	0.0145417	3.43475e-06	CD34+ HSC
ENSG00000131019	ULBP3	0.0145027	3.64772e-06	CD34+ HSC
ENSG00000134716	CYP2J2	0.0143965	4.29431e-06	CD34+ HSC
ENSG00000214770	AL161756.1	0.0143869	4.35814e-06	CD34+ HSC
ENSG00000197748	CFAP43	0.0143483	4.62328e-06	CD34+ HSC
ENSG00000234772	LINC00412	0.0142511	5.36054e-06	CD34+ HSC
ENSG00000279018	ENSG00000279018	0.0141314	6.4234e-06	CD34+ HSC
ENSG00000102003	SYP	0.0141019	6.71485e-06	CD34+ HSC
ENSG00000173040	EVC2	0.0140315	7.4632e-06	CD34+ HSC
ENSG00000130045	NXNL2	0.0139124	8.91236e-06	CD34+ HSC
ENSG00000272444	AL118558.4	0.0139081	8.96938e-06	CD34+ HSC
ENSG00000260267	AC026471.1	0.0138995	9.0839e-06	CD34+ HSC
ENSG00000273723	AL139089.1	0.0138835	9.30207e-06	CD34+ HSC
ENSG00000269720	CCDC194	0.0138702	9.48795e-06	CD34+ HSC
ENSG00000273145	BX537318.1	0.013833	1.00237e-05	CD34+ HSC
ENSG00000135625	EGR4	0.0138102	1.03676e-05	CD34+ HSC
ENSG00000264015	AC124254.1	0.013652	1.30737e-05	CD34+ HSC
ENSG00000272668	AL590560.2	0.0136008	1.40859e-05	CD34+ HSC
ENSG00000262358	AC116914.1	0.0135801	1.4517e-05	CD34+ HSC
ENSG00000186825	C2orf27B	0.0135593	1.49617e-05	CD34+ HSC
ENSG00000250131	AC078881.1	0.0135153	1.59462e-05	CD34+ HSC
ENSG00000259448	LINC02352	0.0134846	1.6667e-05	CD34+ HSC
ENSG00000257258	AC012150.1	0.013441	1.77475e-05	CD34+ HSC
ENSG00000267406	AC011509.1	0.0134123	1.84951e-05	CD34+ HSC
ENSG00000253181	AC138356.3	0.0133882	1.91457e-05	CD34+ HSC
ENSG00000270147	AC068620.3	0.0133269	2.09015e-05	CD34+ HSC
ENSG00000236519	LINC01424	0.0132875	2.21071e-05	CD34+ HSC
ENSG00000260911	AC135050.3	0.0132519	2.32539e-05	CD34+ HSC
ENSG00000056277	ZNF280C	0.0130947	2.90338e-05	CD34+ HSC
ENSG00000278733	AC022079.2	0.0130888	2.92767e-05	CD34+ HSC
ENSG00000272106	AL691432.2	0.012944	3.58368e-05	CD34+ HSC
ENSG00000226026	AC092802.1	0.0128538	4.06079e-05	CD34+ HSC
ENSG00000231154	MORF4L2-AS1	0.0128492	4.08689e-05	CD34+ HSC
ENSG00000267755	AC005329.2	0.012775	4.52635e-05	CD34+ HSC
ENSG00000249695	AC026369.1	0.0127291	4.82009e-05	CD34+ HSC
ENSG00000272030	AL162258.2	0.0125751	5.94464e-05	CD34+ HSC
ENSG00000257526	AC107032.2	0.0125	6.57908e-05	CD34+ HSC
ENSG00000260855	AL591848.4	0.0124679	6.86934e-05	CD34+ HSC
ENSG00000257769	AC026401.1	0.0124128	7.39588e-05	CD34+ HSC
ENSG00000124440	HIF3A	0.0124098	7.4256e-05	CD34+ HSC
ENSG00000272656	AC024933.1	0.0123412	8.13732e-05	CD34+ HSC
ENSG00000144278	GALNT13	0.0123151	8.42477e-05	CD34+ HSC
ENSG00000111834	RSPH4A	0.0123058	8.53012e-05	CD34+ HSC
ENSG00000229703	CR589904.1	0.0122557	9.11584e-05	CD34+ HSC
ENSG00000142530	FAM71E1	0.0122228	9.52031e-05	CD34+ HSC
ENSG00000261002	AC036103.1	0.0122178	9.5829e-05	CD34+ HSC
ENSG00000132204	LINC00470	0.0121999	9.81193e-05	CD34+ HSC
ENSG00000111254	AKAP3	0.0121142	0.000109807	CD34+ HSC
ENSG00000085185	BCORL1	0.012108	0.000110706	CD34+ HSC
ENSG00000268584	AC073389.1	0.0119688	0.000132699	CD34+ HSC
ENSG00000272196	HIST2H2AA4	0.0119088	0.000143389	CD34+ HSC
ENSG00000272049	AC091965.4	0.0118893	0.000147032	CD34+ HSC
ENSG00000271937	AC104187.1	0.0118153	0.000161694	CD34+ HSC
ENSG00000226754	AL606760.1	0.0117974	0.000165447	CD34+ HSC
ENSG00000177599	ZNF491	0.0117931	0.000166349	CD34+ HSC
ENSG00000130377	ACSBG2	0.0117639	0.000172667	CD34+ HSC
ENSG00000259230	LINC02323	0.0116918	0.000189258	CD34+ HSC
ENSG00000188373	C10orf99	0.0116745	0.000193431	CD34+ HSC
ENSG00000235051	AL357497.1	0.0115537	0.000225269	CD34+ HSC
ENSG00000205231	TTLL10-AS1	0.0115306	0.000231873	CD34+ HSC
ENSG00000230569	AC114763.2	0.0114237	0.000264946	CD34+ HSC
ENSG00000270012	AC232271.1	0.0112317	0.000335744	CD34+ HSC
ENSG00000186973	FAM183A	0.0112136	0.000343234	CD34+ HSC
ENSG00000162526	TSSK3	0.0111626	0.000365288	CD34+ HSC
ENSG00000266903	AC243964.2	0.011153	0.000369587	CD34+ HSC
ENSG00000185634	SHC4	0.0111163	0.000386408	CD34+ HSC
ENSG00000274507	AL121772.2	0.0111127	0.000388102	CD34+ HSC
ENSG00000260608	AC024270.4	0.0111044	0.000392039	CD34+ HSC
ENSG00000235100	AL157400.3	0.0110358	0.000425892	CD34+ HSC
ENSG00000279579	LINC01666	0.011029	0.000429392	CD34+ HSC
ENSG00000226383	LINC01876	0.0109946	0.000447516	CD34+ HSC
ENSG00000260975	AC007333.2	0.0109187	0.000490125	CD34+ HSC
ENSG00000255423	EBLN2	0.0109132	0.000493364	CD34+ HSC
ENSG00000228486	C2orf92	0.010907	0.000497012	CD34+ HSC
ENSG00000273711	AC005520.5	0.0108858	0.000509739	CD34+ HSC
ENSG00000268886	AC022150.1	0.0107891	0.000571639	CD34+ HSC
ENSG00000249258	AC079193.2	0.0107665	0.000587079	CD34+ HSC
ENSG00000274259	AL662799.1	0.0106616	0.000664056	CD34+ HSC
ENSG00000267219	AC010504.1	0.0106014	0.000712345	CD34+ HSC
ENSG00000225793	AL080250.1	0.0105684	0.000740129	CD34+ HSC
ENSG00000272456	AC087045.2	0.0105132	0.000789032	CD34+ HSC
ENSG00000259241	AC020892.1	0.0105064	0.000795247	CD34+ HSC
ENSG00000259357	AL590133.2	0.0103985	0.000900173	CD34+ HSC
ENSG00000274723	AC079906.1	0.0103703	0.000929656	CD34+ HSC
ENSG00000268352	AC006115.1	0.0103106	0.000994984	CD34+ HSC
ENSG00000273747	AC022558.3	0.0103062	0.000999989	CD34+ HSC
ENSG00000226889	AL359541.1	0.0103061	0.00100008	CD34+ HSC
ENSG00000276259	AC009118.3	0.0102092	0.00111579	CD34+ HSC
ENSG00000271993	AC126118.1	0.0101331	0.00121535	CD34+ HSC
ENSG00000260447	AC009065.3	0.010015	0.0013859	CD34+ HSC
ENSG00000271757	AP002360.3	0.010015	0.00138593	CD34+ HSC
ENSG00000271122	AC018647.2	0.0100001	0.00140908	CD34+ HSC
ENSG00000263096	AC007638.2	0.00996865	0.0014588	CD34+ HSC
ENSG00000141750	STAC2	0.00986321	0.0016378	CD34+ HSC
ENSG00000265907	AP000919.2	0.00980152	0.00175167	CD34+ HSC
ENSG00000235724	AC009299.3	0.00978911	0.00177544	CD34+ HSC
ENSG00000235159	AL121672.2	0.00966727	0.00202507	CD34+ HSC
ENSG00000254461	AP001107.4	0.00965272	0.00205695	CD34+ HSC
ENSG00000226581	AC092634.3	0.00955645	0.00227971	CD34+ HSC
ENSG00000249572	AC034231.1	0.00946382	0.00251469	CD34+ HSC
ENSG00000110328	GALNT18	0.00934738	0.00284143	CD34+ HSC
ENSG00000204603	LINC01257	0.00928016	0.00304727	CD34+ HSC
ENSG00000189120	SP6	0.00923988	0.00317703	CD34+ HSC
ENSG00000259198	AC020658.2	0.00920004	0.00331034	CD34+ HSC
ENSG00000273920	AC103858.2	0.00912119	0.00358926	CD34+ HSC
ENSG00000258999	AL136040.1	0.00906155	0.00381426	CD34+ HSC
ENSG00000188707	ZBED6CL	0.00905595	0.00383601	CD34+ HSC
ENSG00000137098	SPAG8	0.00904524	0.00387799	CD34+ HSC
ENSG00000181798	LINC00471	0.00902717	0.00394972	CD34+ HSC
ENSG00000235120	BSN-AS1	0.00888951	0.0045369	CD34+ HSC
ENSG00000257294	AC080011.1	0.00862384	0.00589848	CD34+ HSC
ENSG00000237461	AL359710.1	0.00857025	0.00621411	CD34+ HSC
ENSG00000187021	PNLIPRP1	0.00855115	0.00633025	CD34+ HSC
ENSG00000235740	PHACTR2-AS1	0.00851735	0.00654058	CD34+ HSC
ENSG00000253799	LINC01030	0.00848132	0.00677166	CD34+ HSC
ENSG00000254821	AL136309.4	0.00840719	0.00727039	CD34+ HSC
ENSG00000275720	AC243830.2	0.00829552	0.0080839	CD34+ HSC
ENSG00000277142	LINC00235	0.00827897	0.0082112	CD34+ HSC
ENSG00000244513	AC109587.1	0.00821439	0.00872509	CD34+ HSC
ENSG00000268836	Z69706.1	0.00820325	0.0088166	CD34+ HSC
ENSG00000223732	AL359706.1	0.00803118	0.010343	CD34+ HSC
ENSG00000221994	ZNF630	0.00783895	0.0123225	CD34+ HSC
ENSG00000271849	AC012603.1	0.00776111	0.0132152	CD34+ HSC
ENSG00000276995	ENSG00000276995	0.00763081	0.0148378	CD34+ HSC
ENSG00000130433	CACNG6	0.00762906	0.0148608	CD34+ HSC
ENSG00000245651	AC083805.1	0.00759689	0.015288	CD34+ HSC
ENSG00000271871	AC005740.4	0.00754772	0.0159619	CD34+ HSC
ENSG00000109072	VTN	0.00744382	0.0174725	CD34+ HSC
ENSG00000166257	SCN3B	0.0074155	0.0179053	CD34+ HSC
ENSG00000226763	SRRM5	0.00735139	0.0189202	CD34+ HSC
ENSG00000149634	SPATA25	0.00733153	0.0192445	CD34+ HSC
ENSG00000269110	AC010636.2	0.00720386	0.0214483	CD34+ HSC
ENSG00000188467	SLC24A5	0.00706008	0.0241905	CD34+ HSC
ENSG00000273424	AL008582.1	0.00703219	0.0247562	CD34+ HSC
ENSG00000270457	AC093424.1	0.00699358	0.0255583	CD34+ HSC
ENSG00000259367	AC087286.2	0.00691577	0.0272431	CD34+ HSC
ENSG00000099999	RNF215	0.00671075	0.0321488	CD34+ HSC
ENSG00000272983	AL117339.4	0.00654917	0.0365311	CD34+ HSC
ENSG00000280356	AL021877.2	0.00637356	0.0418611	CD34+ HSC
ENSG00000248719	AC021127.1	0.00629491	0.0444537	CD34+ HSC
ENSG00000110887	DAO	0.00584015	0.0622386	CD34+ HSC
ENSG00000249395	CASC9	0.00583765	0.0623504	CD34+ HSC
ENSG00000149742	SLC22A9	0.00576667	0.0656022	CD34+ HSC
ENSG00000259326	AC116158.1	0.00567277	0.0701175	CD34+ HSC
ENSG00000257771	LINC02395	0.00550058	0.0790584	CD34+ HSC
ENSG00000182352	C17orf77	0.00453761	0.147414	CD34+ HSC
ENSG00000224739	AC016735.1	0.0509961	1.12383e-59	CD34+ HSC-cycle
ENSG00000265799	AC090844.3	0.0505403	1.20699e-58	CD34+ HSC-cycle
ENSG00000197745	SCGB1D4	0.0505403	1.20699e-58	CD34+ HSC-cycle
ENSG00000271732	AL137798.1	0.0505403	1.20699e-58	CD34+ HSC-cycle
ENSG00000280778	AC243547.3	0.0489219	4.64919e-55	CD34+ HSC-cycle
ENSG00000250709	CCDC169-SOHLH2	0.0461688	3.16328e-49	CD34+ HSC-cycle
ENSG00000039139	DNAH5	0.045462	8.77828e-48	CD34+ HSC-cycle
ENSG00000204588	LINC01123	0.0400679	1.69139e-37	CD34+ HSC-cycle
ENSG00000130054	FAM155B	0.0372938	1.03852e-32	CD34+ HSC-cycle
ENSG00000225930	LINC02249	0.0342084	8.7677e-28	CD34+ HSC-cycle
ENSG00000132639	SNAP25	0.0332755	2.23696e-26	CD34+ HSC-cycle
ENSG00000019505	SYT13	0.0321952	8.53061e-25	CD34+ HSC-cycle
ENSG00000267057	LINC01905	0.0315989	6.05091e-24	CD34+ HSC-cycle
ENSG00000234710	AC060834.2	0.0310261	3.84054e-23	CD34+ HSC-cycle
ENSG00000179774	ATOH7	0.030545	1.7673e-22	CD34+ HSC-cycle
ENSG00000119946	CNNM1	0.0296645	2.71848e-21	CD34+ HSC-cycle
ENSG00000263080	AC009121.2	0.0294913	4.61128e-21	CD34+ HSC-cycle
ENSG00000277831	AL138960.1	0.0291546	1.27667e-20	CD34+ HSC-cycle
ENSG00000280018	CU634019.6	0.0282699	1.75626e-19	CD34+ HSC-cycle
ENSG00000228108	AC092839.1	0.0267468	1.33125e-17	CD34+ HSC-cycle
ENSG00000163710	PCOLCE2	0.0265493	2.29394e-17	CD34+ HSC-cycle
ENSG00000187695	AC112484.1	0.0263174	4.32366e-17	CD34+ HSC-cycle
ENSG00000134538	SLCO1B1	0.0241805	1.1522e-14	CD34+ HSC-cycle
ENSG00000237857	ENSG00000237857	0.0240962	1.42311e-14	CD34+ HSC-cycle
ENSG00000237073	AL162727.2	0.0236149	4.67959e-14	CD34+ HSC-cycle
ENSG00000150628	SPATA4	0.0235813	5.08147e-14	CD34+ HSC-cycle
ENSG00000187987	ZSCAN23	0.0233293	9.38191e-14	CD34+ HSC-cycle
ENSG00000273483	AL354760.1	0.0231362	1.49441e-13	CD34+ HSC-cycle
ENSG00000167359	OR51I1	0.0230218	1.96575e-13	CD34+ HSC-cycle
ENSG00000260737	LINC01227	0.0222628	1.17134e-12	CD34+ HSC-cycle
ENSG00000212766	EWSAT1	0.0213133	1.00743e-11	CD34+ HSC-cycle
ENSG00000260515	AC034229.2	0.0207042	3.81937e-11	CD34+ HSC-cycle
ENSG00000267658	AC099811.3	0.0206105	4.67385e-11	CD34+ HSC-cycle
ENSG00000272797	AC092954.1	0.0198515	2.31878e-10	CD34+ HSC-cycle
ENSG00000273374	AC069222.1	0.0194308	5.49599e-10	CD34+ HSC-cycle
ENSG00000215475	SIAH3	0.0193302	6.73834e-10	CD34+ HSC-cycle
ENSG00000137709	POU2F3	0.0191104	1.04799e-09	CD34+ HSC-cycle
ENSG00000270951	AL121917.2	0.0175102	2.25894e-08	CD34+ HSC-cycle
ENSG00000262668	AJ003147.2	0.0173998	2.76618e-08	CD34+ HSC-cycle
ENSG00000101276	SLC52A3	0.0172691	3.50965e-08	CD34+ HSC-cycle
ENSG00000275139	AL133492.1	0.0164831	1.41805e-07	CD34+ HSC-cycle
ENSG00000101958	GLRA2	0.0160043	3.22162e-07	CD34+ HSC-cycle
ENSG00000273264	AL360219.1	0.0157087	5.2863e-07	CD34+ HSC-cycle
ENSG00000176358	TAC4	0.0155389	6.99921e-07	CD34+ HSC-cycle
ENSG00000167757	KLK11	0.0148493	2.12467e-06	CD34+ HSC-cycle
ENSG00000255092	AC010768.2	0.0147588	2.44972e-06	CD34+ HSC-cycle
ENSG00000196653	ZNF502	0.014574	3.26704e-06	CD34+ HSC-cycle
ENSG00000167333	TRIM68	0.0145714	3.28033e-06	CD34+ HSC-cycle
ENSG00000237436	CAMTA1-DT	0.0142495	5.37369e-06	CD34+ HSC-cycle
ENSG00000257545	AC079385.1	0.0142364	5.48148e-06	CD34+ HSC-cycle
ENSG00000226017	PRICKLE2-AS3	0.0141025	6.70944e-06	CD34+ HSC-cycle
ENSG00000084628	NKAIN1	0.0139666	8.22196e-06	CD34+ HSC-cycle
ENSG00000197099	AC068631.1	0.0139242	8.75792e-06	CD34+ HSC-cycle
ENSG00000232648	AC107214.1	0.0135181	1.58809e-05	CD34+ HSC-cycle
ENSG00000274653	AC106782.6	0.013406	1.86639e-05	CD34+ HSC-cycle
ENSG00000267582	AC020916.2	0.0132621	2.29193e-05	CD34+ HSC-cycle
ENSG00000260583	AP000223.1	0.0132539	2.31901e-05	CD34+ HSC-cycle
ENSG00000246465	AC138904.1	0.0131976	2.51141e-05	CD34+ HSC-cycle
ENSG00000251148	AL158068.2	0.0129847	3.38632e-05	CD34+ HSC-cycle
ENSG00000225076	WWC3-AS1	0.0129245	3.6823e-05	CD34+ HSC-cycle
ENSG00000233250	AC233728.1	0.0129201	3.70474e-05	CD34+ HSC-cycle
ENSG00000248115	AC023154.1	0.0125355	6.27179e-05	CD34+ HSC-cycle
ENSG00000184434	LRRC19	0.0123596	7.94045e-05	CD34+ HSC-cycle
ENSG00000167840	ZNF232	0.0122677	8.97204e-05	CD34+ HSC-cycle
ENSG00000279928	FO538757.2	0.0122634	9.02276e-05	CD34+ HSC-cycle
ENSG00000160207	HSF2BP	0.0121418	0.000105911	CD34+ HSC-cycle
ENSG00000170807	LMOD2	0.0119203	0.000141285	CD34+ HSC-cycle
ENSG00000238243	OR2W3	0.0118432	0.000156024	CD34+ HSC-cycle
ENSG00000258881	AC007040.2	0.011784	0.000168305	CD34+ HSC-cycle
ENSG00000230532	AC091133.1	0.011735	0.000179147	CD34+ HSC-cycle
ENSG00000261842	AC073314.1	0.0116445	0.000200919	CD34+ HSC-cycle
ENSG00000274776	AC090241.3	0.0114084	0.00027003	CD34+ HSC-cycle
ENSG00000180264	ADGRD2	0.0112986	0.000309276	CD34+ HSC-cycle
ENSG00000272832	AC022296.3	0.0111707	0.000361711	CD34+ HSC-cycle
ENSG00000214546	AC087491.1	0.010783	0.000575753	CD34+ HSC-cycle
ENSG00000262050	AC005696.1	0.0107534	0.000596257	CD34+ HSC-cycle
ENSG00000272915	AC018635.2	0.0106543	0.000669726	CD34+ HSC-cycle
ENSG00000279298	Z99916.3	0.0103131	0.000992153	CD34+ HSC-cycle
ENSG00000254790	AP000842.1	0.0103118	0.000993631	CD34+ HSC-cycle
ENSG00000213023	SYT3	0.010295	0.00101275	CD34+ HSC-cycle
ENSG00000261428	AC097461.1	0.0100889	0.00127676	CD34+ HSC-cycle
ENSG00000263424	AC110597.3	0.00994035	0.00150498	CD34+ HSC-cycle
ENSG00000279168	AC105052.4	0.00993192	0.00151899	CD34+ HSC-cycle
ENSG00000230720	AL451107.1	0.00958648	0.00220795	CD34+ HSC-cycle
ENSG00000260989	AL133297.2	0.00949832	0.0024247	CD34+ HSC-cycle
ENSG00000260619	AC068870.1	0.00921986	0.00324342	CD34+ HSC-cycle
ENSG00000165105	RASEF	0.00894752	0.00428041	CD34+ HSC-cycle
ENSG00000260672	AC100827.4	0.00875974	0.00516173	CD34+ HSC-cycle
ENSG00000231249	ITPR1-AS1	0.00869153	0.0055204	CD34+ HSC-cycle
ENSG00000168000	BSCL2	0.00866081	0.00568916	CD34+ HSC-cycle
ENSG00000203499	IQANK1	0.00859287	0.00607911	CD34+ HSC-cycle
ENSG00000075886	TUBA3D	0.00842558	0.00714365	CD34+ HSC-cycle
ENSG00000272442	AL353588.1	0.00826755	0.00830005	CD34+ HSC-cycle
ENSG00000196993	NPIPB9	0.00814006	0.00935204	CD34+ HSC-cycle
ENSG00000238035	AC138035.1	0.00804069	0.0102529	CD34+ HSC-cycle
ENSG00000220908	LINC02531	0.00784446	0.0122615	CD34+ HSC-cycle
ENSG00000164099	PRSS12	0.00760507	0.0151784	CD34+ HSC-cycle
ENSG00000261770	AC006504.1	0.00727571	0.0201825	CD34+ HSC-cycle
ENSG00000144785	AC073896.1	0.00717543	0.0219681	CD34+ HSC-cycle
ENSG00000261172	AC133919.2	0.00690773	0.0274227	CD34+ HSC-cycle
ENSG00000249526	AC008667.1	0.0068407	0.0289588	CD34+ HSC-cycle
ENSG00000267512	AC011446.1	0.00566223	0.0706396	CD34+ HSC-cycle
ENSG00000132744	ACY3	0.301992	0	CD34+ LMPP
ENSG00000134986	NREP	0.192724	0	CD34+ LMPP
ENSG00000172260	NEGR1	0.187192	0	CD34+ LMPP
ENSG00000106236	NPTX2	0.175317	0	CD34+ LMPP
ENSG00000170893	TRH	0.121738	0	CD34+ LMPP
ENSG00000174403	C20orf166-AS1	0.110723	2.06479e-275	CD34+ LMPP
ENSG00000275896	PRSS2	0.109225	5.0679e-268	CD34+ LMPP
ENSG00000069188	SDK2	0.100273	5.18659e-226	CD34+ LMPP
ENSG00000230631	AL353152.1	0.0932076	1.95417e-195	CD34+ LMPP
ENSG00000109684	CLNK	0.0921438	4.99199e-191	CD34+ LMPP
ENSG00000154721	JAM2	0.0864553	2.48078e-168	CD34+ LMPP
ENSG00000259372	ENSG00000259372	0.0753102	4.21093e-128	CD34+ LMPP
ENSG00000126545	CSN1S1	0.0727805	9.4865e-120	CD34+ LMPP
ENSG00000198125	MB	0.0676566	1.03586e-103	CD34+ LMPP
ENSG00000248485	PCP4L1	0.0606855	8.8652e-84	CD34+ LMPP
ENSG00000162374	ELAVL4	0.0580591	7.84058e-77	CD34+ LMPP
ENSG00000163818	LZTFL1	0.052966	3.08306e-64	CD34+ LMPP
ENSG00000168065	SLC22A11	0.0520347	4.64719e-62	CD34+ LMPP
ENSG00000243969	AC073359.2	0.0520347	4.64719e-62	CD34+ LMPP
ENSG00000178233	TMEM151B	0.0520347	4.64719e-62	CD34+ LMPP
ENSG00000237477	AC093911.1	0.0520347	4.64719e-62	CD34+ LMPP
ENSG00000234186	C16orf82	0.0520347	4.64719e-62	CD34+ LMPP
ENSG00000260640	AP003115.1	0.0520347	4.64719e-62	CD34+ LMPP
ENSG00000228353	AL450322.1	0.0520347	4.64719e-62	CD34+ LMPP
ENSG00000174876	AMY1B	0.0520347	4.64719e-62	CD34+ LMPP
ENSG00000241213	LINC02024	0.0520347	4.64719e-62	CD34+ LMPP
ENSG00000230686	AC067945.2	0.0520347	4.64719e-62	CD34+ LMPP
ENSG00000249334	AC084048.1	0.0520347	4.64719e-62	CD34+ LMPP
ENSG00000228198	OR2M3	0.0509907	1.15607e-59	CD34+ LMPP
ENSG00000164175	SLC45A2	0.0506975	5.33593e-59	CD34+ LMPP
ENSG00000168143	FAM83B	0.047966	5.37951e-53	CD34+ LMPP
ENSG00000143839	REN	0.0467563	1.92214e-50	CD34+ LMPP
ENSG00000171388	APLN	0.0441022	4.54627e-45	CD34+ LMPP
ENSG00000215182	MUC5AC	0.0432764	1.84469e-43	CD34+ LMPP
ENSG00000233760	AC004947.1	0.0427639	1.77359e-42	CD34+ LMPP
ENSG00000268530	AC008403.2	0.0427051	2.29595e-42	CD34+ LMPP
ENSG00000273019	ENSG00000273019	0.0415591	3.26459e-40	CD34+ LMPP
ENSG00000142599	RERE	0.0388058	2.81098e-35	CD34+ LMPP
ENSG00000185666	SYN3	0.0379589	7.93393e-34	CD34+ LMPP
ENSG00000150722	PPP1R1C	0.0370053	3.12571e-32	CD34+ LMPP
ENSG00000267868	AL356740.1	0.0365322	1.86858e-31	CD34+ LMPP
ENSG00000233081	AL353764.1	0.0336929	5.30969e-27	CD34+ LMPP
ENSG00000278090	AC036108.4	0.0329947	5.82991e-26	CD34+ LMPP
ENSG00000267313	KC6	0.032798	1.13504e-25	CD34+ LMPP
ENSG00000262786	AC005224.2	0.0322125	8.05692e-25	CD34+ LMPP
ENSG00000135643	KCNMB4	0.0313351	1.4234e-23	CD34+ LMPP
ENSG00000240770	C21orf91-OT1	0.0309767	4.49709e-23	CD34+ LMPP
ENSG00000255968	AC024145.1	0.0306389	1.31443e-22	CD34+ LMPP
ENSG00000164100	NDST3	0.0305871	1.54812e-22	CD34+ LMPP
ENSG00000166415	WDR72	0.0305476	1.75329e-22	CD34+ LMPP
ENSG00000163491	NEK10	0.0303029	3.7766e-22	CD34+ LMPP
ENSG00000137875	BCL2L10	0.0302359	4.65513e-22	CD34+ LMPP
ENSG00000172733	PURG	0.0302357	4.65749e-22	CD34+ LMPP
ENSG00000229481	ENSG00000229481	0.0301788	5.56129e-22	CD34+ LMPP
ENSG00000233041	PHGR1	0.0300364	8.65146e-22	CD34+ LMPP
ENSG00000245067	IGFBP7-AS1	0.0291749	1.20128e-20	CD34+ LMPP
ENSG00000253476	AC091185.1	0.0283137	1.54563e-19	CD34+ LMPP
ENSG00000231131	LINC01468	0.0282968	1.62393e-19	CD34+ LMPP
ENSG00000274403	AC090510.2	0.0281333	2.61403e-19	CD34+ LMPP
ENSG00000255503	AP001767.3	0.0276119	1.17241e-18	CD34+ LMPP
ENSG00000142619	PADI3	0.0274331	1.94935e-18	CD34+ LMPP
ENSG00000244345	AC104435.2	0.027403	2.12295e-18	CD34+ LMPP
ENSG00000185837	HDHD5-AS1	0.0273881	2.21422e-18	CD34+ LMPP
ENSG00000005421	PON1	0.0272552	3.22227e-18	CD34+ LMPP
ENSG00000260626	AC136944.1	0.0258172	1.66534e-16	CD34+ LMPP
ENSG00000260455	NBAT1	0.0235701	5.22186e-14	CD34+ LMPP
ENSG00000101049	SGK2	0.0235536	5.43695e-14	CD34+ LMPP
ENSG00000239704	CDRT4	0.0231193	1.55617e-13	CD34+ LMPP
ENSG00000266604	LINC01887	0.0228078	3.27035e-13	CD34+ LMPP
ENSG00000224884	AC034187.1	0.0225534	5.95456e-13	CD34+ LMPP
ENSG00000223791	UBE2E1-AS1	0.0222312	1.26015e-12	CD34+ LMPP
ENSG00000227885	AL590652.1	0.0215249	6.28507e-12	CD34+ LMPP
ENSG00000250260	AC113382.2	0.0214205	7.93658e-12	CD34+ LMPP
ENSG00000213760	ATP6V1G2	0.0211893	1.32542e-11	CD34+ LMPP
ENSG00000234678	ELF3-AS1	0.02117	1.38298e-11	CD34+ LMPP
ENSG00000183463	URAD	0.0207368	3.55963e-11	CD34+ LMPP
ENSG00000234362	LINC01914	0.0206102	4.67642e-11	CD34+ LMPP
ENSG00000274798	AC025166.1	0.0205721	5.07524e-11	CD34+ LMPP
ENSG00000260986	AC126335.1	0.0202373	1.03457e-10	CD34+ LMPP
ENSG00000279533	ENSG00000279533	0.0198467	2.34215e-10	CD34+ LMPP
ENSG00000197889	MEIG1	0.019751	2.85437e-10	CD34+ LMPP
ENSG00000139973	SYT16	0.0196547	3.47957e-10	CD34+ LMPP
ENSG00000187553	CYP26C1	0.0193597	6.34818e-10	CD34+ LMPP
ENSG00000172179	PRL	0.0193269	6.78403e-10	CD34+ LMPP
ENSG00000228368	AC106873.1	0.0191774	9.16484e-10	CD34+ LMPP
ENSG00000232591	AL139125.1	0.0189138	1.54967e-09	CD34+ LMPP
ENSG00000274333	CU633967.1	0.0188722	1.68239e-09	CD34+ LMPP
ENSG00000010438	PRSS3	0.0188555	1.73883e-09	CD34+ LMPP
ENSG00000231566	AC234772.2	0.0186049	2.84203e-09	CD34+ LMPP
ENSG00000226800	CACTIN-AS1	0.0176311	1.80727e-08	CD34+ LMPP
ENSG00000273294	C1QTNF3-AMACR	0.017189	4.05816e-08	CD34+ LMPP
ENSG00000163060	TEKT4	0.01685	7.44625e-08	CD34+ LMPP
ENSG00000197585	AC068051.1	0.0164959	1.38692e-07	CD34+ LMPP
ENSG00000211710	TRBV4-1	0.0162374	2.16676e-07	CD34+ LMPP
ENSG00000229981	LINC01435	0.0161973	2.32054e-07	CD34+ LMPP
ENSG00000054690	PLEKHH1	0.0158297	4.32099e-07	CD34+ LMPP
ENSG00000229271	AC091493.1	0.0157544	4.89973e-07	CD34+ LMPP
ENSG00000229739	AL596220.1	0.0154564	8.01298e-07	CD34+ LMPP
ENSG00000118702	GHRH	0.0153206	9.99775e-07	CD34+ LMPP
ENSG00000183914	DNAH2	0.015092	1.44502e-06	CD34+ LMPP
ENSG00000253854	AC010834.3	0.0148683	2.0622e-06	CD34+ LMPP
ENSG00000140538	NTRK3	0.0148189	2.22904e-06	CD34+ LMPP
ENSG00000272137	AL451064.1	0.0146712	2.80897e-06	CD34+ LMPP
ENSG00000089123	TASP1	0.0146563	2.87488e-06	CD34+ LMPP
ENSG00000242252	BGLAP	0.0145686	3.29454e-06	CD34+ LMPP
ENSG00000203620	AL354919.1	0.0145138	3.58581e-06	CD34+ LMPP
ENSG00000173809	TDRD12	0.0144374	4.03349e-06	CD34+ LMPP
ENSG00000267508	ZNF285	0.0143637	4.51539e-06	CD34+ LMPP
ENSG00000275542	AC027601.3	0.014207	5.73066e-06	CD34+ LMPP
ENSG00000142615	CELA2A	0.0141894	5.88578e-06	CD34+ LMPP
ENSG00000172476	RAB40A	0.0141189	6.54573e-06	CD34+ LMPP
ENSG00000273399	AL159169.3	0.0141025	6.70902e-06	CD34+ LMPP
ENSG00000273210	AP001437.1	0.0140048	7.76715e-06	CD34+ LMPP
ENSG00000270760	AD001527.1	0.0139897	7.94437e-06	CD34+ LMPP
ENSG00000102053	ZC3H12B	0.0138434	9.87087e-06	CD34+ LMPP
ENSG00000237389	AL645634.2	0.0137857	1.07474e-05	CD34+ LMPP
ENSG00000223638	RFPL4A	0.0134614	1.72337e-05	CD34+ LMPP
ENSG00000100146	SOX10	0.0133668	1.9741e-05	CD34+ LMPP
ENSG00000231882	F10-AS1	0.0132907	2.20057e-05	CD34+ LMPP
ENSG00000266256	LINC00683	0.0131012	2.87703e-05	CD34+ LMPP
ENSG00000224093	AL109613.1	0.0129158	3.72684e-05	CD34+ LMPP
ENSG00000188051	TMEM221	0.0128946	3.83836e-05	CD34+ LMPP
ENSG00000180855	ZNF443	0.0128108	4.30872e-05	CD34+ LMPP
ENSG00000151365	THRSP	0.0122676	8.97319e-05	CD34+ LMPP
ENSG00000163157	TMOD4	0.0121684	0.000102276	CD34+ LMPP
ENSG00000275489	C17orf98	0.0121257	0.000108173	CD34+ LMPP
ENSG00000137203	TFAP2A	0.0119991	0.000127579	CD34+ LMPP
ENSG00000182890	GLUD2	0.0113922	0.000275538	CD34+ LMPP
ENSG00000247373	AC055713.1	0.0113232	0.000300048	CD34+ LMPP
ENSG00000160339	FCN2	0.0112631	0.000323069	CD34+ LMPP
ENSG00000258752	AL357093.2	0.011243	0.000331125	CD34+ LMPP
ENSG00000259652	AC090181.1	0.011216	0.000342238	CD34+ LMPP
ENSG00000257594	GALNT4	0.0110784	0.000404534	CD34+ LMPP
ENSG00000153531	ADPRHL1	0.0110149	0.000436764	CD34+ LMPP
ENSG00000274044	LINC01660	0.0109467	0.000474007	CD34+ LMPP
ENSG00000230542	LINC00102	0.0108652	0.000522333	CD34+ LMPP
ENSG00000144671	SLC22A14	0.0108617	0.000524547	CD34+ LMPP
ENSG00000276449	AC004076.2	0.0108531	0.000529901	CD34+ LMPP
ENSG00000261794	GOLGA8H	0.0107845	0.000574758	CD34+ LMPP
ENSG00000237689	AC007064.2	0.0106763	0.000652718	CD34+ LMPP
ENSG00000116039	ATP6V1B1	0.0102814	0.00102851	CD34+ LMPP
ENSG00000271151	AC016737.1	0.0102421	0.00107521	CD34+ LMPP
ENSG00000187094	CCK	0.0102044	0.00112194	CD34+ LMPP
ENSG00000274987	AC092794.1	0.0101813	0.00115143	CD34+ LMPP
ENSG00000259780	AC009065.1	0.0100768	0.00129406	CD34+ LMPP
ENSG00000175518	UBQLNL	0.0100526	0.00132935	CD34+ LMPP
ENSG00000226251	AL451060.1	0.00996376	0.00146669	CD34+ LMPP
ENSG00000272984	AC007349.4	0.0098701	0.0016255	CD34+ LMPP
ENSG00000186094	AGBL4	0.00986562	0.00163349	CD34+ LMPP
ENSG00000166689	PLEKHA7	0.00963912	0.00208717	CD34+ LMPP
ENSG00000272910	AC090425.2	0.00960184	0.00217207	CD34+ LMPP
ENSG00000197753	LHFPL5	0.0094815	0.00246819	CD34+ LMPP
ENSG00000261512	AC092368.3	0.00925685	0.00312177	CD34+ LMPP
ENSG00000232564	AL031594.1	0.00924574	0.00315787	CD34+ LMPP
ENSG00000258586	LINC02274	0.0091287	0.00356182	CD34+ LMPP
ENSG00000128655	PDE11A	0.00907433	0.00376499	CD34+ LMPP
ENSG00000258096	AC025031.2	0.00890748	0.004456	CD34+ LMPP
ENSG00000255507	AP003031.2	0.0088411	0.0047615	CD34+ LMPP
ENSG00000271730	AL390208.1	0.00868115	0.00557695	CD34+ LMPP
ENSG00000231768	LINC01354	0.00843678	0.00706751	CD34+ LMPP
ENSG00000173401	GLIPR1L1	0.00812177	0.00951237	CD34+ LMPP
ENSG00000263050	AC090617.6	0.00769608	0.0140043	CD34+ LMPP
ENSG00000204584	AC027801.1	0.00756026	0.0157876	CD34+ LMPP
ENSG00000203907	OOEP	0.00713846	0.0226602	CD34+ LMPP
ENSG00000260528	FAM157C	0.00654303	0.0367072	CD34+ LMPP
ENSG00000187753	C9orf153	0.00643008	0.0400779	CD34+ LMPP
ENSG00000278704	BX004987.1	0.00638042	0.0416411	CD34+ LMPP
ENSG00000269910	AL049840.2	0.00607152	0.0525667	CD34+ LMPP
ENSG00000272660	AC090425.1	0.00529669	0.0908218	CD34+ LMPP
ENSG00000204572	KRTAP5-10	0.00528795	0.0913556	CD34+ LMPP
ENSG00000258001	AC126614.1	0.00525345	0.0934889	CD34+ LMPP
ENSG00000178445	GLDC	0.347331	0	CD34+ Lymphoid UNK
ENSG00000164687	FABP5	0.222991	0	CD34+ Lymphoid UNK
ENSG00000171724	VAT1L	0.186652	0	CD34+ Lymphoid UNK
ENSG00000134333	LDHA	0.177348	0	CD34+ Lymphoid UNK
ENSG00000152611	CAPSL	0.149028	0	CD34+ Lymphoid UNK
ENSG00000168671	UGT3A2	0.119124	9.38186195544e-319	CD34+ Lymphoid UNK
ENSG00000060982	BCAT1	0.116553	3.82882e-305	CD34+ Lymphoid UNK
ENSG00000169427	KCNK9	0.107795	4.57537e-261	CD34+ Lymphoid UNK
ENSG00000165644	COMTD1	0.0605822	1.6864e-83	CD34+ Lymphoid UNK
ENSG00000171435	KSR2	0.0535999	9.64678e-66	CD34+ Lymphoid UNK
ENSG00000265995	AC069114.1	0.0535143	1.54392e-65	CD34+ Lymphoid UNK
ENSG00000253539	AC018442.2	0.0535143	1.54392e-65	CD34+ Lymphoid UNK
ENSG00000227392	HPN-AS1	0.0524374	5.36982e-63	CD34+ Lymphoid UNK
ENSG00000258050	AL139316.1	0.0518606	1.1749e-61	CD34+ Lymphoid UNK
ENSG00000187033	SAMD7	0.0505235	1.31628e-58	CD34+ Lymphoid UNK
ENSG00000069998	HDHD5	0.047984	4.92227e-53	CD34+ Lymphoid UNK
ENSG00000230968	AC084149.2	0.0469889	6.27817e-51	CD34+ Lymphoid UNK
ENSG00000160867	FGFR4	0.0469356	8.11834e-51	CD34+ Lymphoid UNK
ENSG00000243678	NME2	0.0463921	1.0957e-49	CD34+ Lymphoid UNK
ENSG00000133863	TEX15	0.0463396	1.40636e-49	CD34+ Lymphoid UNK
ENSG00000270748	IGKV2OR2-1	0.0458826	1.22272e-48	CD34+ Lymphoid UNK
ENSG00000178773	CPNE7	0.0422567	1.62304e-41	CD34+ Lymphoid UNK
ENSG00000112041	TULP1	0.0417828	1.25373e-40	CD34+ Lymphoid UNK
ENSG00000084710	EFR3B	0.037469	5.29857e-33	CD34+ Lymphoid UNK
ENSG00000178531	CTXN1	0.0345957	2.22577e-28	CD34+ Lymphoid UNK
ENSG00000261949	GFY	0.0336841	5.47397e-27	CD34+ Lymphoid UNK
ENSG00000173705	SUSD5	0.028223	2.01408e-19	CD34+ Lymphoid UNK
ENSG00000128564	VGF	0.0274292	1.97128e-18	CD34+ Lymphoid UNK
ENSG00000132405	TBC1D14	0.0262904	4.65236e-17	CD34+ Lymphoid UNK
ENSG00000182057	OGFRP1	0.0254975	3.89167e-16	CD34+ Lymphoid UNK
ENSG00000165556	CDX2	0.0250716	1.1867e-15	CD34+ Lymphoid UNK
ENSG00000174137	FAM53A	0.0245041	5.09358e-15	CD34+ Lymphoid UNK
ENSG00000256124	LINC01152	0.0240675	1.52877e-14	CD34+ Lymphoid UNK
ENSG00000153822	KCNJ16	0.0223721	9.09183e-13	CD34+ Lymphoid UNK
ENSG00000258879	ENSG00000258879	0.0221893	1.38832e-12	CD34+ Lymphoid UNK
ENSG00000255539	AP002336.3	0.0217271	3.9877e-12	CD34+ Lymphoid UNK
ENSG00000261317	AC092143.3	0.020074	1.4585e-10	CD34+ Lymphoid UNK
ENSG00000149657	LSM14B	0.020035	1.58249e-10	CD34+ Lymphoid UNK
ENSG00000204576	PRR3	0.0197445	2.89298e-10	CD34+ Lymphoid UNK
ENSG00000274751	AC120498.9	0.0193726	6.1844e-10	CD34+ Lymphoid UNK
ENSG00000276519	AC092142.2	0.0187811	2.01299e-09	CD34+ Lymphoid UNK
ENSG00000257530	AC048344.1	0.0175002	2.30117e-08	CD34+ Lymphoid UNK
ENSG00000166329	CCDC182	0.0167986	8.15595e-08	CD34+ Lymphoid UNK
ENSG00000256442	AC010186.1	0.0166908	9.86293e-08	CD34+ Lymphoid UNK
ENSG00000183682	BMP8A	0.0166671	1.02837e-07	CD34+ Lymphoid UNK
ENSG00000132746	ALDH3B2	0.0157181	5.20502e-07	CD34+ Lymphoid UNK
ENSG00000253980	AC010609.1	0.01513	1.35971e-06	CD34+ Lymphoid UNK
ENSG00000253653	AC009185.1	0.0151235	1.37409e-06	CD34+ Lymphoid UNK
ENSG00000277117	FP565260.3	0.0151108	1.40227e-06	CD34+ Lymphoid UNK
ENSG00000254295	AC008429.3	0.0148448	2.13985e-06	CD34+ Lymphoid UNK
ENSG00000273604	EPOP	0.0143905	4.33402e-06	CD34+ Lymphoid UNK
ENSG00000275464	FP565260.1	0.0132806	2.23256e-05	CD34+ Lymphoid UNK
ENSG00000279058	AGAP14P	0.0132272	2.40854e-05	CD34+ Lymphoid UNK
ENSG00000188219	POTEE	0.0130165	3.23966e-05	CD34+ Lymphoid UNK
ENSG00000251226	AP001999.1	0.012879	3.92171e-05	CD34+ Lymphoid UNK
ENSG00000182272	B4GALNT4	0.0127989	4.3803e-05	CD34+ Lymphoid UNK
ENSG00000226673	LINC01108	0.0127642	4.59371e-05	CD34+ Lymphoid UNK
ENSG00000174038	C9orf131	0.0117391	0.0001782	CD34+ Lymphoid UNK
ENSG00000279712	FP325330.3	0.0112382	0.000333066	CD34+ Lymphoid UNK
ENSG00000254414	ENSG00000254414	0.010428	0.000870245	CD34+ Lymphoid UNK
ENSG00000266978	AC011511.2	0.0100439	0.00134227	CD34+ Lymphoid UNK
ENSG00000272343	AC107952.2	0.00992535	0.00153	CD34+ Lymphoid UNK
ENSG00000128567	PODXL	0.00947655	0.00248113	CD34+ Lymphoid UNK
ENSG00000130427	EPO	0.00863465	0.00583654	CD34+ Lymphoid UNK
ENSG00000219435	CATSPERZ	0.00773312	0.0135498	CD34+ Lymphoid UNK
ENSG00000232623	AP000266.1	0.00741059	0.0179814	CD34+ Lymphoid UNK
ENSG00000011347	SYT7	0.007019	0.0250278	CD34+ Lymphoid UNK
ENSG00000270141	TERC	0.00688132	0.0280194	CD34+ Lymphoid UNK
ENSG00000261535	AC005086.1	0.00645597	0.039283	CD34+ Lymphoid UNK
ENSG00000235029	MNX1-AS2	0.00644713	0.0395529	CD34+ Lymphoid UNK
ENSG00000260756	AC131649.1	0.00595067	0.057449	CD34+ Lymphoid UNK
ENSG00000105929	ATP6V0A4	0.0049445	0.11442	CD34+ Lymphoid UNK
ENSG00000117245	KIF17	0.12166	0	CD34+ MDP-1
ENSG00000221887	HMSD	0.109998	8.02689e-272	CD34+ MDP-1
ENSG00000150471	ADGRL3	0.075946	3.01797e-130	CD34+ MDP-1
ENSG00000172986	GXYLT2	0.0751892	1.07275e-127	CD34+ MDP-1
ENSG00000235597	LINC01102	0.0728656	5.02139e-120	CD34+ MDP-1
ENSG00000260303	AC108206.1	0.0728656	5.02139e-120	CD34+ MDP-1
ENSG00000265511	AC020558.2	0.0728656	5.02139e-120	CD34+ MDP-1
ENSG00000255506	AP003718.1	0.0728656	5.02139e-120	CD34+ MDP-1
ENSG00000267732	AC006305.3	0.0728656	5.02139e-120	CD34+ MDP-1
ENSG00000239462	AC091212.1	0.0728656	5.02139e-120	CD34+ MDP-1
ENSG00000273012	AL353600.1	0.0728656	5.02139e-120	CD34+ MDP-1
ENSG00000268777	AC020914.2	0.0630314	3.03972e-90	CD34+ MDP-1
ENSG00000243766	HOTTIP	0.045845	1.45882e-48	CD34+ MDP-1
ENSG00000048545	GUCA1A	0.0432102	2.47469e-43	CD34+ MDP-1
ENSG00000163518	FCRL4	0.0376149	3.01702e-33	CD34+ MDP-1
ENSG00000176020	AMIGO3	0.0367467	8.32862e-32	CD34+ MDP-1
ENSG00000282863	AC012560.1	0.0359719	1.50843e-30	CD34+ MDP-1
ENSG00000131788	PIAS3	0.0343013	6.3187e-28	CD34+ MDP-1
ENSG00000262445	AC099684.2	0.031553	7.02587e-24	CD34+ MDP-1
ENSG00000231165	TRBV26OR9-2	0.0290423	1.78852e-20	CD34+ MDP-1
ENSG00000260802	SERTM2	0.0283881	1.24323e-19	CD34+ MDP-1
ENSG00000257008	GPR142	0.0277136	8.76956e-19	CD34+ MDP-1
ENSG00000227769	AC072062.1	0.0274529	1.84278e-18	CD34+ MDP-1
ENSG00000234215	AC006012.1	0.0274125	2.06634e-18	CD34+ MDP-1
ENSG00000265784	AC006441.3	0.0259122	1.29168e-16	CD34+ MDP-1
ENSG00000282142	AC245187.2	0.0249705	1.54203e-15	CD34+ MDP-1
ENSG00000170748	RBMXL2	0.0242357	1.00338e-14	CD34+ MDP-1
ENSG00000269392	AC008655.2	0.0226989	4.22992e-13	CD34+ MDP-1
ENSG00000269793	ZIM2-AS1	0.0224525	7.53979e-13	CD34+ MDP-1
ENSG00000092009	CMA1	0.0221071	1.67732e-12	CD34+ MDP-1
ENSG00000143398	PIP5K1A	0.0219664	2.31544e-12	CD34+ MDP-1
ENSG00000226206	BX470209.1	0.0210596	1.76316e-11	CD34+ MDP-1
ENSG00000215343	ZNF705D	0.0205943	4.83866e-11	CD34+ MDP-1
ENSG00000186306	OR10T2	0.0196228	3.71532e-10	CD34+ MDP-1
ENSG00000267462	AC090377.1	0.0196072	3.83583e-10	CD34+ MDP-1
ENSG00000226237	GAS1RR	0.0193764	6.13697e-10	CD34+ MDP-1
ENSG00000156097	GPR61	0.0191808	9.10332e-10	CD34+ MDP-1
ENSG00000250081	AC025176.1	0.0190688	1.13891e-09	CD34+ MDP-1
ENSG00000170703	TTLL6	0.0190432	1.19835e-09	CD34+ MDP-1
ENSG00000161940	BCL6B	0.0190349	1.21852e-09	CD34+ MDP-1
ENSG00000229313	AL133268.3	0.0165368	1.29163e-07	CD34+ MDP-1
ENSG00000159167	STC1	0.0164274	1.56202e-07	CD34+ MDP-1
ENSG00000268375	AC010325.2	0.0162865	1.99156e-07	CD34+ MDP-1
ENSG00000214797	AP002358.1	0.0161042	2.71968e-07	CD34+ MDP-1
ENSG00000265780	ENSG00000265780	0.0157501	4.93525e-07	CD34+ MDP-1
ENSG00000255893	AP000786.1	0.0156632	5.70129e-07	CD34+ MDP-1
ENSG00000268583	AC011466.1	0.0151934	1.22805e-06	CD34+ MDP-1
ENSG00000267379	AC008569.1	0.0148712	2.0527e-06	CD34+ MDP-1
ENSG00000279644	ENSG00000279644	0.014869	2.05984e-06	CD34+ MDP-1
ENSG00000162825	NBPF20	0.0146935	2.71285e-06	CD34+ MDP-1
ENSG00000241269	AC093620.1	0.0137776	1.08762e-05	CD34+ MDP-1
ENSG00000246339	EXTL3-AS1	0.0136712	1.27128e-05	CD34+ MDP-1
ENSG00000269321	AC011466.2	0.013462	1.72201e-05	CD34+ MDP-1
ENSG00000227006	AL136988.2	0.013283	2.22502e-05	CD34+ MDP-1
ENSG00000274251	AP003419.2	0.0128865	3.88167e-05	CD34+ MDP-1
ENSG00000244623	OR2AE1	0.0126847	5.12228e-05	CD34+ MDP-1
ENSG00000275236	AC009120.5	0.0125686	5.99708e-05	CD34+ MDP-1
ENSG00000161681	SHANK1	0.0124465	7.06977e-05	CD34+ MDP-1
ENSG00000255524	NPIPB8	0.0123356	8.19815e-05	CD34+ MDP-1
ENSG00000254459	AP002812.2	0.0123293	8.26765e-05	CD34+ MDP-1
ENSG00000275703	U47924.3	0.0121388	0.000106326	CD34+ MDP-1
ENSG00000258811	AL583810.2	0.0117696	0.000171425	CD34+ MDP-1
ENSG00000231880	KF459542.1	0.0117095	0.000185038	CD34+ MDP-1
ENSG00000232593	KANTR	0.0115765	0.00021891	CD34+ MDP-1
ENSG00000281883	AL512506.3	0.0115133	0.000236953	CD34+ MDP-1
ENSG00000214827	MTCP1	0.0114231	0.000265144	CD34+ MDP-1
ENSG00000239388	ASB14	0.0110018	0.00044368	CD34+ MDP-1
ENSG00000120211	INSL4	0.0109016	0.000500195	CD34+ MDP-1
ENSG00000174792	ODAPH	0.0107288	0.000613737	CD34+ MDP-1
ENSG00000261393	AC007493.2	0.010305	0.00100137	CD34+ MDP-1
ENSG00000272791	AC073389.3	0.0101934	0.00113591	CD34+ MDP-1
ENSG00000259495	AC016705.2	0.00966227	0.00203599	CD34+ MDP-1
ENSG00000260473	AC068987.3	0.00933183	0.00288788	CD34+ MDP-1
ENSG00000266173	STRADA	0.00923419	0.00319577	CD34+ MDP-1
ENSG00000269621	AL589765.7	0.00852415	0.00649779	CD34+ MDP-1
ENSG00000108231	LGI1	0.00807073	0.00997275	CD34+ MDP-1
ENSG00000235781	LINC02569	0.00802371	0.0104143	CD34+ MDP-1
ENSG00000275512	AC007998.4	0.00790417	0.0116162	CD34+ MDP-1
ENSG00000265496	AC100778.4	0.00776287	0.0131944	CD34+ MDP-1
ENSG00000258982	AL133523.1	0.00721084	0.0213225	CD34+ MDP-1
ENSG00000250057	AC114781.2	0.00609134	0.0517999	CD34+ MDP-1
ENSG00000257285	AL132780.1	0.00562365	0.0725789	CD34+ MDP-1
ENSG00000265912	AC037487.1	0.00475798	0.128741	CD34+ MDP-1
ENSG00000253807	LINC01170	0.0647422	4.09958e-95	CD34+ MDP-2
ENSG00000144015	TRIM43	0.0496518	1.16034e-56	CD34+ MDP-2
ENSG00000258710	LINC01193	0.0481761	1.9084e-53	CD34+ MDP-2
ENSG00000182389	CACNB4	0.0397264	6.85687e-37	CD34+ MDP-2
ENSG00000188176	SMTNL2	0.0344413	3.85157e-28	CD34+ MDP-2
ENSG00000143194	MAEL	0.0301124	6.83481e-22	CD34+ MDP-2
ENSG00000227484	CR559946.1	0.0293852	6.36273e-21	CD34+ MDP-2
ENSG00000230023	AL590683.1	0.0285595	7.51081e-20	CD34+ MDP-2
ENSG00000142748	FCN3	0.0283622	1.34097e-19	CD34+ MDP-2
ENSG00000274840	AC132807.2	0.026858	9.78421e-18	CD34+ MDP-2
ENSG00000165555	NOXRED1	0.0267926	1.17295e-17	CD34+ MDP-2
ENSG00000183128	CALHM3	0.0235949	4.91487e-14	CD34+ MDP-2
ENSG00000273007	AC021205.3	0.0226059	5.26539e-13	CD34+ MDP-2
ENSG00000269570	AP001350.1	0.0224699	7.23923e-13	CD34+ MDP-2
ENSG00000256582	LINC02390	0.0220332	1.98747e-12	CD34+ MDP-2
ENSG00000249631	AC005699.1	0.0214861	6.85623e-12	CD34+ MDP-2
ENSG00000237721	AF064858.3	0.0211815	1.34828e-11	CD34+ MDP-2
ENSG00000228843	AL133410.2	0.0207061	3.80364e-11	CD34+ MDP-2
ENSG00000227492	AL138921.1	0.0202544	9.98013e-11	CD34+ MDP-2
ENSG00000188393	CLEC2A	0.0197809	2.68334e-10	CD34+ MDP-2
ENSG00000254267	AP003438.1	0.0195618	4.20877e-10	CD34+ MDP-2
ENSG00000118804	STBD1	0.0191154	1.0376e-09	CD34+ MDP-2
ENSG00000226051	ZNF503-AS1	0.0184808	3.61613e-09	CD34+ MDP-2
ENSG00000182077	PTCHD3	0.0184535	3.81222e-09	CD34+ MDP-2
ENSG00000253744	AC025442.1	0.0184351	3.95076e-09	CD34+ MDP-2
ENSG00000272056	AC013472.3	0.0177827	1.3634e-08	CD34+ MDP-2
ENSG00000274893	AL136317.2	0.0176723	1.67454e-08	CD34+ MDP-2
ENSG00000185519	FAM131C	0.0163264	1.85953e-07	CD34+ MDP-2
ENSG00000147655	RSPO2	0.0161479	2.52482e-07	CD34+ MDP-2
ENSG00000258653	AC005520.1	0.0159919	3.29003e-07	CD34+ MDP-2
ENSG00000270332	SMC2-AS1	0.0159582	3.48215e-07	CD34+ MDP-2
ENSG00000260390	AL360014.1	0.0159401	3.59034e-07	CD34+ MDP-2
ENSG00000269873	AC245884.10	0.015905	3.80848e-07	CD34+ MDP-2
[truncated: 23,412 more rows]

## Sheet: MarkerFinder-centroids
UID	UID	row_clusters-flat	CD34+ pre-B	CD34+ pre-PC	CD34+ CLP	CD34+ pre-B cycling	CD34+ Lymphoid UNK	CD34+ pre-T	CD34+ MDP-1	CD34+ MDP-2	CD34+ LMPP	CD34+ HSC	CD34+ HSC-cycle	CD34+ MultiLin	CD34+ Gran	CD34+ MKP	CD34+ MEP	CD34+ ERP-Early	CD34+ ERP	CD34+ Eo/B/Mast	NK cells	CD8 T-cell	Naive T-cell	Follicular B cell	Platelet	Pro-B	Erythroblast	Early-Erythroblast	Pre-Dendritic	Granulocytic-UNK	Eosinophil	Neutrophil	Immature-Neutrophil	Monocyte	Stromal	Dendritic Cell	Plasma Cell
column_clusters-flat	column_clusters-flat		1	2	3	4	5	6	7	8	9	10	11	12	13	14	15	16	17	18	19	20	21	22	23	24	25	26	27	28	29	30	31	32	33	34	35
KLHL14	ENSG00000197705	1	0.277	0.002	0	0.006	0.028	0.008	0	0	0	0	0.001	0	0	0	0	0	0	0	0.001	0	0	0.047	0	0.112	0	0	0	0.001	0.001	0.002	0.001	0.003	0	0	0.046
SERHL2	ENSG00000183569	1	0.374	0.01	0.057	0.119	0.135	0	0.142	0.027	0.008	0.009	0.003	0.004	0.002	0.004	0.002	0.004	0.007	0	0.004	0.005	0.003	0.017	0	0.341	0.009	0.011	0.01	0.006	0.002	0	0.002	0.002	0.021	0.029	0
TCF3	ENSG00000071564	1	0.967	0.701	0.175	0.507	0.598	0.152	0.296	0.25	0.161	0.066	0.119	0.155	0.129	0.081	0.117	0.169	0.229	0.195	0.052	0.042	0.042	0.158	0.039	1.023	0.309	0.317	0.2	0.131	0.116	0.045	0.042	0.038	0.137	0.117	0.106
TMEM243	ENSG00000135185	1	1.856	1.668	0.555	1.08	1.048	0.571	0.424	0.319	0.289	0.284	0.31	0.275	0.177	0.044	0.141	0.207	0.162	0.191	0.361	0.363	0.55	0.772	0.025	1.507	0.044	0.097	0.497	0.252	0.248	0.244	0.306	0.287	0.311	0.489	0.565
CDC25B	ENSG00000101224	1	1.336	0.034	0.08	0.2	0.273	0.977	0.287	0.171	0.139	0.038	0.083	0.14	0.064	0.177	0.121	0.08	0.087	0.042	0.351	0.41	0.381	0.187	0.054	1.004	0.108	0.11	0.351	0.179	0.23	0.048	0.051	0.052	0.076	0.05	0.107
PAX5	ENSG00000196092	1	0.735	0.28	0.172	0.506	0.783	0.003	0.02	0.003	0	0	0.001	0.001	0.006	0.003	0.006	0.001	0.004	0	0.011	0.005	0.005	0.31	0	0.651	0.003	0.002	0.005	0.004	0.011	0.005	0.01	0.007	0.029	0.006	0.008
AC025437.4	ENSG00000253673	1	0.277	0.083	0.006	0.074	0.035	0	0	0	0	0.001	0	0	0	0	0.001	0	0	0	0	0	0	0.001	0	0.108	8.314	0	0	0	0	0	0	0	0	0	0
AL133467.1	ENSG00000258572	1	0.389	0.052	0.006	0.027	0.019	0.021	0.011	0.003	0	0.003	0	0.003	0	0.002	0.003	0	0.001	0	0.003	0.002	0.001	0.02	0	0.161	0	0	0.007	0.005	0.007	0.003	0.005	0.017	0.053	0.003	0.133
STIM2	ENSG00000109689	1	1.207	0.174	0.069	0.143	0.478	0.196	0.206	0.167	0.145	0.145	0.146	0.116	0.086	0.178	0.148	0.139	0.124	0.03	0.214	0.174	0.171	0.219	0.069	0.705	0.112	0.108	0.18	0.14	0.132	0.086	0.087	0.17	0.091	0.161	0.125
ABHD15	ENSG00000168792	1	0.859	0.191	0.067	0.075	0.209	0.052	0.289	0.106	0.091	0.027	0.041	0.054	0.063	0.022	0.03	0.029	0.019	0.022	0.15	0.035	0.02	0.09	0.035	0.532	0.006	0.015	0.066	0.072	0.049	0.024	0.03	0.022	0.021	0.251	0.026
TIFA	ENSG00000145365	1	1.074	0.74	0.135	0.475	0.448	0.283	0.193	0.238	0.179	0.106	0.158	0.183	0.088	0.085	0.119	0.154	0.169	0.063	0.084	0.079	0.075	0.141	0.026	0.961	0.041	0.101	0.106	0.079	0.035	0.016	0.024	0.008	0.446	0.043	0.303
BEST3	ENSG00000127325	1	0.36	0.097	0.003	0.035	0.038	0	0	0	0.002	0.001	0.001	0.003	0	0.027	0	0	0.001	0	0	0.002	0	0.002	0.009	0.191	0	0	0	0	0.001	0	0	0	0	0	0
BMP3	ENSG00000152785	1	0.296	0	0	0	0	0	0	0	0	0	0	0	0	0.001	0.002	0	0	0	0.001	0.001	0	0.016	0	0.045	0	0	0	0	0	0	0.002	0.001	0	0	0.001
HIST1H1C	ENSG00000187837	1	2.041	1.331	0.389	0.776	0.746	0.739	1.149	0.467	0.457	0.75	0.34	0.429	0.317	0.577	0.676	0.616	0.768	0.877	0.311	0.314	0.238	0.388	2.036	1.414	0.766	0.849	0.601	0.376	0.638	0.256	0.174	0.217	0.469	0.495	0.462
LDLRAD4	ENSG00000168675	1	1.375	0.664	0.609	0.48	0.695	0.103	0.933	0.585	0.619	0.059	0.075	0.138	0.062	0.216	0.1	0.106	0.12	0.026	0.054	0.038	0.066	0.123	0.087	0.884	0.099	0.114	0.147	0.082	0.056	0.081	0.112	0.1	0.025	0.556	0.028
CD38	ENSG00000004468	1	1.391	0.872	0.784	0.712	0.616	0.49	0.532	0.57	0.56	0.121	0.198	0.386	0.43	0.259	0.356	0.551	0.408	0.362	0.328	0.05	0.024	0.085	0.024	1.148	0.025	0.116	0.254	0.332	0.142	0.039	0.036	0.019	0.038	0.124	1.022
HRK	ENSG00000135116	1	0.698	0.077	0.184	0.184	0.08	0	0.004	0	0.004	0.002	0	0	0.004	0.001	0	0	0.004	0	0.006	0.002	0.002	0.145	0	0.397	0.001	0	0.001	0	0.003	0.002	0.003	0.007	0	0.002	0.053
DTX1	ENSG00000135144	1	0.566	0.135	0.011	0.057	0.004	0.005	0	0	0	0	0	0.001	0	0	0	0	0.001	0	0.004	0.001	0.005	0.027	0	0.292	0	0	0	0	0.004	0.001	0.001	0.003	0.015	0.001	0.004
APBB2	ENSG00000163697	1	0.625	0.002	0	0.002	0.03	0	0.004	0.006	0.002	0.009	0	0.005	0.022	0	0.002	0	0.001	0	0.003	0.002	0.001	0.027	0	0.387	0.001	0.001	0.008	0.018	0.016	0.008	0.005	0.004	0.537	0.001	0.003
AEBP1	ENSG00000106624	1	0.902	0.28	0.154	0.163	0.557	0.026	0.107	0.024	0.044	0.052	0.063	0.065	0.053	0.047	0.021	0.026	0.02	0.126	0.012	0.004	0.021	0.048	0	0.617	0.001	0.003	0.006	0.006	0.01	0.003	0.003	0.002	0.609	0.113	0.069
CCDC112	ENSG00000164221	1	1.239	0.183	0.117	0.096	0.087	0.067	0.337	0.184	0.089	0.101	0.121	0.109	0.081	0.09	0.113	0.361	0.495	0.088	0.048	0.07	0.039	0.101	0.045	0.565	0.38	0.536	0.162	0.098	0.09	0.073	0.084	0.078	0.012	0.185	0.097
WASF1	ENSG00000112290	1	0.891	0.145	0.164	0.198	0.155	0	0.327	0.213	0.066	0.11	0.176	0.197	0.113	0.199	0.194	0.076	0.031	0.007	0.002	0.003	0.002	0.034	0.037	0.64	0.047	0.025	0.017	0.061	0.028	0.01	0.005	0.009	0.047	0.063	0.002
BACH2	ENSG00000112182	1	1.315	0.548	0.051	0.365	0.24	0.066	0.047	0.052	0.042	0.024	0.018	0.03	0.017	0.02	0.022	0.04	0.024	0.01	0.049	0.035	0.128	0.195	0.028	0.823	0.009	0.008	0.07	0.043	0.029	0.018	0.017	0.015	0	0.024	0.022
C16orf74	ENSG00000154102	1	1.383	0.019	0.016	0.014	0.291	0.049	0.067	0.121	0.066	0.035	0.086	0.244	0.345	0.009	0.012	0.014	0.019	0.063	0.03	0.037	0.061	0.323	0.001	0.781	0.005	0.006	0.188	0.221	0.132	0.091	0.095	0.034	0.075	0.101	0.37
AFF3	ENSG00000144218	1	1.375	0.304	0.159	0.212	0.583	0.063	0.417	0.573	0.42	0.082	0.103	0.127	0.076	0.038	0.03	0.091	0.067	0.008	0.023	0.013	0.017	0.385	0.003	0.977	0.005	0.011	0.32	0.238	0.114	0.025	0.034	0.02	0.011	0.294	0.008
RUBCNL	ENSG00000102445	1	1.339	0.255	0.017	0.074	0.121	0.017	0.37	0.15	0.015	0.004	0.002	0.008	0.005	0	0.004	0.007	0.012	0	0.011	0.008	0.007	0.367	0	0.739	0.056	0.026	0.059	0.009	0.011	0.018	0.022	0.02	0.009	0.203	0.02
NSMCE1	ENSG00000169189	1	2.233	0.563	0.561	0.462	0.624	0.861	0.566	0.629	0.525	0.53	0.618	0.636	0.477	0.733	0.733	0.672	0.785	0.452	0.38	0.338	0.456	0.302	0.271	1.124	0.406	0.66	0.63	0.451	0.383	0.283	0.262	0.279	0.262	0.558	0.193
CDHR3	ENSG00000128536	1	0.791	0.005	0	0.009	0.016	0.007	0	0.003	0	0.001	0	0	0	0	0	0	0	0	0.011	0.009	0.009	0.013	0	0.136	0	0	0.001	0	0	0.001	0.001	0.003	0.014	0	0.012
FAM129C	ENSG00000167483	1	2.025	0.361	0.659	0.312	0.465	0.05	1.383	0.6	0.348	0.007	0.001	0.007	0.007	0.007	0.004	0.004	0.01	0.015	0.02	0.014	0.012	0.684	0.051	1.152	0.007	0.005	0.054	0.013	0.015	0.013	0.017	0.016	0	0.547	0.013
SNHG7	ENSG00000233016	1	3.157	1.724	1.221	1.126	1.632	0.373	1.019	0.9	1.328	1.68	1.044	0.891	0.491	0.911	1.22	1.208	0.834	1.018	0.423	0.495	0.658	0.989	1.012	1.64	0.416	0.555	0.503	0.327	0.225	0.195	0.271	0.294	0.398	0.698	0.234
ACSM3	ENSG00000005187	1	1.487	0.036	0.055	0.033	0.023	0.016	0.009	0.012	0.028	0.373	0.2	0.187	0.132	0.069	0.222	0.743	0.69	0.399	0.015	0.016	0.031	0.047	0.006	0.264	0.187	0.374	0.005	0.07	0.059	0.014	0.02	0.01	0	0.007	0.012
CCDC191	ENSG00000163617	1	1.332	0.035	0.035	0.025	0.038	0.005	0.048	0.02	0.01	0.024	0.035	0.031	0.023	0.02	0.028	0.024	0.031	0.006	0.017	0.016	0.018	0.151	0.042	0.195	0.012	0.018	0.02	0.004	0.006	0.008	0.012	0.012	0.063	0.019	0.013
PCDH9	ENSG00000184226	1	1.711	0.236	0.091	0.176	0.302	0	0.12	0.013	0.156	0.515	0.32	0.084	0.009	0.236	0.615	0.112	0.03	0.094	0.021	0.007	0.006	0.147	0.042	0.775	0.004	0.006	0.004	0.017	0.006	0.006	0.01	0.006	0.016	0.052	0.008
BCL7A	ENSG00000110987	1	2.253	0.643	0.439	0.511	0.924	0.063	0.611	0.472	0.407	0.266	0.28	0.299	0.145	0.222	0.312	0.337	0.381	0.172	0.024	0.021	0.037	0.348	0	1.312	0.353	0.464	0.369	0.154	0.104	0.022	0.045	0.043	0.098	0.412	0.022
ERGIC1	ENSG00000113719	1	0.927	1.285	0.688	1.038	1.134	0.104	0.307	0.419	0.504	0.444	0.513	0.466	0.244	0.33	0.378	0.438	0.474	0.163	0.211	0.12	0.097	0.289	0.21	1.128	0.241	0.447	0.206	0.196	0.099	0.165	0.237	0.425	0.247	0.219	0.294
AL161912.2	ENSG00000260564	1	0	0.168	0.063	0.104	0.003	0	0	0	0.003	0	0	0	0	0	0	0	0	0	0	0	0	0.002	0	0.015	0	0	0	0	0	0	0	0	0	0	0.001
AC025154.2	ENSG00000257588	1	0	0.147	0.011	0.046	0.009	0	0	0	0	0	0	0	0	0	0	0	0	0	0	0	9.018	0	0	0.016	4.692	0	0.001	0	0	0	0	0	0	0	0
AP001059.1	ENSG00000232010	1	0.052	0.206	0.003	0.06	0.002	0	0	0	0.004	0	0.006	0.002	0.001	0	0	0	0	0	0	0	0	0.004	0	0.026	0	0	0	0	0.001	0	0	0	0	0.003	0
ZNF22	ENSG00000165512	1	0.679	1.526	1.227	1.294	1.148	0.315	0.773	0.619	0.965	0.912	1.103	1.064	0.552	0.93	1.07	1.089	1.058	0.799	0.334	0.26	0.257	0.312	0.341	0.964	0.495	0.818	0.345	0.337	0.159	0.084	0.098	0.071	0.593	0.339	0.175
LHPP	ENSG00000107902	1	0.878	0.928	0.055	0.207	0.091	0.066	0.058	0.105	0.063	0.047	0.075	0.114	0.088	0.07	0.073	0.104	0.22	0.085	0.054	0.049	0.065	0.157	0	0.304	0.251	0.276	0.112	0.083	0.088	0.076	0.097	0.071	0.066	0.097	0.091
SIAH2	ENSG00000181788	1	0.42	1.447	0.585	0.861	0.52	0.335	0.437	0.365	0.449	0.19	0.235	0.303	0.279	0.467	0.35	0.392	0.456	0.281	0.265	0.3	0.285	0.311	1.169	0.526	0.433	0.477	0.343	0.322	0.251	0.182	0.187	0.181	0.125	0.284	0.227
NEIL1	ENSG00000140398	1	1.133	0.981	0.299	0.192	0.264	0.011	0.005	0.004	0.025	0.044	0.01	0.003	0.006	0.01	0.01	0.006	0.006	0	0.151	0.038	0.044	0.22	0.001	0.276	0.006	0.007	0.003	0.006	0.006	0.013	0.015	0.011	0.063	0.012	0.066
PXDN	ENSG00000130508	1	0.021	0.272	0.049	0.163	0.057	0	0.007	0.05	0.013	0.013	0.028	0.022	0.013	0.002	0.009	0.002	0	0.018	0	0.001	0	0.002	0	0.066	0	0	0.003	0.011	0	0	0	0	0.25	0.004	0
P4HA2	ENSG00000072682	1	0.506	0.525	0.003	0.075	0.037	0	0.006	0.004	0	0.001	0	0.003	0.003	0	0.004	0	0	0	0	0.001	0	0.001	0	0.42	0.013	0.005	0.003	0.015	0.011	0.012	0.013	0.002	0.089	0	0.016
XXYLT1-AS2	ENSG00000230266	1	0.001	0.275	0.021	0.083	0.007	0	0	0	0.01	0.121	0.045	0.019	0	0.003	0.008	0.009	0	0	0.001	0	0.001	0.003	0.04	0.017	0	0	0	0.001	0	0	0	0	0	0.007	0.003
AC087627.1	ENSG00000253983	1	0	0.193	0.003	0.058	0	0	0	0	0.002	0	0	0	0	0.007	0	0	0	0	0	0	0	0	0	0.02	4.361	0	0	0	0	0	0	0	0	0	0
MYLK	ENSG00000065534	1	0.099	0.582	0.334	0.287	0.16	0	0.341	0.141	0.239	0.008	0.023	0.035	0.004	0.488	0.008	0	0	0	0.001	0.004	0.003	0.007	2.019	0.206	0.001	0.001	0.032	0.006	0.011	0.008	0.003	0.003	0.35	0.039	0
SMAD1	ENSG00000170365	1	0.123	0.447	0.046	0.141	0.089	0	0.024	0.03	0.033	0.06	0.057	0.063	0.015	0.055	0.06	0.044	0.057	0.028	0.004	0.002	0.001	0.002	0.067	0.108	0.054	0.066	0.019	0.006	0.012	0.01	0.011	0.036	0.027	0.007	0
MT1X	ENSG00000187193	1	0.415	1.704	0.234	0.583	0.508	1.018	0.149	0.365	0.189	0.117	0.094	0.16	0.308	0.36	0.339	0.292	0.402	0.261	0.334	0.536	0.368	0.109	0.153	0.341	0.274	0.531	0.378	0.646	0.571	0.362	0.27	0.119	0.865	0.195	0.162
QRSL1	ENSG00000130348	1	1.082	1.253	0.265	0.693	0.633	0.266	0.13	0.268	0.161	0.116	0.136	0.171	0.11	0.133	0.133	0.191	0.206	0.137	0.062	0.061	0.061	0.401	0.003	0.944	0.143	0.2	0.136	0.099	0.06	0.039	0.052	0.071	0.083	0.092	0.042
CALHM6	ENSG00000188820	1	0.784	2.013	0.698	1.161	0.6	0.049	0.13	0.301	0.415	0.613	0.738	0.759	0.441	0.207	0.254	0.289	0.256	0.346	0.16	0.074	0.063	0.662	0.038	0.541	0.023	0.083	0.33	0.221	0.274	0.433	0.783	1.474	0.062	0.57	0.029
LINC00114	ENSG00000223806	1	0	0.232	0.019	0.064	0.022	0	0	0	0	0	0	0	0	0	0	0	0.001	0	0	0	8.974	0	0	0.021	0	0.001	0	0	0	0	0	0	0	0	0
LINC02227	ENSG00000276778	1	0.613	0.574	0.09	0.136	0.019	0	0	0	0	0	0	0	0	0.005	0	0	0	0	0.003	0.001	0.001	0.004	0	0.186	0	0	0	0	0	0	0.001	0	0	0.001	0.003
LINC00426	ENSG00000238121	1	0.197	0.712	0.397	0.415	0.135	0.055	0.039	0.033	0.145	0.016	0.046	0.032	0.009	0.006	0.014	0.007	0.004	0.025	0.042	0.029	0.039	0.028	0	0.168	0.001	0	0.002	0.01	0.002	0.001	0.001	0	0	0.003	0.022
FHIT	ENSG00000189283	1	0.293	1.549	0.782	1.052	0.157	0.084	0.193	0.246	0.333	0.273	0.323	0.318	0.17	0.234	0.286	0.367	0.443	0.227	0.075	0.04	0.339	0.113	0.174	0.362	0.186	0.307	0.086	0.086	0.04	0.047	0.046	0.035	0.037	0.106	0.108
RAG2	ENSG00000175097	1	0.709	0.79	0.332	0.374	0.051	0	0.004	0	0.015	0	0	0.001	0	0	0	0.001	0	0	0.002	0.001	0	0	0	0.432	0	0	0.001	0.001	0.002	0	0	0	0	0	0
CLEC14A	ENSG00000176435	1	0	0.356	0.158	0.152	0.015	0	0	0	0.017	0.006	0	0.001	0.002	0	0.001	0	0	0	0	0	0	0	0	0.033	9.369	0	0.005	0.001	0	0	0	0	0.013	0	0
RAG1	ENSG00000166349	1	0.18	0.528	0.216	0.2	0.003	0	0	0.004	0.011	0.002	0.002	0.003	0.002	0.01	0.01	0.003	0.004	0.008	0.004	0.003	0.001	0.003	0.008	0.065	0.003	0.005	0	0.006	0.004	0	0.002	0.002	0	0.004	0.003
SH2D4B	ENSG00000178217	1	0.021	0.344	0.007	0.053	0.006	0	0	0	0	0	0.002	0	0	0	0	0	0	0	0	0	8.459	0	0.026	0.024	0	0	0	0	0	0	0	0	0	0	0
RPS4Y2	ENSG00000280969	1	0.005	0.515	0	0.06	0	0	0	0	0.002	0	0.001	0	0	0	0	0	0.001	0	0.001	0.001	0.001	0.014	0	0.016	0.001	0	0	0.001	0.001	0.001	0.001	0.001	0	0	0.001
MLXIP	ENSG00000175727	2	0.991	1.774	0.628	0.843	0.35	0.034	0.416	0.422	0.438	0.254	0.308	0.342	0.235	0.256	0.305	0.26	0.282	0.227	0.13	0.09	0.146	0.149	0.334	0.812	0.351	0.346	0.283	0.231	0.218	0.159	0.202	0.122	0.216	0.221	0.093
LAPTM5	ENSG00000162511	2	4.163	4.57	1.916	3.363	1.65	1.345	1.613	1.395	1.724	1.839	1.771	1.418	0.811	1.194	1.694	1.523	1.468	1.853	1.931	1.986	2.195	3.005	0.978	3.452	0.453	1.023	2.027	1.268	1.732	2.39	2.669	2.923	0.069	2.22	0.478
MME	ENSG00000196549	2	0.997	1.276	0.65	0.705	0.568	0	0.037	0.002	0.203	0.005	0	0.002	0.003	0.001	0	0	0.004	0	0.005	0.003	0.004	0.026	0.026	1.009	0.001	0.001	0.006	0.003	0.006	0.003	0.004	0.005	0.496	0.016	0.004
DUSP26	ENSG00000133878	2	0.006	0.438	0.005	0.051	0	0	0	0.004	0	0	0	0	0	0.001	0.002	0	0	0	0	0	0	0	0	0.021	0	0	0	0.001	0	0	0	0	0	0	0.058
SMIM3	ENSG00000256235	2	0.232	1.739	0.48	0.719	0.114	0.043	0.419	0.325	0.405	0.419	0.463	0.519	0.25	0.389	0.284	0.121	0.065	0.401	0.038	0.028	0.027	0.034	1.399	0.252	0.007	0.017	0.078	0.201	0.154	0.08	0.056	0.042	0.516	0.328	0.004
ARPP21	ENSG00000172995	2	0.917	1.581	0.14	0.471	0.467	0	0.02	0	0.017	0	0.002	0	0	0.01	0.001	0.006	0.003	0	0.003	0.002	0.001	0.009	0.047	0.873	0.001	0.003	0.001	0.001	0.003	0.002	0.002	0.001	0	0.021	0.002
HMHB1	ENSG00000158497	2	0.119	1.29	0.154	0.288	0.15	0.021	0.025	0.004	0.026	0.001	0.006	0.006	0.004	0	0.002	0	0	0	0.002	0	0	0.004	0.026	0.177	0	0	0.005	0	0.003	0	0.001	0	0	0.035	0
CD9	ENSG00000010278	2	2.067	3.282	0.172	0.977	0.962	0.02	0.017	0.006	0.041	0.148	0.127	0.09	0.018	1.635	0.233	0.047	0.021	0.042	0.019	0.018	0.031	0.081	3.733	1.934	0.018	0.015	0.157	0.02	0.026	0.041	0.167	0.025	0.262	0.043	0.577
NRXN2	ENSG00000110076	2	0.053	0.064	0.254	0.088	0.017	0.003	0.034	0.098	0.087	0.005	0.023	0.027	0.033	0.006	0.001	0.002	0.001	0.008	0.007	0	0	0.001	0.047	0.056	0	0	0.004	0.045	0.002	0	0	0.002	0.621	0	0
IGFBP7	ENSG00000163453	2	0.102	0.617	2.041	1.257	1.299	0.127	0.697	1.437	1.711	0.672	1.167	1.689	1.216	0.94	0.952	1.12	1.003	0.778	1.1	0.012	0.008	0.022	0.008	0.543	0.032	0.233	1.624	1.01	0.787	0.186	0.188	0.109	4.287	0.391	0.02
MIR181A1HG	ENSG00000229989	2	1.026	0.361	0.975	0.531	0.525	0.073	0.807	0.599	0.79	0.175	0.288	0.537	0.179	0.162	0.339	0.372	0.173	0.246	0.074	0.014	0.017	0.045	0	0.75	0.02	0.058	0.248	0.205	0.106	0.075	0.11	0.095	0	0.229	0.051
CD200	ENSG00000091972	2	0.089	0.092	0.367	0.231	0.068	0	0.052	0.122	0.204	0.095	0.119	0.092	0.021	0.001	0.022	0.002	0.001	0.007	0.002	0.003	0.006	0.046	0	0.084	0	0	0.018	0.015	0.002	0.002	0.003	0.001	0.352	0.007	0.01
GSDME	ENSG00000105928	2	0.108	0.008	0.207	0.046	0.01	0	0	0	0.07	0	0	0	0.002	0	0	0	0.001	0	0	0	0	0.006	0	0.041	0	0.001	0.026	0.007	0.006	0.005	0	0	0.03	0.007	0.002
LAIR1	ENSG00000167613	2	0.333	0.52	1.152	0.651	0.158	0.088	0.905	0.669	0.752	0.39	0.346	0.424	0.457	0.04	0.223	0.125	0.042	0.248	0.272	0.086	0.078	0.158	0	0.308	0.007	0.016	0.192	0.42	0.293	0.128	0.214	0.31	0.048	0.379	0.019
ENAM	ENSG00000132464	2	0	0.016	0.165	0.032	0.012	0.004	0.034	0.006	0.094	0	0	0	0	0	0	0	0	0	0	0	0	0.003	0	0.006	0	0	0	0	0	0	0	0	0	0.015	0.027
PCAT14	ENSG00000280623	2	0	0	0.032	0.01	0.001	0	0	0	0.002	0	0	0	0	0	0	0	0	0	0	0	0	0	0	0.001	0	0	0	0	0	0	0	0	0	0	0
MFAP4	ENSG00000166482	2	0	0.03	0.153	0.048	0	0	0.008	0.007	0.043	0.029	0.03	0.045	0.012	0	0.008	0	0	0	0	0	0	0	0	0.005	0	0	0	0	0.001	0	0	0.001	0	0	0
AOX1	ENSG00000138356	2	0.007	0	0.104	0.052	0.051	0	0	0	0.02	0	0.002	0.001	0.003	0	0	0	0	0	0	0	0	0	0	0.019	4.581	0	0.002	0.002	0	0	0	0	0.006	0	0
AGPS	ENSG00000018510	2	0.071	0.162	1.066	0.712	0.445	0.302	0.125	0.195	0.232	0.174	0.239	0.251	0.175	0.295	0.289	0.19	0.2	0.123	0.091	0.071	0.055	0.043	0.074	0.218	0.223	0.268	0.205	0.172	0.151	0.1	0.111	0.12	0.185	0.097	0.035
SLC8A1-AS1	ENSG00000227028	2	0.091	0.512	0.566	0.29	0.017	0	0.056	0.015	0.09	0	0.003	0.002	0.001	0	0	0	0	0	0	0	5.354	0.005	0	0.069	0	0	0.002	0.001	0.002	0.001	0.002	0.002	0	0.05	0.011
AC125603.1	ENSG00000257654	2	0	0	0.095	0.025	0.005	0	0	0.018	0.041	0	0	0.004	0.002	0	0	0	0	0	0	0	0	0	0	0	0	0	0.002	0.001	0	0	0	0	0	0	0
CMTM7	ENSG00000153551	2	1.8	1.97	0.911	1.592	0.965	0.63	0.335	0.438	0.572	0.319	0.391	0.442	0.349	0.263	0.31	0.197	0.143	0.253	0.121	0.297	0.337	0.338	0.043	1.65	0.05	0.098	0.446	0.369	0.401	0.425	0.493	0.675	0.226	0.367	0.132
HELLS	ENSG00000119969	2	0.051	0.062	0.457	0.903	1.044	0.9	0.944	0.819	0.459	0.094	0.692	0.624	0.368	0.441	0.437	0.396	0.329	0.426	0.074	0.082	0.053	0.073	0	0.932	0.437	0.378	0.544	0.504	0.324	0.022	0.006	0.01	0.056	0.074	0.031
RCSD1	ENSG00000198771	2	3.118	2.856	1.736	2.128	1.612	0.918	0.517	0.666	0.762	0.716	0.699	0.631	0.293	0.026	0.206	0.183	0.082	0.271	0.53	0.507	0.5	0.995	0.134	2.441	0.021	0.024	0.597	0.491	0.585	0.502	0.485	0.574	0.023	0.395	0.165
CENPH	ENSG00000153044	2	0.124	0.123	0.545	1.162	1.194	1.112	1.11	0.858	0.559	0.167	0.849	0.864	0.492	0.905	0.739	0.587	0.797	0.447	0.104	0.091	0.078	0.102	0.04	1.099	1.138	1.035	0.603	0.429	0.267	0.036	0.024	0.042	0.031	0.088	0.034
COL5A1	ENSG00000130635	2	0.002	0.098	0.094	0.177	0.03	0	0	0.002	0.004	0.048	0.032	0.014	0.002	0.005	0	0.002	0.003	0.018	0	0	0	0	0.033	0.051	7.615	0	0	0.001	0.001	0	0	0	0.281	0	0.001
RNASEH2B	ENSG00000136104	2	1.078	1.156	1.823	1.845	1.702	1.338	1.853	1.734	1.667	0.758	1.13	1.361	1.107	1.016	0.991	1.015	1.246	0.744	0.264	0.283	0.307	0.449	0.228	1.968	1.307	1.513	1.059	1.221	0.755	0.292	0.373	0.267	0.3	0.604	0.227
CRMP1	ENSG00000072832	2	0.009	0.052	0.014	0.119	0.001	0	0	0	0	0	0	0	0	0	0	0.001	0.01	0	0	0	0	0	0	0.024	0	0	0	0	0	0	0	0	0	0	0
HPS4	ENSG00000100099	2	0.267	1.733	0.79	1.118	0.596	0.237	0.294	0.324	0.328	0.268	0.309	0.346	0.172	0.448	0.362	0.401	0.495	0.362	0.154	0.133	0.17	0.225	0.174	0.513	0.502	0.591	0.161	0.185	0.084	0.065	0.086	0.076	0.188	0.173	0.109
MYL6B	ENSG00000196465	2	0.702	0.887	0.899	1.182	1.156	0.52	0.993	0.991	0.851	0.62	0.684	0.791	0.658	0.673	0.775	0.72	0.697	0.752	0.066	0.06	0.055	0.188	0.099	1.062	0.31	0.572	0.577	0.631	0.304	0.075	0.065	0.023	0.258	0.372	0.22
MSI2	ENSG00000153944	2	1.284	1.12	1.94	1.483	1.356	0.145	0.429	0.525	1.216	1.305	1.394	1.122	0.443	0.422	0.902	0.745	0.474	0.738	0.164	0.198	0.21	0.241	0.012	1.352	0.189	0.34	0.145	0.227	0.128	0.097	0.099	0.082	0.079	0.188	0.303
MCM3	ENSG00000112118	2	0.11	0.178	0.611	1.28	1.47	1.334	1.023	1.009	0.579	0.21	0.91	0.85	0.457	1.012	0.835	0.677	0.98	0.323	0.154	0.133	0.083	0.096	0.056	1.092	1.063	1.202	0.638	0.514	0.297	0.039	0.027	0.037	0.08	0.117	0.042
SSBP2	ENSG00000145687	2	1.101	1.588	1.03	1.243	1.17	0.082	0.357	0.391	0.672	0.648	0.535	0.538	0.162	0.437	0.425	0.411	0.279	0.118	0.079	0.039	0.112	0.135	1.095	1.459	0.133	0.163	0.152	0.087	0.095	0.079	0.096	0.136	0.134	0.102	0.031
ERG	ENSG00000157554	2	0.005	0.651	0.288	0.46	0.026	0	0.013	0.028	0.112	0.299	0.274	0.256	0.117	0.059	0.285	0.191	0.103	0.063	0	0	0	0	0	0.108	0	0.002	0.005	0.02	0.007	0.002	0.001	0	0	0.001	0
BLNK	ENSG00000095585	2	0.526	0.798	1.102	0.881	0.398	0.053	0.991	1.001	0.759	0.003	0.003	0.041	0.006	0.002	0.003	0.001	0.003	0	0.006	0.005	0.004	0.329	0	0.563	0.002	0.001	0.223	0.083	0.02	0.008	0.008	0.004	0.119	0.321	0.271
CDCA7L	ENSG00000164649	2	0.352	0.76	0.637	1.074	1.091	0.428	0.634	0.608	0.498	0.434	0.742	0.733	0.43	0.532	0.524	0.362	0.396	0.185	0.026	0.022	0.05	0.334	0.04	0.941	0.377	0.466	0.342	0.322	0.138	0.019	0.016	0.024	0.007	0.228	0.05
ZCCHC7	ENSG00000147905	2	1.307	1.776	2.119	1.523	1.119	0.272	0.253	0.219	0.698	0.29	0.257	0.268	0.134	0.321	0.3	0.274	0.321	0.219	0.196	0.19	0.24	0.493	0.14	1.019	0.278	0.31	0.138	0.117	0.091	0.096	0.119	0.158	0.197	0.161	0.191
AKAP12	ENSG00000131016	2	0.69	2.064	0.072	1.007	0.405	0	0.006	0	0	0	0.007	0.001	0.001	0.003	0.002	0.005	0	0.044	0.002	0.001	0.003	0.005	0.026	0.914	0.001	0	0.004	0.005	0.004	0.001	0.006	0.005	0.984	0.002	0.026
LCN6	ENSG00000267206	2	0.024	1.345	0.421	0.724	0.164	0	0	0	0.014	0	0	0	0	0.006	0	0	0	0	0	0	0	0.003	0	0.221	0	0	0	0.004	0.004	0	0.001	0	0	0.001	0.001
LINC01013	ENSG00000228495	2	0.062	1.225	0.025	0.572	0.034	0	0	0	0	0.001	0.004	0	0	0.005	0	0	0	0	0.002	0	0	0.019	0.026	0.131	0	0	0	0.002	0.003	0	0.002	0.002	0	0.001	0
TOP2B	ENSG00000077097	2	0.691	1.836	0.98	1.475	0.945	0.251	0.573	0.522	0.525	0.336	0.451	0.544	0.661	0.629	0.503	0.641	0.61	0.618	0.189	0.137	0.12	0.147	0.229	1.1	0.229	0.474	0.371	0.617	0.356	0.193	0.194	0.168	0.166	0.259	0.081
NPY	ENSG00000122585	2	0	0.36	0.148	0.445	0.006	0	0	0.011	0.014	0	0	0	0	0	0	0	0	0	0	0	0	0	0	0.163	0	0	0.002	0	0.002	0	0	0	0	0	0
EBF1	ENSG00000164330	2	1.067	1.382	1.144	1.362	0.813	0	0.005	0	0.085	0.001	0.006	0.001	0.003	0	0.004	0.001	0.003	0	0.006	0.005	0.005	0.305	0.026	1.01	0	0.001	0	0.003	0.008	0.007	0.005	0.005	1.508	0.004	0.016
SOCS2	ENSG00000120833	2	0.037	2.008	1.465	1.843	0.07	0.004	0.032	0.031	0.211	0.891	0.685	0.331	0.054	0.375	0.603	0.485	0.373	0.184	0.11	0.056	0.075	0.014	0.339	0.358	0.357	0.474	0.009	0.016	0.017	0.009	0.006	0.005	0.587	0.004	0.031
CYGB	ENSG00000161544	2	0.006	0.78	2.143	1.316	0.184	0	0	0	0.251	0.002	0	0.003	0.002	0	0	0	0	0	0.003	0.001	0.005	0.004	0	0.167	0	0	0.001	0	0.002	0	0	0.002	0.98	0.001	0.001
DNTT	ENSG00000107447	2	0.235	5.445	4.495	4.689	0.278	0.043	0.534	0.892	2.986	0.067	0.068	0.286	0.03	0.026	0.047	0.014	0.028	0	0.028	0.021	0.021	0.026	0.091	1.113	0.019	0.02	0.027	0.043	0.036	0.023	0.023	0.036	0.023	0.029	0.026
SNRPE	ENSG00000182004	2	1.422	1.706	2.368	2.525	3.019	2.727	2.262	2.488	2.201	1.843	2.285	2.527	2.379	2.496	2.341	2.314	2.582	2.26	0.856	0.794	0.787	0.853	0.346	2.104	2.475	2.799	2.101	2.208	1.599	0.938	0.898	0.698	0.755	1.43	0.554
CCT2	ENSG00000166226	2	0.556	0.751	1.375	1.472	2.186	1.423	1	1.417	1.099	0.959	1.293	1.57	1.006	1.631	1.499	1.56	1.806	1.039	0.359	0.286	0.316	0.314	0.274	1.21	1.955	1.976	1.095	0.822	0.418	0.18	0.215	0.232	0.348	0.47	0.202
KCNK9	ENSG00000169427	2	0.006	0.001	0	0.003	0.067	0	0	0	0	0	0	0	0	0	0	0	0	0	0	0	0	0	0	0.01	0	0	0	0	0	0	0	0	0	0	0.006
FAIM	ENSG00000158234	2	0.266	0.141	0.267	0.391	0.884	0.111	0.089	0.108	0.118	0.171	0.197	0.195	0.09	0.329	0.287	0.167	0.14	0.142	0.085	0.045	0.036	0.059	0.022	0.67	0.07	0.138	0.073	0.062	0.044	0.017	0.017	0.019	0.201	0.035	0.083
PARP1	ENSG00000143799	2	1.282	1.294	1.192	1.718	2.143	1.6	1.251	1.291	1.068	0.884	1.208	1.323	0.8	1.471	1.346	1.234	1.296	0.801	0.382	0.428	0.35	0.697	0.273	2.104	0.987	1.281	0.946	0.704	0.366	0.101	0.133	0.229	0.275	0.418	0.453
NASP	ENSG00000132780	2	0.548	0.888	1.59	2.309	2.409	2.214	2.131	1.998	1.463	0.708	1.707	1.789	1.213	1.764	1.626	1.424	1.695	1.179	0.391	0.333	0.249	0.323	0.201	2.209	1.851	1.939	1.577	1.258	0.809	0.172	0.192	0.227	0.863	0.482	0.187
AKR1B1	ENSG00000085662	2	0.329	0.449	0.63	0.917	1.703	1.305	1.093	1.095	0.72	0.451	0.802	0.853	0.476	0.892	0.737	0.515	0.411	0.91	0.482	0.409	0.297	0.288	0.046	1.131	0.067	0.243	0.94	0.682	0.355	0.154	0.224	0.112	0.215	0.326	0.22
SRSF3	ENSG00000112081	2	2.247	2.46	2.656	3.267	3.558	3.309	3.152	2.819	2.651	2.032	2.494	2.764	2.437	2.929	2.764	2.569	2.817	2.368	1.658	1.616	1.388	1.198	1.14	3.521	2.819	2.987	2.797	2.334	2.267	1.609	1.558	1.489	1.771	1.92	0.857
DUT	ENSG00000128951	2	0.57	1.115	2.023	3.066	3.34	3.487	3.028	2.584	2.011	1.322	2.425	2.642	2.416	3.152	2.507	2.24	2.579	2.122	0.623	0.728	0.694	0.703	0.479	2.869	2.839	2.92	2.17	2.258	1.596	0.651	0.622	0.66	1.125	0.977	0.391
UGT3A2	ENSG00000168671	2	0.002	0.102	0.029	0.129	0.298	0	0.003	0.062	0.145	0.006	0.002	0.08	0.123	0.004	0	0	0	0	0	0	0	0	0	0.061	0	0	0	0.009	0	0	0	0	0	0	0.004
MCM7	ENSG00000166508	2	0.226	0.212	0.769	1.73	2.08	1.974	1.387	1.171	0.829	0.262	1.232	1.2	0.751	1.344	1.047	0.91	1.194	0.675	0.185	0.136	0.095	0.14	0.086	1.903	1.738	1.542	1.016	0.733	0.477	0.067	0.051	0.091	0.191	0.153	0.076
BCAT1	ENSG00000060982	2	0.025	0.066	0.257	0.228	0.722	0.151	0.126	0.231	0.194	0.256	0.245	0.31	0.231	0.27	0.276	0.139	0.129	0.063	0.001	0.005	0.002	0.014	0.001	0.108	0.099	0.158	0.11	0.174	0.064	0.03	0.049	0.12	0	0.066	0.003
YWHAQ	ENSG00000134308	2	1.298	1.596	1.838	2.305	2.863	2.529	2.063	1.832	1.823	1.29	1.794	1.859	1.083	2.099	1.955	1.778	1.864	1.348	1.383	1.285	0.72	0.701	1.493	2.617	1.888	2.037	1.727	0.995	0.843	0.472	0.548	0.695	1.163	0.744	0.469
ODC1	ENSG00000115758	3	1.123	0.481	0.787	1.164	2.37	1.337	1.748	1.067	0.648	0.366	0.562	0.817	0.621	1.041	0.874	0.932	1.238	0.657	0.359	0.569	0.467	0.929	3.229	1.569	1.363	1.512	0.709	0.616	0.45	0.247	0.248	0.37	0.426	0.703	0.591
DCTPP1	ENSG00000179958	3	0.141	0.122	0.557	0.734	1.49	1.051	0.505	0.699	0.474	0.368	0.884	0.893	0.58	1.063	0.919	0.762	0.933	0.531	0.169	0.104	0.094	0.189	0.156	0.455	0.574	0.915	0.707	0.507	0.229	0.058	0.068	0.176	0.128	0.236	0.103
GINS2	ENSG00000131153	3	0.029	0.029	0.395	0.921	1.296	1.1	0.529	0.635	0.316	0.027	0.575	0.505	0.276	0.632	0.494	0.304	0.497	0.218	0.031	0.028	0.011	0.013	0.031	0.774	0.805	0.768	0.437	0.318	0.182	0.016	0.004	0.009	0.008	0.03	0.02
CAPSL	ENSG00000152611	3	0.026	0.006	0.094	0.033	0.223	0	0.01	0	0.05	0	0	0	0	0	0	0	0	0	0	0	0	0	0	0.07	0	0	0	0	0	0	0	0	0	0	0
RANBP1	ENSG00000099901	3	0.552	0.758	1.837	2.697	3.367	3.094	2.748	2.367	1.566	0.995	2.071	2.301	2.112	2.686	2.162	1.974	2.417	1.698	0.791	0.667	0.653	0.727	0.434	2.45	2.665	2.8	2.415	2.199	1.547	0.589	0.623	0.669	0.933	1.069	0.516
PEBP1	ENSG00000089220	3	1.193	1.621	2.16	2.339	3.149	1.884	1.61	2.154	1.923	1.817	2.206	2.251	1.671	2.119	2.133	2.058	2.32	1.579	0.682	0.977	1.13	1.042	0.409	1.687	1.76	2.399	1.802	1.535	0.852	0.338	0.434	0.359	1.4	1.299	1.201
CCDC81	ENSG00000149201	3	0.007	0.247	0.072	0.153	0.476	0	0	0.006	0	0.001	0.002	0.002	0.005	0	0.002	0	0	0	0.002	0	0	0.002	0	0.12	0	0.001	0.001	0.007	0.002	0	0.001	0.002	0.013	0	0
RFC5	ENSG00000111445	3	0.031	0.03	0.157	0.456	1.156	0.47	0.307	0.312	0.144	0.05	0.276	0.284	0.131	0.381	0.301	0.232	0.351	0.17	0.051	0.044	0.027	0.028	0.044	0.556	0.427	0.461	0.248	0.141	0.109	0.015	0.014	0.025	0.074	0.033	0.019
VAT1L	ENSG00000171724	3	0.035	0.003	0	0	0.256	0	0	0	0.006	0	0	0	0	0	0	0	0	0	0	0	0	0	0	0.082	0	0	0	0	0	0	0	0	0	0	0
GLDC	ENSG00000178445	3	0.001	0	0	0.002	0.374	0.004	0	0	0	0	0	0	0.001	0	0	0	0	0	0	0	0	0	0	0.032	0	0	0	0	0	0	0	0	0.088	0	0.024
CGA	ENSG00000135346	3	0	0	0	0	0	0.023	0	0	0	0	0	0	0	0	0	0	0	0	0	0	0	0	0	0	0	0	0	0	0	0	0	0	0	0	0
PLCL2-AS1	ENSG00000226441	3	0	0	0	0	0	0.013	0	0	0	0	0	0	0	0	0	0	0	0	0	0	0	0	0	0	4.275	0	0	0	0	0	0	0	0	0	0
MT1E	ENSG00000169715	3	0.003	0.007	0.007	0.015	0.062	1.552	0	0.057	0.006	0.003	0.002	0.015	0.038	0.125	0.033	0.004	0.017	0.006	0.052	0.371	0.091	0.02	0.014	0.012	0.042	0.074	0.075	0.11	0.086	0.026	0.033	0.064	1.33	0.014	0.045
RRM2	ENSG00000171848	3	0.027	0.006	0.062	0.822	1.157	2.295	0.882	0.363	0.119	0.004	0.084	0.202	0.162	0.721	0.27	0.119	0.24	0.11	0.042	0.037	0.006	0.005	0.005	1.338	1.009	0.615	0.643	0.28	0.353	0.024	0.006	0	0	0.008	0.045
SIVA1	ENSG00000184990	3	0.503	0.579	1.121	1.725	2.182	2.134	2.573	1.653	1.208	0.619	1.164	1.274	1.297	1.632	1.199	0.979	1.296	0.964	0.578	0.705	0.674	0.663	0.198	2.132	1.729	1.716	1.627	1.447	1.057	0.495	0.587	0.858	0.997	1.25	0.509
HMSD	ENSG00000221887	3	0	0	0	0	0	0.027	0.207	0.052	0.003	0	0	0	0.007	0	0	0	0	0	0	0	0	0.003	0	0.002	0	0	0.031	0.011	0.003	0	0	0	0	0.035	0
CCDC189	ENSG00000196118	3	0.07	0.019	0.077	0.046	0.076	0.037	0.946	0.463	0.243	0.077	0.122	0.217	0.186	0.051	0.1	0.087	0.058	0.18	0.012	0.007	0.004	0.034	0.005	0.126	0.133	0.077	0.243	0.227	0.095	0.031	0.028	0.033	0.022	0.261	0.044
KIF17	ENSG00000117245	3	0.016	0.008	0.068	0.01	0.005	0	0.401	0.274	0.126	0.001	0.004	0.025	0.034	0	0	0.001	0	0	0	0	0	0.008	0	0.009	0	0	0.064	0.069	0.028	0.001	0.004	0	0	0.066	0
SRP14	ENSG00000140319	3	3.191	3.474	3.123	3.398	3.379	3.402	4.365	3.838	3.18	2.594	2.818	2.902	2.384	3.21	2.969	2.826	2.861	2.618	2.706	2.68	2.213	2.358	2.513	3.477	3.056	3.085	3.096	2.56	2.312	2.103	2.132	2.238	2.603	3.162	1.519
AL096865.1	ENSG00000271857	3	0	0	0.011	0	0	0.004	0.375	0.503	0.356	0.019	0.024	0.031	0.007	0	0.004	0.01	0.002	0.007	0.004	0.005	0.006	0.026	0	0.002	0	0	0.117	0.074	0.013	0.001	0.003	0.001	0	0.161	0.008
RUNX2	ENSG00000124813	3	0.013	0.019	0.094	0.058	0.008	0.072	1.101	1.178	0.773	0.113	0.096	0.152	0.127	0.023	0.044	0.058	0.022	0.119	0.039	0.031	0.092	0.061	0	0.022	0.002	0.012	0.419	0.344	0.129	0.042	0.045	0.007	0.257	0.482	0.029
C20orf166-AS1	ENSG00000174403	3	0	0	0	0	0	0	0	0	0.064	0.003	0.004	0.003	0	0.008	0.005	0.001	0	0	0.001	0	0	0	0	0	0	0	0	0	0	0	0	0	0	0	0
SPNS3	ENSG00000182557	3	0.015	0.043	0.336	0.083	0.094	0.08	0.926	1.078	1.059	0.168	0.34	0.635	0.543	0.009	0.016	0.007	0.004	0.034	0.083	0.133	0.15	0.061	0.149	0.028	0.004	0.001	0.407	0.58	0.244	0.056	0.046	0.006	0.029	0.433	0.006
DDAH2	ENSG00000213722	3	0.786	0.983	1.253	0.792	0.695	0.188	1.89	1.245	1.686	1.281	1.236	0.99	0.455	1.133	1.576	1.285	0.656	0.814	0.215	0.118	0.063	0.53	0.218	1.372	0.03	0.098	0.647	0.392	0.309	0.221	0.296	0.39	0.781	0.74	0.22
PRSS2	ENSG00000275896	3	0.001	0.007	0.019	0	0	0	0	0	0.296	0.189	0.326	0.095	0	0	0	0	0.002	0	0	0	0	0	0	0	9.671	0	0	0	0	0	0	0.001	0	0	0.001
STARD4-AS1	ENSG00000246859	3	0.47	0.285	0.504	0.238	0.097	0	0.452	0.32	0.61	0.184	0.202	0.188	0.012	0.091	0.17	0.116	0.068	0.022	0.022	0.001	0.006	0.034	0.006	0.276	0.013	0.031	0.05	0.006	0.003	0.003	0.005	0.007	0.069	0.119	0.002
UMODL1	ENSG00000177398	3	0.075	0.064	0.425	0.107	0.011	0	0.04	0.074	0.227	0.003	0.006	0.012	0.002	0	0.003	0.003	0.015	0	0.001	0	0.001	0	0	0.03	0.002	0.008	0	0.001	0	0	0	0	0	0	0
TRBVB	ENSG00000241911	3	0	0.001	0.078	0	0	0	0	0.003	0.084	0.002	0.008	0.009	0.002	0	0	0	0	0	0	0	0	0	0	0	0	0	0	0	0	0	0	0	0	0	0
LAT2	ENSG00000086730	3	1.038	1.648	2.356	1.95	1.763	0.142	1.297	1.662	1.874	0.612	0.792	0.981	0.447	0.899	0.752	0.316	0.065	0.516	0.596	0.05	0.018	0.5	0.115	1.643	0.013	0.013	0.934	0.666	0.575	0.412	0.335	0.239	0.023	0.359	0.14
TRH	ENSG00000170893	3	0.004	0.005	0.141	0.011	0.025	0	0.036	0.028	0.165	0.018	0.023	0.127	0.135	0.007	0.002	0.001	0	0	0	0	0	0	0	0.005	0	0	0.003	0.013	0	0.001	0	0	0	0.002	0
ACTG1	ENSG00000184009	3	4.766	4.568	5.08	4.564	4.776	5.064	4.851	4.83	4.875	3.397	3.407	3.83	3.305	4.496	3.678	3.318	2.72	3.325	3.087	2.824	2.683	2.225	4.016	4.882	0.771	1.623	4.298	3.79	3.7	2.981	2.691	3.043	3.273	3.467	1.871
NPTX2	ENSG00000106236	3	0.003	0.005	0.065	0.009	0.008	0	0.067	0.017	0.168	0.015	0.007	0.007	0.006	0.002	0	0.002	0	0	0	0	0	0.002	0	0.002	7.288	0	0.005	0.007	0	0	0	0	0.009	0.004	0
ADA	ENSG00000196839	3	0.379	1.354	2.348	1.598	0.834	1.006	1.676	1.638	1.795	0.403	0.54	0.803	0.406	0.178	0.382	0.289	0.193	0.141	0.39	0.252	0.144	0.075	0.05	0.794	0.106	0.125	0.254	0.192	0.045	0.03	0.08	0.697	0	0.417	0.145
SOX4	ENSG00000124766	3	3.612	3.277	2.41	2.08	2.363	0.128	2.876	2.76	3.345	1.84	1.783	1.979	1.353	0.975	1.941	2.35	1.64	2.634	0.113	0.024	0.066	0.258	0.158	2.71	0.105	0.472	1.38	1.197	0.606	0.348	0.255	0.352	2.177	1.275	0.069
NEGR1	ENSG00000172260	3	0.003	0.028	0.236	0.075	0.001	0	0.228	0.171	0.525	0.051	0.077	0.093	0.033	0.005	0.006	0.003	0	0.01	0	0	0	0.006	0	0.013	0	0	0.094	0.076	0.051	0.012	0.006	0.002	0.009	0.065	0
ACY3	ENSG00000132744	3	0.019	0.017	0.086	0.08	0.522	0.021	0.27	0.523	0.912	0.034	0.036	0.073	0.026	0	0.004	0	0	0	0.001	0.001	0.001	0.021	0	0.18	0	0	0.026	0.036	0.004	0.001	0.003	0.024	0.011	0.048	0.057
CCDC42	ENSG00000161973	3	0	0.007	0.023	0.029	0.019	0	0	0.033	0.026	0.222	0.148	0.072	0.029	0.074	0.108	0.125	0.108	0.007	0.003	0.001	0.001	0.002	0	0.005	0.001	0.015	0.004	0.005	0	0	0	0	0	0	0
MECOM	ENSG00000085276	3	0	0	0	0.001	0	0	0	0.007	0.012	0.145	0.072	0.037	0.016	0.025	0.102	0.058	0.03	0	0	0	0	0	0.005	0	0.001	0.009	0	0	0	0	0	0.002	0	0	0
DLK1	ENSG00000185559	3	0	0	0	0	0	0	0	0	0	0.124	0.066	0.011	0.002	0.006	0.031	0.004	0	0	0	0	0	0	0	0	0	0	0	0	0	0	0	0.001	0	0	0
KRT8	ENSG00000170421	3	0	0.002	0.007	0.009	0	0	0.034	0.056	0.058	0.285	0.175	0.096	0.105	0.12	0.086	0.065	0.062	0.132	0.001	0.001	0.003	0.004	0.172	0.001	0.001	0.012	0.01	0.029	0.004	0.004	0.006	0.003	0	0.014	0.012
HMGA2	ENSG00000149948	3	0	0.006	0.015	0.016	0.034	0	0.009	0.034	0.075	0.32	0.222	0.132	0.051	0.148	0.247	0.196	0.128	0.021	0.002	0	0	0	0	0.011	0.153	0.155	0.005	0.01	0.002	0	0	0	0	0.001	0.001
EMCN	ENSG00000164035	3	0	0.024	0.034	0.005	0	0	0	0	0.013	0.153	0.068	0.007	0	0	0.006	0.002	0	0	0	0	0	0	0	0	0	0	0	0	0	0	0	0	0.15	0	0
HLF	ENSG00000108924	3	0	0	0	0	0	0	0	0	0.011	0.209	0.143	0.026	0.003	0.001	0.015	0	0	0	0	0.001	0.006	0	0	0	0	0	0	0	0	0	0	0	0.106	0	0
CDH7	ENSG00000081138	3	0	0	0	0	0	0	0	0.002	0	0.106	0.025	0.003	0	0	0.001	0	0	0	0	0	0	0	0	0	0	0	0	0	0	8.974	0	0	0	0	0
GUCY1A3	ENSG00000164116	3	0.012	0.141	0.256	0.17	0.118	0	0.103	0.123	0.274	0.46	0.355	0.221	0.05	0.249	0.156	0.112	0.096	0.035	0.024	0	0.001	0.007	0.353	0.046	0.039	0.075	0.043	0.011	0.007	0	0.003	0.041	0	0.048	0.001
NKAIN2	ENSG00000188580	3	0	0.002	0.007	0.001	0	0	0.005	0.01	0.036	0.178	0.135	0.06	0.022	0.024	0.112	0.044	0.033	0.006	0	0	6.364	0	0	0	0.002	0.009	0	0.003	0	0	0	0	0.01	0.001	0
IL12A-AS1	ENSG00000244040	3	0	0	0.003	0	0	0	0	0.009	0.012	0.138	0.028	0.012	0.006	0.02	0.017	0.011	0.012	0.015	0	0	0	0	0.015	0	0.003	0.015	0	0.002	0	0	0	0	0	0	0
SLC1A6	ENSG00000105143	3	0	0	0	0	0	0	0	0	0	0.125	0.05	0.009	0	0.007	0.064	0.001	0.001	0	0	0	0	0	0	0	0	0	0	0	0	0	0	0	0	0	0
RBPMS	ENSG00000157110	3	0.008	0.004	0.024	0.011	0.001	0.006	0.061	0.047	0.118	0.337	0.255	0.108	0.013	0	0.018	0.006	0.001	0	0.002	0.001	0.002	0.007	0	0.007	0	0.001	0.005	0	0.001	0	0.001	0	0.225	0.042	0.001
PRKG2	ENSG00000138669	3	0.001	0	0	0.001	0	0	0.005	0	0	0.242	0.137	0.051	0.004	0.062	0.169	0.118	0.083	0.105	0	0	0.001	0.001	0.012	0	0	0.012	0	0	0.002	0	0	0	0	0	0
EIF3E	ENSG00000104408	3	3.315	3.691	3.553	3.209	3.128	2.431	2.37	3.178	3.546	4.318	3.895	3.568	2.617	2.852	3.604	3.803	3.523	3.184	1.861	2.227	3.311	2.846	0.834	2.777	2.697	3.105	2.453	2.015	1.542	2.083	2.503	2.342	1.175	2.759	1.12
HOXB-AS3	ENSG00000233101	3	0	0	0	0	0	0	0	0.014	0.029	0.231	0.167	0.075	0.01	0.003	0.048	0.006	0.001	0.006	0.001	0.001	0	0	0	0	0	0	0	0	0	0	0	0	0.029	0	0.001
LINC01122	ENSG00000233723	3	0.001	0.007	0.009	0.003	0	0	0.032	0.046	0.084	0.284	0.204	0.1	0.012	0.015	0.122	0.032	0.009	0.027	0.004	0	0	0	0	0.004	0	0.001	0.004	0.004	0.001	7.413	0	0	0	0.014	0
HTR1F	ENSG00000179097	3	0.002	0.111	0.146	0.102	0.077	0	0.005	0.021	0.126	0.44	0.292	0.163	0.012	0.116	0.349	0.233	0.137	0.05	0	0	0	0	0	0.031	0.018	0.071	0.001	0.001	0.002	0.001	0	0	0	0	0
ZFAS1	ENSG00000177410	3	2.73	2.497	2.748	2.207	2.164	1.543	1.902	2.709	3.157	3.742	3.13	2.868	2.643	1.831	2.757	2.766	2.07	3.238	0.998	1.265	1.896	2.109	0.733	2.059	1.119	1.512	1.774	2.428	1.707	1.727	1.928	2.063	0.86	1.686	0.481
CALN1	ENSG00000183166	3	0	0.002	0.003	0.001	0	0	0	0.007	0.027	0.179	0.179	0.107	0.053	0.041	0.101	0.04	0.017	0.013	0	0	0	0	0.019	0	0	0	0	0	0	0.001	0	0.001	0	0	0
KRT18	ENSG00000111057	3	0	0.003	0.049	0.008	0.008	0.004	0.024	0.099	0.13	0.386	0.457	0.269	0.104	0.141	0.131	0.123	0.152	0.208	0.003	0.002	0.027	0.014	0.219	0.002	0.01	0.076	0.01	0.017	0.005	0.004	0.002	0.001	0	0.007	0.07
MDK	ENSG00000110492	3	0.019	0.432	0.493	0.598	0.245	0.03	0.194	0.311	0.48	1.187	1.331	0.625	0.119	0.458	0.711	0.082	0.025	0.079	0.011	0.01	0.007	0.011	0.076	0.183	0.007	0.01	0.027	0.047	0.023	0.01	0.006	0.005	3.5	0.023	0.395
BEX1	ENSG00000133169	3	0	0.005	0.007	0.005	0.005	0.007	0.007	0.024	0.08	0.674	0.73	0.432	0.323	0.018	0.166	0.076	0.029	0.127	0.001	0.002	0.004	0.003	0.05	0	0.004	0.007	0	0.028	0.011	0.005	0.003	0.001	0.014	0	0.002
CRHBP	ENSG00000145708	3	0.006	0.001	0.015	0.001	0.001	0.005	0	0	0.074	1.431	0.895	0.278	0.021	0.049	0.541	0.105	0.005	0.037	0	0	0	0.002	0	0	0.001	0.001	0.007	0.006	0.006	0.003	0.003	0.003	0.016	0.005	0.003
AVP	ENSG00000101200	4	0.006	0.003	0.008	0.006	0.011	0	0.015	0	0.001	2.524	2.112	0.45	0.014	0.003	0.092	0.002	0.011	0.013	0.002	0.002	0.002	0.001	0	0.002	0.003	0.003	0.002	0.008	0.006	0.003	0.004	0.002	0	0.007	0.001
RPS3A	ENSG00000145425	4	5.833	5.938	6.295	6.04	5.943	5.211	5.654	6.211	6.207	6.584	6.617	6.443	6.288	5.781	6.262	6.41	6.309	6.359	5.164	5.416	6.161	5.968	2.434	5.739	5.718	5.984	5.638	6.01	5.433	5.393	5.568	5.042	3.634	5.865	3.46
HOXA9	ENSG00000078399	4	0.004	0.093	0.228	0.128	0.055	0	0.1	0.29	0.506	0.392	0.408	0.431	0.191	0.073	0.282	0.312	0.275	0.322	0.009	0.003	0	0.003	0	0.032	0.127	0.192	0.106	0.074	0.023	0.006	0.004	0.003	0.143	0.042	0
C1orf228	ENSG00000198520	4	0.186	0.733	1.201	0.809	0.484	0.056	0.97	1.134	1.488	0.834	1.159	1.343	1.04	0.196	0.534	0.618	0.282	1.098	0.021	0.04	0.331	0.208	0.06	0.296	0.013	0.013	0.179	0.522	0.394	0.308	0.187	0.029	0.037	0.35	0.015
ISYNA1	ENSG00000105655	4	0.005	0.023	0.302	0.155	0.255	0.127	0.116	0.331	0.362	0.373	0.679	0.675	0.273	0.646	0.717	0.594	0.695	0.446	0.078	0.044	0.073	0.032	0.037	0.058	0.136	0.441	0.11	0.123	0.019	0.013	0.011	0.005	0.338	0.028	0.017
BTF3	ENSG00000145741	4	3.847	4.318	4.313	4.065	3.994	3.647	3.264	3.874	4.023	4.195	4.178	4.18	3.605	3.64	3.988	4.035	3.972	3.913	2.689	2.87	3.287	3.08	1.469	3.681	3.521	3.839	3.376	3.182	2.63	2.84	3.04	2.714	1.999	3.412	1.61
LDHB	ENSG00000111716	4	1.479	2.013	3.13	3.154	3.748	3.478	2.875	3.162	3.046	2.905	3.399	3.453	2.862	3.964	3.646	3.441	3.463	2.942	1.076	1.358	2.673	1.208	1.522	2.625	2.502	3.339	2.465	2.527	1.557	0.742	0.712	0.372	0.887	1.606	0.711
CDCA7	ENSG00000144354	4	0.104	0.15	0.798	1.14	1.266	1.061	0.644	0.778	0.652	0.171	0.855	0.931	0.638	0.366	0.515	0.659	0.533	0.385	0.03	0.084	0.021	0.038	0	0.911	0.193	0.337	0.433	0.588	0.257	0.024	0.009	0.007	0.029	0.054	0.003
C9orf43	ENSG00000157653	4	0.009	0.004	0.075	0.006	0.006	0.01	0.031	0.127	0.096	0.325	0.289	0.257	0.183	0.15	0.153	0.041	0.009	0.016	0	0	0.001	0.002	0.013	0	0.004	0.005	0.01	0.051	0.003	0.001	0.001	0.001	0.017	0.002	0.001
FAM30A	ENSG00000226777	4	0.428	1.027	1.64	1.241	0.249	0.027	0.54	1.187	2.627	2.131	2.242	1.378	0.154	1.336	0.998	0.973	0.953	0.268	0.019	0.013	0.014	0.635	0.562	0.578	0.053	0.417	0.031	0.031	0.027	0.014	0.016	0.011	0.008	0.142	0.557
PHGDH	ENSG00000092621	4	0.068	0.072	0.426	0.733	1.028	0.405	0.787	0.658	0.583	0.263	0.785	0.797	0.452	0.092	0.378	0.105	0.023	0.288	0.019	0.027	0.032	0.026	0.044	0.853	0.003	0.003	0.521	0.382	0.22	0.015	0.004	0.003	0.594	0.038	0.161
MSRB3	ENSG00000174099	4	0.01	0.04	0.115	0.049	0.037	0	0.128	0.141	0.208	0.608	0.61	0.519	0.393	0.221	0.362	0.233	0.216	0.327	0.004	0	0.002	0.009	0.235	0.031	0.05	0.124	0.027	0.168	0.055	0.006	0.004	0.002	0.336	0.059	0.001
PRDX1	ENSG00000117450	4	2.103	1.768	2.931	3.13	3.194	2.716	1.411	1.816	2.361	2.748	3.108	2.651	1.327	2.826	2.29	1.548	1.702	1.315	0.412	0.672	0.608	0.646	0.326	2.473	1.581	1.854	1.389	1.079	1.134	0.988	0.934	1.27	1.175	0.909	1.241
NPDC1	ENSG00000107281	4	0.006	0.007	0.273	0.037	0.002	0.129	0.03	0.207	0.335	0.89	0.904	0.834	0.411	0.245	0.346	0.081	0.019	0.129	0.012	0.062	0.129	0.011	0.058	0.002	0.002	0.003	0.023	0.061	0.008	0.013	0.017	0.002	0.088	0.015	0.004
CPXM1	ENSG00000088882	4	0.032	0.031	0.144	0.067	0.184	0.043	0.088	0.216	0.162	0.308	0.463	0.47	0.311	0.531	0.479	0.303	0.272	0.359	0.007	0.001	0.001	0.003	0.058	0.097	0.005	0.054	0.034	0.11	0.026	0.003	0.001	0	0.472	0.003	0.005
BAALC	ENSG00000164929	4	0.002	0.067	0.594	0.325	0.006	0.026	0.09	0.379	0.543	0.503	0.548	0.501	0.176	0.065	0.117	0.032	0.004	0.01	0.033	0	0	0.001	0	0.036	0.001	0.001	0.006	0.035	0.004	0.001	0	0	0	0	0.001
EGFL7	ENSG00000172889	4	0.004	1.187	0.957	0.987	0.079	0	0.082	0.347	0.781	1.528	1.509	1.412	0.886	0.83	0.787	0.641	0.957	0.483	0.007	0.004	0.004	0.005	1.102	0.191	0.335	0.809	0.016	0.071	0.017	0.014	0.018	0.018	0.134	0.01	0.009
PROM1	ENSG00000007062	4	0	0.005	0.184	0.037	0.016	0.004	0.015	0.095	0.278	0.459	0.507	0.451	0.214	0.055	0.127	0.083	0.015	0.043	0.001	0	0	0	0	0.003	0	0	0.002	0.03	0.003	0	0	0	0	0	0
CD34	ENSG00000174059	4	0.001	0.578	0.227	0.356	0.018	0.009	0.047	0.357	0.785	0.911	1.033	0.997	0.294	0.435	0.714	0.619	0.266	0.456	0.003	0.003	0.002	0.002	0.042	0.088	0.003	0.012	0.007	0.041	0.009	0.002	0.002	0.001	0.016	0.003	0.001
AC002454.1	ENSG00000237819	4	0.035	0.314	1.22	0.849	0.762	0	0.03	0.188	0.474	0.269	0.783	1.209	0.409	0.241	0.568	0.504	0.351	0.333	0	0	0.001	0.002	0.003	0.132	0.059	0.242	0.005	0.031	0.012	0.001	0	0.001	0.004	0.006	0.001
SPINK2	ENSG00000128040	4	0.02	0.126	1.555	0.444	0.082	0.095	1.114	1.967	3.809	2.882	3.309	3.017	1.489	0.013	0.305	0.046	0.023	0.418	0.035	0.013	0.076	0.046	0.026	0.068	0.006	0.006	0.107	0.134	0.024	0.009	0.005	0.005	0.032	0.017	0.05
EREG	ENSG00000124882	4	0.007	0.004	0.007	0.007	0.002	0	0.008	0.099	0.128	0.589	0.599	0.848	1.259	0.456	0.755	0.905	0.501	1.4	0.006	0.004	0.004	0.002	0.055	0.004	0.068	0.158	0.272	0.582	0.459	0.621	0.484	0.084	0.026	0.184	0
PLPPR3	ENSG00000129951	4	0	0	0	0	0.002	0	0	0.004	0	0	0	0.007	0.093	0	0	0.001	0	0	0	0	0	0	0	0	0.001	0.004	0	0.034	0.021	0	0	0	0	0	0
HINT1	ENSG00000169567	4	2.395	2.609	3.241	3.189	3.337	3.543	3.442	3.485	3.475	4.104	4.078	4.036	3.762	3.293	3.6	3.707	3.736	3.594	2.132	2.369	2.897	2.735	0.917	2.879	2.905	3.422	3.417	3.133	2.602	1.887	1.948	1.563	1.569	3.221	1.806
VAT1	ENSG00000108828	4	0.087	0.046	0.039	0.041	0.155	0.028	0.041	0.073	0.076	0.098	0.112	0.223	0.466	0.068	0.119	0.18	0.162	0.683	0.032	0.029	0.028	0.043	0.003	0.087	0.056	0.115	0.042	0.119	0.071	0.051	0.035	0.018	0.051	0.025	0.035
TMEM258	ENSG00000134825	4	1.045	1.249	1.653	1.793	1.974	2.335	2.738	2.129	1.853	1.615	1.792	2.047	2.68	1.891	1.955	1.838	1.896	2.357	1.33	1.439	1.275	1.137	0.768	1.744	1.434	1.793	2.177	2.239	1.868	1.498	1.51	1.677	1.639	2.058	2.443
RAC3	ENSG00000169750	4	0	0.004	0.012	0.038	0.07	0.009	0.031	0.105	0.058	0.123	0.281	0.27	0.264	0.529	0.362	0.221	0.13	0.114	0	0.001	0.006	0.002	0.009	0.01	0.01	0.028	0.034	0.123	0.014	0.002	0.001	0.001	0.059	0.005	0.011
RPS23	ENSG00000186468	4	5.78	5.841	6.174	5.914	5.824	5.07	5.868	6.343	6.181	6.427	6.411	6.353	6.31	5.836	6.225	6.316	6.263	6.253	4.912	5.202	5.89	6.081	2.075	5.636	5.744	6.157	5.799	6.086	5.344	4.92	5.035	5.046	4.004	5.792	3.759
RPL26	ENSG00000161970	4	5.788	5.68	6.009	5.717	5.809	5.131	5.342	6.026	6.046	6.48	6.362	6.229	6.269	5.274	6.102	6.257	6.12	6.449	5.212	5.532	5.906	5.907	2.004	5.522	5.415	5.82	5.525	5.877	5.245	5.557	5.798	5.548	3.603	5.749	3.711
SNHG19	ENSG00000260260	4	0.273	0.365	0.799	0.8	1.18	0.397	0.337	0.772	0.736	0.74	0.793	0.917	1.021	0.367	0.571	0.661	0.522	0.816	0.074	0.074	0.14	0.131	0.019	0.536	0.518	0.552	0.24	0.588	0.298	0.098	0.064	0.033	0.151	0.197	0.074
HGF	ENSG00000019991	4	0.014	0.02	0.033	0.009	0.006	0	0.01	0.087	0.066	0.01	0.024	0.116	0.344	0.006	0.013	0.008	0.001	0.232	0	0	0	0.001	0	0.004	0	0	0.014	0.089	0.088	0.033	0.033	0.07	0.11	0.008	0.005
RPL7	ENSG00000147604	4	5.554	5.614	5.873	5.641	5.713	4.869	5.042	5.838	5.859	6.314	6.207	6.088	6.131	5.261	5.906	5.996	5.869	5.98	4.811	5.085	5.765	5.471	2.16	5.297	5.239	5.594	5.222	5.712	5.065	5.124	5.253	4.872	3.506	5.316	3.421
RPL12	ENSG00000197958	4	4.819	4.721	5.641	5.129	5.46	5.024	4.597	5.659	5.528	6.227	5.979	5.839	6.133	5.092	5.738	6.04	5.912	6.179	4.815	5.13	5.684	5.73	1.925	4.637	5.188	5.572	5.071	5.909	5.375	5.336	5.446	5.194	3.449	5.204	3.509
SUCNR1	ENSG00000198829	4	0	0.002	0.133	0.034	0	0	0.03	0.126	0.163	0.002	0.009	0.126	0.166	0.017	0.003	0.003	0.002	0.032	0	0	7.413	0	0.153	0	0	0	0.001	0.024	0.002	0.001	0	0.008	0	0.005	0
RPS15	ENSG00000115268	4	5.535	5.53	5.795	5.633	5.649	5.42	5.374	5.933	5.874	6.129	6.029	6.012	6.269	5.377	5.814	5.875	5.723	6.157	5.14	5.494	5.889	5.829	2.534	5.435	5.391	5.567	5.527	6.027	5.721	5.594	5.575	5.235	4.075	5.51	4.044
STAR	ENSG00000147465	4	0	0.002	0	0	0	0	0	0.005	0.006	0.003	0	0.049	0.121	0	0.004	0.006	0.002	0.105	0	0	0	0.001	0	0	0.003	0.005	0.002	0.039	0.002	0	0	0	0	0	0
CRYGD	ENSG00000118231	4	0.004	0.003	0.007	0.004	0	0	0.102	0.457	0.298	0.617	0.61	0.583	0.461	0.174	0.344	0.21	0.074	0.415	0	0	0	0.002	0	0.001	0.013	0.025	0.023	0.088	0.002	0	0	0.001	0	0.001	0
HSPB1	ENSG00000106211	4	0.157	0.417	0.455	0.395	0.868	0.801	0.463	1.124	0.789	1.827	1.963	2.008	2.374	2.35	1.453	1.226	1.629	0.806	0.363	0.507	0.772	0.462	1.921	0.337	1.556	1.752	0.944	1.809	0.957	0.261	0.314	0.582	2.201	0.528	0.858
NUCB2	ENSG00000070081	4	0.642	1.098	1.739	1.505	2.056	1.441	3.299	2.433	2.448	1.602	2.274	2.724	2.623	2.037	1.752	1.884	2.11	2.277	0.53	0.541	0.576	0.191	0.505	1.711	1.217	1.969	0.805	1.62	0.915	0.21	0.136	0.093	0.544	0.782	1.365
CLDN10	ENSG00000134873	4	0	0	0.029	0.008	0.001	0	0.014	0.127	0.153	0.157	0.285	0.449	0.422	0.072	0.165	0.101	0.043	0.058	0	0	0	0	0	0	0.003	0.012	0.009	0.147	0.02	0	0	0	0	0	0
SMIM24	ENSG00000095932	4	0.333	0.149	0.99	0.165	0.323	0.02	0.358	1.099	1.656	1.19	1.525	1.905	1.527	0.358	0.713	0.26	0.025	0.548	0.005	0.002	0.003	0.008	0.003	0.309	0.005	0.003	0.038	0.147	0.015	0.003	0.004	0.002	0	0.003	0.003
CALR	ENSG00000179218	4	1.104	0.756	1.076	1.496	1.974	2.585	2.187	1.717	1.53	1.341	1.871	2.726	3.446	2.578	2.07	1.373	1.694	2.708	1.708	1.42	0.836	0.89	0.871	1.708	1.589	1.705	2.219	1.869	1.362	0.66	0.837	0.978	2.122	1.36	1.795
CTSG	ENSG00000100448	4	0	0.003	0.016	0.017	0.011	0	0.106	0.459	0.12	0.194	0.274	0.863	3.024	0.08	0.081	0.006	0.004	0.242	0.02	0.023	0.005	0.007	0.039	0.013	0.006	0.006	0.279	1.767	0.846	0.11	0.018	0.003	0.038	0.016	0.001
C1QTNF4	ENSG00000172247	4	0	0.306	0.541	0.279	0.023	0	0.085	0.955	1.198	0.842	1.268	1.951	2.081	0.003	0.016	0.005	0.004	0	0.002	0.004	0.002	0.004	0	0.05	0.004	0.003	0.003	0.265	0.017	0.007	0.005	0.004	0.111	0.005	0.002
LIMS1	ENSG00000169756	4	0.11	0.296	0.551	0.525	0.588	0.592	0.457	0.488	0.553	0.97	0.749	0.556	0.276	2.147	1.647	1.027	0.87	0.423	0.153	0.145	0.233	0.136	3.877	0.503	0.5	0.723	0.564	0.36	0.42	0.441	0.382	0.446	0.472	0.293	0.169
BEX3	ENSG00000166681	4	0.083	0.243	0.793	0.588	0.428	0.186	1.082	1.374	1.207	1.385	1.66	1.732	1.767	2.221	1.627	1.376	1.24	1.193	0.061	0.032	0.31	0.062	3.197	0.35	0.37	0.912	0.406	0.859	0.287	0.049	0.039	0.019	1.034	0.09	0.042
LTC4S	ENSG00000213316	4	0	0.009	0.006	0.003	0.007	0	0	0.071	0.066	0.161	0.137	0.129	0.104	0.744	0.27	0.074	0.052	0.508	0.007	0.007	0.019	0.003	0.184	0.002	0.001	0.008	0.155	0.224	0.094	0.011	0.018	0.005	0.025	0.085	0.05
RAB38	ENSG00000123892	4	0	0.002	0.013	0.006	0.009	0.042	0.017	0.022	0.049	0.123	0.17	0.134	0.066	0.561	0.235	0.122	0.147	0.006	0.023	0.007	0.001	0.001	0.193	0.001	0.008	0.063	0.025	0.013	0.003	0.003	0.005	0.003	0.084	0.023	0
NFIB	ENSG00000147862	4	0	0	0	0.004	0	0	0	0	0.003	0.058	0.021	0.006	0	0.358	0.176	0.01	0	0	0	0	5.639	0	0.355	0	0	0	0.003	0	0.001	0	0	0	0.626	0	0.001
PTGER3	ENSG00000050628	4	0	0	0	0	0	0	0	0	0	0	0	0	0.001	0.226	0.009	0.012	0.051	0.043	0	0	0.001	0	0.193	0	0	0.009	0.003	0	0.001	0	0	0	0	0.01	0
RAP1B	ENSG00000127314	4	0.271	0.438	0.336	0.563	0.624	0.995	0.489	0.412	0.361	0.434	0.508	0.507	0.322	2.608	1.295	0.736	0.648	0.484	1.168	0.806	0.477	0.388	3.962	0.606	0.469	0.635	0.555	0.313	0.349	0.427	0.488	1.157	0.498	0.424	0.292
GSN	ENSG00000148180	4	0.011	0.277	0.182	0.216	0.091	0.065	0.943	0.703	0.589	0.395	0.359	0.301	0.192	1.917	0.564	0.06	0.022	0.161	0.304	0.018	0.011	0.164	2.316	0.086	0.013	0.014	0.92	0.373	0.373	0.168	0.226	0.091	2.705	0.893	0.016
DTD1	ENSG00000125821	4	0.102	0.041	0.237	0.098	0.274	0.462	0.173	0.414	0.305	0.41	0.544	0.526	0.311	1.817	1.136	0.56	0.493	0.51	0.268	0.254	0.179	0.149	0.639	0.126	0.367	0.475	0.343	0.246	0.16	0.078	0.105	0.196	0.126	0.184	0.123
ADCY6	ENSG00000174233	4	0	0.002	0	0	0.002	0	0	0	0.011	0.012	0.012	0.011	0.009	0.223	0.04	0.016	0.009	0	0	0	0	0	0.265	0	0	0.003	0.002	0.002	0.001	0	0	0	0.053	0.001	0.001
TRPC6	ENSG00000137672	4	0	0	0	0	0	0	0.007	0	0	0	0	0	0	0.181	0.044	0.013	0.005	0	0	0	9.801	0	0.162	0	0.001	0.006	0.001	0	0	0	0	0.001	0.059	0.001	0
ACTN1	ENSG00000072110	4	0.035	0.438	0.414	0.366	0.112	0.027	0.023	0.133	0.096	0.113	0.214	0.441	0.51	1.866	0.445	0.368	0.347	0.343	0.033	0.016	0.251	0.042	2.856	0.1	0.059	0.181	0.296	0.479	0.371	0.284	0.228	0.049	0.982	0.151	0.01
RAB27B	ENSG00000041353	4	0	0.006	0.048	0.018	0.002	0.018	0.02	0.024	0.109	0.113	0.105	0.073	0.006	0.9	0.173	0.012	0.007	0.18	0.095	0.037	0.01	0.002	1.846	0.001	0.009	0.014	0.001	0.002	0.002	0.003	0.001	0.004	0	0.002	0.001
RBPMS2	ENSG00000166831	4	0.002	0	0	0	0.001	0	0	0.003	0	0	0	0	0	0.682	0.042	0.131	0.269	0	0.059	0.01	0	0.006	0.877	0.002	0.029	0.157	0	0	0	0.001	0.001	0.002	0.03	0	0.001
ITGA2	ENSG00000164171	4	0	0	0	0	0.003	0.006	0.005	0.003	0.013	0.018	0.03	0.012	0.012	0.25	0.022	0.002	0	0	0	0	0.001	0	0.243	0	6.163	0	0.001	0	0	0	0	0	0	0.001	0
LY6G6F-LY6G6D	ENSG00000250641	4	0	0	0.008	0.002	0	0	0	0	0	0.006	0.001	0.002	0.002	0.212	0.008	0.005	0.003	0	0	0	0	0	0.481	0	0	0	0	0	0	0	0	0.002	0	0	0
TCEAL9	ENSG00000185222	5	0.009	0.083	0.283	0.42	0.36	0.036	0.565	0.542	0.383	0.55	0.738	0.695	0.511	1.577	0.797	0.6	0.724	0.419	0.007	0.003	0.01	0.007	1.115	0.243	0.386	0.677	0.153	0.302	0.104	0.017	0.014	0.002	1.219	0.045	0.066
COL2A1	ENSG00000139219	5	0	0	0	0	0	0	0	0	0	0	0	0.001	0	0.128	0.014	0	0	0	0	0	8.344	0	0	0	6.987	0	0	0	0	0	0	0	0.011	0	0
CDH6	ENSG00000113361	5	0	0	0	0	0	0	0	0	0	0	0	0	0	0.149	0.03	0	0	0	0	0	0	0	0.025	0	0	0	0	0	0	0	0	0	0	0	0
PROS1	ENSG00000184500	5	0	0	0	0	0	0	0	0	0	0.012	0.003	0.001	0	0.446	0.06	0.001	0.001	0	0	0	0	0	0.874	0	0.004	0.004	0.002	0.002	0.002	0.002	0.003	0.001	0.207	0.001	0
GUCY1B3	ENSG00000061918	5	0.008	0.002	0.014	0.04	0.027	0.013	0.107	0.031	0.067	0.244	0.235	0.144	0.026	0.824	0.355	0.142	0.146	0.057	0.007	0	0.001	0.003	1.27	0.057	0.029	0.06	0.033	0.013	0.011	0.001	0.003	0.066	0	0.01	0.001
TGFB1I1	ENSG00000140682	5	0	0	0.016	0.006	0	0	0.008	0	0.007	0.053	0.051	0.017	0.003	0.645	0.064	0.012	0.02	0	0	0	0.004	0.003	1.238	0.006	0.038	0.025	0	0.003	0.005	0.001	0	0	0.334	0.001	0.001
ANXA3	ENSG00000138772	5	0	0	0	0	0.001	0.007	0	0	0.017	0.024	0.003	0.002	0.016	0.466	0.043	0.033	0.007	0	0.001	0	0	0.001	0.621	0	0	0	0.001	0	0	0.001	0.001	0	0	0.001	0.001
ARHGAP6	ENSG00000047648	5	0	0	0	0	0	0.004	0	0	0	0.009	0	0	0	0.681	0.176	0.021	0.01	0.018	0.001	0	0	0.009	1.455	0.003	0.004	0.006	0	0	0.001	0.003	0.003	0.009	0.148	0.002	0.004
PRTFDC1	ENSG00000099256	5	0.003	0	0	0	0	0.05	0.086	0.082	0.035	0.055	0.111	0.12	0.029	0.693	0.23	0.099	0.045	0.017	0.005	0.003	0.002	0.002	0.53	0.001	0.001	0.008	0.034	0.017	0.006	0	0	0	0.228	0.007	0.003
GJA4	ENSG00000187513	5	0	0	0	0.001	0	0	0	0	0	0	0	0	0	0.21	0.024	0.011	0.008	0	0	0	5.639	0	0.209	0	0	0	0	0	0	0	0	0	0	0	0
MMRN1	ENSG00000138722	5	0.006	0.076	0.049	0.054	0.001	0	0.071	0.099	0.093	0.269	0.245	0.126	0.032	0.983	0.391	0.071	0.012	0.014	0.008	0	0.001	0.008	1.048	0.013	0	0	0.024	0.01	0.001	0.001	0.002	0	0	0.036	0
SELP	ENSG00000174175	5	0.005	0.002	0	0.001	0	0	0	0	0.001	0.05	0.018	0.005	0	0.74	0.163	0	0	0	0	0	0.002	0.001	1.402	0.001	0	0	0.001	0	0.003	0.001	0	0	0	0.001	0
SPX	ENSG00000134548	5	0	0	0	0	0	0	0	0	0	0.001	0.01	0.001	0	0.846	0.098	0.008	0.002	0	0	0.001	0.001	0.001	1.457	0	0	0	0	0	0.001	0	0	0.001	0	0.001	0
WFDC1	ENSG00000103175	5	0	0	0	0	0	0	0.007	0.002	0.01	0.03	0.019	0.042	0.029	0.611	0.113	0.029	0.002	0	0.001	0	0	0.001	0.517	0.001	0	0.001	0	0.009	0	0	0.001	0.001	0	0	0
ITPKA	ENSG00000137825	5	0.019	0.002	0	0.001	0.034	0.023	0.007	0.007	0	0.002	0.007	0.013	0.015	0.568	0.072	0.031	0.009	0	0	0.001	0	0	0.2	0.015	5.469	0	0.002	0.004	0	0	0	0	0	0	0
PLEK	ENSG00000115956	5	0.007	0.041	0.072	0.067	0.073	0.697	1.44	0.931	0.268	0.243	0.319	0.755	0.697	3.678	1.963	0.261	0.035	0.693	0.968	0.591	0.034	0.36	3.203	0.036	0.013	0.01	1.002	0.678	0.59	0.797	0.746	0.945	0.004	0.977	0.156
VWF	ENSG00000110799	5	0	0	0	0	0.004	0	0	0	0	0.008	0.019	0.001	0	0.57	0.122	0.005	0	0	0	0	0	0	0.491	0.002	0	0	0	0	0	0.001	0.002	0	0	0	0
LTBP1	ENSG00000049323	5	0.002	0	0.005	0.002	0.003	0.007	0	0	0	0.004	0	0.02	0.035	1.293	0.308	0.015	0.031	0.186	0.001	0.001	0	0	1.388	0.004	0.339	0.252	0	0.001	0.002	0.001	0.003	0.001	0.09	0.001	0.011
FAM19A2	ENSG00000198673	5	0.046	0.039	0.025	0.029	0.026	0.019	0.028	0.032	0.043	0.194	0.133	0.098	0.064	0.178	0.502	0.326	0.232	0.159	0.013	0.015	0.02	0.015	0.013	0.023	0.106	0.154	0.019	0.024	0.028	0.031	0.028	0.017	0.026	0.027	0.008
AJ009632.2	ENSG00000229425	5	0.002	0.004	0.014	0.009	0	0	0	0.004	0.05	0.455	0.264	0.055	0	0.335	0.298	0.011	0.001	0	0	0	0	0	0.038	0.001	0	0	0	0.001	0	0.001	0	0.001	0.007	0.001	0
PIEZO2	ENSG00000154864	5	0	0	0	0	0	0	0.005	0	0	0.003	0.003	0.002	0.006	0.048	0.051	0.004	0.001	0.008	0	0	0	0	0	0	7.473	0	0	0	0	0	0	0	0	0	0.001
CD164	ENSG00000135535	5	0.537	0.776	1.044	1.06	1.156	1.285	1.559	1.019	1.401	2.462	2.174	1.399	0.562	2.132	2.541	1.56	1.46	1.081	1.279	0.888	0.664	0.728	0.729	0.933	1.117	1.399	1.119	0.724	0.836	0.787	0.705	0.805	1.611	1.371	0.709
ANGPT1	ENSG00000154188	5	0.001	0	0.026	0.003	0	0	0.003	0.013	0.078	0.373	0.353	0.21	0.027	0.729	0.501	0.12	0.043	0.088	0	0	0	0	0.376	0	0.002	0.006	0	0.002	0.002	0.002	0.006	0.005	1.595	0.001	0.001
HYAL3	ENSG00000186792	5	0	0.007	0.011	0.01	0.035	0.022	0.006	0.014	0.008	0.048	0.058	0.113	0.136	0.389	0.438	0.302	0.236	0.417	0.003	0.004	0.005	0.006	0.059	0.003	0.023	0.048	0.065	0.077	0.041	0.013	0.009	0.007	0	0.027	0.009
SPINK4	ENSG00000122711	5	0	0	0	0	0	0	0	0	0	0.007	0.004	0.003	0.002	0.001	0.048	0.005	0	0	0	0	0	0	0	0	0	0	0	0	0	0	0	0	0	0	0
MEIS1	ENSG00000143995	5	0.006	0.018	0.063	0.024	0.012	0	0.022	0.052	0.135	0.296	0.247	0.139	0.046	0.449	0.428	0.138	0.06	0.121	0.003	0.001	0	0.001	1.227	0.009	0.011	0.029	0.006	0.005	0.003	0.001	0.001	0.001	0.037	0.007	0.001
OLFM3	ENSG00000118733	5	0	0	0	0	0	0	0	0	0	0	0	0	0	0.092	0.065	0.002	0	0	0	0	0	0	0.039	0	0	0	0	0	0	0	0	0	0	0	0
FREM1	ENSG00000164946	5	0	0	0	0	0	0	0	0	0	0.017	0.005	0	0	0.007	0.12	0.057	0.027	0.016	0	0	0	0	0	0	7.181	0.002	0	0	0	0	0	0	0.056	0	0
GCSAML	ENSG00000169224	5	0	0.002	0.005	0.005	0.002	0	0	0	0.051	0.229	0.16	0.094	0.009	0.485	0.325	0.082	0.048	0.108	0	0	0	0	0.361	0.001	0	0.006	0	0.001	0	0	0.001	0.001	0	0	0
DAD1	ENSG00000129562	5	0.502	0.632	0.831	0.923	1.263	1.893	1.651	1.099	1.044	0.859	1.011	1.175	1.136	3.416	2.643	1.615	1.502	1.606	0.993	0.932	0.919	0.703	1.553	0.902	0.961	1.322	1.081	0.915	0.737	0.597	0.626	0.652	1.386	1.103	1.506
TMEM246	ENSG00000165152	5	0	0.002	0	0	0	0	0	0.011	0.008	0.107	0.072	0.055	0.017	0.226	0.349	0.121	0.145	0.019	0.001	0	0	0	0.007	0.001	0.101	0.177	0.001	0.001	0.001	0	0	0.001	0.007	0	0
NPR3	ENSG00000113389	5	0.005	0.005	0.035	0.004	0.001	0	0.02	0.074	0.138	0.976	0.844	0.546	0.14	0.513	0.825	0.456	0.339	0.131	0	0	0	0.001	0.003	0.003	0.173	0.285	0.004	0.009	0.003	0.003	0.001	0	0.231	0.002	0.001
CPB1	ENSG00000153002	5	0.002	0	0	0	0	0	0	0	0	0	0.006	0.002	0	0.139	0.151	0.074	0.068	0	0.001	0	0	0	0	0	0	0.004	0	0	0	0	0	0	0.009	0	0
TIMP3	ENSG00000100234	5	0.002	0.005	0	0.003	0.002	0	0	0	0.003	0.064	0.042	0.016	0.001	0.243	0.395	0.146	0.091	0.272	0	0	0	0	0.156	0	0.064	0.087	0.002	0	0	0	0	0	0.508	0	0.001
LAPTM4B	ENSG00000104341	5	0.012	0.021	0.147	0.068	0.118	0.018	0.09	0.265	0.215	0.662	0.691	0.526	0.275	0.945	0.984	0.538	0.365	0.127	0.008	0.006	0.025	0.019	0.319	0.03	0.011	0.075	0.072	0.115	0.038	0.013	0.014	0.035	0.092	0.051	0.009
ADRA2A	ENSG00000150594	5	0	0	0	0	0.004	0	0	0	0	0.023	0.019	0.005	0	0.276	0.203	0.027	0.006	0	0	0	0	0	0.239	0.002	0	0	0.001	0	0	0	0	0	0	0	0
SVOPL	ENSG00000157703	5	0	0.009	0.011	0.011	0	0.004	0	0.003	0.012	0.16	0.135	0.099	0.02	0.244	0.46	0.192	0.098	0.293	0.003	0	0.007	0	0.017	0.005	0.002	0.018	0	0.002	0.003	0	0	0	0	0	0
ST6GAL2	ENSG00000144057	6	0	0	0	0	0.001	0	0	0	0	0.075	0.03	0.004	0	0.466	0.321	0.122	0.095	0	0	0	0	0	0.062	0	0.001	0.025	0.001	0.005	0	0	0	0	0.075	0	0
PBX1	ENSG00000185630	6	0.002	0.009	0.017	0.006	0.002	0	0	0.022	0.079	0.365	0.223	0.085	0.023	1.28	1.014	0.352	0.163	0.456	0.006	0.004	0.003	0.002	1.234	0.002	0.066	0.094	0.001	0.005	0.004	0.003	0.001	0.002	0.398	0.003	0.003
AMD1	ENSG00000123505	6	0.388	0.86	1.015	1.019	1.15	0.842	0.641	0.677	0.824	1.233	1.266	1.142	0.687	1.535	1.63	1.762	1.597	1.372	0.366	0.446	0.384	0.395	2.263	0.593	1.227	1.481	0.663	0.557	0.501	0.359	0.379	0.368	0.88	0.47	0.283
RPL29	ENSG00000162244	6	4.781	4.866	5.244	5.028	5.235	4.549	4.438	5.203	5.181	5.673	5.614	5.497	5.215	4.919	5.404	5.616	5.53	5.5	4.421	4.58	5.201	5.208	1.927	4.756	5.125	5.384	4.684	4.794	4.37	4.699	4.866	4.431	3.13	4.819	3.365
ZNF521	ENSG00000198795	6	0.005	0.006	0.016	0.007	0.006	0.018	0.056	0.033	0.087	0.235	0.179	0.154	0.069	0.04	0.193	0.236	0.154	0.232	0.001	0	0	0.002	0	0.004	0.005	0.054	0.009	0.021	0.005	0.002	0.001	0.001	0	0.012	0
RPL15	ENSG00000174748	6	5.73	5.986	5.85	5.789	5.598	5.105	5.295	5.71	5.867	6.134	6	5.906	5.354	5.61	5.915	5.927	5.723	5.655	5.017	5.168	5.506	5.563	3.751	5.465	5.096	5.451	5.104	4.861	4.307	4.569	4.866	4.904	3.491	5.44	3.728
MED12L	ENSG00000144893	6	0.002	0	0.02	0.031	0.026	0.007	0.041	0.036	0.086	0.236	0.184	0.101	0.038	0.846	0.593	0.279	0.101	0.119	0.005	0	0	0.003	0.266	0.024	0.021	0.038	0.041	0.009	0.005	0.003	0	0	0.01	0.023	0
EEF2	ENSG00000167658	6	3.708	3.597	3.846	3.315	3.537	2.94	2.657	3.129	3.609	4.153	3.87	3.64	2.701	3.129	3.848	4.022	3.725	3.497	2.351	2.537	3.277	3.521	1.086	3.075	2.971	3.384	2.558	2.148	1.767	2.186	2.626	2.705	1.598	3.007	2.185
RPL5	ENSG00000122406	6	4.726	4.882	5.175	4.886	5.155	4.312	4.375	5.081	5.083	5.654	5.581	5.384	4.611	4.788	5.354	5.473	5.411	5.18	4.063	4.378	5.089	4.852	1.761	4.491	4.814	5.207	4.369	4.066	3.289	3.439	3.72	3.662	2.22	4.556	2.936
EHD2	ENSG00000024422	6	0	0	0	0	0.002	0	0	0	0	0.11	0.103	0.032	0.002	0.012	0.062	0.135	0.115	0	0	0	0	0	0.077	0	0	0.007	0.001	0	0.001	7.413	0	0	0.207	0	0
CAT	ENSG00000121691	6	0.866	0.819	0.811	0.951	0.95	0.439	1.383	1.264	1.113	1.26	1.469	2.119	2.017	1.537	1.72	2.159	1.949	1.14	0.248	0.227	0.185	0.397	0.303	0.952	2.101	1.809	1.208	0.942	0.677	0.553	0.472	0.705	0.854	1.084	0.1
RPS8	ENSG00000142937	6	5.7	5.92	6.27	6.019	5.848	5.209	5.524	6.144	6.099	6.527	6.484	6.345	6.14	5.66	6.227	6.458	6.332	6.296	4.865	5.238	6.081	6.123	2.154	5.605	5.726	6.015	5.428	5.867	5.242	5.114	5.221	4.861	3.763	5.71	4.075
IGSF10	ENSG00000152580	6	0.011	0.033	0.056	0.057	0.028	0	0.088	0.123	0.161	0.514	0.362	0.207	0.061	1.224	1.025	0.465	0.146	0.188	0.008	0	0.001	0.004	0.366	0.049	0.028	0.052	0.07	0.035	0.014	0.003	0.004	0	0.072	0.05	0.001
RPS2	ENSG00000140988	6	5.531	5.63	6.611	6.254	6.733	6.214	5.656	6.484	6.336	6.836	6.771	6.694	6.46	6.139	6.582	6.749	6.686	6.567	5.286	5.818	6.309	6.192	2.24	5.764	6.32	6.628	5.879	6.077	5.367	5.378	5.596	5.478	3.366	5.983	3.912
MYCT1	ENSG00000120279	6	0.002	0.004	0	0	0	0	0	0	0	0.467	0.247	0.091	0.026	0.289	0.488	0.321	0.185	0.04	0.001	0	0	0	0.75	0	0.005	0.04	0.001	0	0	0	0.001	0	0	0	0
AMHR2	ENSG00000135409	6	0	0	0	0	0	0	0	0	0	0	0	0	0	0.029	0.07	0.1	0.073	0.054	0	0	0	0	0.006	0	0.011	0.045	0	0	0	0	0	0	0	0	0
RACK1	ENSG00000204628	6	5.005	4.973	5.112	4.766	4.756	4.311	4.137	4.739	4.977	5.376	5.129	4.978	4.448	4.333	4.978	5.212	5.074	4.904	3.852	3.979	4.536	4.598	1.806	4.593	4.269	4.727	4.107	4.015	3.517	3.842	4.098	3.904	2.395	4.368	2.744
CTNNBL1	ENSG00000132792	6	0.468	0.417	0.357	0.463	1.59	0.515	0.452	0.428	0.33	0.296	0.375	0.396	0.208	0.709	1.37	1.41	1.214	0.943	0.267	0.222	0.171	0.258	0.171	0.971	0.386	0.698	0.508	0.224	0.206	0.148	0.181	0.314	0.205	0.354	0.098
RPS4X	ENSG00000198034	6	5.658	5.608	6.223	5.819	5.889	5.277	5.669	6.16	6.294	6.85	6.784	6.473	6.149	5.889	6.502	6.573	6.298	6.444	4.94	5.427	6.062	5.801	2.495	5.641	5.312	5.789	5.47	5.661	4.887	4.784	4.922	4.8	3.47	5.513	4.159
ATF7IP2	ENSG00000166669	6	0.753	0.606	0.612	0.652	0.673	0.536	0.67	0.697	0.802	1.078	0.974	0.783	0.544	0.965	1.052	1.652	1.276	0.964	0.254	0.31	0.509	0.57	0.469	0.797	0.747	0.805	0.617	0.503	0.356	0.205	0.222	0.164	0.256	0.503	0.194
EMID1	ENSG00000186998	6	0.001	0.002	0.05	0.016	0.002	0.031	0.012	0.042	0.113	0.139	0.161	0.166	0.159	0.16	0.282	0.334	0.266	0.318	0.001	0.001	0	0	0	0	0.061	0.119	0.003	0.02	0.001	0.001	0	0	0.167	0	0
DEPTOR	ENSG00000155792	6	0.001	0.003	0.041	0.004	0.007	0	0	0.052	0.066	0.196	0.171	0.213	0.086	0.117	0.636	0.368	0.17	0.248	0.003	0.003	0.004	0.001	0	0.002	0.02	0.048	0.061	0.024	0.017	0.001	0.006	0.003	0.005	0.058	0.057
LINC02573	ENSG00000233236	6	0.001	0	0.015	0.002	0	0	0	0.032	0.048	0.685	0.436	0.326	0.152	0.008	0.292	0.484	0.296	0.339	0.002	0	0	0	0	0	0.04	0.13	0.002	0.013	0.001	0	0	0	0	0	0
SERPINB1	ENSG00000021355	6	0.409	0.993	1.698	0.912	0.483	0.785	0.756	1.235	1.736	2.317	2.262	2.636	2.713	2.496	3.258	2.807	1.448	1.775	0.791	0.534	0.422	0.44	1.96	0.456	0.266	0.495	0.909	1.398	1.449	1.6	1.163	0.905	0.566	0.937	0.151
STXBP6	ENSG00000168952	6	0	0	0	0	0	0	0.004	0.006	0	0	0	0.001	0	0.044	0.322	0.255	0.074	0.016	0.002	0.003	0	0.001	0	0	0	0.001	0	0	0.001	0	0	0	0	0.005	0.002
AL157895.1	ENSG00000233968	6	0.003	0	0	0	0.001	0	0	0.011	0.004	0.188	0.138	0.073	0.004	2.053	1.908	0.898	0.481	0.709	0.003	0	0	0.002	0.615	0	0.007	0.063	0.001	0.003	0.001	0.001	0.002	0	0	0	0
ZNF385D	ENSG00000151789	6	0.001	0.005	0	0.009	0	0	0	0	0.002	0.184	0.118	0.046	0.008	0.056	0.256	0.42	0.214	0.069	0.002	0	0.001	0.002	0.301	0.002	0.002	0.036	0.001	0.001	0.001	0.002	0.001	0.001	0.014	0.002	0
RYR3	ENSG00000198838	6	0	0.002	0	0	0	0	0	0	0	0.003	0	0	0	0.014	0.007	0.083	0.09	0.032	0	0	0	0	0	0	0.013	0.052	0	0	0	0	0	0	0	0	0
AKR1C1	ENSG00000187134	6	0	0	0	0.002	0	0	0.015	0.011	0.011	0.007	0.001	0.007	0.001	0.009	0.013	0.132	0.279	0.022	0	0	0.002	0	0	0	0.178	0.266	0.004	0.003	0.009	0.004	0.001	0	0.209	0.001	0.001
CASP3	ENSG00000164305	6	0.056	0.096	0.13	0.181	0.226	0.642	0.118	0.137	0.125	0.071	0.081	0.125	0.089	0.325	0.306	0.489	0.768	0.352	0.118	0.102	0.034	0.035	0.814	0.138	0.426	0.744	0.105	0.049	0.075	0.039	0.042	0.111	0.121	0.061	0.134
SLC40A1	ENSG00000138449	6	0.034	0.015	0.062	0.039	0.015	0.024	0.121	0.154	0.111	0.406	0.323	0.263	0.161	0.574	1.244	1.311	1.018	0.65	0.005	0.004	0.139	0.023	1.83	0.02	0.608	0.837	0.122	0.111	0.106	0.097	0.068	0.016	0.414	0.094	0.014
EBPL	ENSG00000123179	7	0.357	0.681	1.197	1.025	0.972	0.476	0.511	0.88	1.05	1.741	1.717	1.651	1.326	1.069	1.621	1.604	1.564	1.342	0.212	0.183	0.299	0.215	0.21	0.319	0.511	1.149	0.405	0.667	0.312	0.194	0.189	0.104	0.358	0.293	0.175
TPM1	ENSG00000140416	7	0.041	0.037	0.02	0.023	0.048	0.044	0.116	0.062	0.096	0.299	0.358	0.184	0.049	2.446	1.27	1.312	1.283	0.215	0.072	0.05	0.046	0.037	3.086	0.05	1.124	1.236	0.251	0.076	0.102	0.084	0.097	0.13	2.222	0.144	0.044
DNPH1	ENSG00000112667	7	0.047	0.018	0.336	0.27	0.786	0.886	0.162	0.607	0.398	0.603	0.918	1.042	1.069	0.892	1.052	1.163	1.499	1.029	0.086	0.159	0.28	0.302	0.199	0.085	1.077	1.489	0.624	0.693	0.303	0.153	0.227	0.35	0.326	0.359	0.582
MPST	ENSG00000128309	7	0.518	0.423	0.506	0.416	0.746	0.306	0.428	0.712	0.687	0.312	0.521	0.691	0.699	0.814	0.544	1.503	1.602	0.822	0.314	0.153	0.055	0.142	1.194	0.839	1.448	1.57	0.596	0.603	0.403	0.354	0.373	0.176	0.12	0.367	0.27
NET1	ENSG00000173848	7	0.007	0.063	0.1	0.18	0.198	0.089	0.183	0.127	0.108	0.152	0.187	0.183	0.135	0.66	0.551	0.612	0.696	0.154	0.02	0.011	0.033	0.018	0.064	0.264	0.359	0.517	0.205	0.144	0.133	0.028	0.03	0.017	0.243	0.135	0.053
MARCKSL1	ENSG00000175130	7	0.902	0.394	0.459	0.658	1.79	0.509	1.133	1.287	0.899	0.595	0.718	0.545	0.246	0.901	1.361	1.569	1.892	1.012	0.243	0.206	0.301	0.673	0.074	1.65	0.465	1.328	0.651	0.176	0.102	0.28	0.523	0.959	0.974	0.68	0.165
AC055874.1	ENSG00000259446	7	0	0	0	0	0	0	0	0	0	0.001	0	0.001	0	0.014	0.004	0.048	0.101	0.033	0	0	0	0	0	0	0.013	0.06	0	0	0	0	0	0	0	0	0
DLC1	ENSG00000164741	7	0	0	0.003	0.001	0.003	0	0.007	0	0.002	0.001	0.002	0.006	0.011	0.222	0.117	0.21	0.227	0.068	0	0	0	0	0.06	0	0.066	0.116	0	0.003	0.004	0.001	0.002	0.004	0.546	0	0.006
MYB	ENSG00000118513	7	0.733	0.914	0.704	0.854	0.548	0.178	0.298	0.345	0.37	0.614	0.549	0.758	0.84	0.298	0.674	0.883	1.107	0.805	0.004	0.005	0.011	0.017	0	0.776	0.552	1.036	0.053	0.304	0.133	0.034	0.007	0.009	0.009	0.064	0.008
RPLP0	ENSG00000089157	7	4.213	4.578	5.446	5.173	5.204	4.842	4.69	5.173	5.109	5.354	5.45	5.378	5.034	4.924	5.255	5.437	5.342	5.278	3.366	3.816	4.556	4.44	1.517	4.658	5.023	5.247	4.451	4.588	3.946	3.216	3.349	2.981	3.409	4.516	3.321
HACD1	ENSG00000165996	7	0.015	0.107	0.191	0.168	0.143	0.07	0.154	0.333	0.34	0.359	0.406	0.482	0.296	0.867	1.117	0.804	0.692	0.451	0.01	0.006	0.011	0.004	0.175	0.062	0.295	0.497	0.062	0.249	0.115	0.023	0.008	0.001	0.042	0.032	0
IMPDH2	ENSG00000178035	7	0.346	0.621	1.817	1.565	2.042	1.268	0.896	1.343	1.277	1.629	1.897	1.938	1.34	1.614	1.865	2.016	1.91	1.447	0.195	0.173	0.359	0.376	0.051	0.877	1.454	1.73	0.854	0.812	0.413	0.14	0.218	0.271	0.326	0.376	0.203
SLC39A8	ENSG00000138821	7	0.086	0.073	0.364	0.295	0.394	0.3	0.11	0.247	0.229	0.373	0.43	0.436	0.267	0.442	0.533	0.818	1.089	0.345	0.089	0.077	0.14	0.035	0.065	0.188	0.894	1.125	0.228	0.187	0.089	0.035	0.017	0.012	0.082	0.043	0.117
SLC27A2	ENSG00000140284	7	0.011	0.002	0.047	0.017	0.258	0.108	0.008	0.064	0.056	0.058	0.148	0.177	0.118	0.11	0.253	0.384	0.343	0.251	0.006	0.008	0.002	0.002	0.003	0.089	0.11	0.25	0.019	0.035	0.009	0.001	0	0	0	0	0.005
PKIG	ENSG00000168734	7	0.232	0.393	0.397	0.391	0.325	0.045	0.231	0.354	0.249	0.186	0.205	0.216	0.118	0.788	1.123	1.326	1.019	0.258	0.019	0.01	0.022	0.443	0.95	0.331	0.586	0.797	0.071	0.064	0.021	0.013	0.012	0.007	0.217	0.054	0.034
CYTOR	ENSG00000222041	7	0.022	0.027	0.13	0.065	0.086	1.507	0.278	0.326	0.349	0.659	0.624	0.545	0.381	1.145	1.227	2.075	2.069	1.022	0.491	0.852	0.263	0.119	2.093	0.028	1.528	1.785	0.635	0.391	0.46	0.479	0.417	0.298	0.825	0.382	0.94
CDK6	ENSG00000105810	7	0.352	0.804	1.657	1.241	1.223	0.196	0.582	0.986	1.33	1.222	1.696	1.769	1.156	1.146	1.789	1.742	1.615	1.426	0.143	0.111	0.14	0.071	0.27	0.52	0.804	1.38	0.263	0.498	0.16	0.044	0.068	0.093	0.128	0.124	0.078
NPW	ENSG00000183971	7	0.003	0.009	0.088	0.049	0.456	0.063	0.012	0.308	0.091	0.198	0.435	1.036	1.537	0.261	0.481	0.512	0.842	0.552	0.002	0.001	0.001	0.003	0	0.009	0.036	0.391	0.053	0.348	0.04	0.004	0.003	0.002	0.011	0.005	0.004
RPL7A	ENSG00000148303	7	4.594	4.586	5.226	5.008	5.375	4.639	4.63	5.303	5.168	5.51	5.575	5.551	5.184	5.051	5.48	5.558	5.555	5.332	4.139	4.342	4.798	4.86	1.849	4.662	5.184	5.483	4.594	4.62	3.922	3.854	4.028	4.001	2.992	4.628	3.451
SLC39A3	ENSG00000141873	7	0.064	0.038	0.243	0.213	0.373	0.34	0.325	0.432	0.231	0.661	0.828	0.938	0.767	1.354	1.208	1.181	1.475	1.041	0.152	0.121	0.101	0.185	1.923	0.191	1.077	1.438	0.347	0.312	0.188	0.144	0.146	0.163	0.212	0.249	0.171
CAVIN1	ENSG00000177469	7	0.001	0	0.004	0	0	0	0.004	0	0.041	0.561	0.584	0.218	0.012	0.692	0.841	0.591	0.612	0.185	0	0	0.004	0.001	0.102	0	0.072	0.311	0.002	0.001	0.001	0	0.001	0	1.62	0.001	0.005
CSF1	ENSG00000184371	7	0.003	0	0	0.005	0.004	0	0.006	0	0.003	0.005	0.007	0.005	0.002	0.039	0.049	0.31	0.48	0.432	0.004	0.019	0.007	0.002	0.003	0.002	0.139	0.418	0.004	0	0.002	0.002	0.003	0.001	1.501	0.001	0.004
PDZD8	ENSG00000165650	7	0.085	0.069	0.125	0.117	0.125	0.049	0.16	0.124	0.116	0.309	0.285	0.289	0.276	0.712	0.977	1.318	1.114	0.843	0.122	0.136	0.06	0.051	0.083	0.093	0.51	0.641	0.138	0.149	0.136	0.114	0.115	0.074	0.172	0.108	0.036
RPL37A	ENSG00000197756	7	4.902	4.938	5.477	5.279	5.523	5.078	5.214	5.794	5.541	5.848	5.926	5.932	6.076	5.494	5.908	6.102	6.114	6.052	4.883	5.037	5.444	5.487	2.08	4.948	5.607	5.959	5.249	5.778	5.282	5.03	4.954	4.551	3.555	5.303	3.845
PVT1	ENSG00000249859	7	0.039	0.04	0.059	0.052	0.098	0.186	0.011	0.048	0.034	0.038	0.07	0.069	0.052	0.048	0.065	0.577	1.148	0.12	0.043	0.05	0.145	0.116	0.008	0.029	0.619	1.041	0.039	0.067	0.061	0.052	0.058	0.028	0.012	0.019	0.051
MEST	ENSG00000106484	7	0.066	0.183	0.31	0.281	0.803	0.055	0.142	0.351	0.369	0.679	0.874	0.844	0.453	1.13	1.22	1.109	1.019	0.694	0.005	0.008	0.043	0.016	0.528	0.123	0.205	0.638	0.097	0.141	0.033	0.009	0.009	0.012	0.854	0.027	0.015
HNRNPA1	ENSG00000135486	7	4.968	4.727	5.008	5.067	5.027	4.209	4.726	4.736	4.93	4.561	4.874	4.951	4.101	4.657	5.018	5.206	5.09	4.704	3.368	3.325	3.639	3.344	1.344	5.032	4.104	4.781	4.312	3.75	3.428	2.813	2.96	2.842	2.126	3.723	1.739
EEF1B2	ENSG00000114942	7	3.006	2.566	4.2	3.76	4.331	3.341	3.648	4.346	4	4.489	4.679	4.567	4.047	3.905	4.493	4.767	4.859	4.467	2.805	2.969	3.929	3.915	1.184	3.672	4.04	4.576	3.548	3.621	2.708	2.224	2.416	2.513	1.202	3.457	2.4
NECAB1	ENSG00000123119	7	0	0.002	0	0.001	0	0	0	0.003	0.002	0.001	0	0.002	0.001	0	0.015	0.39	0.521	0.016	0.001	0	0	0	0	0.001	0.169	0.399	0	0	0.001	0	0	0	1.103	0	0.001
ITGA2B	ENSG00000005961	7	0.008	0	0.002	0.006	0.003	0	0.004	0	0.005	0.03	0.01	0.009	0.005	2.755	1.117	1.039	1.129	0.32	0.007	0.003	0.003	0.006	3.042	0.003	0.007	0.186	0.005	0.007	0.002	0.004	0.009	0.001	0	0.008	0.001
MAP7	ENSG00000135525	7	0.001	0.05	0.366	0.097	0.034	0	0.107	0.185	0.375	0.528	0.46	0.448	0.181	0.249	0.461	0.772	0.919	0.247	0.001	0.001	0.003	0.013	0.008	0.012	0.367	0.641	0.079	0.034	0.025	0.009	0.01	0.01	0	0.029	0.017
SERPINE2	ENSG00000135919	7	0.013	0.008	0.176	0.082	0.019	0.15	0.198	0.228	0.292	0.427	0.624	0.536	0.225	0.934	0.812	1.116	1.099	0.432	0.067	0.01	0.028	0.016	0.928	0.045	0.288	0.701	0.005	0.014	0.005	0.005	0.003	0.001	0	0.007	0.018
CYTL1	ENSG00000170891	7	0.007	0.036	0.402	0.122	0.037	0	0.039	0.243	0.46	1.291	1.159	0.769	0.517	0.522	1.676	1.789	1.568	0.507	0.053	0.002	0.002	0.003	0	0.018	0.406	0.984	0.019	0.267	0.065	0.013	0.006	0.002	0	0.003	0.001
PCAT18	ENSG00000265369	7	0.003	0.003	0.007	0.002	0	0	0	0	0.004	0.002	0.002	0.001	0	0.007	0.005	0.227	0.324	0.015	0	0	0	0	0	0	0.007	0.075	0	0	0.001	0	0	0	0	0	0
CSF2RB	ENSG00000100368	7	0.026	0.01	0	0.005	0.011	0.017	0.325	0.062	0.003	0.022	0.028	0.04	0.057	0.067	0.166	0.666	0.544	1.277	0.003	0	0.002	0.046	0.006	0.023	0.032	0.155	0.124	0.068	0.068	0.16	0.213	0.153	0	0.356	0.089
BACE2	ENSG00000182240	7	0.002	0.002	0	0	0	0.023	0	0.003	0.011	0.023	0.029	0.022	0.01	0.041	0.028	0.044	0.087	0.629	0.001	0.002	0.002	0.145	0	0	0.066	0.069	0.001	0.002	0.002	0.001	0.001	0.001	0.183	0	0.013
HPGD	ENSG00000164120	7	0	0.006	0.025	0.031	0.163	0.128	0	0.013	0.027	0.044	0.079	0.046	0.009	0.067	0.134	0.035	0.006	0.619	0.068	0.063	0.064	0.009	0.252	0.045	0.002	0.001	0.011	0.002	0.005	0.004	0.005	0.004	0	0.004	0.029
DTWD2	ENSG00000169570	7	0.02	0.009	0.031	0.016	0.009	0	0.032	0.029	0.034	0.027	0.018	0.023	0.025	0.039	0.042	0.031	0.048	0.544	0.013	0.008	0.013	0.024	0.003	0.011	0.025	0.052	0.015	0.012	0.009	0.01	0.013	0.011	0.01	0.018	0.009
NOX3	ENSG00000074771	7	0	0	0	0	0	0	0	0	0	0	0	0	0	0	0	0	0	0.018	0	0	0	0	0	0	0	0	0	0	0	0	0	0	0	0	0
LINC00323	ENSG00000226496	7	0	0	0	0	0	0	0	0	0	0	0	0	0	0	0	0	0	0.024	0	0	0	0	0	0	0	0	0	0	0	8.507	0	0	0	0	0
SLC18A2	ENSG00000165646	7	0	0	0	0	0.001	0	0.017	0	0.003	0.047	0.069	0.034	0.002	0.409	0.217	0.027	0.006	0.379	0.001	0	0.001	0	0.284	0	0	0	0	0	0.001	0	0	0	0	0.015	0
SLC45A3	ENSG00000158715	7	0.003	0.002	0.016	0	0.003	0.011	0	0.003	0.025	0.057	0.061	0.084	0.034	0.008	0.081	0.022	0.003	0.371	0	0	0	0.013	0.052	0	0	0	0	0	0	0	0.001	0	0	0	0.001
ADCYAP1	ENSG00000141433	7	0	0	0	0	0	0	0	0	0	0	0	0	0	0	0.007	0.005	0.002	0.067	0	0	0	0	0	0	0	0	0	0	0	0	0	0	0	0	0
CDK15	ENSG00000138395	7	0	0	0	0	0	0	0	0	0	0	0	0	0	0	0	0	0.002	0.055	0	0	0	0	0	0	9.295	0	0	0	0	0	0	0	0	0	0
LMO4	ENSG00000143013	7	0.251	0.266	0.179	0.254	0.3	0.219	0.298	0.249	0.373	0.264	0.236	0.236	0.186	0.233	0.306	0.367	0.265	1.983	0.229	0.107	0.085	0.145	0.038	0.362	0.178	0.242	0.407	0.299	0.34	0.219	0.205	0.236	1.479	0.265	0.405
AC111000.4	ENSG00000250696	7	0	0	0	0	0	0	0	0	0	0	0	0.003	0.004	0	0.005	0.006	0.001	0.09	0	0	0	0	0	0	0	0	0	0	0	0	0	0	0	0	0
EXD3	ENSG00000187609	7	0.109	0.088	0.087	0.041	0.042	0.013	0.059	0.051	0.106	0.096	0.076	0.1	0.065	0.1	0.133	0.114	0.083	1.277	0.053	0.046	0.035	0.037	0.034	0.074	0.072	0.091	0.037	0.038	0.025	0.028	0.027	0.046	0.051	0.046	0.021
GATA2	ENSG00000179348	7	0.002	0.006	0	0.002	0	0	0.018	0.007	0.022	0.472	0.299	0.249	0.057	1.091	1.03	0.804	0.482	1.261	0.001	0	0	0	0.608	0.001	0.046	0.161	0.002	0.006	0.004	0	0.001	0	0	0.001	0
EPX	ENSG00000121053	7	0	0	0	0	0	0	0	0	0	0	0	0	0.002	0.001	0	0	0	0.296	0	0	0	0	0	0	4.314	0	0	0	0	0	0	0	0	0	0
CPA3	ENSG00000163751	8	0.003	0	0	0	0	0	0.004	0.057	0.089	0.064	0.075	0.692	0.893	0.082	0.758	0.388	0.047	1.407	0.001	0	0.001	0	0	0	0.001	0.001	0.002	0.058	0.002	0	0.002	0	0	0.001	0
HPGDS	ENSG00000163106	8	0.003	0.001	0	0	0	0	0.006	0.019	0.061	0.161	0.277	0.385	0.136	0.244	0.812	0.424	0.163	1.386	0	0	0.003	0	0	0	0.001	0.012	0.004	0.005	0.001	8.507	0.001	0	0	0.002	0
TPSB2	ENSG00000197253	8	0.001	0	0	0	0	0.007	0	0	0.015	0.026	0.01	0.044	0.028	0.012	0.101	0.216	0.183	2.027	0	0	0	0	0	0	0	0.013	0	0.013	0.001	0	0.001	0	0	0	0
PRG2	ENSG00000186652	8	0	0	0	0	0	0	0	0	0	0	0	0	0.016	0.003	0	0	0.004	0.855	0	0	8.476	0	0	0	0.003	0.001	0	0	0.003	0	0.001	0	0	0	0
TPSAB1	ENSG00000172236	8	0	0	0	0.001	0	0	0.007	0.005	0.012	0.03	0.03	0.061	0.051	0.009	0.145	0.369	0.262	2.378	0	0	0	0	0	0	0	0.019	0	0.007	0.002	0	0.002	0	0	0	0
LINC01835	ENSG00000267453	8	0	0	0	0	0	0	0	0	0	0.015	0.021	0.08	0.18	0.015	0.044	0.137	0.089	1.553	0	0	0	0	0	0	0	0.003	0	0.002	0	0	0	0	0	0	0
MS4A2	ENSG00000149534	8	0	0	0	0	0.001	0	0.007	0	0	0.001	0.003	0.003	0.008	0.013	0.017	0.038	0.021	1.627	0.001	0	0	0.002	0	0	0	0	0.001	0.005	0.001	0	0	0	0	0	0
HDC	ENSG00000140287	8	0	0	0	0	0	0	0.011	0	0	0.001	0.003	0.004	0.003	0.003	0.004	0.024	0.015	1.273	0.001	0	6.631	0	0	0.001	0	0	0	0	0	0	0	0	0	0	0
CLC	ENSG00000105205	8	0	0.002	0.002	0.003	0	0	0	0	0	0.003	0	0.003	0.013	0.016	0.002	0	0.003	3.918	0.001	0	0.002	0.001	0	0	0.001	0.001	0	0.004	0.002	0.002	0.001	0.002	0.019	0	0.002
PTGDR	ENSG00000168229	8	0.005	0.013	0.023	0.044	0.068	0.074	0	0	0.002	0.001	0	0.001	0.002	0.005	0.003	0.001	0.001	0	0.421	0.172	0.021	0.01	0.226	0.019	0.001	0	0.001	0.004	0.003	0.005	0.002	0.001	0	0.002	0.006
IL2RG	ENSG00000147168	8	0.228	0.315	0.945	0.523	0.407	1.573	0.676	0.708	0.946	0.224	0.308	0.533	0.42	0.069	0.16	0.493	0.553	0.252	1.732	1.447	1.094	0.863	0.011	0.183	0.053	0.227	0.52	0.307	0.179	0.129	0.219	0.22	0.02	0.606	0.774
TBX21	ENSG00000073861	8	0.004	0	0.009	0.011	0.007	0.149	0	0.007	0	0.004	0	0.002	0.002	0	0	0.001	0.001	0	0.482	0.256	0.018	0.031	0	0.004	0.002	0.002	0.001	0.001	0.002	0.005	0.007	0.007	0	0.003	0.013
BIN2	ENSG00000110934	8	0.07	0.023	0.129	0.061	0.029	1.004	0.118	0.286	0.611	0.62	0.56	0.455	0.113	1.519	0.961	0.499	0.345	0.432	1.684	1.238	0.93	0.449	3.177	0.028	0.072	0.19	0.292	0.125	0.171	0.248	0.257	0.998	0.027	0.32	0.254
ZAP70	ENSG00000115085	8	0.117	0.136	0.181	0.134	0.438	0.785	0.032	0.039	0.074	0.024	0.046	0.033	0.018	0.016	0.015	0.018	0.013	0.029	1.04	0.629	0.429	0.069	0.019	0.14	0.014	0.012	0.015	0.023	0.018	0.026	0.023	0.021	0.026	0.018	0.022
XCL2	ENSG00000143185	8	0.011	0.002	0.004	0.004	0.005	0.967	0	0.01	0.038	0.002	0	0.005	0.008	0.014	0.005	0.004	0.002	0.006	1.41	0.837	0.047	0.027	0	0.005	0.003	0.002	0.003	0.006	0.01	0.01	0.007	0.01	0.01	0.003	0.012
JAK1	ENSG00000162434	8	0.759	0.938	0.522	0.796	0.497	0.937	0.627	0.498	0.507	0.548	0.517	0.437	0.285	0.715	0.706	0.603	0.45	0.337	1.719	0.952	0.767	0.825	0.762	0.715	0.278	0.378	0.72	0.435	0.477	0.457	0.573	0.711	0.679	0.765	0.265
RAC2	ENSG00000128340	8	0.843	0.389	0.972	0.805	0.964	2.457	2.236	1.672	1.444	1.151	1.245	1.298	0.802	1.461	1.651	1.284	1.078	1.014	2.385	1.747	1.339	1.481	0.535	1.466	0.29	0.653	1.513	0.961	0.955	0.739	0.652	1.45	0.034	1.149	0.699
C1orf21	ENSG00000116667	8	0.014	0.039	0.103	0.143	0.127	0.04	0.306	0.275	0.233	0.442	0.43	0.32	0.145	0.353	0.482	0.434	0.275	0.147	0.724	0.386	0.012	0.017	0.121	0.184	0.051	0.123	0.208	0.13	0.093	0.014	0.012	0.004	0.255	0.056	0.007
MYO1F	ENSG00000142347	8	0.222	0.044	0.091	0.056	0.058	0.862	0.32	0.383	0.266	0.16	0.201	0.278	0.276	0.112	0.215	0.156	0.064	0.271	1.806	1.379	0.35	0.296	0.08	0.161	0.019	0.014	0.936	0.464	0.629	0.842	0.934	1.355	0.068	0.666	0.086
PRSS23	ENSG00000150687	8	0.005	0.002	0.003	0.008	0.002	0	0	0	0.008	0.015	0.015	0.005	0.002	0.048	0.062	0.056	0.051	0.014	0.631	0.273	0.005	0.011	0	0.003	0.002	0.007	0.002	0.004	0.001	0.002	0.006	0.007	1.298	0.002	0.008
ADGRG1	ENSG00000205336	8	0	0.047	0.122	0.073	0.048	0.011	0.018	0.057	0.12	0.196	0.247	0.131	0.004	0.323	0.267	0.158	0.228	0.055	0.665	0.287	0.008	0.012	0.042	0.025	0.117	0.223	0.006	0.002	0.002	0.006	0.007	0.004	0.013	0.007	0.007
CHST12	ENSG00000136213	8	0.542	0.406	0.355	0.326	0.216	0.544	0.663	0.484	0.357	0.544	0.496	0.517	0.27	0.656	0.585	0.409	0.437	0.337	1.162	0.694	0.166	0.176	0.891	0.409	0.157	0.309	0.243	0.218	0.094	0.055	0.073	0.057	0.289	0.285	0.383
NCR3	ENSG00000204475	9	0.014	0.011	0.02	0.03	0.03	0.221	0.022	0.013	0.034	0.013	0.013	0.016	0.006	0.03	0.023	0.012	0.008	0.026	1.074	0.394	0.171	0.329	0	0.007	0.007	0.006	0.006	0.01	0.008	0.014	0.016	0.02	0	0.006	0.015
IFITM1	ENSG00000185885	9	0.111	0.039	0.142	0.112	0.17	0.315	0	0.021	0.118	0.098	0.129	0.121	0.044	0.056	0.045	0.034	0.053	0.076	1.751	0.9	0.906	0.19	0.101	0.047	0.02	0.051	0.022	0.021	0.02	0.034	0.063	0.275	1.473	0.041	0.149
CD160	ENSG00000117281	9	0.007	0.003	0	0.006	0.004	0.55	0	0.004	0	0.003	0.003	0.005	0.004	0.005	0	0.001	0.003	0.006	0.996	0.466	0.029	0.026	0	0.005	0.003	0.003	0.002	0.003	0.006	0.008	0.007	0.006	0	0.002	0.01
PFN1	ENSG00000108518	9	2.732	2.061	3.014	3.602	3.915	5.546	4.224	3.762	3.284	2.62	3.231	3.402	3.456	4.843	3.731	3.424	3.622	3.206	5.096	4.485	3.523	3.274	4.352	3.952	2.744	3.42	4.753	4.023	4.389	4.076	4.118	4.874	2.504	4.299	1.578
TTC38	ENSG00000075234	9	0.011	0.005	0.034	0.008	0.045	0.07	0.045	0.057	0.051	0.057	0.083	0.079	0.047	0.188	0.097	0.127	0.188	0.114	0.89	0.312	0.015	0.026	0.059	0.013	0.217	0.242	0.048	0.069	0.041	0.03	0.031	0.035	0.121	0.031	0.097
SH2D1B	ENSG00000198574	9	0.003	0	0	0.003	0.009	0.038	0	0	0.008	0	0	0.001	0.001	0.005	0.002	0.001	0	0	0.595	0.021	0.003	0.006	0.003	0.003	0.001	0	0	0.001	0.003	0.005	0.006	0.063	0	0.003	0.003
KLRC1	ENSG00000134545	9	0.011	0	0	0.003	0.001	0.131	0	0	0.011	0.002	0.006	0.005	0.005	0.014	0.003	0.001	0.002	0	1.002	0.129	0.029	0.014	0	0.004	0.001	0.001	0	0.002	0.005	0.007	0.007	0.004	0	0.002	0.005
APMAP	ENSG00000101474	9	0.139	0.171	0.274	0.274	0.349	0.705	0.227	0.231	0.263	0.261	0.281	0.379	0.269	0.499	0.422	0.311	0.344	0.299	1.409	0.812	0.177	0.123	0.249	0.265	0.286	0.38	0.361	0.23	0.225	0.119	0.117	0.164	0.369	0.252	0.155
S1PR5	ENSG00000180739	9	0.006	0	0	0.007	0	0.098	0.003	0.004	0	0.002	0.006	0.001	0.005	0.002	0	0.002	0.001	0	0.948	0.417	0.016	0.023	0	0.004	0.003	0.002	0.002	0.003	0.002	0.004	0.008	0.009	0	0.004	0.003
ITGB2	ENSG00000160255	9	0.215	0.081	0.296	0.254	0.242	1.62	0.809	0.934	0.56	0.253	0.43	0.591	0.341	0.144	0.274	0.196	0.168	0.307	2.797	1.906	0.874	0.52	0.061	0.25	0.051	0.055	2.004	0.806	1.214	1.416	1.464	2.146	1.411	1.428	0.141
KLRB1	ENSG00000111796	9	0.071	0.036	0.008	0.044	0.036	0.394	0.006	0.038	0.103	0.021	0.035	0.025	0.029	0.065	0.032	0.036	0.034	0.026	3.773	1.475	1.066	0.166	0.07	0.032	0.029	0.019	0.031	0.038	0.044	0.077	0.079	0.046	0.007	0.035	0.067
CLIC3	ENSG00000169583	9	0.014	0.004	0.011	0.01	0.003	0.03	0.195	0.052	0.095	0.011	0.011	0.005	0.005	0.003	0.003	0.004	0.007	0.015	1.978	0.404	0.054	0.09	0	0.015	0.005	0.004	0.194	0.018	0.017	0.022	0.022	0.018	0	0.997	0.096
MATK	ENSG00000007264	9	0.018	0.018	0.316	0.14	0.496	0.61	0.07	0.368	0.265	0.475	0.69	0.758	0.546	0.366	0.606	0.62	0.467	0.475	1.578	0.859	0.156	0.063	0	0.05	0.011	0.089	0.266	0.352	0.076	0.023	0.02	0.016	0	0.052	0.02
TRDC	ENSG00000211829	9	0.01	0.008	0.014	0.01	0.017	0.311	0.378	0.152	0.148	0.008	0.005	0.015	0.014	0.022	0.012	0.03	0.036	0.081	2.188	0.441	0.067	0.045	0	0.014	0.003	0.006	0.011	0.012	0.009	0.021	0.024	0.014	0.165	0.019	0.013
IL2RB	ENSG00000100385	9	0.013	0.002	0.005	0.007	0.015	0.432	0.005	0.009	0.012	0.005	0.005	0.008	0.01	0.014	0.001	0.006	0.003	0	1.387	0.337	0.099	0.032	0	0.012	0.004	0.005	0.009	0.008	0.011	0.012	0.011	0.005	0	0.009	0.018
GZMB	ENSG00000100453	9	0.02	0.021	0.032	0.021	0.014	0.266	0.515	0.028	0.032	0.017	0.022	0.021	0.022	0.03	0.007	0.016	0.012	0.033	3.895	1.534	0.052	0.209	0	0.038	0.017	0.011	0.035	0.023	0.026	0.047	0.059	0.059	0	1.873	0.049
SPON2	ENSG00000159674	9	0.019	0.026	0.084	0.046	0.05	0.159	0.084	0.146	0.163	0.022	0.046	0.107	0.118	0.02	0.017	0.008	0.017	0.152	2.13	0.478	0.049	0.051	0	0.016	0.009	0.013	0.035	0.052	0.023	0.022	0.029	0.025	0.484	0.086	0.061
CD247	ENSG00000198821	9	0.056	0.008	0.02	0.064	0.025	0.899	0	0.017	0.047	0.019	0.022	0.023	0.017	0.022	0.014	0.016	0.022	0.02	2.49	1.072	0.734	0.165	0.081	0.024	0.015	0.015	0.015	0.024	0.022	0.033	0.045	0.029	0.014	0.023	0.032
CD7	ENSG00000173762	9	0.115	0.034	0.062	0.089	0.042	0.631	0.154	0.135	0.282	0.092	0.078	0.1	0.08	0.189	0.168	0.318	0.259	0.293	3.48	1.526	1.662	0.256	0.21	0.053	0.042	0.086	0.119	0.102	0.075	0.1	0.111	0.069	0.023	0.144	0.066
PRF1	ENSG00000180644	9	0.017	0.009	0.03	0.019	0.027	0.707	0.056	0.01	0.055	0.012	0.019	0.009	0.015	0.036	0.004	0.01	0.01	0.015	3.228	1.469	0.117	0.069	0.012	0.024	0.012	0.01	0.015	0.016	0.023	0.026	0.038	0.032	0	0.016	0.03
KLRF1	ENSG00000150045	9	0.019	0.009	0.019	0.014	0.008	0.196	0.033	0.03	0.02	0.016	0.024	0.022	0.011	0.034	0.006	0.01	0.019	0.006	2.896	0.563	0.028	0.059	0.005	0.025	0.009	0.011	0.022	0.013	0.016	0.027	0.03	0.024	0	0.029	0.026
GNLY	ENSG00000115523	9	0.062	0.112	0.095	0.113	0.123	0.575	0.066	0.076	0.125	0.086	0.091	0.097	0.08	0.103	0.043	0.089	0.113	0.083	6.729	2.96	0.24	0.277	0.271	0.102	0.084	0.075	0.062	0.091	0.11	0.173	0.21	0.191	0.065	0.1	0.166
FGFBP2	ENSG00000137441	9	0.013	0.013	0.003	0.014	0.02	0.173	0.01	0.003	0.002	0.009	0.015	0.009	0.009	0.011	0.002	0.01	0.007	0.016	2.701	1.452	0.055	0.078	0	0.019	0.009	0.006	0.008	0.009	0.015	0.025	0.031	0.025	0.016	0.011	0.03
PTPN7	ENSG00000143851	9	0.22	0.04	0.019	0.038	0.093	0.935	0.383	0.394	0.238	0.292	0.31	0.377	0.254	0.508	0.352	0.345	0.431	0.447	0.7	0.756	0.274	0.162	0.125	0.242	0.332	0.422	0.274	0.268	0.2	0.081	0.079	0.038	0.007	0.209	0.225
PATL2	ENSG00000229474	9	0.126	0.07	0.016	0.038	0.014	0.024	0.025	0.029	0.045	0.044	0.021	0.025	0.016	0.017	0.007	0.029	0.016	0.026	0.274	0.427	0.091	0.131	0.052	0.046	0.009	0.012	0.018	0.023	0.022	0.031	0.037	0.034	0.026	0.029	0.032
TMSB4X	ENSG00000205542	9	5.368	6.119	6.367	6.679	6.424	7.525	6.215	6.162	6.117	4.271	4.53	4.732	5.126	8.049	4.952	3.378	2.71	5.03	7.406	7.376	6.692	6.258	8.911	5.79	1.271	1.763	7.102	6.767	7.164	6.963	7.088	7.75	6.367	6.864	3.017
SYTL3	ENSG00000164674	9	0.03	0.007	0.027	0.03	0.065	0.097	0.007	0.011	0.068	0.03	0.027	0.013	0.016	0.018	0.008	0.017	0.007	0.033	0.749	0.678	0.28	0.072	0	0.011	0.009	0.007	0.072	0.043	0.043	0.076	0.071	0.04	0	0.06	0.04
TIGIT	ENSG00000181847	9	0.006	0.002	0.008	0.011	0	0.384	0.008	0.005	0.006	0.001	0	0.004	0.002	0	0	0.003	0.002	0	0.317	0.419	0.083	0.026	0.001	0.002	0.002	0.001	0.001	0.003	0.005	0.009	0.008	0.005	0.013	0.003	0.028
CLEC2B	ENSG00000110852	9	0.364	0.694	0.773	0.616	0.365	0.982	0.42	0.532	0.723	0.867	0.8	0.738	0.441	0.342	0.651	0.598	0.366	0.462	1.261	1.364	0.636	0.396	0.045	0.378	0.051	0.127	0.621	0.291	0.338	0.436	0.697	1.244	0.023	0.697	0.19
HOPX	ENSG00000171476	9	0.027	0.032	0.303	0.059	0.142	0.747	0.067	0.233	1.438	1.763	1.57	0.948	0.173	0.019	0.047	0.014	0.015	0.042	2.807	1.626	0.247	0.276	0.042	0.025	0.012	0.007	0.013	0.027	0.033	0.044	0.046	0.033	0.078	0.014	0.047
APOBEC3G	ENSG00000239713	9	0.187	0.147	0.269	0.229	0.436	1.192	0.228	0.312	0.231	0.198	0.161	0.167	0.055	0.181	0.163	0.139	0.121	0.12	0.877	0.766	0.184	0.279	0.126	0.247	0.089	0.114	0.176	0.062	0.042	0.056	0.068	0.234	0.198	0.181	0.4
FYN	ENSG00000010810	9	0.093	0.162	0.092	0.143	0.072	0.805	0.065	0.081	0.079	0.062	0.046	0.066	0.061	0.252	0.08	0.036	0.024	0.059	0.746	0.912	0.424	0.159	0.377	0.087	0.023	0.019	0.247	0.124	0.193	0.262	0.274	0.315	0.34	0.228	0.03
SAMD3	ENSG00000164483	10	0.014	0.008	0.018	0.005	0.008	0.569	0	0.013	0.013	0.006	0.015	0.006	0.01	0.01	0	0.002	0.004	0	0.876	0.673	0.19	0.044	0	0.007	0.004	0.004	0.005	0.01	0.008	0.014	0.017	0.011	0	0.006	0.032
TRBC1	ENSG00000211751	10	0.103	0.057	0.065	0.09	0.026	1.006	0.025	0.073	0.079	0.043	0.036	0.038	0.034	0.05	0.02	0.038	0.025	0.008	1.689	2.014	1.643	0.249	0.172	0.043	0.03	0.03	0.028	0.041	0.062	0.08	0.075	0.068	0.07	0.031	0.056
TRGC1	ENSG00000211689	10	0.016	0.01	0	0.008	0.006	0.543	0.007	0.023	0.088	0.007	0.013	0.099	0.32	0.006	0.013	0.018	0.032	0.01	0.852	0.681	0.077	0.025	0	0.006	0.009	0.018	0.001	0.207	0.145	0.015	0.014	0.007	0.014	0.004	0.007
SH2D1A	ENSG00000183918	10	0.02	0.007	0.031	0.024	0.008	1.518	0	0.005	0.132	0.009	0.019	0.014	0.011	0.003	0.009	0.002	0.003	0	0.542	0.632	0.227	0.036	0	0.006	0.005	0.005	0.003	0.005	0.01	0.012	0.014	0.006	0	0.005	0.005
PIK3R1	ENSG00000145675	10	0.573	0.531	0.983	0.623	0.47	0.505	0.31	0.56	0.856	0.475	0.615	0.745	0.533	0.134	0.184	0.241	0.201	0.22	0.849	1.336	0.917	0.241	0.192	0.495	0.122	0.155	0.273	0.414	0.269	0.155	0.187	0.186	0.446	0.206	0.074
JAKMIP1	ENSG00000152969	10	0	0.004	0	0.004	0	0.385	0	0	0	0	0	0	0	0.002	0	0	0.001	0	0.116	0.323	0.049	0.015	0	0.006	0.02	0.004	0.004	0.002	0.003	0.002	0.003	0.001	0	0.001	0.01
HLA-E	ENSG00000204592	10	3.198	2.699	1.506	1.634	1.265	2.542	1.869	1.322	1.579	2.286	1.672	1.4	0.872	1.573	1.649	1.363	0.852	1.304	3.673	3.419	2.905	2.758	4.06	2.152	0.157	0.312	1.716	0.989	1.364	1.849	2.154	3.071	2.607	1.838	1.891
PTPRC	ENSG00000081237	10	0.97	0.322	0.379	0.329	0.538	2.015	0.832	0.692	0.775	1.086	0.844	0.624	0.336	0.307	0.559	0.74	0.47	0.523	2.139	2.536	2.01	1.416	0.297	0.821	0.081	0.185	1.295	0.586	1.014	1.603	1.759	2.344	0.106	1.301	0.214
LITAF	ENSG00000189067	10	0.489	0.694	0.489	0.777	0.384	1.152	0.403	0.512	0.584	0.362	0.386	0.446	0.258	0.06	0.137	0.144	0.096	0.483	1.988	1.761	1.076	0.702	0.003	0.752	0.024	0.028	0.78	0.248	0.322	0.6	0.748	0.57	0.221	0.841	0.392
PYHIN1	ENSG00000163564	10	0.047	0.033	0.004	0.026	0.01	0.479	0.013	0.014	0.007	0	0.005	0.007	0.007	0.013	0.004	0.002	0.007	0.01	0.897	0.758	0.177	0.129	0	0.012	0.005	0.005	0.003	0.01	0.016	0.017	0.017	0.01	0	0.006	0.014
CD2	ENSG00000116824	10	0.058	0.024	0.077	0.062	0.015	1.568	0.195	0.234	0.258	0.021	0.021	0.018	0.025	0.023	0.009	0.018	0.021	0.041	1.033	1.5	1.269	0.163	0.116	0.024	0.018	0.013	0.316	0.057	0.083	0.063	0.069	0.031	0.03	0.215	0.029
FCRL6	ENSG00000181036	10	0.006	0	0.003	0.003	0.004	0.158	0.01	0	0.007	0.003	0.006	0.001	0.002	0.002	0	0.002	0	0	0.752	0.6	0.023	0.023	0	0.004	0.002	0.001	0.016	0.003	0.001	0.004	0.007	0.006	0	0.012	0.007
CXCR4	ENSG00000121966	10	3.377	3.277	1.717	2.987	3.505	1.856	2.626	1.96	1.556	0.482	0.672	0.819	0.727	0.362	0.241	0.19	0.16	1.939	1.871	3.176	2.541	2.565	0.587	3.935	0.116	0.115	2.141	1.56	1.399	0.762	0.971	0.82	0.11	2.032	1.232
CALM1	ENSG00000198668	10	1.379	1.076	1.35	1.712	1.876	3.482	2.316	1.524	1.314	0.594	0.897	1.017	0.879	1.646	0.986	0.934	1.196	0.817	3.006	2.859	2.206	1.627	2.64	2.023	1.247	1.643	2.619	1.718	2.025	1.339	1.178	1.614	1.237	1.722	1.086
LCK	ENSG00000182866	10	0.075	0.058	0.245	0.14	0.443	1.731	0.011	0.042	0.214	0.038	0.044	0.025	0.025	0.041	0.031	0.022	0.023	0	1.335	1.57	1.333	0.22	0.12	0.086	0.022	0.027	0.02	0.041	0.036	0.047	0.039	0.039	0.059	0.019	0.038
CD99	ENSG00000002586	10	0.433	3.028	3.372	2.416	0.977	2.422	1.994	1.448	2.369	1.299	1.599	1.777	1.061	0.649	0.777	0.908	1.24	1.006	2.245	2.342	1.093	0.939	2.562	0.999	0.755	1.151	1.458	0.822	0.97	0.98	1.061	0.189	1.856	1.563	0.672
RGS1	ENSG00000090104	10	0.152	0.038	0.246	0.097	0.243	1.696	0.293	0.264	0.369	0.111	0.109	0.106	0.054	0.009	0.135	0.051	0.03	0.249	0.344	1.063	0.328	0.259	0.016	0.168	0.015	0.011	0.362	0.084	0.076	0.104	0.165	0.094	0.034	0.84	0.419
KLRD1	ENSG00000134539	10	0.022	0.011	0.018	0.012	0.008	0.481	0.016	0.022	0.03	0.011	0.013	0.009	0.014	0.029	0.002	0.013	0.011	0.029	3.147	1.814	0.103	0.082	0.003	0.022	0.011	0.007	0.012	0.016	0.024	0.035	0.037	0.033	0.007	0.016	0.024
RARRES3	ENSG00000133321	10	0.357	0.413	0.638	0.483	0.154	1.308	0.051	0.193	0.634	0.799	0.707	0.563	0.29	0.217	0.326	0.443	0.27	0.232	2.001	1.849	1.215	0.453	0.222	0.258	0.073	0.087	0.08	0.105	0.134	0.348	0.485	0.663	1.292	0.163	0.306
CTSW	ENSG00000172543	10	0.057	0.054	0.306	0.1	0.043	1.42	0.246	0.662	0.9	0.794	0.941	0.905	0.63	1.463	1.049	0.985	0.904	0.772	3.715	2.612	0.73	0.181	0.938	0.035	0.06	0.341	0.585	0.354	0.133	0.074	0.072	0.049	0.02	0.223	0.234
PPP2R5C	ENSG00000078304	10	0.694	0.451	0.453	0.46	0.644	1.014	0.63	0.445	0.418	0.325	0.3	0.348	0.295	0.458	0.289	0.409	0.492	0.34	1.378	1.794	0.957	0.587	0.176	0.765	0.502	0.529	0.418	0.349	0.407	0.467	0.519	0.626	0.147	0.557	0.411
LAG3	ENSG00000089692	10	0.008	0.001	0.003	0	0.005	0.35	0	0.008	0.019	0.084	0.067	0.017	0.003	0.007	0.01	0.001	0.002	0.006	0.085	0.448	0.051	0.013	0	0.002	0.002	0.001	0.003	0.004	0.001	0.006	0.006	0.002	0.01	0.005	0.013
CD8B	ENSG00000172116	10	0.058	0.014	0.021	0.041	0.021	0.948	0.014	0.009	0.022	0.019	0.011	0.014	0.021	0.012	0.028	0.01	0.013	0.061	0.161	1.513	0.667	0.092	0.019	0.01	0.013	0.014	0.009	0.029	0.02	0.027	0.021	0.016	0.034	0.011	0.017
LINC01871	ENSG00000235576	10	0.01	0.017	0.004	0.014	0.011	0.557	0.029	0.014	0.014	0.01	0.01	0.003	0.008	0.023	0.005	0	0.004	0.006	0.72	1.226	0.338	0.058	0.025	0.01	0.007	0.008	0.002	0.006	0.007	0.018	0.015	0.014	0.01	0.005	0.012
LYAR	ENSG00000145220	10	0.081	0.076	0.332	0.407	0.959	1.296	0.224	0.347	0.211	0.175	0.288	0.504	0.354	0.587	0.432	0.658	1.028	0.456	0.983	1.685	0.445	0.145	0.066	0.215	1.075	1.453	0.335	0.293	0.291	0.197	0.161	0.182	0.204	0.111	0.068
HCST	ENSG00000126264	10	0.455	0.118	0.447	0.198	0.155	2.007	2.025	1.982	1.936	0.559	0.693	1.009	1.32	0.839	0.561	0.348	0.193	0.552	3.636	3.594	2.032	0.69	1.45	0.19	0.072	0.064	1.106	2.307	2.206	2.487	2.334	1.61	0.093	1.869	0.458
GZMM	ENSG00000197540	10	0.065	0.038	0.019	0.035	0.009	0.86	0.004	0.03	0.014	0.025	0.028	0.02	0.025	0.013	0.015	0.033	0.02	0.045	2.192	1.948	0.729	0.152	0.038	0.027	0.022	0.019	0.02	0.03	0.029	0.055	0.055	0.03	0.028	0.017	0.038
HLA-B	ENSG00000234745	10	4.778	4.349	2.718	3.269	2.582	4.417	4.467	3.522	3.562	2.931	2.814	3.143	2.776	2.941	2.736	2.639	2.329	2.528	5.4	5.442	4.596	4.593	4.512	3.926	0.733	1.452	4.15	3.186	3.745	4.012	4.219	4.545	5.175	4.34	3.488
GZMK	ENSG00000113088	10	0.026	0.012	0.041	0.024	0.02	1.629	0.006	0.032	0.019	0.01	0.018	0.013	0.017	0.04	0.01	0.008	0.01	0.027	0.464	1.606	0.305	0.093	0	0.013	0.011	0.008	0.006	0.017	0.018	0.032	0.028	0.014	1.256	0.01	0.022
CMC1	ENSG00000187118	10	0.089	0.137	0.356	0.374	0.468	1.134	0.344	0.405	0.3	0.17	0.241	0.354	0.305	0.52	0.288	0.281	0.403	0.186	2.949	2.544	0.205	0.185	0.157	0.221	0.345	0.458	0.31	0.239	0.171	0.109	0.107	0.164	0.392	0.169	0.141
HLA-A	ENSG00000206503	10	3.871	4.373	2.518	3.076	2.25	4.514	3.211	2.969	3.381	3.096	2.945	3.282	2.945	2.839	2.819	2.623	2.123	2.813	5.292	5.285	4.351	4.108	4.575	3.087	0.623	1.157	3.38	2.66	3.18	3.57	3.752	3.794	4.62	3.64	2.543
NKG7	ENSG00000105374	10	0.148	0.11	0.249	0.239	0.244	2.481	0.369	0.817	0.623	0.14	0.208	0.406	0.787	0.105	0.068	0.091	0.084	0.323	6.159	5.213	0.409	0.349	0.055	0.12	0.078	0.066	0.873	1.511	1.401	0.469	0.297	0.506	0.069	0.317	0.141
TRGC2	ENSG00000227191	10	0.016	0.002	0.015	0.016	0.014	0.538	0.007	0.009	0.081	0.008	0.01	0.078	0.168	0.014	0.012	0.034	0.025	0.04	0.622	1.379	0.169	0.04	0	0.005	0.006	0.008	0.003	0.07	0.065	0.018	0.014	0.006	0	0.005	0.012
KLRG1	ENSG00000139187	10	0.05	0.031	0.049	0.049	0.035	0.412	0.004	0.031	0.05	0.042	0.055	0.049	0.031	0.049	0.098	0.043	0.033	0.086	0.568	1.165	0.149	0.05	0.003	0.034	0.029	0.032	0.058	0.025	0.042	0.02	0.024	0.017	0	0.021	0.013
HLA-C	ENSG00000204525	10	3.545	3.686	2.467	2.751	2.042	4.091	2.965	2.399	2.834	2.537	2.465	2.656	2.014	2.672	2.372	2.269	2.109	2.234	5.422	5.318	4.288	3.942	4.355	2.864	1.108	1.641	3.18	1.961	2.396	3.023	3.447	4.253	3.524	3.403	3.25
B2M	ENSG00000166710	10	6.28	6.252	5.293	5.629	4.592	6.523	6.272	5.51	5.892	5.166	5.238	5.317	4.838	4.935	4.876	4.885	4.686	4.667	7.855	7.833	7.035	6.722	6.945	5.635	3.167	3.845	6.035	5.146	5.752	6.482	6.957	7.103	7.484	6.628	6.057
GZMA	ENSG00000145649	10	0.045	0.028	0.042	0.056	0.044	2.614	0.027	0.04	0.028	0.024	0.021	0.024	0.016	0.053	0.018	0.016	0.019	0.02	3.757	3.285	0.319	0.146	0	0.03	0.019	0.015	0.02	0.027	0.04	0.058	0.057	0.041	0.096	0.02	0.043
CST7	ENSG00000077984	10	0.055	0.034	0.051	0.053	0.222	1.336	0.007	0.052	0.046	0.054	0.047	0.278	1.78	0.24	0.122	0.082	0.169	0.256	3.705	3.283	0.322	0.184	0.154	0.041	0.029	0.053	0.252	0.526	0.238	0.08	0.087	0.056	0.016	0.233	0.054
DUSP2	ENSG00000158050	10	0.063	0.036	0.155	0.097	0.399	1.344	0.094	0.076	0.175	0.096	0.101	0.117	0.078	0.091	0.113	0.079	0.12	0.043	1.426	2.51	0.766	0.422	0.101	0.061	0.075	0.111	0.18	0.086	0.075	0.135	0.287	0.133	0.163	0.328	0.142
CD8A	ENSG00000153563	10	0.046	0.004	0.012	0.025	0.015	1.304	0.008	0.013	0.016	0.009	0.007	0.011	0.011	0.011	0.003	0.005	0.013	0.022	0.465	1.697	0.465	0.085	0.005	0.014	0.012	0.012	0.01	0.023	0.021	0.02	0.018	0.017	0.026	0.011	0.018
GZMH	ENSG00000100450	10	0.028	0.014	0.012	0.019	0.022	0.763	0.065	0.047	0.006	0.014	0.024	0.014	0.016	0.017	0.003	0.008	0.014	0.033	2.387	2.704	0.064	0.093	0.049	0.031	0.013	0.01	0.018	0.029	0.021	0.038	0.042	0.043	0.038	0.055	0.031
CCL5	ENSG00000271503	10	0.175	0.116	0.066	0.119	0.077	2.425	0.08	0.085	0.072	0.061	0.068	0.078	0.092	0.318	0.058	0.06	0.068	0.057	4.27	5.457	0.74	0.388	4.745	0.093	0.061	0.048	0.095	0.092	0.111	0.145	0.166	0.137	0.046	0.112	0.173
IL32	ENSG00000008517	10	0.226	0.108	0.109	0.182	0.068	3.677	0.035	0.109	0.069	0.077	0.081	0.073	0.08	0.093	0.052	0.094	0.078	0.099	2.617	4.603	3.429	0.541	0.387	0.095	0.082	0.071	0.063	0.126	0.131	0.184	0.175	0.121	0.703	0.083	0.143
EVL	ENSG00000196405	10	1.193	1.184	1.142	0.795	0.697	1.471	0.214	0.447	0.949	0.454	0.443	0.369	0.189	0.246	0.3	0.271	0.236	0.238	2.191	1.851	1.99	1.225	0.77	0.783	0.073	0.135	0.502	0.26	0.211	0.176	0.295	1.131	0.252	0.432	0.192
FLT3LG	ENSG00000090554	10	0.097	0.062	0.039	0.028	0.012	0.167	0.01	0.026	0.049	0.038	0.035	0.032	0.026	0.023	0.032	0.023	0.024	0.025	0.168	0.233	0.721	0.12	0.104	0.037	0.03	0.029	0.025	0.02	0.018	0.03	0.041	0.106	0.17	0.023	0.044
ZFP36L2	ENSG00000152518	10	0.986	2.235	2.304	2.021	2.543	1.427	1.702	1.557	2.112	2.444	2.197	1.994	1.46	0.77	1.158	1.136	1.513	1.023	2.025	2.425	2.834	1.69	0.233	1.519	1.131	1.65	1.213	1.407	1.372	1.171	1.423	1.111	1.875	1.482	0.967
RPL4	ENSG00000174444	10	4.011	3.974	4.383	4.24	4.485	4.082	3.923	4.423	4.408	4.543	4.63	4.584	3.938	4.201	4.554	4.82	4.908	4.343	3.415	3.822	4.67	4.383	2.373	3.925	4.594	4.891	3.944	3.51	2.861	3.071	3.335	3.486	1.783	4.101	2.573
RPS19	ENSG00000105372	10	5.484	6.029	6.427	6.153	5.918	5.573	5.359	6.11	6.122	6.431	6.438	6.365	6.726	5.583	6.05	6.176	6.1	6.274	5.575	6.063	6.414	6.298	2.565	5.314	5.574	5.894	5.529	6.335	5.773	5.382	5.537	6.717	4.017	5.854	4.335
RPL10A	ENSG00000198755	10	4.671	4.932	5.449	5.1	5.282	4.719	4.595	5.288	5.307	5.759	5.692	5.513	5.155	4.891	5.446	5.571	5.431	5.473	4.373	4.684	5.335	5.251	1.724	4.61	4.741	5.16	4.612	4.686	3.861	3.964	4.148	4.208	2.908	4.882	3.118
RPS18	ENSG00000231500	10	5.814	6.048	6.797	6.416	6.687	6.259	5.988	6.879	6.671	7.298	7.25	7.094	7.17	6.261	6.907	7.138	7.09	7.03	5.786	6.29	6.861	6.769	2.487	5.987	6.27	6.747	6.304	6.79	6.03	5.817	5.904	5.569	4.381	6.306	4.827
TOMM7	ENSG00000196683	10	2.239	2.31	2.229	2.261	2.124	2.507	2.229	2.302	2.309	2.688	2.404	2.4	2.63	2.125	2.401	2.433	2.615	2.529	2.818	3.264	3.629	3.361	1.115	2.165	2.482	2.703	2.162	2.552	2.659	2.776	2.842	2.748	2.301	2.673	1.681
RPL36	ENSG00000130255	10	4.475	4.731	5.059	4.726	4.985	4.973	4.242	5.334	5.174	5.781	5.597	5.63	6.046	4.95	5.336	5.55	5.612	5.623	4.398	4.979	5.653	5.407	2.266	4.216	5.196	5.534	4.83	5.648	5.098	4.938	4.991	4.619	3.124	4.842	3.607
TRBC2	ENSG00000211772	10	0.222	0.119	0.711	0.335	0.088	2.181	0.336	0.33	0.942	0.194	0.355	0.366	0.121	0.053	0.117	0.092	0.05	0.081	1.331	2.154	1.929	0.753	0.316	0.135	0.045	0.041	0.038	0.067	0.065	0.094	0.082	0.067	0.052	0.045	0.151
MALAT1	ENSG00000251562	10	9.088	8.742	8.083	7.454	6.826	5.983	7.795	7.121	8.054	8.057	7.516	7.141	6.094	5.97	7.653	7.763	7.119	7.84	9.311	9.38	9.2	9.13	3.638	7.926	5.943	6.191	7.285	6.503	7.281	8.149	8.315	8.65	8.921	8.293	7.963
NOP53	ENSG00000105373	10	3.519	2.997	2.582	2.4	2.98	1.797	1.897	2.377	2.752	3.405	3.084	2.791	2.077	2.15	2.879	3.003	2.739	2.947	2.065	2.482	3.261	3.125	0.604	3.078	1.8	2.226	1.812	1.617	1.341	1.652	1.948	2.151	1.2	2.211	1.456
CD3G	ENSG00000160654	10	0.071	0.029	0.021	0.07	0.016	1.564	0	0.032	0.018	0.019	0.018	0.016	0.022	0.024	0.011	0.014	0.014	0.026	0.28	1.677	1.343	0.174	0.066	0.023	0.019	0.018	0.023	0.028	0.037	0.049	0.043	0.02	0.065	0.013	0.031
RPL18	ENSG00000063177	10	5.032	5.12	5.163	5.014	5.073	4.541	4.468	4.998	5.079	5.425	5.263	5.222	5.192	4.762	5.185	5.352	5.201	5.318	4.41	4.672	5.337	5.304	1.837	4.757	4.713	4.952	4.597	4.88	4.509	4.586	4.696	4.394	3.239	4.838	3.563
RPL27	ENSG00000131469	10	4.548	4.568	4.61	4.606	4.815	4.393	4.304	4.766	4.56	4.699	4.774	4.79	4.852	4.536	4.78	4.886	4.902	4.863	4.506	4.658	5.158	5.109	1.687	4.32	4.525	4.78	4.425	4.673	4.313	4.362	4.444	4.3	2.785	4.707	2.987
MAL	ENSG00000172005	10	0.04	0.009	0.003	0.033	0.004	0.041	0	0.008	0.013	0.016	0.012	0.006	0.009	0.007	0.01	0.013	0.017	0.009	0.027	0.022	0.738	0.075	0.087	0.013	0.169	0.034	0.006	0.014	0.011	0.019	0.022	0.01	0	0.01	0.029
JUNB	ENSG00000171223	10	1.208	0.552	0.588	0.706	1.251	1.155	0.58	0.637	0.626	0.839	0.774	0.71	0.54	0.517	0.575	0.528	0.497	0.495	2.592	2.923	3.826	2.46	0.699	0.985	0.751	0.453	2.011	0.997	1.431	2.466	2.987	3.665	5.982	1.919	1.411
RPS10	ENSG00000124614	11	3.866	3.812	3.923	3.789	4.073	3.322	3.423	3.804	3.893	4.162	4.153	3.993	3.69	3.617	4.016	4.059	3.944	3.74	3.398	3.731	4.309	4.213	1.377	3.711	3.384	3.735	3.278	3.356	2.769	2.83	3.026	2.984	1.849	3.555	2.092
RPS13	ENSG00000110700	11	5.139	5.367	5.442	5.376	5.334	4.559	4.882	5.267	5.28	5.459	5.404	5.413	5.475	4.893	5.241	5.408	5.264	5.368	4.376	4.724	5.583	5.4	1.781	5.006	4.759	5.071	4.917	5.28	4.907	5.001	5.113	4.676	3.274	5.302	3.223
RPL38	ENSG00000172809	11	4.187	4.147	4.447	4.229	4.359	4.154	3.974	4.666	4.544	5.075	4.9	4.807	5.066	4.223	4.712	4.911	4.828	4.972	4.066	4.568	5.107	4.866	1.883	4.016	4.291	4.604	4.211	4.854	4.531	4.42	4.514	4.211	2.902	4.325	2.744
RPS3	ENSG00000149273	11	5.466	5.572	6.077	5.734	5.695	5.468	5.316	6.037	6.051	6.48	6.469	6.33	6.066	5.776	6.239	6.372	6.32	6.141	5.342	5.797	6.143	5.751	2.391	5.371	5.776	6.108	5.296	5.584	4.916	4.655	4.737	4.635	3.479	5.284	3.696
RPL41	ENSG00000229117	11	5.569	5.78	6.154	6.088	6.08	6.031	5.683	6.119	6.14	6.394	6.313	6.239	6.587	5.763	6.198	6.251	6.132	6.424	5.877	6.25	6.581	6.583	3.525	5.644	5.786	5.958	5.784	6.288	5.832	5.815	5.96	5.949	4.89	6.114	4.81
RPL27A	ENSG00000166441	11	5.526	5.442	5.607	5.486	5.661	5.231	5.41	6.001	5.815	5.948	5.951	6.004	6.11	5.369	5.823	5.995	5.964	6.057	5.338	5.799	6.108	6.071	2.719	5.31	5.509	5.799	5.613	5.929	5.367	5.146	5.243	5.373	3.705	5.683	4.058
PIK3IP1	ENSG00000100100	11	0.111	0.205	0.044	0.082	0.045	0.142	0.024	0.032	0.068	0.172	0.09	0.052	0.019	0.044	0.043	0.07	0.061	0.06	0.459	0.591	1.237	0.398	0.139	0.043	0.031	0.04	0.019	0.041	0.038	0.064	0.08	0.2	0.099	0.037	0.079
RPL3	ENSG00000100316	11	5.46	5.649	6.134	5.797	5.95	5.281	5.213	5.99	6.08	6.417	6.396	6.25	5.854	5.486	6.071	6.241	6.186	6.215	5.364	5.67	6.123	5.86	2.318	5.401	5.482	5.949	5.201	5.324	4.637	4.607	4.793	4.577	3.616	5.474	4.36
NOSIP	ENSG00000142546	11	0.596	0.486	0.414	0.6	0.58	1.146	0.6	0.576	0.475	0.405	0.44	0.527	0.477	0.598	0.539	0.6	0.771	0.676	0.562	0.487	1.678	0.449	0.484	0.734	0.767	0.913	0.619	0.448	0.42	0.356	0.339	0.394	0.488	0.379	0.247
RPS20	ENSG00000008988	11	4.546	4.714	5.139	4.96	4.866	4.55	5.084	5.313	5.253	5.386	5.389	5.358	5.347	4.822	5.186	5.365	5.306	5.556	4.459	5.003	5.496	5.428	2.291	4.706	4.882	5.182	4.731	5.114	4.606	4.136	4.204	4.239	3.703	4.829	3.192
RPL19	ENSG00000108298	11	5.788	5.969	5.95	5.852	5.846	5.31	5.449	5.959	5.904	5.955	5.918	5.985	5.873	5.526	5.851	6.006	5.862	6.03	5.153	5.505	6.071	5.979	2.156	5.587	5.272	5.638	5.479	5.639	5.102	5.091	5.164	4.971	3.737	5.618	3.721
RPS28	ENSG00000233927	11	5.771	5.674	5.765	5.631	5.441	5.073	5.415	5.725	5.728	5.809	5.797	5.785	6.089	4.989	5.628	5.901	5.865	6.194	5.201	5.573	6.121	5.957	2.334	5.399	5.367	5.629	5.015	5.762	5.325	5.476	5.512	5.092	3.88	5.618	4.119
RPS6	ENSG00000137154	11	5.928	5.913	6.598	6.287	6.215	5.554	5.792	6.527	6.462	7.032	6.991	6.779	6.639	6.101	6.722	6.866	6.706	6.9	5.432	5.884	6.665	6.329	2.278	5.932	6.139	6.363	5.812	6.198	5.48	5.267	5.346	5.282	3.778	5.887	4.227
RPS16	ENSG00000105193	11	5.144	5.006	5.086	5.183	5.399	4.965	4.862	5.216	5.008	4.853	5.042	5.227	5.331	4.753	4.982	5.191	5.254	5.146	4.631	4.993	5.613	5.452	1.763	5.12	5.074	5.272	4.911	5.156	4.758	4.721	4.926	4.715	3.338	5.131	3.611
LEPROTL1	ENSG00000104660	11	0.326	0.296	0.341	0.372	0.57	1.138	0.613	0.521	0.641	0.594	0.522	0.601	0.483	0.63	0.583	0.549	0.484	0.754	0.864	1.352	2.036	0.414	0.272	0.363	0.334	0.413	0.474	0.449	0.469	0.58	0.602	0.807	0.579	0.477	0.293
CD3D	ENSG00000167286	11	0.182	0.059	0.049	0.127	0.042	2.525	0.045	0.077	0.069	0.068	0.054	0.047	0.06	0.084	0.055	0.046	0.049	0.068	0.569	3.366	2.698	0.366	0.242	0.059	0.059	0.059	0.042	0.089	0.089	0.121	0.11	0.076	0.074	0.047	0.088
RPL9	ENSG00000163682	11	4.927	5.01	5.266	5.017	5.235	4.482	4.701	5.38	5.197	5.769	5.732	5.573	5.64	4.901	5.455	5.625	5.551	5.609	4.642	4.981	5.746	5.564	2.09	4.577	5.02	5.341	4.852	5.403	4.89	4.758	4.842	4.397	3.297	5.104	3.443
RPL35A	ENSG00000182899	11	5.261	5.595	5.52	5.284	5.129	4.688	4.69	5.304	5.517	6.083	5.788	5.561	5.608	4.988	5.626	5.659	5.492	5.696	4.829	5.288	5.86	5.574	3.633	4.91	5.064	5.342	4.735	5.121	4.529	4.987	5.154	4.79	3.857	5.232	3.734
EEF1A1	ENSG00000156508	11	6.539	6.582	6.956	6.715	6.61	5.717	6.359	6.621	6.853	6.931	7	6.828	6.194	6.126	6.823	6.943	6.849	6.602	5.992	6.295	6.929	6.743	2.809	6.437	6.094	6.651	5.812	5.794	5.342	5.514	5.834	6.004	4.665	6.315	4.372
RPL32	ENSG00000144713	11	5.684	5.801	6.288	6.026	5.953	5.436	5.608	6.288	6.237	6.76	6.639	6.498	6.637	5.819	6.359	6.559	6.422	6.784	5.444	5.883	6.667	6.409	2.498	5.572	5.772	6.112	5.844	6.418	6.08	6.084	6.106	5.479	4.092	5.955	4.139
RPL10	ENSG00000147403	11	6.768	6.84	7.041	6.798	6.419	5.945	6.314	6.613	6.822	6.944	6.817	6.745	6.596	6.274	6.67	6.83	6.653	7.253	6.405	6.641	7.12	6.922	3.854	6.371	5.989	6.316	6.157	6.31	5.891	6.414	6.647	6.47	5.025	6.714	5.282
TRAC	ENSG00000277734	11	0.252	0.062	0.08	0.148	0.46	2.793	0.04	0.068	0.128	0.044	0.047	0.036	0.045	0.043	0.044	0.035	0.048	0.071	0.549	2.94	2.764	0.479	0.358	0.16	0.042	0.048	0.034	0.068	0.063	0.09	0.08	0.064	0.083	0.04	0.109
CD3E	ENSG00000198851	11	0.153	0.059	0.144	0.149	0.057	1.468	0.162	0.061	0.288	0.051	0.066	0.046	0.044	0.071	0.026	0.04	0.04	0.094	0.887	2.51	2.329	0.329	0.261	0.063	0.045	0.041	0.045	0.056	0.058	0.094	0.077	0.059	0.04	0.084	0.066
RPL11	ENSG00000142676	11	5.858	5.933	5.911	5.702	5.695	5.3	5.241	5.873	5.891	6.429	6.23	6.056	5.937	5.419	5.937	6.019	5.873	5.999	5.214	5.643	6.326	6.242	2.415	5.398	5.426	5.675	5.432	5.619	5.191	5.502	5.641	5.461	4.121	5.781	3.936
RPS12	ENSG00000112306	11	5.671	6.033	6.638	6.378	6.207	5.725	6.047	6.601	6.528	6.864	6.829	6.725	6.783	6.112	6.478	6.598	6.552	6.957	5.538	6.148	6.844	6.475	2.878	5.57	6.249	6.451	5.804	6.46	5.891	5.807	5.815	5.521	3.949	5.959	4.162
RPS14	ENSG00000164587	11	5.362	5.661	5.925	5.684	5.764	5.157	5.421	6.051	6.016	6.39	6.3	6.26	6.582	5.496	6.099	6.32	6.216	6.284	5.493	5.947	6.479	6.133	2.646	5.365	5.411	5.832	5.583	6.223	5.635	5.688	5.768	5.557	3.783	5.851	4.441
IL7R	ENSG00000168685	11	0.356	0.119	0.866	0.396	0.593	0.085	0.075	0.075	0.301	0.032	0.013	0.02	0.036	0.039	0.031	0.029	0.024	0.008	0.211	0.731	1.956	0.208	0.173	0.372	0.024	0.022	0.025	0.041	0.046	0.067	0.062	0.036	0.071	0.024	0.034
SARAF	ENSG00000133872	11	1.67	1.64	1.578	1.459	1.578	2.123	2.227	2.042	2.322	1.899	1.823	1.822	1.205	1.729	1.904	1.838	1.579	2.007	2.054	2.635	3.466	1.923	1.279	1.484	1.084	1.315	1.972	1.289	1.22	1.611	2.064	2.414	1.796	2.243	1.515
RPL31	ENSG00000071082	11	5.265	5.433	5.508	5.212	5.003	4.611	4.797	5.304	5.541	6.186	5.895	5.575	5.395	4.937	5.599	5.714	5.466	5.603	5.049	5.339	5.932	5.574	2.243	4.952	4.794	5.068	4.703	4.911	4.238	4.339	4.391	4.414	3.588	5.064	3.243
RPS15A	ENSG00000134419	11	5.854	6.152	6.104	6.012	5.758	5.441	5.522	6.12	6.109	6.437	6.325	6.249	6.111	5.592	6.168	6.352	6.199	6.419	5.64	6.082	6.544	6.277	3.074	5.727	5.69	5.885	5.588	5.85	5.364	5.532	5.62	5.354	3.83	5.803	4.372
RPLP2	ENSG00000177600	11	5.997	5.89	5.768	5.839	5.889	5.536	5.575	5.907	5.741	5.895	5.814	5.895	6.359	5.43	5.685	5.884	5.862	6.085	5.681	6.129	6.644	6.563	2.308	5.838	5.643	5.769	5.712	6.36	6.216	5.884	5.794	5.459	4.815	5.751	4.347
RPL34	ENSG00000109475	11	6.143	6.21	6.337	5.909	5.673	5.157	5.545	6.213	6.382	7.053	6.747	6.457	6.685	5.576	6.392	6.591	6.437	6.694	5.687	6.204	6.984	6.658	2.349	5.608	5.625	5.99	5.671	6.438	5.919	6.202	6.325	5.921	4.556	6.157	4.508
RPL13	ENSG00000167526	11	5.893	6.006	6.431	6.032	6	5.732	5.573	6.455	6.392	7.012	6.833	6.655	6.893	5.879	6.522	6.676	6.528	6.76	5.762	6.231	7.008	6.732	2.563	5.659	5.898	6.154	5.869	6.658	6.207	6.182	6.219	5.685	4.633	6.14	4.81
RPS27A	ENSG00000143947	11	5.886	5.907	5.967	5.854	5.743	5.268	5.431	5.939	5.944	6.241	6.059	6.062	6.246	5.586	5.928	6.063	5.994	6.148	5.632	5.963	6.51	6.239	3.241	5.422	5.657	5.854	5.222	5.948	5.424	5.191	5.352	5.123	4.187	5.634	3.985
RPL21	ENSG00000122026	11	6.098	6.156	6.137	6.136	6.013	5.679	5.892	6.245	6.175	6.49	6.424	6.327	6.677	6.004	6.323	6.401	6.365	6.452	5.921	6.369	7.021	6.761	3.483	5.871	6.267	6.294	5.838	6.374	5.677	5.908	6.143	6.103	4.948	6.26	4.366
RPS29	ENSG00000213741	11	5.253	5.703	5.821	5.689	5.492	5.418	5.37	5.82	5.787	6.143	6.054	6.012	6.25	5.343	5.886	6.152	6.029	6.039	5.683	6.311	6.691	6.44	2.664	5.153	5.511	5.751	5.372	5.965	5.398	5.094	5.092	5.215	3.683	5.713	4.253
RPS25	ENSG00000118181	11	5.001	5.099	5.288	5.184	5.139	4.643	4.916	5.349	5.307	5.57	5.433	5.466	5.576	4.942	5.402	5.608	5.496	5.665	4.664	5.277	5.971	5.684	2.476	4.896	4.994	5.281	4.855	5.263	4.776	4.631	4.752	4.733	3.487	5.067	3.608
RPL30	ENSG00000156482	11	5.146	5.15	5.213	4.988	4.877	4.481	4.669	5.147	5.232	5.674	5.52	5.314	5.063	4.73	5.287	5.363	5.179	5.279	4.918	5.313	5.931	5.701	2	4.728	4.583	4.903	4.624	4.763	4.179	4.376	4.614	4.62	3.331	5.016	3.354
AC025279.1	ENSG00000198106	11	0.313	0.019	0.018	0.004	0.191	0.063	0.034	0.028	0.035	0.031	0.02	0.022	0.015	0.02	0.019	0.019	0.016	0.018	0.052	0.031	0.017	0.334	0	0.23	0.003	0.007	0.032	0.014	0.026	0.023	0.046	0.042	0.013	0.071	0.01
TMEM156	ENSG00000121895	11	0.074	0.116	0.243	0.111	0.083	0.203	0.126	0.175	0.128	0.084	0.089	0.149	0.105	0.018	0.049	0.307	0.255	0.093	0.133	0.11	0.129	0.518	0	0.044	0.017	0.065	0.082	0.095	0.037	0.019	0.013	0.018	0.017	0.134	0.624
AL928768.3	ENSG00000253701	11	0.006	0.002	0	0.002	0.012	0.204	0	0	0.009	0.002	0.001	0.002	0.001	0.002	0.006	0.002	0	0	0.005	0.003	0.004	0.604	0	0.004	0.002	0.003	0	0.005	0.005	0.003	0.006	0.002	0	0.001	1.078
RPL18A	ENSG00000105640	11	5.519	5.589	6.091	5.929	5.934	5.324	5.344	6.048	5.997	6.351	6.355	6.32	6.383	5.529	6.095	6.286	6.16	6.089	4.996	5.524	6.171	6.264	2.18	5.445	5.43	5.787	5.501	5.956	5.493	5.577	5.725	5.397	3.787	5.674	4.179
MEF2C	ENSG00000081189	11	0.363	1.489	1.39	1.698	0.677	0.148	1.368	1.258	1.2	0.675	0.572	0.53	0.211	1.776	0.923	0.852	0.718	0.009	0.086	0.025	0.017	1.373	0.932	0.557	0.115	0.409	1.092	0.694	0.81	0.79	0.889	0.869	0.099	1.224	0.79
COBLL1	ENSG00000082438	11	0.005	0.01	0.025	0.025	0.013	0.048	0.36	0.2	0.115	0.043	0.06	0.05	0.018	0.006	0.012	0.014	0.016	0.006	0.006	0.005	0.003	0.336	0	0.02	0.081	0.045	0.023	0.014	0.007	0.007	0.006	0.003	0.056	0.237	0.459
SWAP70	ENSG00000133789	11	0.152	0.083	0.218	0.203	0.192	0.091	0.171	0.132	0.161	0.272	0.187	0.185	0.132	0.052	0.188	0.097	0.095	0.194	0.036	0.019	0.014	0.461	0.001	0.207	0.028	0.074	0.144	0.114	0.102	0.092	0.108	0.211	0.106	0.075	0.038
GNG7	ENSG00000176533	11	0.952	1.263	0.439	0.807	0.645	0.083	0.65	0.449	0.231	0.171	0.185	0.177	0.143	0.126	0.146	0.114	0.085	0.075	0.02	0.012	0.036	0.76	0.043	0.995	0.022	0.046	0.222	0.152	0.059	0.044	0.043	0.016	0.042	0.542	1.069
PLPP5	ENSG00000147535	11	0.057	0.172	0.203	0.145	0.111	0.221	0.422	0.23	0.275	0.305	0.255	0.249	0.241	0.467	0.374	0.253	0.265	0.41	0.109	0.112	0.09	0.612	0.249	0.057	0.071	0.173	0.136	0.14	0.113	0.071	0.084	0.065	0.318	0.156	1.151
FCGR2B	ENSG00000072694	11	0.037	0.004	0	0.001	0.011	0.043	0.008	0	0.007	0.002	0.006	0.002	0.001	0	0	0.003	0.002	0.013	0.035	0.013	0.002	0.313	0	0.006	0.004	0.001	0.08	0.009	0.009	0.006	0.044	0.029	0.004	0.191	0.228
POU2AF1	ENSG00000110777	11	0.914	0.721	0.352	0.689	0.437	0.19	0.007	0	0	0.004	0.005	0.005	0.004	0.003	0.004	0.002	0.005	0	0.01	0.007	0.007	0.55	0.024	1.027	0.003	0.004	0.003	0.009	0.007	0.007	0.008	0.008	0.019	0.002	0.749
CD83	ENSG00000112149	12	0.095	0.021	0.024	0.067	0.17	0.201	0.102	0.032	0.097	0.118	0.133	0.11	0.062	0.101	0.105	0.066	0.107	0.05	0.062	0.063	0.047	0.835	0.003	0.119	0.032	0.064	0.397	0.09	0.181	0.303	0.553	0.759	0.257	0.494	0.02
CPNE5	ENSG00000124772	12	0.02	0.022	0.006	0.001	0.003	0.06	0	0.005	0	0.001	0	0.001	0.001	0	0.003	0	0.001	0.012	0.005	0.01	0.007	0.282	0.43	0.011	0.001	0.001	0.011	0.003	0.011	0.023	0.031	0.023	0.008	0.016	0.263
RPL23A	ENSG00000198242	12	5.439	5.618	5.67	5.61	5.465	5.249	5.251	5.462	5.496	5.729	5.653	5.6	5.419	5.175	5.565	5.639	5.501	5.472	5.331	5.783	6.13	6.112	1.935	5.359	4.972	5.26	5.089	5.076	4.496	4.499	4.717	4.773	3.766	5.427	3.995
CD19	ENSG00000177455	12	0.837	0.188	0.069	0.246	0.705	0.015	0.005	0.005	0.007	0.012	0.004	0.009	0.018	0.001	0.009	0.002	0.004	0.005	0.013	0.006	0.006	0.445	0	0.765	0.004	0.003	0.015	0.017	0.012	0.006	0.008	0.006	0	0.01	0.105
RPL13A	ENSG00000142541	12	6.585	6.715	6.599	6.429	6.383	5.788	5.865	6.502	6.598	6.819	6.704	6.617	6.713	6.007	6.561	6.735	6.573	6.818	5.869	6.4	6.907	6.933	3.028	6.135	6.11	6.335	5.842	6.379	5.864	5.934	6.077	5.717	4.875	6.273	4.573
RPS27	ENSG00000177954	12	6.663	6.444	6.394	6.126	5.923	5.746	6.143	6.323	6.458	6.745	6.492	6.371	6.473	5.761	6.437	6.653	6.496	6.802	6.588	7.182	7.54	7.455	3.871	5.951	5.869	6.156	5.931	6.26	5.733	6.049	6.226	6.29	4.884	6.58	4.656
CLECL1	ENSG00000184293	12	0.001	0.009	0.008	0.005	0.146	0.17	0.134	0.13	0.032	0.003	0.004	0.02	0.02	0.018	0.03	0.018	0.006	0.01	0.019	0.077	0.042	0.551	0	0.044	0.002	0.002	0.344	0.109	0.177	0.079	0.105	0.076	0.009	0.259	0.339
SPIB	ENSG00000269404	12	1.281	0.008	0.015	0.006	0.343	0.042	1.65	0.471	0.182	0.006	0.005	0.006	0.002	0.01	0.008	0.001	0.007	0.015	0.012	0.009	0.008	0.796	0.014	1.037	0.005	0.003	0.4	0.05	0.013	0.01	0.013	0.015	0	0.799	0.01
MARCH1	ENSG00000145416	12	0.045	0.008	0	0.006	0.005	0.011	0.158	0.03	0.028	0.004	0.002	0.007	0.005	0.006	0.007	0.004	0.004	0.007	0.016	0.011	0.009	0.834	0.024	0.01	0.007	0.007	0.23	0.036	0.172	0.418	0.46	0.575	0.011	0.493	0.012
RPS11	ENSG00000142534	12	5.266	5.16	4.74	4.749	4.539	4.055	4.687	4.871	4.862	4.863	4.803	4.847	4.83	4.29	4.788	4.993	4.953	5.217	4.189	4.318	4.562	5.155	2.249	4.712	4.48	4.757	4.78	4.854	4.609	4.507	4.571	4.221	2.936	4.96	3.399
CYB561A3	ENSG00000162144	12	0.559	0.218	0.189	0.282	0.363	0.39	0.602	0.305	0.31	0.135	0.17	0.173	0.116	0.286	0.263	0.185	0.25	0.186	0.167	0.135	0.125	0.913	0.1	0.387	0.257	0.323	0.438	0.105	0.097	0.106	0.147	0.194	0.148	0.882	0.046
OSBPL10-AS1	ENSG00000232490	12	0.008	0.001	0	0	0.007	0.011	0	0.006	0	0.001	0.001	0	0	0	0	0.001	0	0	0.003	0.002	0.001	0.215	0	0.005	0	0.001	0.001	0	0.001	0.003	0.003	0	0.051	0.002	0.062
TLR10	ENSG00000174123	12	0.02	0.001	0.03	0.014	0.106	0.008	0.042	0.048	0.013	0	0	0.001	0	0.002	0	0.002	0.001	0	0.002	0.001	0.001	0.258	0	0.02	0	0	0.051	0.003	0.005	0.004	0.006	0.019	0	0.068	0.027
LTB	ENSG00000227507	12	0.656	1.562	3.539	3.027	0.312	0.617	0.29	0.214	1.046	0.261	0.264	0.112	0.111	0.176	0.128	0.104	0.107	0.131	0.534	0.794	3.644	3.751	0.499	0.422	0.089	0.088	0.238	0.173	0.206	0.28	0.327	1.029	0.114	0.876	0.137
LINC02397	ENSG00000205056	12	0.24	0.013	0	0.007	0.006	0	0.025	0.004	0.006	0.002	0.001	0.001	0	0.001	0.002	0	0	0	0.012	0.003	0.004	0.331	0	0.085	0.001	0	0.003	0	0.005	0.005	0.006	0.009	0	0.025	0.054
BIRC3	ENSG00000023445	12	0.205	0.053	0.011	0.021	0.029	0.194	0.022	0.018	0.057	0.252	0.166	0.093	0.051	0.019	0.082	0.082	0.049	0.033	0.135	0.225	0.571	1.138	0.047	0.024	0.018	0.032	0.032	0.021	0.028	0.082	0.207	0.488	0.137	0.09	0.442
HVCN1	ENSG00000122986	12	0.119	0.036	0.047	0.059	0.532	0.155	0.203	0.17	0.106	0.029	0.054	0.064	0.051	0.009	0.027	0.012	0.009	0.022	0.138	0.051	0.033	0.69	0	0.129	0.006	0.004	0.189	0.116	0.109	0.126	0.168	0.294	0.134	0.226	0.035
CD52	ENSG00000169442	12	2.841	1.834	2.128	2.437	2.045	3.348	0.512	0.58	1.898	2.448	2.329	1.512	0.394	0.202	0.52	0.329	0.232	0.834	2.383	3.993	4	4.595	0.51	2.407	0.174	0.174	1.294	0.341	1.139	2.993	3.37	4.5	0.183	2.31	0.851
FCRL1	ENSG00000163534	12	0.223	0.077	0.004	0.021	0.021	0.017	0	0	0	0.001	0.001	0	0	0.005	0	0.003	0.001	0.006	0.008	0.005	0.005	0.327	0	0.088	0.003	0.003	0.004	0.001	0.002	0.004	0.005	0.008	0.016	0.001	0.011
CD40	ENSG00000101017	12	0.081	0.002	0.002	0.007	0.022	0.048	0.011	0.007	0.013	0.067	0.038	0.017	0.006	0.304	0.104	0.082	0.098	0.007	0.029	0.018	0.013	0.499	0.366	0.034	0.022	0.046	0.006	0.012	0.013	0.043	0.085	0.121	0.428	0.05	0.226
PNOC	ENSG00000168081	12	0.054	0.013	0.003	0.007	0.005	0.042	0.034	0.062	0.042	0.005	0.01	0.002	0.002	0.003	0	0	0.001	0	0.007	0.006	0.003	0.455	0	0.011	0.001	0.001	0.003	0.017	0.014	0.017	0.009	0.019	0.008	0.122	0.34
ADAM28	ENSG00000042980	12	0.033	0.011	0.041	0.016	0.011	0	0.085	0.274	0.359	0.38	0.305	0.176	0.045	0.017	0.057	0.107	0.073	0.127	0.089	0.019	0.009	0.638	0	0.015	0.006	0.017	0.366	0.114	0.09	0.047	0.073	0.009	0.397	0.273	0.16
FCRL2	ENSG00000132704	12	0.105	0.03	0	0.005	0.004	0.031	0.004	0	0	0.005	0.001	0	0.004	0.002	0	0.002	0.001	0	0.006	0.002	0.002	0.358	0	0.036	0.001	0.001	0.001	0	0.004	0.004	0.004	0.007	0.013	0	0.138
FCRLA	ENSG00000132185	12	1.312	0.013	0	0.004	0.26	0.01	0.488	0.049	0.007	0.002	0.004	0.002	0	0.01	0.004	0.001	0.004	0	0.012	0.011	0.007	0.774	0.009	0.619	0.004	0.004	0.022	0.005	0.008	0.007	0.01	0.008	0.007	0.116	0.176
CD22	ENSG00000012124	12	0.586	0.371	0.322	0.499	0.671	0.008	0.008	0.025	0.11	0.024	0.023	0.016	0.005	0.003	0.007	0.003	0.012	0.007	0.021	0.014	0.008	0.704	0.041	0.446	0.005	0.004	0.259	0.048	0.03	0.041	0.034	0.023	0.021	0.067	0.009
LINC01857	ENSG00000224137	12	0	0.001	0.004	0	0.003	0	0	0.003	0	0.004	0	0.001	0.003	0	0.002	0.001	0.004	0	0.003	0.002	0.002	0.525	0	0	0.002	0.002	0.005	0.004	0.005	0.005	0.015	0.007	0.007	0.003	0.003
FCER2	ENSG00000104921	12	0.153	0.014	0.002	0.002	0.005	0.035	0.005	0.057	0.008	0.007	0.007	0.006	0.008	0.001	0.007	0.005	0.004	0.012	0.019	0.012	0.008	0.619	0	0.046	0.006	0.003	0.016	0.024	0.032	0.026	0.037	0.027	0.011	0.009	0.089
ARHGAP24	ENSG00000138639	12	0.041	0.008	0.004	0.001	0.008	0.022	0.085	0.018	0.018	0.004	0.001	0.002	0.002	0.005	0	0.002	0.005	0	0.009	0.008	0.007	0.728	0.003	0.013	0.004	0.004	0.02	0.018	0.056	0.15	0.108	0.061	0.037	0.127	0.014
P2RX5	ENSG00000083454	12	0.884	0.183	0.142	0.095	0.092	0.239	0.005	0.019	0.02	0.016	0.022	0.046	0.015	0.025	0.058	0.237	0.275	0.139	0.038	0.059	0.049	0.852	0	0.481	0.022	0.139	0.034	0.02	0.011	0.014	0.014	0.015	0.007	0.024	0.258
HLA-DOB	ENSG00000241106	12	0.062	0.011	0.011	0.016	0.017	0.004	0.027	0.018	0.012	0.006	0.003	0.008	0.006	0.006	0.004	0.006	0.004	0	0.011	0.008	0.007	0.532	0.009	0.012	0.004	0.003	0.037	0.013	0.01	0.007	0.011	0.016	0.009	0.088	0.363
LINC01781	ENSG00000234184	12	0.137	0.005	0.002	0.004	0.001	0.074	0	0.004	0.005	0.001	0.004	0.002	0.002	0	0.006	0.002	0.005	0	0.01	0.005	0.006	0.826	0	0.034	0.003	0.001	0.001	0.004	0.004	0.004	0.006	0.004	0.004	0.005	0.361
BLK	ENSG00000136573	12	0.624	0.2	0.151	0.196	0.5	0.04	0.079	0.006	0.016	0.006	0.002	0.004	0.004	0.006	0.002	0.004	0.003	0.016	0.011	0.018	0.017	0.881	0	0.532	0.003	0.004	0.004	0.002	0.006	0.006	0.011	0.009	0	0.093	0.115
RALGPS2	ENSG00000116191	12	0.173	0.071	0.032	0.075	0.084	0.043	0.051	0.071	0.059	0.07	0.075	0.093	0.081	0.062	0.085	0.1	0.121	0.108	0.037	0.014	0.034	0.949	0.003	0.177	0.091	0.113	0.034	0.057	0.037	0.033	0.024	0.036	0.09	0.058	0.214
TNFRSF13C	ENSG00000159958	12	0.165	0.043	0.016	0.06	0.173	0.024	0.03	0.039	0.011	0.012	0.018	0.012	0.015	0.019	0.01	0.008	0.011	0.007	0.021	0.036	0.036	1.069	0	0.079	0.017	0.01	0.021	0.045	0.016	0.009	0.015	0.017	0.034	0.014	0.199
LINC00926	ENSG00000247982	12	0.09	0.043	0.004	0.024	0.015	0.02	0.026	0.018	0.016	0.009	0.016	0.032	0.138	0.006	0.015	0.031	0.055	0.094	0.031	0.021	0.016	1.127	0	0.018	0.009	0.016	0.011	0.116	0.038	0.017	0.021	0.019	0.049	0.012	0.018
CD37	ENSG00000104894	12	3.36	2.076	0.272	0.55	0.24	0.957	1.795	1.564	1.893	2.333	1.77	1.404	0.805	1.08	1.649	1.464	1.001	1.554	1.821	1.806	1.874	3.793	0.693	1.37	0.171	0.411	1.458	0.91	0.879	1.737	2.149	2.572	0.11	2.135	0.558
BANK1	ENSG00000153064	12	0.14	0.266	0.201	0.442	0.425	0.033	0.111	0.124	0.145	0.062	0.07	0.054	0.024	0.6	0.118	0.091	0.091	0.029	0.025	0.011	0.01	1.368	1.067	0.261	0.017	0.047	0.158	0.016	0.042	0.03	0.03	0.019	0.007	0.127	0.059
CD79A	ENSG00000105369	12	3.235	2.851	2.144	2.175	2.158	0.213	0.266	0.15	0.598	0.079	0.076	0.051	0.041	0.056	0.098	0.045	0.046	0.099	0.115	0.07	0.116	3.519	0.046	3.031	0.038	0.03	0.049	0.037	0.057	0.054	0.075	0.083	0.118	0.148	1.735
MS4A1	ENSG00000156738	12	0.305	0.043	0.161	0.315	1.325	0.091	0.045	0.062	0.127	0.018	0.012	0.008	0.022	0.013	0.012	0.009	0.023	0.023	0.046	0.077	0.032	2.576	0	0.32	0.017	0.016	0.018	0.026	0.031	0.032	0.039	0.034	0.028	0.02	0.074
GMPR	ENSG00000137198	12	0.009	0.003	0.004	0.006	0.005	0.04	0.006	0.012	0.006	0.151	0.119	0.08	0.02	1.141	0.921	0.535	0.477	0.229	0.008	0.004	0.003	0.005	2.794	0.002	0.596	0.498	0.018	0.002	0.005	0.01	0.019	0.023	0.038	0.026	0.011
TDRP	ENSG00000180190	12	0	0	0	0	0	0	0	0	0	0.002	0	0	0	0.001	0	0	0	0	0	0	0	0	0.754	0	0	0	0	0	0	0	0.001	0	0.054	0	0
FERMT3	ENSG00000149781	12	0.3	0.548	0.501	0.58	0.473	0.876	0.845	0.502	0.442	0.426	0.472	0.466	0.21	2.781	1.482	0.752	0.567	0.339	0.602	0.509	0.324	0.316	4.654	0.467	0.396	0.408	0.627	0.235	0.304	0.385	0.419	0.439	0.027	0.783	0.19
PDZK1IP1	ENSG00000162366	12	0.003	0	0	0.004	0	0	0	0	0	0.062	0.012	0.003	0	0.004	0.03	0.025	0.011	0.039	0.001	0.003	0.001	0.001	1.602	0	0.123	0.015	0	0.001	0	0.004	0.004	0.003	0.024	0.001	0.001
TUBA4A	ENSG00000127824	12	0.102	0.188	0.267	0.422	0.5	1.506	0.02	0.027	0.067	0.062	0.146	0.063	0.078	0.878	0.122	0.062	0.135	0.071	0.54	1.128	0.45	0.476	4.885	0.375	0.529	0.195	0.286	0.182	0.387	0.223	0.17	0.317	0.045	0.084	0.335
NT5C3A	ENSG00000122643	12	0.354	0.297	0.337	0.434	0.425	0.547	0.264	0.317	0.323	0.646	0.639	0.529	0.273	1.319	1.072	0.817	0.765	0.577	0.289	0.283	0.301	0.471	3.932	0.382	0.442	0.546	0.308	0.264	0.215	0.163	0.206	0.298	0.214	0.237	0.2
BEND2	ENSG00000177324	12	0	0	0	0	0	0	0	0	0.006	0	0	0	0	0.001	0	0	0	0	0	0	0	0	0.796	0	0	0	0	0.001	0	0	0	0.001	0	0.001	0
ALOX12	ENSG00000108839	12	0	0	0	0.001	0	0	0	0	0.004	0.002	0	0.002	0.003	0.493	0.039	0.006	0.001	0.012	0	0	0	0.001	1.27	0	0	0.001	0	0.002	0.002	0	0.001	0	0	0	0
SMOX	ENSG00000088826	12	0.002	0.02	0.036	0.025	0.006	0	0.039	0.054	0.084	0.068	0.071	0.064	0.04	0.017	0.048	0.051	0.032	0.089	0.003	0.001	0.001	0.006	2.205	0.007	0.051	0.009	0.122	0.056	0.083	0.037	0.045	0.008	0.057	0.14	0.045
AQP10	ENSG00000143595	12	0	0	0	0	0	0	0	0	0	0	0	0	0	0.002	0.021	0.005	0.012	0	0	0	0	0	1.169	0	0	0.005	0	0	0	0	0	0.002	0	0.001	0
PF4V1	ENSG00000109272	13	0	0	0	0	0	0	0	0	0	0	0	0	0	0.055	0	0	0	0	0	0	0	0.001	1.036	0	0	0	0	0	0	0	0.001	0.001	0	0.001	0
TRAPPC3L	ENSG00000173626	13	0	0.002	0	0	0	0	0	0	0	0	0	0	0	0.003	0	0	0	0	0	0	0	0	0.898	0	4.909	0	0	0	0	0	0	0	0.034	0.001	0
MPIG6B	ENSG00000204420	13	0.004	0.004	0.007	0.001	0.003	0	0.034	0.042	0.028	0.118	0.091	0.045	0.014	0.952	0.354	0.255	0.147	0.032	0.013	0.002	0.003	0.009	2.166	0.002	0.001	0.02	0.001	0.013	0.002	0.003	0.003	0.006	0.021	0.042	0.002
GP1BA	ENSG00000185245	13	0.002	0.016	0.002	0.002	0.013	0	0.011	0.016	0.012	0.015	0.016	0.006	0.001	0.734	0.155	0.018	0.01	0	0.01	0.014	0.015	0.009	2.177	0.014	0.003	0.002	0.007	0.019	0.008	0.005	0.006	0.012	0.088	0.009	0.003
AC137932.2	ENSG00000261253	13	0	0	0	0	0	0	0	0	0	0	0	0	0	0	0	0	0	0	0	0	0	0	0.772	0	7.349	0	0	0	0	0	0	0	0	0.001	0
HIST1H2BJ	ENSG00000124635	13	0.05	0.078	0.005	0.046	0.035	0.026	0.093	0.02	0.037	0.011	0.012	0.022	0.012	0.02	0.017	0.024	0.028	0.029	0.01	0.008	0.005	0.008	2.129	0.08	0.025	0.027	0.024	0.028	0.028	0.008	0.004	0.005	0.037	0.01	0.028
AP001189.1	ENSG00000236304	13	0.008	0.005	0	0.002	0	0	0	0	0	0	0	0	0	0.094	0.007	0	0.001	0	0.007	0.002	0.002	0.006	1.88	0.001	0	0	0	0.001	0.001	0.003	0.004	0.007	0	0.005	0.001
TNNC2	ENSG00000101470	13	0.009	0.008	0.004	0.003	0.002	0.017	0.025	0.023	0.005	0.061	0.023	0.009	0	0.112	0.028	0.003	0	0	0.003	0.002	0.006	0.02	1.862	0.007	0	0	0.009	0.005	0.001	0.006	0.002	0.009	0.03	0.006	0.035
NCOA4	ENSG00000266412	13	0.414	0.468	0.617	0.649	0.671	0.571	0.487	0.589	0.647	0.547	0.581	0.97	0.83	0.771	0.84	1.038	0.762	1.108	0.272	0.201	0.19	0.214	4.308	0.624	0.633	0.583	0.599	0.772	0.497	0.548	0.635	0.617	0.562	0.541	0.111
SCN1B	ENSG00000105711	13	0.008	0.002	0	0.008	0.001	0	0	0.009	0.012	0.021	0.008	0.003	0.002	0.033	0.003	0.005	0.003	0	0.003	0.002	0.002	0.006	1.638	0.006	0	0.001	0.004	0.006	0.006	0.005	0.003	0.004	0.033	0.017	0
AP003068.2	ENSG00000254614	13	0.045	0.009	0.011	0.005	0.017	0.007	0.016	0.004	0.003	0.032	0.023	0.009	0.002	0.097	0.063	0.047	0.033	0.025	0.006	0.004	0.004	0.016	1.847	0.019	0.012	0.015	0.002	0.002	0.004	0.003	0.003	0.006	0.016	0.004	0.015
C19orf33	ENSG00000167644	13	0.009	0.012	0.007	0	0.004	0	0.01	0.008	0.01	0.014	0.012	0.007	0.002	0.025	0.003	0.019	0.013	0	0.002	0	0.003	0.006	2.034	0.005	0	0.003	0.041	0.006	0.009	0.014	0.011	0.007	0	0.065	0.003
SPOCD1	ENSG00000134668	13	0	0	0	0	0	0	0	0	0	0	0	0	0	0	0	0	0	0	0	0	0	0	1.031	0	0	0	0	0	0	0	0	0	0	0.001	0
LCN2	ENSG00000148346	13	0	0.002	0	0.003	0.001	0	0	0	0.004	0.001	0.002	0.003	0	0.708	0.104	0.06	0.088	0	0.001	0.001	0.002	0.001	2.169	0.001	0.06	0.06	0	0	0	0.002	0.001	0.003	0	0.002	0.002
GNAZ	ENSG00000128266	13	0.024	0	0.004	0.005	0.054	0.008	0	0	0	0	0.002	0	0	0.198	0.002	0.002	0	0	0.005	0.003	0	0.01	1.72	0.06	0.001	0	0.006	0.001	0.001	0	0	0	0	0.003	0
HIST1H3H	ENSG00000278828	13	0.081	0.067	0.024	0.066	0.057	0.085	0.069	0.038	0.05	0.039	0.019	0.039	0.029	0.03	0.054	0.046	0.048	0.051	0.018	0.024	0.011	0.016	2.473	0.09	0.029	0.032	0.054	0.027	0.051	0.015	0.009	0.015	0	0.03	0.021
ITGB3	ENSG00000259207	13	0	0	0.003	0.003	0	0	0	0	0	0	0	0	0	0.212	0.042	0	0	0	0	0.001	0	0	1.261	0	0	0	0	0	0	0	0	0	0	0	0
TSC22D1	ENSG00000102804	13	0.081	0.166	0.695	0.295	0.233	0.041	0.303	0.568	1.31	1.191	1.04	0.863	0.262	0.456	0.78	0.895	0.979	0.402	0.066	0.062	0.033	0.054	3.703	0.128	0.745	0.931	0.122	0.141	0.06	0.043	0.059	0.043	2.892	0.102	0.028
CTTN	ENSG00000085733	13	0.003	0	0	0.002	0.014	0.012	0.006	0	0	0.002	0.002	0	0.001	0.469	0.03	0.013	0.065	0	0.002	0.002	0.002	0.003	2.952	0.001	0.33	0.267	0	0	0.002	0.002	0.003	0.004	0.605	0.006	0.077
MAP3K7CL	ENSG00000156265	13	0.044	0.019	0.05	0.024	0.018	0	0.015	0.029	0.044	0.023	0.024	0.009	0.004	0.009	0.007	0.017	0.021	0	0.044	0.036	0.024	0.097	3.201	0.015	0.019	0.018	0.022	0.006	0.013	0.098	0.166	0.144	0.037	0.04	0.011
AL731557.1	ENSG00000225936	13	0	0.002	0	0.002	0.001	0	0	0	0	0.017	0.02	0.004	0	0.177	0.108	0.01	0.003	0.069	0	0	0	0	1.313	0	0	0	0	0.001	0	0	0	0	0	0.001	0
SPARC	ENSG00000113140	13	0.008	0.002	0.108	0.065	0.075	0.02	0.029	0.215	0.255	0.122	0.322	0.552	0.394	0.605	0.253	0.104	0.022	0.1	0.007	0.004	0.003	0.007	3.287	0.008	0.001	0.001	0.017	0.238	0.155	0.031	0.012	0.011	1.632	0.012	0.011
HGD	ENSG00000113924	13	0.002	0	0.002	0.006	0.001	0	0	0	0	0	0	0	0	0.023	0.017	0.008	0.001	0	0	0	0.001	0.003	1.576	0	0	0	0	0	0.001	0.002	0.003	0.001	0.012	0	0
ENKUR	ENSG00000151023	13	0.01	0	0	0.004	0.001	0	0	0.005	0.001	0.001	0	0.002	0.001	0.005	0.005	0.003	0	0	0.001	0.001	0.001	0.001	1.669	0	0	0	0	0.001	0	0.001	0.001	0.004	0	0.002	0
AC090409.1	ENSG00000267279	13	0.002	0	0	0.002	0	0	0	0	0	0	0	0	0	0.214	0.005	0	0.003	0	0	0.001	0	0	1.769	0	0	0.001	0	0	0	0	0	0.001	0	0.002	0
LGALSL	ENSG00000119862	13	0.003	0	0.004	0.001	0.021	0.007	0.008	0.002	0	0.012	0	0.007	0.003	0.302	0.041	0.011	0.002	0	0	0	0.001	0.004	1.884	0.013	0	0	0	0	0	0.002	0	0.001	0.095	0.002	0.021
CLU	ENSG00000120885	13	0.009	0.002	0.007	0.008	0.002	0.019	0.012	0.016	0.009	0.578	0.36	0.253	0.393	1.8	0.984	0.427	0.209	0.591	0.023	0.046	0.028	0.014	4.166	0.004	0.004	0.018	0.011	0.106	0.092	0.051	0.019	0.012	1.417	0.021	0.006
MMD	ENSG00000108960	13	0.058	0.037	0.107	0.121	0.142	0.098	0.212	0.106	0.109	0.088	0.108	0.1	0.05	0.13	0.098	0.077	0.091	0.048	0.107	0.061	0.104	0.123	3.381	0.207	0.195	0.11	0.133	0.082	0.064	0.035	0.046	0.048	0.619	0.078	0.02
NRGN	ENSG00000154146	13	0.028	0.002	0.018	0.04	0.171	0.013	0.048	0.102	0.059	0.04	0.152	0.139	0.107	1.185	0.267	0.033	0.022	0.052	0.015	0.014	0.009	0.015	4.57	0.188	0.018	0.016	0.346	0.276	0.614	0.434	0.343	0.205	0.03	0.112	0.006
MYL9	ENSG00000101335	13	0.007	0	0.004	0.004	0.003	0	0	0.011	0.007	0.055	0.041	0.018	0.011	0.382	0.012	0.002	0	0.025	0.014	0.002	0.003	0.024	2.879	0.001	0.001	0.001	0.005	0.006	0.001	0.002	0.004	0.007	1.239	0.006	0.035
C2orf88	ENSG00000187699	13	0.018	0.002	0.007	0.005	0.003	0.004	0.032	0	0.012	0.078	0.054	0.02	0.011	0.942	0.484	0.327	0.275	0.036	0.002	0.003	0.002	0.02	2.945	0.019	0.105	0.198	0.004	0.004	0.002	0.005	0.006	0.004	0.008	0.02	0.228
RUFY1	ENSG00000176783	13	0.066	0.076	0.087	0.136	0.222	0.214	0.23	0.247	0.131	0.113	0.114	0.18	0.136	0.866	0.374	0.307	0.267	0.062	0.067	0.059	0.055	0.095	4.047	0.225	0.168	0.232	0.251	0.199	0.159	0.097	0.111	0.108	0.039	0.153	0.037
PTCRA	ENSG00000171611	13	0.023	0	0	0.003	0.021	0	0.131	0.049	0.03	0.001	0.002	0	0	0.019	0.001	0	0.001	0	0.003	0.002	0.002	0.046	3.772	0.029	0	0	0.008	0	0.002	0.003	0.006	0.013	0	0.601	0.001
ESAM	ENSG00000149564	13	0.016	0	0	0	0.017	0	0	0	0.006	0.058	0.072	0.022	0	0.332	0.063	0.003	0	0	0.002	0.002	0.003	0.013	2.685	0.055	0	0	0	0	0	0.001	0.002	0.002	0.013	0.002	0.006
LY6G6F	ENSG00000204424	13	0	0	0	0	0	0	0	0	0	0	0	0	0	0.198	0.001	0	0	0	0	0	0	0	1.437	0	0	0	0	0	0	0	0	0	0	0.001	0
CLDN5	ENSG00000184113	13	0.003	0	0	0.001	0	0	0	0.002	0	0.01	0.007	0.005	0.001	0.091	0.005	0	0.001	0	0	0	0.001	0.002	2.672	0	0	0	0.001	0	0	0.002	0.001	0.003	0.06	0.005	0
HRAT92	ENSG00000223855	13	0.003	0	0	0.006	0.005	0	0	0	0	0.002	0	0	0.002	0.022	0	0.001	0	0	0.001	0.002	0.002	0.004	2.699	0	0.078	0.004	0.001	0	0	0.003	0.005	0.005	0	0.006	0
HIST1H2AC	ENSG00000180573	13	0.919	0.858	0.309	0.232	0.091	0.055	0.111	0.151	0.376	0.293	0.073	0.097	0.061	0.085	0.165	0.178	0.101	0.209	0.112	0.078	0.07	0.178	4.63	0.213	0.062	0.064	0.086	0.06	0.108	0.063	0.071	0.145	0.325	0.169	0.12
TMEM40	ENSG00000088726	13	0	0.002	0	0.004	0	0	0	0	0	0.001	0	0	0	0.078	0	0	0.007	0	0.002	0.002	0.001	0.003	3.782	0	0.002	0.009	0.001	0	0	0.001	0.005	0.005	0	0.002	0
RGS18	ENSG00000150681	13	0.003	0.006	0.003	0.016	0.006	0.004	0.007	0.05	0.012	0.085	0.03	0.033	0.136	1.671	0.733	0.256	0.081	0.152	0.013	0.013	0.01	0.018	5.163	0.004	0.003	0.005	0.285	0.25	0.291	0.331	0.247	0.371	0.048	0.264	0.005
CLEC1B	ENSG00000165682	13	0	0	0	0.002	0	0	0	0	0	0	0	0	0	1.025	0.029	0	0	0	0.001	0.002	0	0	3.449	0	8.075	0	0	0.001	0	0	0.002	0.001	0	0.003	0
CMTM5	ENSG00000166091	13	0.002	0.002	0	0.001	0.001	0	0	0	0	0	0.002	0	0	1.874	0.145	0.057	0.052	0.018	0.001	0.002	0.001	0.003	4.202	0.002	0	0.007	0.001	0	0	0.002	0.003	0.005	0	0.006	0.001
PF4	ENSG00000163737	13	0.028	0.015	0.015	0.029	0.009	0	0	0.005	0.01	0.01	0.004	0.005	0.008	3.554	0.077	0.006	0.005	0	0.04	0.029	0.024	0.031	7.714	0.012	0.007	0.009	0.007	0.005	0.021	0.034	0.042	0.056	0.074	0.059	0.017
ACRBP	ENSG00000111644	13	0.012	0.013	0.013	0.011	0.028	0	0	0.035	0.033	0.045	0.026	0.031	0.025	0.062	0.049	0.032	0.025	0.055	0.008	0.01	0.006	0.016	4.548	0.025	0.004	0.015	0.05	0.039	0.024	0.019	0.032	0.046	0	0.038	0.005
TREML1	ENSG00000161911	13	0	0.002	0.005	0	0.004	0	0	0	0	0.002	0.002	0.001	0.002	0.575	0	0	0	0	0.006	0.001	0.002	0.004	3.614	0.002	0.001	0	0	0	0.004	0.004	0.005	0.006	0	0.008	0
TUBB1	ENSG00000101162	13	0	0	0.003	0.009	0.003	0	0	0	0	0.001	0	0	0	0.169	0.013	0.004	0.001	0	0.01	0.005	0.006	0.012	4.824	0.002	0.051	0.012	0	0.001	0.003	0.007	0.011	0.017	0	0.023	0.003
GNG11	ENSG00000127920	13	0.084	1.178	0.198	0.408	0.042	0	0.064	0.054	0.181	0.237	0.181	0.109	0.018	0.788	0.145	0.025	0.001	0	0.025	0.017	0.014	0.114	5.661	0.103	0.004	0.003	0.025	0.008	0.017	0.027	0.032	0.037	0.609	0.08	0.007
CAVIN2	ENSG00000168497	13	0.011	0.065	0.246	0.09	0.009	0	0.033	0.082	0.24	0.416	0.446	0.333	0.086	1.574	0.58	0.297	0.394	0.079	0.021	0.014	0.01	0.021	5.5	0.016	0.195	0.315	0.049	0.048	0.015	0.02	0.024	0.035	0.04	0.064	0.003
GP9	ENSG00000169704	13	0	0.049	0.018	0.032	0.005	0	0	0	0	0.003	0.015	0.003	0.005	1.633	0.073	0.004	0.014	0	0.003	0.003	0.001	0.006	4.958	0.002	0.005	0.01	0	0.003	0.002	0.005	0.009	0.009	0	0.009	0
PPBP	ENSG00000163736	13	0.032	0.015	0.016	0.026	0.01	0.02	0	0.007	0.027	0.017	0	0.009	0.013	2.258	0.027	0.015	0.007	0.012	0.026	0.025	0.023	0.034	8.243	0.012	0.009	0.005	0.008	0.007	0.017	0.057	0.072	0.077	0.047	0.068	0.014
EZH2	ENSG00000106462	13	0.149	0.23	0.317	0.734	0.873	1.069	0.808	0.479	0.307	0.094	0.289	0.36	0.204	0.479	0.323	0.302	0.414	0.17	0.074	0.067	0.036	0.044	0.017	1.106	0.532	0.543	0.463	0.287	0.223	0.04	0.039	0.027	0.042	0.069	0.041
MXD3	ENSG00000213347	13	0.152	0.359	0.197	0.419	0.171	0.456	0.513	0.235	0.279	0.027	0.079	0.141	0.056	0.183	0.14	0.044	0.09	0.059	0.039	0.021	0.017	0.026	0.001	0.875	0.273	0.11	0.22	0.083	0.106	0.034	0.032	0.147	0.154	0.045	0.051
CD72	ENSG00000137101	13	1.139	0.408	0.078	0.248	1.125	0.07	0.085	0.087	0.053	0.017	0.011	0.018	0.011	0.017	0.007	0.003	0.01	0	0.064	0.025	0.009	0.336	0.029	1.124	0.004	0.005	0.08	0.027	0.011	0.008	0.016	0.011	0	0.074	0.005
CDCA8	ENSG00000134690	13	0.025	0.014	0.019	0.221	0.443	0.427	0.378	0.162	0.125	0.006	0.076	0.134	0.062	0.322	0.194	0.094	0.15	0.046	0.017	0.015	0.004	0.004	0	0.768	0.388	0.323	0.202	0.096	0.126	0.005	0.002	0.002	0.008	0.003	0.011
CMTM8	ENSG00000170293	13	1.014	1.318	0.234	0.933	0.976	0.004	0.027	0.018	0.037	0.113	0.095	0.072	0.023	0.078	0.103	0.035	0.02	0.007	0.006	0.013	0.1	0.012	0.07	1.325	0.005	0.011	0.019	0.014	0.014	0.01	0.011	0.007	0.626	0.018	0.012
E2F2	ENSG00000007968	13	0.094	0.146	0.021	0.26	0.254	0.165	0.286	0.056	0.038	0	0.019	0.022	0.01	0.031	0.034	0.009	0.017	0	0.005	0.005	0.003	0.007	0.001	0.642	0.116	0.024	0.088	0.055	0.088	0.014	0.008	0.018	0	0.007	0.013
SPC25	ENSG00000152253	13	0.004	0	0.035	0.367	0.493	0.849	0.767	0.297	0.125	0	0.082	0.197	0.131	0.481	0.268	0.112	0.214	0.081	0.014	0.013	0.001	0.002	0.021	0.757	0.241	0.328	0.336	0.151	0.147	0.006	0	0	0	0.005	0.011
UBE2C	ENSG00000175063	13	0.058	0.033	0.062	0.634	0.929	1.621	1.763	0.566	0.318	0.013	0.28	0.545	0.391	2.426	0.818	0.259	0.477	0.251	0.036	0.033	0.009	0.009	0.621	2.081	0.969	0.841	1.201	0.597	0.847	0.03	0.006	0.007	0	0.029	0.037
PTTG1	ENSG00000164611	13	0.267	0.213	0.357	1.027	1.595	2.073	1.244	0.779	0.625	0.147	0.411	0.736	0.692	1.61	0.724	0.385	0.682	0.397	0.094	0.203	0.064	0.074	0.126	2.11	1.637	1.261	1.2	0.737	0.931	0.066	0.04	0.046	0.067	0.184	0.109
RAD51AP1	ENSG00000111247	13	0.014	0.01	0.153	0.584	0.676	0.761	0.937	0.52	0.217	0.011	0.315	0.378	0.235	0.645	0.38	0.21	0.324	0.191	0.035	0.019	0.007	0.041	0	1.11	0.567	0.504	0.609	0.341	0.277	0.018	0.013	0.026	0.014	0.066	0.016
UHRF1	ENSG00000276043	14	0.086	0.54	2.634	2.377	1.614	0.803	1.48	1.225	1.252	0.026	0.449	0.707	0.449	0.267	0.271	0.227	0.403	0.207	0.027	0.021	0.006	0.012	0.001	1.654	0.518	0.557	0.56	0.567	0.382	0.025	0.007	0.002	0	0.076	0.006
H2AFX	ENSG00000188486	14	0.15	0.123	0.176	0.713	0.922	1.2	0.966	0.426	0.285	0.088	0.228	0.345	0.172	0.656	0.425	0.314	0.512	0.189	0.173	0.125	0.058	0.062	0.026	1.338	0.588	0.673	0.668	0.29	0.283	0.053	0.047	0.036	0.169	0.083	0.101
CRNDE	ENSG00000245694	14	0.072	0.051	0.061	0.269	0.218	0.035	0.176	0.05	0.035	0.015	0.07	0.111	0.115	0.268	0.1	0.101	0.115	0.173	0.005	0.006	0.001	0.004	0	0.642	0.074	0.12	0.044	0.081	0.082	0.007	0.005	0.001	0.64	0.004	0.022
USP1	ENSG00000162607	14	0.296	0.281	0.509	1.18	1.283	1.353	1.514	0.923	0.642	0.187	0.741	0.797	0.59	0.803	0.689	0.642	0.848	0.509	0.207	0.183	0.156	0.191	0.135	1.729	0.81	0.953	0.892	0.619	0.436	0.139	0.136	0.143	0.183	0.214	0.106
PCNA	ENSG00000132646	14	0.077	0.168	1.046	2.322	2.723	2.987	2.655	1.918	1.008	0.177	1.424	1.567	1.174	1.878	1.396	1.078	1.638	0.916	0.31	0.258	0.143	0.121	0.078	2.664	2.419	2.163	1.723	1.446	1.13	0.166	0.116	0.163	0.441	0.258	0.125
IGLC5	ENSG00000254030	14	0.939	0.002	0.006	0.003	0.108	0.013	0.013	0	0.004	0	0	0	0.002	0	0	0	0	0	0.002	0.002	0	0.064	0	0.756	0.001	0	0	0.001	0	0.001	0.001	0.003	0	0.001	0.065
TMSB15A	ENSG00000158164	14	0.019	0.007	0.003	0.057	0.071	0.012	0.112	0.047	0.012	0.008	0.108	0.056	0.004	0.586	0.196	0.025	0.008	0.013	0.006	0.001	0	0	0.113	0.446	0	0.001	0.009	0.004	0.001	0	0	0	0.006	0	0.001
MAD2L1	ENSG00000164109	14	0.062	0.132	0.454	1.182	1.508	1.597	1.528	0.773	0.553	0.214	0.66	0.817	0.455	1.184	0.804	0.589	0.882	0.468	0.094	0.102	0.106	0.056	0.028	1.675	1.114	1.143	0.809	0.463	0.348	0.022	0.011	0.012	0.015	0.075	0.06
ZWINT	ENSG00000122952	14	0.035	0.052	0.271	0.955	1.157	1.567	1.716	0.679	0.353	0.028	0.44	0.545	0.329	1.182	0.616	0.349	0.632	0.248	0.048	0.042	0.022	0.01	0.092	1.544	1.008	0.952	1.014	0.524	0.508	0.034	0.012	0.028	0.007	0.049	0.031
CENPF	ENSG00000117724	14	0.084	0.093	0.135	0.693	1.092	1.021	1.143	0.444	0.451	0.067	0.285	0.527	0.31	0.835	0.539	0.447	0.669	0.259	0.035	0.026	0.017	0.012	0	1.716	1.273	1.099	0.829	0.354	0.499	0.021	0.005	0.004	0.008	0.055	0.026
VPREB3	ENSG00000128218	14	3.607	4.753	1.254	2.971	2.892	0.011	0.032	0.009	0.016	0.01	0.008	0.008	0.02	0.024	0.012	0.007	0.016	0	0.035	0.027	0.02	1.115	0.064	3.452	0.014	0.013	0.016	0.027	0.038	0.025	0.028	0.03	0	0.015	0.11
HMGB3	ENSG00000029993	14	0.22	0.186	0.193	0.738	1.023	0.873	0.997	0.618	0.47	0.292	0.524	0.692	0.604	1.154	0.828	0.7	0.893	0.521	0.028	0.045	0.023	0.036	0.073	1.814	1.209	1.168	0.891	0.511	0.714	0.192	0.12	0.094	0.037	0.158	0.084
ASF1B	ENSG00000105011	14	0.002	0.002	0.094	0.53	0.788	1.115	0.909	0.361	0.152	0.003	0.209	0.254	0.08	0.636	0.305	0.137	0.197	0.107	0.047	0.033	0.007	0.009	0.066	0.982	0.379	0.319	0.41	0.175	0.159	0.014	0.007	0.031	0.014	0.013	0.019
CD79B	ENSG00000007312	14	5.404	4.78	1.448	3.21	1.765	0.327	0.153	0.262	0.356	0.262	0.286	0.346	0.241	0.156	0.18	0.082	0.054	0.076	0.27	0.148	0.156	2.423	0.107	4.13	0.031	0.028	0.176	0.193	0.139	0.095	0.125	1.094	0.021	0.115	0.654
VDAC1	ENSG00000213585	14	1.967	2.165	1.281	2.033	2.626	2.146	1.198	1.467	1.153	0.851	1.41	1.66	1.135	1.776	1.606	1.499	1.53	1.012	0.614	0.54	0.436	0.474	0.415	2.704	0.749	1.295	1.582	0.988	0.779	0.637	0.837	0.931	0.447	0.954	0.417
PIMREG	ENSG00000129195	14	0.005	0.002	0.009	0.104	0.201	0.188	0.01	0.007	0.04	0	0.022	0.053	0.008	0.231	0.089	0.014	0.01	0.008	0.007	0.001	0	0	0	0.494	0	0	0.094	0.017	0.05	0	0	0	0	0.003	0
NUCKS1	ENSG00000069275	14	0.843	0.958	1.327	2.082	2.268	2.036	2.801	2.036	1.661	1.072	1.635	1.833	1.559	2.309	1.885	1.496	1.73	1.295	0.698	0.649	0.66	0.611	0.493	2.978	1.712	1.875	2.208	1.984	1.646	0.386	0.386	0.355	1.844	0.773	0.32
HIST1H4C	ENSG00000197061	14	0.684	0.435	0.956	2.009	2.947	2.98	3.435	1.66	1.283	0.841	1.213	1.754	1.12	1.779	1.648	1.239	1.907	1.276	0.289	0.255	0.32	0.284	0.245	3.732	2.698	2.534	1.818	1.177	1.186	0.148	0.091	0.059	0.431	0.317	0.3
VPREB1	ENSG00000169575	14	3.315	4.632	2.512	3.459	3.245	0.004	0.3	0.237	1.095	0.031	0.042	0.131	0.054	0.013	0.016	0.004	0.01	0.014	0.017	0.016	0.009	0.025	0.073	3.532	0.01	0.01	0.011	0.019	0.027	0.011	0.017	0.015	0.01	0.011	0.013
CARHSP1	ENSG00000153048	14	0.622	0.957	0.886	1.523	1.667	1.813	1.674	1.151	0.796	0.259	0.571	0.613	0.344	0.41	0.395	0.482	0.654	0.524	0.561	0.384	0.25	0.287	0.116	2.302	0.944	0.755	1.032	0.583	0.534	0.287	0.241	0.33	0.38	0.497	0.26
BIRC5	ENSG00000089685	14	0.179	0.081	0.12	0.856	1.292	1.542	1.481	0.548	0.354	0.027	0.253	0.49	0.311	1.185	0.591	0.245	0.478	0.249	0.045	0.034	0.011	0.011	0	2.016	1.468	1.076	0.944	0.473	0.624	0.03	0.007	0.012	0.056	0.047	0.055
CFAP73	ENSG00000186710	14	1.591	0.022	0.007	0.032	0.024	0.017	0.004	0	0	0.001	0.004	0.001	0.001	0.003	0.001	0	0.003	0	0.004	0.002	0.001	0.009	0.026	1.209	0.001	0.001	0	0.002	0.003	0.001	0.001	0.003	0	0.003	0.001
UBB	ENSG00000170315	14	3.904	3.538	3.07	3.63	3.506	3.527	4.067	3.428	3.543	3.282	3.341	3.391	2.613	3.664	3.734	3.535	3.587	3.234	3.855	3.291	2.451	2.738	2.931	4.733	3.667	3.626	3.206	2.442	2.184	1.52	1.738	2.387	3.501	2.859	2.171
MAD2L2	ENSG00000116670	14	0.663	0.649	0.585	1.327	1.379	0.811	0.973	0.512	0.396	0.176	0.41	0.466	0.431	0.545	0.468	0.34	0.454	0.332	0.387	0.256	0.147	0.164	0.052	2.055	0.474	0.509	0.553	0.361	0.343	0.227	0.283	0.278	0.13	0.383	0.158
SMC4	ENSG00000113810	14	0.241	0.635	0.446	1.284	1.49	1.659	1.529	0.778	0.646	0.481	0.7	0.733	0.42	1.079	0.748	0.594	0.762	0.421	0.178	0.164	0.105	0.135	0.055	2.226	1.266	1.067	0.956	0.428	0.534	0.095	0.101	0.126	0.211	0.18	0.145
TOP2A	ENSG00000131747	14	0.035	0.025	0.077	0.731	0.912	1.37	1.77	0.556	0.415	0.006	0.267	0.507	0.327	0.857	0.506	0.237	0.505	0.173	0.031	0.034	0.011	0.014	0	2.17	1.244	0.929	0.983	0.51	0.67	0.027	0.01	0.007	0	0.033	0.028
H3F3A	ENSG00000163041	14	5.006	4.549	4.507	4.738	4.514	4.178	4.864	4.357	4.619	4.073	4.323	4.166	3.499	5.112	4.694	4.327	4.254	4.123	3.509	3.041	2.617	3.403	6.172	5.621	4.165	4.17	4.502	3.716	4.037	4.371	4.441	4.502	3.072	4.117	1.846
PDLIM1	ENSG00000107438	14	1.303	0.19	0.209	0.575	1.599	0.605	0.713	0.398	0.339	0.226	0.299	0.297	0.14	3.077	1.548	1.014	1.022	0.342	0.212	0.164	0.021	0.806	3.943	2.251	0.133	0.546	0.82	0.151	0.077	0.026	0.032	0.034	0.699	0.296	0.304
TYMS	ENSG00000176890	14	0.125	0.12	0.846	2.215	2.35	2.595	2.708	1.711	1.103	0.123	1.517	1.546	0.984	2.359	1.482	1.044	1.519	1.035	0.097	0.067	0.018	0.023	0	2.852	1.916	1.977	1.51	1.105	0.835	0.058	0.015	0.011	0.042	0.064	0.058
TCL1A	ENSG00000100721	14	4.837	0.067	0.006	0.058	1.443	0.035	0.173	0.01	0.019	0.008	0.017	0.01	0.011	0.01	0.008	0.007	0.022	0.007	0.062	0.037	0.026	0.876	0.005	3.414	0.018	0.015	0.024	0.023	0.027	0.024	0.037	0.044	0.007	0.421	0.035
CD24	ENSG00000272398	14	3.037	1.676	0.464	2.091	2.553	0.044	0.02	0.032	0.01	0.012	0.007	0.005	0.013	0.008	0.012	0.002	0.011	0.028	0.022	0.013	0.01	0.782	0.026	2.749	0.01	0.008	0.008	0.011	0.02	0.014	0.016	0.018	0.023	0.01	0.009
AURKB	ENSG00000178999	14	0.009	0.002	0.031	0.501	0.731	1.033	1.113	0.252	0.155	0.005	0.092	0.272	0.154	0.469	0.317	0.131	0.24	0.131	0.023	0.023	0.007	0.005	0	1.527	0.524	0.406	0.602	0.254	0.294	0.018	0.004	0.004	0	0.011	0.022
FAM111B	ENSG00000189057	14	0.088	0.007	0.094	0.482	0.597	0.409	0.663	0.284	0.11	0.002	0.101	0.108	0.034	0.077	0.08	0.061	0.069	0.057	0.009	0.008	0.001	0.055	0	1.054	0.01	0.033	0.207	0.09	0.052	0.005	0	0.002	0	0.009	0.004
MKI67	ENSG00000148773	14	0.16	0.054	0.101	0.778	1.012	1.588	1.566	0.527	0.353	0.006	0.181	0.344	0.188	0.788	0.401	0.168	0.321	0.039	0.041	0.039	0.013	0.007	0.033	2.272	0.953	0.681	0.977	0.386	0.596	0.033	0.003	0.004	0	0.043	0.035
TUBB	ENSG00000196230	14	1.26	1.06	2.526	3.525	4.094	4.354	4.934	3.164	2.784	1.362	2.911	2.886	1.888	3.43	2.777	2.443	2.964	2.01	0.754	0.608	0.575	0.703	1.782	5.098	3.988	3.713	3.369	2.069	1.953	0.437	0.551	0.997	1.406	0.978	0.341
HMGB1	ENSG00000189403	14	3.53	3.921	5.1	5.712	5.56	4.899	5.408	4.338	4.204	3.086	3.768	4.162	3.765	4.516	4.137	4.149	4.442	4.138	2.786	2.585	2.164	2.339	3.629	6.073	4.869	4.892	4.468	3.953	3.868	2.192	2.098	1.892	2.789	2.767	1.642
NUSAP1	ENSG00000137804	14	0.066	0.07	0.164	1.038	1.099	1.427	1.842	0.641	0.419	0.044	0.374	0.552	0.293	0.958	0.57	0.351	0.464	0.203	0.05	0.047	0.012	0.017	0	2.546	1.146	0.682	1.078	0.424	0.549	0.035	0.016	0.012	0.051	0.067	0.05
PTMA	ENSG00000187514	14	6.845	6.439	6.821	7.18	7.099	6.393	6.713	6.329	6.297	5.433	5.846	6.053	6.033	6.623	6.244	6.107	6.26	6.204	5.319	5.104	5.125	5.555	5.539	7.582	5.927	6.337	6.436	6.261	6.165	5.088	5.234	5.367	4.986	5.327	3.28
IGLL1	ENSG00000128322	14	3.596	5.178	4.295	4.301	4.535	0.028	4.302	2.951	3.199	0.491	1.371	3.134	2.838	0.032	0.15	0.433	0.858	0.721	0.024	0.018	0.018	0.054	0.089	5.263	0.069	0.696	0.072	0.134	0.049	0.021	0.02	0.026	0.034	0.083	0.087
SLC4A1	ENSG00000004939	14	0.018	0.01	0.004	0.01	0.006	0.009	0.005	0.008	0.025	0.004	0.009	0.007	0.008	0.011	0.008	0.003	0.01	0	0.006	0.006	0.007	0.006	0	0.009	1.28	0.034	0.013	0.011	0.01	0.006	0.009	0.006	0	0.008	0.01
AKR1C3	ENSG00000196139	14	0.159	0.197	0.43	0.311	0.085	0.008	0.3	0.436	0.675	0.627	0.572	0.534	0.164	0.165	0.358	0.651	0.788	0.207	0.594	0.045	0.018	0.013	0	0.182	1.663	1.368	0.026	0.024	0.009	0.012	0.008	0.007	0.525	0.062	0.008
ANK1	ENSG00000029534	14	0.008	0.002	0.004	0.01	0.001	0	0.006	0	0.004	0.005	0.006	0.003	0	0.065	0.038	0.268	0.559	0.01	0.003	0.002	0.009	0.041	0.297	0.003	0.893	0.818	0.003	0.003	0.005	0.006	0.002	0.003	0	0.01	0.008
SLC25A21	ENSG00000183032	14	0	0	0	0.001	0	0	0	0	0	0.002	0.006	0	0.001	0.01	0.001	0.03	0.148	0	0	0	0	0.001	0	0.001	0.556	0.377	0	0.001	0.001	0	0	0	0	0	0.001
SLC25A39	ENSG00000013306	14	0.291	0.166	0.453	0.488	1.049	0.87	0.703	0.601	0.491	0.316	0.561	0.592	0.374	0.736	0.558	0.563	0.886	0.305	0.419	0.366	0.356	0.369	0.168	0.472	2.026	1.393	0.684	0.448	0.298	0.189	0.268	0.297	0.278	0.455	0.372
EPOR	ENSG00000187266	14	0.003	0.005	0.004	0.005	0.007	0.03	0.015	0.007	0	0.02	0.013	0.016	0.01	0.087	0.107	0.303	0.408	0.07	0.023	0.032	0.025	0.022	0.712	0.01	0.997	0.802	0.022	0.021	0.032	0.02	0.021	0.056	0.067	0.009	0.029
OAT	ENSG00000065154	14	0.075	0.086	0.245	0.362	0.549	0.382	0.172	0.425	0.297	0.248	0.39	0.515	0.375	0.325	0.392	0.427	0.747	0.273	0.184	0.201	0.137	0.104	0.091	0.314	1.827	1.271	0.429	0.358	0.286	0.289	0.253	0.257	0.552	0.267	0.157
GYPB	ENSG00000250361	14	0	0.007	0.003	0.002	0.002	0.005	0	0	0.019	0.013	0	0.009	0.007	0.011	0.021	0.039	0.034	0.009	0.003	0.006	0.006	0.006	0	0.006	1.732	0.125	0.007	0.01	0.004	0.007	0.008	0.003	0.01	0.009	0.006
SELENBP1	ENSG00000143416	14	0	0.003	0.005	0	0	0	0	0	0.002	0.003	0.002	0.003	0.005	0.009	0.011	0.044	0.269	0	0.001	0.002	0.001	0.002	0	0.001	0.919	0.549	0.003	0.005	0.006	0.001	0.003	0.003	1.008	0.007	0.004
DNAJA4	ENSG00000140403	14	0.013	0.004	0.016	0.021	0.019	0.046	0.037	0.044	0.026	0.012	0.015	0.032	0.037	0.054	0.026	0.028	0.161	0.007	0.022	0.017	0.022	0.012	0.008	0.019	0.977	0.624	0.058	0.059	0.051	0.027	0.023	0.031	0.076	0.028	0.009
TSPAN17	ENSG00000048140	14	0.061	0.069	0.067	0.053	0.069	0.265	0.039	0.062	0.058	0.106	0.122	0.076	0.043	0.119	0.135	0.084	0.189	0.047	0.164	0.155	0.069	0.075	0.01	0.057	1.378	0.872	0.056	0.037	0.043	0.056	0.067	0.083	0.065	0.059	0.057
HBD	ENSG00000223609	15	0.052	0.061	0.077	0.102	0.065	0.074	0.091	0.079	0.076	0.11	0.098	0.088	0.083	0.67	1.124	1.706	2.427	0.074	0.075	0.059	0.06	0.057	0.054	0.083	4.369	2.718	0.088	0.085	0.086	0.088	0.092	0.099	0.228	0.082	0.077
NFIA	ENSG00000162599	15	0.02	0.045	0.007	0.024	0.013	0.031	0	0.059	0.012	0.298	0.188	0.104	0.046	0.028	0.134	0.487	0.914	0.141	0.019	0.038	0.034	0.011	0.005	0.016	1.304	1.119	0.021	0.039	0.042	0.044	0.035	0.038	0.561	0.013	0.016
MBOAT2	ENSG00000143797	15	0.04	0.084	0.066	0.139	0.118	0.006	0.12	0.072	0.058	0.067	0.086	0.102	0.097	0.649	0.247	0.233	0.479	0.184	0.005	0.004	0.005	0.008	0.476	0.198	1.118	0.856	0.161	0.111	0.092	0.028	0.035	0.014	0.107	0.045	0.004
SPTA1	ENSG00000163554	15	0.126	0.235	0.048	0.06	0.005	0.014	0	0.004	0.011	0.01	0.005	0.005	0.003	0.047	0.042	0.077	0.253	0	0.001	0.002	0.002	0.005	0	0.027	1.018	0.676	0.001	0.01	0.005	0.002	0.003	0.003	0	0.003	0.003
GLRX5	ENSG00000182512	15	0.484	0.304	0.301	0.532	1.012	0.647	0.547	0.466	0.304	0.192	0.327	0.401	0.361	0.731	0.489	0.462	0.76	0.389	0.193	0.163	0.124	0.121	0.376	0.921	1.916	1.499	0.478	0.404	0.34	0.163	0.177	0.153	0.229	0.265	0.126
GFI1B	ENSG00000165702	15	0.005	0.007	0.018	0.005	0.001	0	0	0.018	0.02	0.144	0.08	0.073	0.003	0.809	0.225	0.124	0.405	0.058	0.004	0.004	0.003	0.003	2.188	0.008	1.103	0.744	0.007	0	0.002	0.004	0.003	0.007	0	0.004	0.002
SNCA	ENSG00000145335	15	0.024	0.093	0.341	0.219	0.115	0.033	0.496	0.391	0.312	0.351	0.406	0.425	0.266	1.259	0.59	0.471	0.631	0.143	0.019	0.008	0.008	0.019	2.717	0.091	1.719	1.21	0.491	0.263	0.234	0.159	0.146	0.05	0.012	0.231	0.005
SLC25A37	ENSG00000147454	15	0.149	0.131	0.2	0.212	0.303	0.261	0.154	0.215	0.154	0.206	0.298	0.311	0.258	0.286	0.287	0.403	0.563	0.236	0.077	0.109	0.131	0.214	0.127	0.198	2.33	0.93	0.268	0.275	0.296	0.357	0.298	0.166	0.748	0.186	0.055
HBA2	ENSG00000188536	15	0.391	0.445	0.551	0.471	0.494	0.791	0.471	0.497	0.449	0.476	0.462	0.484	0.532	0.451	0.447	0.486	0.543	0.555	0.387	0.422	0.407	0.395	0.651	0.477	6.853	1.779	0.464	0.543	0.529	0.537	0.551	0.581	0.862	0.507	0.559
METAP2	ENSG00000111142	15	0.743	0.853	1.069	1.143	1.286	1.283	1.016	1.039	0.976	0.867	0.93	1.056	0.879	1.101	1.127	1.125	1.546	0.828	0.416	0.434	0.454	0.416	0.326	0.984	2.6	2.142	0.965	0.787	0.628	0.391	0.462	0.32	0.507	0.624	0.248
CTSE	ENSG00000196188	15	0	0.002	0	0.001	0.001	0.006	0	0	0.008	0	0.002	0.003	0.003	0	0	0.001	0.002	0.009	0	0	0.001	0	0	0	0.741	0.14	0	0	0.001	0.001	0.001	0.002	0	0.003	0
TUBG1	ENSG00000131462	15	0.022	0.009	0.117	0.278	0.436	0.718	0.601	0.283	0.115	0.034	0.179	0.213	0.098	0.401	0.213	0.171	0.247	0.061	0.03	0.021	0.014	0.022	0.08	0.446	1.216	0.659	0.241	0.083	0.072	0.013	0.013	0.043	0.203	0.054	0.061
HEBP1	ENSG00000013583	15	0.061	0.116	0.296	0.264	0.274	0.213	0.266	0.429	0.329	0.478	0.5	0.449	0.245	0.267	0.465	0.512	0.907	0.329	0.089	0.047	0.07	0.056	0.336	0.264	1.811	1.563	0.351	0.195	0.196	0.207	0.212	0.219	0.586	0.204	0.045
GYPC	ENSG00000136732	15	0.817	1.884	2.717	2.079	1.164	1.745	0.671	0.976	1.636	1.535	1.921	2.36	2.069	1.092	1.396	1.706	2.199	1.121	1.214	1.317	1.426	0.805	0.195	1.014	3.396	2.85	0.901	0.757	0.485	0.35	0.345	0.331	0.701	0.501	0.96
MINPP1	ENSG00000107789	15	0.025	0.026	0.081	0.065	0.061	0.138	0.083	0.096	0.092	0.092	0.099	0.12	0.063	0.389	0.717	0.563	0.652	0.338	0.046	0.023	0.02	0.017	0.077	0.041	1.379	0.936	0.057	0.058	0.041	0.028	0.024	0.049	0.115	0.039	0.065
TMEM14B	ENSG00000137210	15	0.641	0.734	1.021	1.225	1.37	1.312	1.376	1.309	1.157	0.86	1.154	1.257	0.986	1.233	1.194	1.598	2.072	0.917	0.396	0.53	0.648	0.586	0.355	1.122	2.873	2.37	1.261	1.093	0.849	0.583	0.657	0.583	0.688	0.936	0.407
RFESD	ENSG00000175449	15	0.006	0.022	0.045	0.037	0.067	0.086	0.015	0.028	0.014	0.031	0.03	0.035	0.021	0.053	0.025	0.056	0.323	0.01	0.012	0.02	0.022	0.01	0.05	0.026	1.197	0.87	0.012	0.01	0.009	0.005	0.003	0.008	0.012	0.009	0.011
HEMGN	ENSG00000136929	15	0.01	0.018	0.061	0.048	0.007	0.02	0.045	0.031	0.176	0.547	0.438	0.128	0.007	1.041	0.762	0.133	0.024	0.02	0.008	0.007	0.024	0.009	1.883	0.008	1.795	0.287	0.008	0.004	0.005	0.006	0.006	0.007	0	0.004	0.005
ADD2	ENSG00000075340	15	0.008	0.002	0.003	0.003	0.016	0	0.006	0	0	0.001	0	0.004	0.004	0	0.003	0.043	0.241	0	0.001	0.001	0.007	0.027	0	0.023	0.971	0.642	0.005	0.006	0.005	0.003	0.006	0.029	0.009	0.002	0.005
TMEM56	ENSG00000152078	15	0.008	0.007	0	0	0	0.007	0	0.005	0.006	0	0	0.001	0.002	0.001	0	0.004	0.079	0	0.001	0.002	0.003	0.017	0	0.006	1.019	0.543	0.003	0	0.003	0.003	0.001	0.001	0.022	0.001	0.06
HBQ1	ENSG00000086506	15	0.002	0.005	0.005	0.005	0.008	0	0	0.006	0	0.007	0.037	0.019	0.009	0.093	0.105	0.289	0.53	0.03	0.014	0.003	0.003	0.002	1.04	0.005	1.371	1.099	0.004	0.008	0.004	0.004	0.006	0.005	0.014	0.005	0.003
AK1	ENSG00000106992	15	0.038	0.42	0.025	0.083	0.043	0.008	0.024	0.007	0.036	0.041	0.025	0.015	0.009	0.426	0.089	0.085	0.211	0.008	0.057	0.062	0.046	0.028	0.375	0.067	1.526	0.706	0.01	0.005	0.007	0.009	0.009	0.013	0.569	0.015	0.039
FECH	ENSG00000066926	15	0.025	0.027	0.063	0.046	0.107	0.142	0.177	0.143	0.155	0.098	0.17	0.162	0.084	0.29	0.199	0.358	0.629	0.156	0.093	0.059	0.035	0.034	0.113	0.077	1.659	1.205	0.084	0.101	0.048	0.039	0.045	0.054	0.068	0.099	0.044
UBAC1	ENSG00000130560	15	0.092	0.097	0.113	0.172	0.302	0.145	0.159	0.132	0.122	0.084	0.218	0.196	0.14	0.301	0.204	0.252	0.616	0.145	0.048	0.064	0.057	0.072	0.08	0.187	1.925	1.289	0.227	0.159	0.161	0.135	0.192	0.233	0.132	0.131	0.05
RHAG	ENSG00000112077	15	0	0.002	0.002	0.002	0.003	0	0.011	0.008	0.002	0.003	0.001	0.005	0.003	0.02	0.002	0.046	0.281	0	0.002	0.002	0.003	0.002	0	0.004	1.299	0.793	0.001	0.004	0.005	0.003	0.004	0.003	0.012	0.003	0.005
GYPA	ENSG00000170180	15	0.013	0.003	0.005	0.005	0.011	0.009	0.014	0.011	0.013	0.005	0.01	0.003	0.007	0.008	0.017	0.005	0.024	0.01	0.005	0.004	0.005	0.006	0	0.004	2.608	0.666	0.012	0.004	0.008	0.009	0.007	0.005	0.03	0.007	0.009
SMIM1	ENSG00000235169	15	0.016	0.002	0.011	0.009	0.014	0	0	0.003	0.011	0.116	0.043	0.024	0.022	0.647	0.236	0.511	0.945	0.225	0.012	0.007	0.022	0.014	0.677	0.016	1.797	1.328	0.009	0.024	0.014	0.019	0.027	0.015	0.31	0.01	0.125
UROD	ENSG00000126088	15	0.224	0.289	0.33	0.425	0.494	0.546	0.424	0.421	0.405	0.567	0.775	0.741	0.451	1.853	1.252	1.551	1.951	0.305	0.206	0.168	0.144	0.152	1.137	0.369	2.617	2.173	0.46	0.334	0.225	0.15	0.144	0.165	0.441	0.264	0.171
HBA1	ENSG00000206172	15	0.417	0.449	0.402	0.458	0.474	0.671	0.452	0.426	0.458	0.424	0.465	0.476	0.53	0.436	0.469	0.459	0.796	0.465	0.487	0.456	0.422	0.422	1.313	0.448	7.353	3.658	0.475	0.554	0.579	0.566	0.625	0.629	0.765	0.474	0.598
CA2	ENSG00000104267	15	0.056	0.036	0.042	0.058	0.068	0.062	0.044	0.012	0.025	0.045	0.065	0.067	0.059	0.732	0.128	0.182	0.482	0.041	0.014	0.013	0.013	0.02	1.963	0.124	2.98	1.593	0.168	0.053	0.089	0.049	0.044	0.049	0.05	0.058	0.025
MYL4	ENSG00000198336	15	0.442	0.007	0.002	0.007	0.048	0.009	0.023	0	0.006	0.005	0.012	0.007	0.006	0.261	0.131	0.102	0.418	0.02	0.009	0.007	0.006	0.009	0.305	0.254	1.886	0.995	0.008	0.003	0.008	0.008	0.012	0.008	0.021	0.009	0.012
ALAS2	ENSG00000158578	15	0.006	0.016	0.003	0.01	0.003	0.007	0	0.005	0.01	0.005	0.007	0.012	0.009	0.003	0.011	0.004	0.036	0.018	0.006	0.006	0.006	0.006	0	0.008	2.118	0.471	0.009	0.007	0.013	0.008	0.009	0.009	0	0.008	0.012
CA1	ENSG00000133742	15	0.093	0.06	0.05	0.047	0.068	0.04	0.074	0.076	0.041	0.056	0.073	0.067	0.054	0.081	0.061	0.351	1.653	0.076	0.058	0.045	0.058	0.059	0.066	0.065	4.715	3.286	0.081	0.07	0.089	0.062	0.07	0.063	0.134	0.061	0.07
HMBS	ENSG00000256269	15	0.052	0.045	0.131	0.146	0.372	0.241	0.189	0.207	0.162	0.107	0.168	0.22	0.184	0.146	0.216	0.473	0.75	0.298	0.055	0.048	0.061	0.066	0	0.103	2.403	1.342	0.256	0.202	0.119	0.065	0.082	0.047	0.064	0.148	0.131
HBB	ENSG00000244734	15	0.968	1.106	1.099	1.095	1.01	1.276	1.056	1.179	1.158	1.018	0.997	1.093	1.148	1.115	0.953	1.209	3.805	1.221	1.024	1.044	1.019	0.987	1.038	1.02	9.701	7.769	1.098	1.271	1.269	1.198	1.189	1.27	1.711	1.124	1.243
BLVRB	ENSG00000090013	15	0.059	0.062	0.064	0.094	0.182	0.244	0.436	0.458	0.216	0.305	0.42	0.368	0.452	0.537	0.49	1.641	2.828	0.165	0.141	0.127	0.094	0.135	0.309	0.186	4.613	3.856	1.051	0.885	1.236	1.577	1.304	0.706	1.084	0.658	0.24
AHSP	ENSG00000169877	15	0.055	0.08	0.126	0.107	0.096	0.121	0.099	0.081	0.11	0.096	0.065	0.09	0.098	0.1	0.082	0.154	1.445	0.072	0.068	0.071	0.073	0.069	0.067	0.077	5.728	4.326	0.08	0.097	0.108	0.107	0.101	0.1	0.179	0.098	0.105
PRDX2	ENSG00000167815	15	1.047	0.462	0.977	0.892	1.869	1.828	1.43	1.365	1.227	1.06	1.517	1.496	1.006	1.117	1.345	1.685	2.53	1.488	0.688	0.821	1.012	0.536	0.19	1.789	5.221	4.171	1.15	0.682	0.484	0.378	0.337	0.254	1.136	0.593	0.87
LPCAT3	ENSG00000111684	15	0.025	0.078	0.116	0.141	0.179	0.205	0.165	0.151	0.146	0.146	0.158	0.185	0.065	0.357	0.336	0.367	0.621	0.077	0.082	0.064	0.046	0.034	0.195	0.119	0.95	1.039	0.125	0.055	0.06	0.049	0.049	0.152	0.176	0.072	0.04
GRTP1	ENSG00000139835	15	0.003	0.002	0	0	0.002	0	0	0	0	0.001	0.001	0	0	0.054	0.007	0.052	0.168	0.008	0.002	0	0.002	0.002	0.262	0.002	0.18	0.314	0.003	0	0	0.001	0.001	0.002	0	0	0.005
ATP5G1	ENSG00000159199	15	0.596	0.485	1.351	1.408	2.284	1.746	1.535	1.636	0.963	0.868	1.448	1.696	1.899	1.852	1.634	1.574	2.142	1.528	0.622	0.51	0.522	0.647	0.387	0.897	2.248	2.504	1.593	1.681	1.088	0.674	0.737	0.598	0.789	1.199	0.864
CDH1	ENSG00000039068	15	0	0	0	0	0.003	0	0	0	0.007	0.002	0	0	0.002	0	0	0.013	0.189	0	0	0	0	0.002	0	0	0.141	0.267	0.01	0.001	0.001	0.001	0	0	0	0.02	0.007
GAR1	ENSG00000109534	15	0.109	0.206	0.436	0.461	0.764	0.703	0.325	0.533	0.37	0.341	0.535	0.703	0.507	0.682	0.652	0.838	1.173	0.519	0.182	0.165	0.124	0.136	0.143	0.26	1.207	1.451	0.407	0.385	0.262	0.129	0.128	0.126	0.131	0.202	0.117
MYC	ENSG00000136997	15	0.067	0.288	0.44	0.418	0.249	0.456	0.021	0.149	0.177	0.241	0.317	0.727	0.52	0.51	0.468	0.938	1.606	0.428	0.047	0.056	0.237	0.361	0.119	0.1	0.674	1.414	0.079	0.12	0.075	0.05	0.051	0.038	0.908	0.033	0.147
AC084033.3	ENSG00000257698	15	1.12	0.875	1.277	0.752	1.021	0.413	0.975	1.573	1.552	1.285	1.474	1.925	1.881	1.377	2.164	2.779	2.521	2.715	0.137	0.089	0.095	0.102	0.043	1.279	1.509	2.096	0.406	1.305	0.506	0.078	0.042	0.03	0.154	0.153	0.128
AC100801.1	ENSG00000253154	15	0	0	0	0.001	0	0	0	0	0	0	0.002	0	0.006	0.002	0	0.022	0.185	0.062	0.001	0	0	0.001	0	0	0.381	0.489	0.001	0.005	0.013	0.004	0	0.001	0	0	0.001
PSMG1	ENSG00000183527	15	0.076	0.167	0.462	0.731	1.167	0.9	0.335	0.691	0.42	0.319	0.637	0.756	0.565	1.008	0.83	0.713	1.095	0.488	0.075	0.084	0.072	0.071	0.112	0.417	1.125	1.348	0.43	0.413	0.239	0.113	0.107	0.109	0.17	0.144	0.101
PCLAF	ENSG00000166803	15	0.321	0.327	0.899	2.445	2.873	3.337	3.414	2.507	1.409	0.154	1.544	1.807	1.631	2.523	1.807	1.542	2.213	2.06	0.105	0.12	0.039	0.045	0.008	3.29	2.91	2.984	2.342	1.885	1.659	0.126	0.03	0.022	0.023	0.192	0.091
PYCR1	ENSG00000183010	15	0.006	0.002	0.1	0.172	0.447	0.18	0.004	0.089	0.025	0.117	0.186	0.19	0.106	0.548	0.371	0.286	0.446	0.131	0.003	0.002	0.006	0.007	0.009	0.036	0.589	0.689	0.055	0.065	0.014	0.003	0.003	0.002	0.057	0.02	0.239
HSP90AA1	ENSG00000080824	15	1.709	2	3.152	3.79	4.59	4.255	3.969	3.608	3.093	2.484	3.232	3.578	2.971	3.813	3.495	3.267	3.662	3.019	1.998	2.233	1.764	1.52	1.08	3.698	4.357	4.318	3.407	3.111	2.631	1.601	1.724	1.951	2.891	2.15	1.064
CCT6A	ENSG00000146731	15	0.459	0.627	1.06	1.378	1.915	1.596	0.978	1.187	0.843	0.783	0.981	1.223	0.811	1.439	1.318	1.216	1.61	0.81	0.401	0.33	0.314	0.305	0.312	1.003	2.196	2.247	1.149	0.824	0.635	0.436	0.496	0.47	0.336	0.633	0.17
HSP90AB1	ENSG00000096384	15	1.483	1.756	3.213	2.925	3.991	3.122	2.243	2.982	2.774	3.567	3.616	3.662	2.991	3.556	3.858	3.809	3.796	3.275	1.355	1.514	1.685	1.809	0.644	1.549	3.169	3.693	2.546	2.466	1.503	0.822	1.013	1.279	2.026	1.758	0.953
NMNAT3	ENSG00000163864	15	0.006	0.002	0.024	0.019	0.034	0	0.03	0.05	0.026	0.052	0.108	0.115	0.081	0.452	0.238	0.247	0.456	0.079	0.005	0.004	0.007	0.003	0.048	0.016	0.66	0.706	0.022	0.059	0.017	0.008	0.008	0.013	0	0.007	0.006
PAICS	ENSG00000128050	15	0.082	0.192	0.941	1.216	1.765	1.102	0.767	0.996	0.709	0.464	1.022	1.14	0.663	1.056	0.995	0.941	1.261	0.667	0.053	0.053	0.098	0.102	0.025	0.585	1.308	1.538	0.682	0.593	0.253	0.056	0.074	0.062	0.065	0.182	0.112
CMBL	ENSG00000164237	15	0.002	0.013	0.116	0.04	0.02	0	0.011	0.027	0.104	0.36	0.335	0.304	0.119	0.116	0.368	0.56	0.759	0.19	0.008	0.003	0.003	0.003	0	0.003	0.415	0.65	0.016	0.017	0.003	0.002	0.001	0.002	0.195	0.003	0.004
ISOC2	ENSG00000063241	15	0.141	0.117	0.326	0.302	0.784	0.629	0.264	0.396	0.274	0.243	0.391	0.541	0.574	0.676	0.611	0.627	1.157	0.555	0.172	0.111	0.081	0.13	0.04	0.196	1.171	1.473	0.631	0.639	0.363	0.117	0.145	0.24	0.425	0.256	0.364
NCL	ENSG00000115053	16	1.41	1.345	2.329	2.569	3.54	2.505	2.529	2.616	1.988	1.678	2.237	2.593	2.389	2.484	2.456	2.51	2.86	2.175	1.297	1.11	1.016	1.13	0.423	2.394	2.729	3.193	2.305	2.398	1.722	0.84	0.931	0.847	0.883	1.463	0.727
NME1	ENSG00000239672	16	0.321	0.312	1.356	1.513	2.638	1.887	0.728	1.305	1.002	0.858	1.512	1.763	1.599	1.86	1.644	1.472	1.882	1.271	0.321	0.285	0.251	0.317	0.268	0.767	1.538	2.123	1.185	1.31	0.676	0.239	0.287	0.201	0.409	0.574	0.564
TMEM14C	ENSG00000111843	16	0.245	0.388	0.73	0.874	0.895	0.549	1.094	1.099	0.813	0.815	1.115	1.201	0.888	1.351	1.219	2.004	2.547	0.993	0.101	0.122	0.318	0.308	0.297	0.773	3.11	2.789	1.137	0.948	0.654	0.443	0.546	0.419	1.039	0.876	0.451
FSCN1	ENSG00000075618	16	0.003	0.005	0.047	0.018	0.011	0.047	0.01	0.117	0.098	0.205	0.306	0.342	0.122	0.114	0.342	0.643	0.835	0.159	0.002	0.004	0.006	0.01	0	0.004	0.287	0.723	0.111	0.054	0.029	0.027	0.024	0.008	0.17	0.046	0.001
PNMT	ENSG00000141744	16	0	0.005	0	0.003	0.002	0.013	0.005	0	0	0.012	0.004	0	0	0.002	0.024	0.138	0.364	0.193	0.005	0.003	0.001	0.001	0	0	0.068	0.32	0	0	0.002	0	0	0.001	0	0.001	0
TPGS2	ENSG00000134779	16	0.265	0.536	0.653	0.951	0.975	0.892	0.94	0.772	0.691	0.375	0.62	0.717	0.372	0.872	0.657	0.852	1.305	0.613	0.214	0.201	0.166	0.164	0.312	1.057	1.581	1.748	0.641	0.356	0.276	0.121	0.136	0.191	0.244	0.246	0.107
C1QBP	ENSG00000108561	16	0.568	0.761	1.843	1.905	2.812	2.186	1.279	1.81	1.284	1.126	1.622	2.043	1.665	2.028	1.922	1.916	2.325	1.44	0.579	0.55	0.756	0.778	0.388	1.151	1.943	2.534	1.702	1.458	0.835	0.413	0.437	0.428	0.476	1.122	0.507
GCSH	ENSG00000140905	16	0.111	0.089	0.451	0.457	1.113	0.434	0.557	0.707	0.487	0.403	0.782	0.937	0.712	0.904	0.843	0.891	1.191	0.708	0.103	0.097	0.079	0.089	0.084	0.284	0.761	1.315	0.347	0.475	0.165	0.041	0.059	0.084	0.729	0.202	0.207
PA2G4	ENSG00000170515	16	0.69	0.813	1.637	2.197	2.906	2.288	1.712	1.825	1.44	1.229	1.848	2.085	1.699	2.21	2.048	1.964	2.446	1.389	0.884	0.818	0.84	0.542	0.445	1.786	2.591	2.828	1.709	1.465	1.021	0.47	0.568	0.521	1.068	0.833	0.35
HNRNPAB	ENSG00000197451	16	0.193	0.2	0.698	1.227	1.736	1.4	1.449	1.138	0.735	0.471	0.954	1.118	0.866	1.48	1.252	1.298	1.804	0.711	0.243	0.183	0.134	0.153	0.262	1.386	1.852	2.081	1.235	1.144	0.889	0.265	0.233	0.222	0.378	0.453	0.182
SERBP1	ENSG00000142864	16	1.488	1.378	2.119	2.333	3.268	2.627	1.858	2.138	1.75	1.549	1.983	2.247	1.736	2.518	2.258	2.349	2.651	1.646	1.102	0.908	0.891	0.88	0.531	2.124	2.679	2.984	1.905	1.582	1.071	0.685	0.758	0.68	0.975	1.265	0.588
CXADR	ENSG00000154639	16	0	0	0	0	0.002	0	0	0	0.002	0	0	0	0	0.007	0.014	0.204	0.293	0	0	0	0.005	0	0	0.002	0.23	0.409	0.001	0	0.001	0	0	0.001	0.01	0.001	0.004
HSPE1	ENSG00000115541	16	0.88	0.451	1.524	1.696	2.987	2.774	1.519	1.774	1.337	1.106	1.635	1.974	1.736	2.072	1.836	1.677	2.329	1.318	0.86	0.995	0.867	0.81	0.27	1.22	2.416	2.888	1.792	1.586	0.966	0.435	0.551	0.635	1.192	1.005	0.589
CDC42BPA	ENSG00000143776	16	0.005	0.021	0.025	0.024	0.028	0.005	0.062	0.019	0.062	0.124	0.117	0.087	0.044	0.232	0.16	0.326	0.509	0.149	0.002	0.001	0.002	0	0.143	0.027	0.418	0.621	0.025	0.02	0.014	0.007	0.007	0.006	0.122	0.009	0
FHL2	ENSG00000115641	16	0.002	0	0	0.004	0.006	0.066	0.015	0.01	0.009	0.085	0.112	0.034	0.004	0.768	0.33	0.407	0.734	0.04	0.004	0.009	0.005	0.002	1.193	0.004	0.62	0.758	0.005	0.005	0.003	0.002	0.001	0.006	0.268	0.003	0.001
RAN	ENSG00000132341	16	0.867	1.073	2.341	2.855	3.63	3.673	2.68	2.418	1.983	1.469	2.353	2.651	2.159	3.172	2.516	2.307	2.803	1.671	1.008	1.003	0.949	0.931	0.72	2.749	3.253	3.368	2.552	2.082	1.564	0.676	0.697	0.811	0.988	1.299	0.69
FKBP4	ENSG00000004478	16	0.04	0.112	0.509	0.575	1.075	0.412	0.213	0.35	0.308	0.466	0.758	0.827	0.454	0.538	0.768	0.882	1.263	0.483	0.117	0.1	0.099	0.111	0	0.175	1.267	1.572	0.144	0.185	0.078	0.074	0.097	0.202	0.219	0.092	0.082
YBX1	ENSG00000065978	16	2.362	2.64	3.682	4.032	4.635	4.246	3.917	3.724	3.337	3.045	3.761	3.892	3.381	4.33	3.991	3.962	4.347	3.374	2.504	2.489	2.583	2.86	2.116	3.764	4.468	4.621	4.153	3.452	3.286	2.672	3.149	3.785	1.326	3.323	1.528
SYNGR1	ENSG00000100321	16	0.056	1.003	1.261	1.215	0.395	0.016	0.282	0.594	0.513	0.526	0.647	0.846	0.927	0.057	0.233	0.353	1.307	0.353	0.52	0.149	0.045	0.063	0.005	0.357	2.506	2.376	0.395	0.584	0.254	0.198	0.167	0.022	0.677	0.249	0.14
KLF1	ENSG00000105610	16	0.002	0.002	0.005	0.008	0.013	0.025	0	0.005	0.008	0.009	0.008	0.033	0.021	0.216	0.337	0.618	1.09	0.237	0.005	0.008	0.006	0.003	0.003	0.006	1.904	1.68	0.01	0.007	0.01	0.007	0.007	0.01	0.02	0.005	0.007
NME4	ENSG00000103202	16	0.134	0.178	0.837	0.833	0.864	0.072	0.513	0.999	0.71	0.8	1.322	1.353	1.038	1.57	1.414	1.346	1.889	1.19	0.193	0.168	0.215	0.288	0.405	0.26	2.442	2.366	0.714	0.701	0.304	0.175	0.181	0.141	0.784	0.508	0.292
FAM89A	ENSG00000182118	16	0.006	0	0.015	0.003	0.005	0	0	0.031	0.014	0.01	0.005	0.015	0.009	0.001	0.001	0.014	0.276	0.014	0.006	0.004	0.01	0.007	0.012	0.005	0.253	0.532	0.002	0.008	0.01	0.005	0.009	0.001	0.234	0.004	0.006
NPM1	ENSG00000181163	16	3.365	3.773	4.64	4.536	5.15	4.365	3.923	4.375	4.348	4.62	4.547	4.74	4.226	4.257	4.618	4.705	4.802	4.303	2.248	2.594	3.389	2.923	1.024	3.801	3.893	4.795	3.671	3.694	2.644	2.011	2.338	1.884	1.918	2.901	1.397
CDK4	ENSG00000135446	16	0.119	0.14	0.749	0.949	1.49	1.029	0.819	1.145	0.706	0.494	1.049	1.231	0.792	1.5	1.269	1.139	1.467	0.714	0.152	0.124	0.129	0.122	0.107	0.585	1.468	1.8	0.754	0.72	0.295	0.069	0.084	0.097	0.515	0.205	0.189
HMGN5	ENSG00000198157	16	0.099	0.08	0.098	0.277	0.558	0.068	0.215	0.266	0.287	0.306	0.596	0.711	0.557	0.891	0.6	0.622	1.056	0.341	0.041	0.046	0.046	0.027	0.168	0.431	1.395	1.557	0.179	0.188	0.115	0.029	0.023	0.023	0.05	0.067	0.04
GATA1	ENSG00000102145	16	0.008	0.008	0	0.01	0.008	0.018	0.02	0.007	0.005	0.009	0.006	0.018	0.014	1.038	0.663	0.796	1.094	0.43	0.004	0.003	0.005	0.005	1.334	0.003	1.375	1.352	0.007	0.006	0.008	0.005	0.006	0.004	0	0.006	0.007
MPC2	ENSG00000143158	16	0.543	0.62	0.952	1.199	1.24	1.099	1.358	1.181	1.008	0.628	0.808	0.932	0.608	1.117	1.007	1.899	2.391	0.763	0.489	0.436	0.353	0.335	0.647	1.512	2.619	2.654	0.928	0.59	0.417	0.245	0.277	0.273	0.373	0.501	0.332
ATPIF1	ENSG00000130770	16	0.872	1.081	1.408	1.456	1.816	2.387	1.774	1.753	1.499	1.178	1.481	1.622	1.535	1.944	1.623	1.792	2.757	1.666	1.57	1.441	1.288	1.074	0.802	1.539	4.138	3.928	1.578	1.491	1.187	0.713	0.68	0.79	1.298	1.225	0.964
KCNH2	ENSG00000055118	16	0.011	0.004	0	0.003	0.004	0.017	0.03	0.009	0.007	0.006	0	0.012	0.007	0.01	0.041	0.252	0.729	0.235	0.006	0.005	0.01	0.013	0	0.008	1.8	1.71	0.008	0.011	0.009	0.006	0.007	0.009	0.011	0.006	0.016
ALDH1A1	ENSG00000165092	16	0.044	0.15	0.013	0.06	0.08	0	0.039	0.025	0.169	0.843	0.681	0.332	0.051	0.426	1.055	0.988	1.277	0.486	0.002	0.003	0.003	0.003	0.014	0.054	1.325	1.665	0.009	0.021	0.018	0.218	0.217	0.031	0.068	0.006	0.007
SMIM10	ENSG00000184785	16	0.027	0.005	0.012	0	0.095	0.022	0.013	0.031	0.049	0.154	0.145	0.173	0.125	0.241	0.148	0.419	0.817	0.059	0.007	0.001	0.002	0.002	0.069	0.05	0.625	0.899	0.006	0.035	0.027	0.005	0.002	0.004	0.216	0.001	0.006
RPL22L1	ENSG00000163584	16	0.797	0.828	1.813	1.359	2.289	1.921	1.223	1.742	1.598	1.399	1.991	2.045	2.052	1.341	1.778	1.904	2.483	1.665	0.661	0.642	0.559	1.024	0.198	1.074	2.509	3.039	1.01	1.528	0.827	0.607	0.714	0.707	0.723	0.942	1.118
GAL	ENSG00000069482	16	0	0	0	0	0.022	0	0	0	0	0	0.002	0.014	0.02	0.104	0.024	0.05	0.22	0.006	0	0	0	0	0.04	0	0.103	0.399	0.002	0.012	0.001	0	0	0	0.004	0	0
HSPD1	ENSG00000144381	16	0.386	0.503	1.729	2.072	3.309	2.442	1.485	1.878	1.387	1.332	1.936	2.28	1.713	2.154	2.041	1.904	2.493	1.499	0.24	0.284	0.414	0.353	0.249	1.195	2.574	2.992	1.618	1.405	0.824	0.326	0.374	0.385	0.633	0.624	0.39
TFR2	ENSG00000106327	16	0.01	0.004	0.007	0.007	0.015	0.004	0.015	0.024	0.006	0.023	0.049	0.046	0.016	0.171	0.357	0.583	0.967	0.146	0.023	0.02	0.009	0.01	0	0.002	0.928	1.172	0.023	0.003	0.007	0.004	0.004	0.003	0.024	0.016	0.005
HMGA1	ENSG00000137309	16	0.551	0.832	1.751	2.307	3.108	2.268	2.319	1.945	1.661	1.681	2.462	2.446	1.683	2.771	2.481	2.432	2.812	2.156	0.23	0.268	0.408	0.505	0.286	2.324	2.679	3.175	1.902	1.366	0.651	0.31	0.376	0.233	0.198	1.061	0.216
REXO2	ENSG00000076043	16	1.09	1.064	0.523	0.752	0.613	0.757	0.56	0.295	0.31	0.517	0.536	0.596	0.421	0.657	0.587	0.963	1.929	0.326	0.273	0.277	0.246	0.187	0.475	0.398	2.442	2.703	0.231	0.234	0.133	0.104	0.129	0.168	1.212	0.267	0.349
FAM178B	ENSG00000168754	16	0.012	0.021	0.032	0.014	0.005	0	0.023	0.018	0.022	0.011	0.01	0.015	0.016	0.011	0.018	0.217	1.207	0.232	0.01	0.012	0.013	0.008	0.011	0.01	2.579	2.782	0.015	0.015	0.019	0.013	0.013	0.015	0.052	0.014	0.016
CNRIP1	ENSG00000119865	16	0.003	0.004	0.005	0.001	0.004	0.007	0.011	0.013	0.002	0.006	0	0.015	0.01	0.097	0.54	1.426	1.589	1.142	0.003	0.001	0.004	0.003	0	0.004	0.834	1.398	0.005	0	0.002	0.005	0.006	0.001	0.124	0.003	0.005
NMU	ENSG00000109255	16	0	0	0	0	0	0.016	0.008	0.002	0.003	0.003	0.012	0.003	0	0	0.001	0.015	0.224	0	0.001	0	0.002	0	0	0	0.474	0.976	0.001	0.002	0.002	0.001	0	0.002	0	0	0.002
EPCAM	ENSG00000119888	16	0.003	0.001	0.007	0.01	0.009	0.008	0.033	0.046	0.05	0.075	0.134	0.138	0.057	0.049	0.085	0.36	0.986	0.12	0.003	0.002	0.002	0.003	0.005	0.001	1.217	1.662	0.022	0.019	0.008	0.004	0.004	0.003	0.004	0.008	0.01
APOC1	ENSG00000130208	16	0	0.002	0.014	0.027	0.018	0.019	0.031	0.011	0.005	0.009	0.006	0.013	0.025	0.027	0.029	1.138	3.051	0.675	0.008	0.007	0.009	0.009	0.019	0.014	1.711	2.804	0.296	0.069	0.054	0.013	0.014	0.017	0.848	0.085	0.021
GGH	ENSG00000137563	16	0.019	0.07	0.253	0.613	0.509	0.98	1.376	0.65	0.501	0.114	0.649	0.791	0.59	1.112	0.677	0.412	0.594	0.447	0.05	0.036	0.015	0.042	0.119	0.913	0.541	0.706	0.859	0.469	0.5	0.056	0.016	0.022	0.023	0.152	0.181
TK1	ENSG00000167900	16	0.018	0.018	0.143	1.071	1.23	1.893	1.066	0.779	0.323	0.01	0.479	0.621	0.377	1.207	0.621	0.321	0.499	0.425	0.046	0.046	0.008	0.012	0.006	1.184	1.207	0.791	1.042	0.594	0.496	0.037	0.014	0.009	0	0.041	0.057
LSP1	ENSG00000130592	16	0.916	0.178	0.623	0.202	0.159	2.269	3.15	2.692	2.47	0.762	0.961	1.277	0.733	0.447	0.549	0.539	0.265	0.521	2.113	1.84	1.16	1.752	0.149	0.568	0.057	0.05	2.844	0.92	1.083	1.748	1.9	2.333	0.056	2.726	0.824
RAC1	ENSG00000136238	16	0.962	1.051	1.154	1.548	1.741	1.738	1.906	1.635	1.463	1.239	1.45	1.464	1.135	2.146	1.589	1.394	1.624	0.965	1.057	0.865	0.58	0.735	2.766	1.547	1.846	1.954	2.618	1.783	2.019	1.84	2.068	1.947	1.686	2.123	0.614
H2AFV	ENSG00000105968	16	1.268	1.212	1.324	2.141	2.274	2.64	2.774	1.758	1.445	1.073	1.412	1.712	1.634	2.106	1.901	1.801	2.044	1.944	0.896	0.819	0.66	0.582	0.433	3.121	1.784	2.208	2.368	1.568	1.785	0.626	0.594	0.633	0.542	1.215	0.583
ARPC3	ENSG00000111229	16	3.118	2.572	2.324	2.499	2.612	3.176	3.233	2.849	2.602	2.065	2.208	2.411	1.95	2.775	2.567	2.2	2.086	2.189	2.526	2.261	1.796	2.708	2.143	3.115	1.628	1.91	3.481	2.331	2.458	2.602	2.713	3.594	0.948	3.211	1.095
DEK	ENSG00000124795	16	0.432	0.901	1.398	2.182	2.389	2.665	2.752	1.988	1.397	1.033	1.93	1.837	1.336	2.197	1.805	1.658	1.867	1.483	0.803	0.742	0.561	0.608	0.546	2.847	2.037	2.054	2.326	1.718	1.7	0.685	0.76	0.673	0.685	0.892	0.033
ANXA5	ENSG00000164111	16	0.215	0.217	0.208	0.353	0.449	1.785	0.946	0.551	0.436	0.338	0.525	0.398	0.229	0.412	0.257	0.357	0.34	0.18	0.152	0.502	0.305	0.359	0.233	0.732	0.04	0.106	2.086	0.921	1.544	1.414	1.638	1.824	1.231	1.225	0.544
TAGLN2	ENSG00000158710	16	1.077	0.561	1.375	1.443	1.961	2.658	2.537	2.026	1.636	1.763	2.107	2.046	1.58	3.831	2.918	2.289	2.185	2.075	1.713	1.471	1.21	1.911	5.399	1.248	1.211	1.984	3.044	2.032	2.099	1.304	1.808	1.252	0.275	2.874	0.802
RNH1	ENSG00000023191	16	0.265	0.177	0.378	0.326	0.49	0.956	0.481	0.547	0.334	0.35	0.356	0.362	0.388	0.559	0.461	0.49	0.861	0.342	0.557	0.515	0.493	0.508	0.539	0.257	1.219	1.304	1.872	0.905	0.943	0.796	0.926	1.513	0.917	1.146	0.479
PKM	ENSG00000067225	17	0.739	0.737	1.395	2.224	2.931	2.961	1.939	1.892	1.246	0.916	1.523	1.841	1.457	2.598	1.796	0.523	0.099	0.406	0.679	0.829	0.89	0.845	3.436	2.458	0.034	0.026	2.506	1.804	2.058	1.691	1.264	1.301	0.6	1.421	0.4
STMN1	ENSG00000117632	17	2.95	2.105	3.53	4.449	4.169	4.11	5.458	4.083	3.652	1.626	3.321	3.409	2.874	2.872	2.743	2.884	3.235	2.666	0.388	0.421	0.275	0.372	0.143	5.509	2.417	3.274	3.783	3.132	2.557	0.188	0.111	0.088	0.241	1.316	0.171
HNRNPA2B1	ENSG00000122566	17	2.629	2.405	2.863	3.735	3.884	3.942	4.032	3.298	2.978	2.144	2.809	3.107	2.494	3.509	3.167	2.81	3.004	2.487	2.515	2.182	1.922	2.131	2.096	4.145	3.138	3.215	3.578	2.88	2.927	1.955	1.99	2.152	2.243	2.654	1.28
PPP1R14A	ENSG00000167641	17	1.081	0.025	0.016	0.015	0.001	0.019	0.302	0.093	0.009	0.007	0.017	0.004	0.005	1.088	0.193	0.628	1.066	0	0.008	0.005	0.006	0.437	2.147	0.425	0.126	0.605	0.899	0.019	0.01	0.008	0.007	0.008	1.586	0.622	0.083
SLC25A5	ENSG00000005022	17	2.409	1.915	2.411	2.947	3.399	3.315	3.291	2.88	2.59	1.515	2.333	2.559	1.957	2.996	2.612	2.262	2.352	1.961	1.088	0.853	0.856	1.206	0.625	3.397	2.22	2.562	2.872	1.973	1.659	1.062	1.397	1.625	0.511	2.004	0.66
HAMP	ENSG00000105697	17	0.008	0	0	0.003	0.036	0	0.022	0.017	0.002	0	0	0.002	0.002	0	0	0	0.002	0	0	0	0	0	0	0.011	0.001	0	0.124	0.028	0.004	0.003	0.001	0	0	0.017	0
TPI1	ENSG00000111669	17	0.653	0.414	0.773	0.929	1.25	3.493	2.039	2.395	1.622	1.542	2.25	2.535	2.433	3.612	2.881	2.405	2.642	2.359	1.748	1.14	0.893	0.947	1.711	1.401	2.05	2.692	2.89	2.57	2.366	1.894	1.968	2.275	1.355	1.654	0.715
SPATS2L	ENSG00000196141	17	0.007	0.007	0.042	0.047	0.056	0.303	0.269	0.196	0.082	0.102	0.151	0.146	0.069	0.055	0.03	0.013	0.003	0.127	0.029	0.058	0.025	0.018	0	0.083	0.001	0.001	0.54	0.154	0.142	0.04	0.058	0.039	0.582	0.208	0.04
H2AFY	ENSG00000113648	17	0.907	1.905	3.419	3.246	2.773	1.897	3.183	3.071	2.902	2.68	2.946	2.867	1.885	2.612	2.917	2.115	1.798	1.812	0.601	0.482	0.457	0.506	0.736	3.115	1.74	1.864	2.909	2.355	2.298	1.634	1.669	1.446	0.327	1.89	0.222
SNRNP25	ENSG00000161981	17	0.107	0.137	0.341	0.72	1.242	1.275	1.265	1.093	0.506	0.151	0.446	0.615	0.573	0.677	0.537	0.415	0.595	0.356	0.15	0.125	0.097	0.285	0.142	0.784	0.959	0.945	1.308	0.846	0.547	0.171	0.206	0.414	0.214	0.692	0.166
PPIA	ENSG00000196262	17	2.73	3.056	3.778	4.177	4.296	4.431	4.187	3.854	3.359	2.643	3.338	3.623	3.508	3.946	3.547	3.558	3.838	3.177	2.899	2.587	2.232	2.683	2.021	4.161	3.586	3.983	4.087	3.78	3.621	2.293	2.371	2.605	1.983	3.307	1.434
LMNB1	ENSG00000113368	17	0.043	0.096	0.447	1.014	1.249	1.382	1.397	0.781	0.475	0.079	0.443	0.602	0.327	0.783	0.499	0.436	0.548	0.496	0.174	0.166	0.049	0.057	0.043	1.435	0.536	0.59	1.176	0.647	0.604	0.171	0.066	0.033	0.019	0.214	0.064
CKS1B	ENSG00000173207	17	0.106	0.113	0.454	1.098	1.403	1.703	2.357	1.054	0.615	0.231	0.939	1.001	0.724	1.667	1.027	0.781	1.172	0.74	0.204	0.126	0.105	0.204	0.113	1.898	1.414	1.481	1.578	0.909	0.848	0.067	0.077	0.444	0.495	0.273	0.159
LDHA	ENSG00000134333	17	0.554	0.748	2.524	2.75	3.68	3.523	2.466	2.308	2.145	1.826	2.424	2.734	1.739	3.027	2.573	2.159	2.395	1.613	1.477	1.461	1.228	0.752	0.979	2.254	0.809	2.21	2.968	1.814	1.817	1.26	1.228	1.448	1.64	1.496	0.722
TUBA1B	ENSG00000123416	17	1.108	0.654	2.794	4.317	5.011	5.296	5.71	4.011	3.023	1.881	3.932	3.98	3.045	4.53	3.423	2.809	3.513	2.729	1.029	1.025	0.75	0.837	2.925	5.941	4.569	4.233	4.786	3.206	3.025	0.834	0.991	1.659	1.94	2.546	0.751
NDRG2	ENSG00000165795	17	0.009	0.009	0.002	0.01	0.032	0.022	0.108	0.183	0.061	0.088	0.073	0.028	0.005	0.017	0.025	0.019	0.008	0	0.018	0.026	0.05	0.02	0	0.038	0.001	0.003	0.636	0.087	0.081	0.013	0.036	0.003	0.399	0.433	0.017
ACTB	ENSG00000075624	17	5.983	5.639	5.078	5.807	6.034	7.402	6.443	5.953	5.501	4.311	4.84	5.159	4.706	6.987	5.644	5.134	5.243	4.556	6.079	5.9	5.179	4.972	7.672	6.562	4.718	5.163	7.03	5.764	6.403	6.483	6.405	6.95	4.81	6.293	2.993
CFL1	ENSG00000172757	17	3.425	3.054	3.127	3.764	4.046	4.9	4.522	3.973	3.447	2.298	2.998	3.301	2.91	4.164	3.368	3.001	3.211	3.118	4.078	3.606	2.901	2.886	3.699	4.381	2.8	3.356	4.654	3.576	3.929	3.41	3.34	3.996	2.871	3.965	1.477
AXL	ENSG00000167601	17	0	0	0	0	0	0	0.003	0.034	0.003	0.004	0	0.002	0.002	0	0	0	0	0	0.001	0	0	0.002	0	0	0	0	0.381	0.047	0.003	0	0.007	0.002	0.18	0.123	0
ALDH2	ENSG00000111275	17	0.032	0.019	0.019	0.02	0.016	0.013	0.949	0.75	0.55	0.356	0.364	0.323	0.109	0.14	0.179	0.204	0.145	0.083	0.009	0.007	0.006	0.065	0.019	0.053	0.018	0.066	1.551	0.346	0.402	0.544	0.631	0.208	0.167	0.963	0.054
S100A10	ENSG00000197747	17	0.495	0.171	0.114	0.223	0.257	2.619	0.585	0.544	0.165	0.21	0.198	0.236	0.197	0.254	0.162	0.322	0.278	0.63	1.954	2.331	1.816	1.117	0.235	0.626	0.106	0.172	4.243	1.217	3.091	3.369	3.135	2.976	1.543	2.555	0.776
CTSV	ENSG00000136943	17	0	0.002	0	0.001	0	0.009	0.091	0.039	0.001	0	0	0	0	0	0	0.002	0.001	0	0	0	0	0.002	0	0.002	0	0	0.377	0.024	0.013	0	0	0	0	0.052	0.001
ELANE	ENSG00000197561	17	0.006	0.02	0.014	0.013	0.009	0	0.003	0	0.01	0.005	0.006	0.069	4.722	0.007	0.011	0.01	0.007	0	0.009	0.01	0.012	0.008	0	0.006	0.013	0.014	0.006	2.302	1.254	0.077	0.019	0.011	0.092	0.01	0.008
MIF	ENSG00000240972	17	0.655	0.724	1.902	1.909	2.934	2.304	1.184	1.593	1.475	1.234	1.894	2.149	2.503	1.928	1.866	1.948	2.517	1.762	1.192	1.043	1.099	0.952	0.492	1.15	0.776	2.17	1.697	2.144	1.417	0.738	0.819	0.69	1.014	0.976	1.19
C20orf27	ENSG00000101220	17	0.136	0.1	0.335	0.34	0.852	0.6	0.194	0.812	0.337	0.398	0.589	0.689	0.849	0.692	0.571	0.548	0.819	0.473	0.15	0.154	0.177	0.193	0.271	0.18	1.532	1.345	1.457	1.53	1.233	0.772	0.873	1.222	0.223	0.769	0.081
HMGN1	ENSG00000205581	17	2.046	2.526	2.854	3.336	3.54	3.13	3.748	3.4	3.018	2.188	2.766	2.888	2.708	3.639	3.021	2.749	2.844	2.544	1.658	1.509	1.642	1.954	2.723	3.819	2.362	3.03	3.435	3.047	2.618	1.018	1.132	0.88	1.34	2.519	1.003
CCL23	ENSG00000274736	17	0.003	0	0	0	0.001	0	0	0.022	0	0.003	0.01	0.017	0.097	0.016	0.019	0.014	0.013	0.041	0.006	0.006	0	0.001	0	0	0	0.001	0.019	0.135	0.053	0.005	0.001	0.002	0.011	0.001	0
FLT3	ENSG00000122025	17	0.004	0.039	0.596	0.172	0.171	0	0.565	0.862	0.89	0.298	0.464	0.554	0.221	0.006	0.034	0.014	0.005	0.082	0	0	0.001	0.022	0	0.045	0.001	0.003	0.48	0.446	0.176	0.041	0.046	0.006	0	0.329	0.008
KIAA0930	ENSG00000100364	17	0.049	0.048	0.16	0.1	0.215	0.12	0.281	0.461	0.19	0.049	0.078	0.155	0.307	0.142	0.058	0.042	0.044	0.085	0.054	0.035	0.017	0.051	0.025	0.087	0.093	0.078	0.466	0.782	0.609	0.326	0.348	0.312	0.108	0.246	0.051
MRPL33	ENSG00000243147	17	0.641	0.576	0.625	0.674	0.931	0.988	0.973	1.384	0.789	0.607	0.636	1.04	1.27	0.913	0.811	0.703	0.816	0.965	0.747	0.72	0.629	0.574	0.264	0.79	0.662	0.822	1.479	1.815	1.543	1.039	0.841	0.625	1.048	0.914	0.475
RPL35	ENSG00000136942	17	4.706	4.649	5.147	5.098	5.458	5.022	4.883	5.389	5.185	5.523	5.552	5.554	5.922	5.076	5.348	5.448	5.408	5.595	4.578	5.006	5.343	5.324	1.965	4.857	5.11	5.265	5.127	5.692	5.337	4.838	4.854	4.491	3.464	5.11	3.562
SERPINB8	ENSG00000166401	17	0.089	0.045	0.031	0.045	0.047	0.041	0.436	0.413	0.143	0.018	0.03	0.138	0.272	0.005	0.004	0.01	0.009	0.006	0.015	0.028	0.02	0.046	0	0.098	0.002	0.002	0.431	0.646	0.415	0.179	0.107	0.057	0.031	0.174	0.017
RPL39	ENSG00000198918	17	5.866	6.114	6.524	6.181	5.844	5.47	5.917	6.449	6.474	6.871	6.727	6.522	6.957	5.749	6.413	6.46	6.278	6.726	5.525	6.067	6.607	6.56	2.34	5.817	5.383	5.786	5.987	6.895	6.609	6.456	6.369	5.833	4.458	6.131	4.291
PRSS57	ENSG00000185198	17	0.02	0.153	0.739	0.264	0.043	0.025	0.203	1.433	1.076	1.642	2.014	2.735	3.62	0.582	1.583	2.106	2.359	2.706	0.098	0.016	0.008	0.009	0.005	0.021	0.086	1.077	0.167	1.702	0.159	0.019	0.009	0.006	0.016	0.009	0.009
AREG	ENSG00000109321	17	0.062	0.087	0.859	0.297	0.467	0.122	0.464	1.644	1.187	1.419	1.304	1.635	1.748	0.033	0.069	0.035	0.022	0.234	0.658	0.203	0.274	0.219	0	0.115	0.022	0.01	2.06	1.909	0.871	0.234	0.267	0.055	0.035	0.99	0.248
NREP	ENSG00000134986	18	0.585	0.445	1.364	0.728	0.666	0.032	1.62	1.916	1.71	0.468	0.727	0.879	0.687	0.453	0.526	0.642	0.549	0.478	0.027	0.005	0.009	0.042	0.297	0.832	0.135	0.333	0.775	0.998	0.278	0.089	0.075	0.018	0.27	0.382	0.002
VAMP8	ENSG00000118640	18	2.194	1.475	1.923	1.595	2.115	1.552	3.739	3.148	2.501	1.926	2.238	2.694	3.077	1.739	1.984	1.825	1.723	1.819	1.471	1.024	0.9	0.884	1.31	2.111	0.865	1.317	2.859	3.137	2.443	1.835	2.121	1.562	0.086	2.484	0.577
RPS24	ENSG00000138326	18	5.715	5.494	6.079	5.681	5.709	5.116	5.622	6.255	6.162	6.49	6.449	6.349	6.54	5.581	6.151	6.242	6.045	6.502	4.905	4.925	5.096	5.225	1.921	5.582	5.375	5.693	5.792	6.376	6.019	5.862	5.836	5.265	3.638	5.749	3.307
AZU1	ENSG00000172232	18	0.012	0.007	0.018	0.008	0.009	0.007	0.017	0.015	0.01	0.007	0.013	0.196	4.222	0.013	0.007	0.01	0.017	0.098	0.014	0.007	0.011	0.011	0	0.01	0.021	0.032	0.019	2.634	1.892	0.197	0.038	0.013	0.105	0.011	0.014
MS4A3	ENSG00000149516	18	0.001	0.002	0	0	0	0	0.007	0.023	0	0.006	0.007	0.144	1.471	0.019	0.058	0.116	0.034	3.158	0	0	0	0	0	0.001	0.002	0.002	0.02	1.03	0.472	0.019	0.001	0.002	0.011	0	0
PRTN3	ENSG00000196415	18	0.009	0.007	0.015	0.013	0.01	0.009	0.01	0.003	0.011	0.005	0.004	0.021	4.08	0.006	0.007	0.004	0.005	0.025	0.01	0.008	0.009	0.005	0	0.008	0.009	0.009	0.012	2.669	0.648	0.015	0.007	0.005	0.03	0.012	0.012
FABP5	ENSG00000164687	18	0.493	0.439	1.503	1.718	3.125	2.925	2.253	2.283	1.234	0.699	1.662	2.173	2.188	1.715	1.631	1.496	1.599	1.297	0.155	0.267	0.087	0.221	0.052	1.489	0.15	1.029	1.974	2.212	1.288	0.289	0.27	0.139	0.246	0.805	0.166
CLEC11A	ENSG00000105472	18	0.054	0.459	0.422	0.477	0.819	0.094	0.548	1.045	0.554	0.658	0.939	1.633	2.395	1.147	0.959	0.87	0.957	1.477	0.085	0.018	0.074	0.034	0.138	0.338	0.107	0.248	0.595	1.907	1.048	0.197	0.177	0.063	0.633	0.169	0.013
KCNE5	ENSG00000176076	18	0	0	0.015	0	0.004	0	0.233	0.898	0.217	0	0.004	0.177	0.222	0.001	0.003	0.001	0.001	0	0.003	0.002	0.001	0.002	0	0.004	0.001	0	0.28	0.603	0.115	0.004	0.003	0.006	0	0.017	0.001
CTSZ	ENSG00000101160	18	0.068	0.006	0.021	0.015	0.037	0.042	0.457	0.344	0.135	0.056	0.043	0.096	0.127	0.077	0.046	0.048	0.053	0.123	0.048	0.02	0.021	0.225	0.092	0.035	0.17	0.124	1.061	0.613	1.019	0.841	0.817	0.631	0.523	0.727	0.195
CEP55	ENSG00000138180	18	0.009	0.007	0.017	0.172	0.243	0.45	0.565	0.182	0.05	0	0.025	0.075	0.044	0.152	0.058	0.039	0.046	0.029	0.009	0.01	0.001	0.001	0	0.451	0.005	0.026	0.351	0.121	0.236	0.008	0	0	0	0.008	0.006
CAVIN3	ENSG00000170955	18	0	0.002	0	0	0	0.07	0	0.003	0	0	0	0	0.001	0	0	0	0	0	0	0	0.001	0	0	0	0	0	0.095	0.044	0.307	0.128	0.048	0	1.145	0.035	0.007
NDUFB1	ENSG00000183648	18	0.851	1.418	1.693	1.799	1.7	2.354	2.077	2.015	1.683	1.278	1.571	1.731	1.957	2.082	1.679	1.502	1.662	1.757	1.063	0.981	0.964	0.908	1.025	1.579	1.913	1.944	2.187	2.303	2.381	2.07	1.916	1.423	1.313	1.682	0.821
IRF2BP2	ENSG00000168264	18	0.288	0.273	1.112	0.602	0.521	0.226	1.601	1.541	1.52	0.794	0.77	0.921	1.052	0.651	0.932	0.834	0.707	1.371	0.26	0.32	0.449	0.365	0.208	0.525	0.507	0.574	1.219	1.49	1.406	0.926	0.935	0.309	1.286	1.065	0.335
KIF22	ENSG00000079616	18	0.025	0.042	0.188	0.472	0.77	0.963	0.883	0.406	0.346	0.121	0.31	0.432	0.382	0.657	0.402	0.338	0.494	0.366	0.159	0.166	0.114	0.096	0.071	1.159	0.811	0.714	0.927	0.694	0.887	0.353	0.289	0.239	0.33	0.238	0.234
BLOC1S1	ENSG00000135441	18	1.036	0.765	0.91	1.324	1.296	1.911	1.499	1.569	1.148	0.556	0.849	0.975	1.058	1.031	0.851	0.76	0.954	0.561	1.13	1.063	0.66	1.005	0.729	1.701	1.31	1.221	2.162	1.801	2.087	1.601	1.416	2.043	1.032	1.34	0.464
TMSB10	ENSG00000034510	18	5.969	5.601	5.153	5.322	4.601	6.427	5.786	5.576	5.311	3.711	3.783	4.114	4.648	2.787	3.925	4.524	4.444	4.096	5.949	5.665	5.649	5.359	2.215	5.46	1.875	3.418	6.692	5.956	6.371	6.24	6.291	6.292	5.518	6.084	3.557
IQGAP1	ENSG00000140575	18	0.65	0.598	0.648	0.749	0.943	0.97	1.198	0.925	0.697	0.207	0.322	0.497	0.62	0.18	0.328	0.619	0.626	0.628	0.84	0.585	0.34	0.643	0.087	1.144	0.156	0.372	1.589	1.409	1.855	1.703	1.512	1.085	0.954	1.064	0.476
NT5DC2	ENSG00000168268	18	0.003	0.008	0.039	0.091	0.253	0.218	0.183	0.259	0.068	0.015	0.054	0.132	0.215	0.095	0.079	0.106	0.189	0.262	0.004	0.003	0.001	0.002	0	0.09	0.115	0.237	0.179	0.419	0.3	0.031	0.021	0.003	0.02	0.037	0.134
HMGB2	ENSG00000164104	18	2.146	2.965	1.823	3.983	3.714	4.316	4.808	2.88	2.492	1.578	2.279	2.611	2.618	3.296	2.547	2.438	2.813	2.27	1.458	1.769	1.311	1.424	0.765	5.581	4.069	3.498	3.75	3.028	3.736	2.134	1.336	1.129	1.081	1.411	0.564
MT-ND3	ENSG00000198840	18	4.162	3.973	4.489	4.108	4.251	3.908	4.402	4.535	4.723	4.995	4.891	4.773	5.133	3.72	4.666	4.691	4.543	4.875	4.604	4.761	4.695	5.061	3.316	3.831	3.957	4.193	4.574	5.233	5.525	5.328	5.287	5.04	4.443	4.472	3.659
SAMHD1	ENSG00000101347	18	0.048	0.013	0.006	0.04	0.289	0.384	1.016	1.36	0.219	0.021	0.024	0.073	0.184	0.013	0.034	0.025	0.019	0.042	0.378	0.309	0.431	0.147	0.072	0.108	0.021	0.027	2.354	1.669	1.509	0.947	1.17	0.957	0.244	1.454	0.054
NAA38	ENSG00000183011	18	0.614	0.693	0.827	1.582	2.212	1.916	1.415	1.555	0.858	1.052	1.532	1.916	2.185	3.497	2.585	2.45	2.661	1.849	0.852	0.656	0.49	0.651	2.696	1.46	1.25	1.859	1.947	2.256	2.052	1.162	0.972	1.174	0.813	1.11	0.619
MPO	ENSG00000005381	18	0.031	0.023	0.31	0.072	0.028	0.05	0.029	1.46	0.322	0.043	0.062	1.996	5.522	0.015	0.024	0.026	0.024	0.135	0.019	0.016	0.024	0.02	0	0.035	0.032	0.03	0.131	4.896	2.028	0.074	0.047	0.029	0.062	0.032	0.032
H2AFJ	ENSG00000246705	19	0.679	0.465	0.31	0.47	0.509	0.863	0.543	0.542	0.535	0.543	0.494	0.595	0.63	0.779	0.466	0.443	0.488	0.403	0.437	0.334	0.319	0.202	2.241	0.766	0.984	0.751	0.863	0.909	1.408	0.919	0.67	0.533	1.484	0.534	0.293
AP2S1	ENSG00000042753	19	0.655	0.73	0.858	1.161	1.239	1.661	1.548	1.481	1.03	0.681	1.034	1.246	1.607	1.392	1.186	0.992	1.329	0.974	0.807	0.658	0.48	0.634	2.302	1.185	1.817	1.628	2.459	2.101	2.255	1.881	2.048	1.774	0.833	1.781	0.403
RAB32	ENSG00000118508	19	0.001	0.004	0.013	0.011	0.005	0	0.051	0.254	0.079	0.264	0.387	0.854	1.366	0.643	0.295	0.168	0.085	0.621	0.006	0.003	0.003	0.009	2.196	0.008	0.007	0.01	0.589	1.033	0.881	0.53	0.513	0.388	0.049	0.317	0.006
CAPG	ENSG00000042493	19	0.367	0.243	0.694	0.557	0.507	0.424	1.637	1.283	1.562	0.391	0.636	0.757	0.405	0.04	0.279	0.137	0.054	0.671	0.136	0.05	0.149	0.714	0.039	0.434	0.015	0.013	2.17	0.833	1.679	1.48	1.06	0.203	0.082	1.699	0.144
MS4A4A	ENSG00000110079	19	0.03	0.003	0.072	0.054	0.009	0.009	0.401	0.184	0.084	0.004	0.013	0.032	0.014	0	0.004	0.002	0	0.009	0	0.001	0.001	0.012	0	0.069	0.002	0.001	0.409	0.18	0.447	0.123	0.07	0.424	0	0.139	0.001
DBI	ENSG00000155368	19	1.956	0.829	1.023	1.287	2.021	2.392	2.668	2.279	1.529	0.777	1.021	1.286	1.401	0.989	0.861	0.766	0.658	1.324	1.911	1.385	0.777	1.046	0.751	2.23	0.208	0.546	2.518	2.356	2.359	1.428	1.337	1.305	1.282	2.101	0.706
MT-ND1	ENSG00000198888	19	3.294	3.132	4.028	3.832	4.49	4.038	4.077	4.287	3.94	4.065	4.165	4.239	4.472	3.736	4.091	4.23	4.396	4.266	3.63	3.814	3.593	3.993	3.468	3.592	4.036	4.53	4.388	4.775	4.833	4.154	4.272	3.917	3.486	3.919	2.99
MT-ND5	ENSG00000198786	19	1.96	1.962	3.373	3.033	3.785	3.337	3.347	3.662	3.33	3.303	3.612	3.682	3.892	3.077	3.365	3.107	3.38	3.172	3.212	3.245	2.756	2.987	1.947	2.464	2.872	3.634	3.686	4.136	4.1	3.241	3.203	3.21	2.746	2.903	2.267
ENO1	ENSG00000074800	19	0.942	1.113	2.579	2.876	3.81	3.739	2.248	2.789	2.72	2.686	3.387	3.686	3.076	3.303	3.178	2.722	2.521	2.352	1.482	1.3	1.147	0.983	1.766	2.006	0.633	1.581	3.088	2.88	2.814	1.734	1.399	1.717	0.617	1.688	0.637
RFLNB	ENSG00000183688	19	0.009	0.035	0.054	0.034	0.012	0.093	0.237	0.244	0.212	0.147	0.235	0.342	0.575	0.272	0.163	0.05	0.025	0.7	0.042	0.042	0.085	0.026	0.155	0.024	0.006	0.006	0.283	0.707	0.755	0.406	0.105	0.116	0.088	0.133	0.028
MT-ND4L	ENSG00000212907	19	0.678	0.705	1.306	1.074	1.479	0.916	1.181	1.185	1.132	1.217	1.296	1.323	2.157	1.037	1.191	1.043	1.126	1.446	0.9	0.968	0.899	1.147	0.783	0.789	0.947	1.187	1.308	2.235	2.134	1.444	1.389	1.257	1.183	0.958	0.744
SERPINB10	ENSG00000242550	19	0.003	0	0	0	0.001	0	0.067	0.036	0.001	0	0	0.026	0.508	0	0	0	0.001	0.016	0	0	0	0	0	0.001	0.001	0	0.003	0.482	0.391	0.118	0.009	0	0	0	0
ANXA2	ENSG00000182718	19	0.565	0.081	0.098	0.164	0.28	2.465	1	0.804	0.111	0.06	0.11	0.357	0.349	0.096	0.065	0.121	0.14	0.303	0.834	0.967	0.433	0.655	0.148	0.63	0.035	0.091	3.471	1.885	2.465	2.013	1.852	2.275	2.018	2	1.02
SERF2	ENSG00000140264	19	3.672	3.549	3.417	3.512	3.612	3.956	4.032	3.796	3.5	2.975	3.244	3.407	4.099	3.853	3.392	3.308	3.644	3.403	4.045	3.62	3.118	3.17	4.32	3.632	3.605	3.86	4.436	4.45	4.575	4.353	4.261	4.366	4.01	4.304	3.025
JUND	ENSG00000130522	19	1.105	1.095	0.996	0.812	0.7	0.449	1.205	1.093	1.076	1.229	1.158	1.148	2.013	0.966	0.984	0.929	0.982	1.634	0.521	0.69	0.62	0.904	0.599	0.923	0.4	0.679	1.22	2.102	2.447	2.186	1.917	1.042	3.385	1.083	0.97
GAPDH	ENSG00000111640	19	2.133	4.258	5.195	5.496	5.485	5.755	5.003	4.92	4.732	4.131	4.984	5.298	4.947	5.301	4.787	4.305	4.336	4.496	3.422	3.368	2.573	2.372	4.393	4.584	3.759	4.49	5.102	4.728	5.056	4.871	4.27	3.531	2.013	3.551	1.767
RNASE3	ENSG00000169397	19	0	0	0.004	0	0	0	0.011	0.044	0.004	0	0	0.078	0.903	0	0.002	0.001	0.002	0.197	0	0	0	0	0	0	0.001	0	0.167	0.537	0.436	0.037	0.005	0.002	0.026	0.014	0
AL355922.1	ENSG00000136315	19	0.001	0	0	0	0	0	0	0.086	0.002	0.001	0.001	0.085	0.472	0	0.002	0	0	0.052	0	0	0	0	0	0	0	0	0.18	0.517	0.399	0.071	0.018	0.001	0	0.015	0
H2AFZ	ENSG00000164032	19	0.991	1.283	2.057	3.698	4.268	4.431	4.539	3.397	2.424	1.242	2.719	3.19	3.226	4.132	2.832	2.439	3.085	2.418	1.036	0.963	0.782	0.656	1.603	4.734	3.323	3.67	4.072	3.667	3.449	1.313	1.285	1.717	1.122	1.329	0.976
GSTP1	ENSG00000084207	19	0.489	1.011	2.478	2.169	2.866	2.723	2.959	3.518	3.495	2.791	3.422	3.476	3.555	3.556	3.157	2.546	2.543	2.256	2.24	1.543	0.727	0.913	1.019	1.394	1.065	1.65	4.144	3.815	3.627	3.3	3.415	2.997	1.615	2.967	1.846
SLC44A1	ENSG00000070214	19	0.113	0.786	0.332	0.52	0.292	0.221	0.148	0.142	0.172	0.194	0.217	0.189	0.175	1.409	0.538	0.173	0.111	0.148	0.082	0.04	0.061	0.048	0.473	0.255	0.066	0.087	0.224	0.501	0.81	0.26	0.181	0.105	0.443	0.09	0.341
H1FX	ENSG00000184897	19	1.92	1.607	0.922	1.145	1.076	0.54	1.468	1.129	1.068	1.068	0.868	1.105	1.32	1.191	1.237	0.903	1.022	1.308	0.374	0.427	0.441	0.386	0.366	1.909	1.112	1.095	1.382	1.497	1.984	0.975	0.711	0.562	0.86	0.932	1.07
COX8A	ENSG00000176340	19	1.086	1.091	1.425	2.094	2.318	3.08	2.629	2.106	1.68	1.088	1.445	1.705	1.994	2.421	1.907	1.652	1.869	1.786	1.721	1.456	1.152	1.133	1.13	2.691	1.987	2.068	2.897	2.494	2.861	2.165	2.037	2.315	1.268	2.247	0.968
CES1	ENSG00000198848	19	0	0.002	0	0.003	0.007	0.04	0.005	0.032	0.002	0.006	0.005	0.002	0.012	0.003	0	0.003	0.006	0.01	0.045	0.129	0.013	0.016	0	0.003	0.006	0.002	0.8	0.449	1.043	0.7	0.138	0.012	1.057	0.221	0.013
VIM	ENSG00000026025	19	1.775	1.468	2.949	2.941	2.674	3.771	4.095	3.763	3.105	2.867	2.798	2.746	2.757	1.088	2.197	1.944	0.601	3.444	1.122	1.957	2.444	1.688	0.654	3.617	0.112	0.115	5.086	4.024	4.483	4.117	3.62	2.871	5.519	4.025	2.565
RPLP1	ENSG00000137818	19	6.004	6.081	6.903	6.718	6.562	6.394	6.77	7.163	6.988	6.916	7.036	7.099	7.449	6.588	6.768	6.902	6.864	7.249	5.954	6.041	6.637	6.68	3.659	6.465	6.36	6.665	6.657	7.418	7.188	6.753	6.553	5.721	4.688	6.474	5.546
HMGN2	ENSG00000198830	19	2.858	2.293	2.775	4.483	4.399	4.2	5.233	3.847	3.313	1.936	3.105	3.489	3.234	4.037	3.212	2.559	2.843	2.752	1.717	1.702	1.536	1.882	0.897	5.603	3.287	3.236	4.445	3.678	4.196	2.006	1.927	2.296	2.208	2.433	0.941
MT-ATP6	ENSG00000198899	19	3.828	3.846	4.486	4.262	4.681	4.396	4.574	4.669	4.532	4.564	4.625	4.708	5.022	3.951	4.494	4.306	4.368	4.532	4.655	4.728	4.282	4.645	4.302	3.915	3.8	4.372	4.859	5.322	5.475	4.884	4.769	4.618	3.764	4.267	2.924
MT-ND4	ENSG00000198886	19	4.527	4.526	5.291	4.953	5.157	4.904	5.279	5.354	5.308	5.21	5.424	5.477	5.616	4.51	5.198	5.171	5.246	5.3	5.026	5.046	4.728	5.246	3.654	4.522	4.67	5.141	5.573	5.835	6.039	5.575	5.506	5.156	4.538	5.009	3.856
MT-CO3	ENSG00000198938	19	5.098	5.169	5.597	5.391	5.887	5.885	5.676	6.01	5.658	5.418	5.574	5.825	6.169	5.047	5.566	5.954	6.197	5.905	5.712	5.568	5.317	5.804	4.084	5.309	5.673	6.158	6.123	6.555	6.829	6.352	6.256	5.814	4.566	5.518	4.001
MT-CO2	ENSG00000198712	19	5.057	5.01	5.36	5.247	5.607	5.65	5.608	5.748	5.435	5.136	5.371	5.617	5.972	4.825	5.489	5.49	5.651	5.657	5.724	5.541	5.166	5.629	4.333	5.125	5.154	5.682	5.967	6.301	6.59	6.133	6.013	6.049	4.356	5.455	4.085
AC020656.1	ENSG00000257764	19	0.038	0.054	0.032	0.04	0.046	0.054	0.052	0.129	0.05	0.046	0.055	0.084	0.825	0.051	0.049	0.079	0.051	0.048	0.039	0.033	0.032	0.049	0.006	0.032	0.043	0.043	1.961	2.573	3.305	2.936	1.779	0.4	0.01	0.867	0.038
RETN	ENSG00000104918	19	0	0.004	0.026	0.021	0.013	0.008	0.005	0.019	0.009	0.005	0.008	0.017	0.21	0.011	0.008	0.006	0.009	0.006	0.006	0.004	0.021	0.009	0.001	0.006	0.014	0.011	0.516	1.145	2.375	1.279	0.394	0.128	0.046	0.149	0.007
RNASE2	ENSG00000169385	19	0.003	0	0.008	0.006	0.007	0.02	0.016	0.349	0.038	0.008	0.011	0.578	2.029	0.011	0.005	0.007	0.008	1.441	0.002	0.004	0.004	0.003	0	0.004	0.011	0.009	1.61	2.504	3.081	1.1	0.317	0.037	0.116	0.247	0.005
SLC2A3	ENSG00000059804	19	0.054	0.033	0.058	0.058	0.107	0.261	0.021	0.111	0.126	0.096	0.089	0.102	0.088	0.225	0.061	0.031	0.03	0.093	0.346	0.465	0.76	0.479	1.438	0.041	0.029	0.03	0.319	0.215	0.698	1.491	0.891	0.158	1.084	0.348	0.052
KLF4	ENSG00000136826	19	0.007	0.024	0.118	0.061	0.039	0.009	0.201	0.219	0.15	0.156	0.103	0.104	0.19	0.084	0.158	0.046	0.035	0.045	0.011	0.006	0.011	0.042	0	0.03	0.016	0.022	1.105	0.735	1.155	1.273	1.249	0.92	1.1	0.814	0.105
FPR1	ENSG00000171051	19	0.003	0.004	0.005	0.001	0.006	0	0	0.006	0.003	0.001	0	0.003	0.003	0.002	0	0	0.002	0	0.002	0.002	0.001	0.004	0.044	0.003	0.003	0.001	0.077	0.012	0.171	0.745	0.682	0.456	0.008	0.147	0
CD302	ENSG00000241399	19	0.048	0.018	0.105	0.061	0.072	0	0.394	0.641	0.245	0.256	0.269	0.463	0.597	0.153	0.255	0.189	0.188	0.352	0.007	0.008	0.007	0.024	0.014	0.081	0.038	0.118	0.805	0.861	0.855	1.036	0.965	0.635	0.8	0.569	0.017
KCTD12	ENSG00000178695	20	0.015	0.015	0.061	0.027	0.049	0.021	0.119	0.125	0.039	0.017	0.013	0.015	0.014	0.01	0.008	0.011	0.007	0.008	0.002	0.003	0.008	0.018	0	0.025	0.005	0.006	0.629	0.367	0.766	0.906	0.792	0.263	0.207	0.412	0.014
C4orf48	ENSG00000243449	20	0.147	0.152	0.419	0.248	0.252	0.679	0.461	0.762	0.54	0.412	0.51	0.603	1.037	0.915	0.744	0.38	0.139	1.024	0.19	0.464	0.412	0.446	0.277	0.121	0.028	0.037	0.901	1.398	1.572	1.648	1.469	1.303	0.429	0.835	0.571
AC245014.3	ENSG00000276216	20	0.221	0.437	0.665	0.519	0.675	0.435	1.033	0.687	0.677	0.545	0.699	0.739	0.85	0.188	0.386	0.338	0.347	0.4	0.675	0.458	0.33	0.614	0.059	0.344	0.107	0.192	0.857	1.059	1.464	1.977	1.459	0.362	0.097	1.234	0.556
TREM1	ENSG00000124731	20	0.006	0	0.007	0.005	0.008	0	0.013	0.021	0.011	0.001	0	0.026	0.133	0	0.009	0.002	0.003	0.014	0.002	0	0.002	0.01	0.032	0.003	0.007	0.003	0.192	0.298	0.505	0.833	0.72	0.224	0.012	0.153	0.007
MGST1	ENSG00000008394	20	0.009	0.005	0.066	0.017	0.128	0.024	0.197	0.632	0.407	0.934	1.455	1.905	2.379	0.633	0.728	0.589	0.675	1.331	0.007	0.002	0.004	0.007	0.087	0.015	0.064	0.421	0.932	1.69	1.48	1.398	0.684	0.063	0.786	0.379	0.008
CSF3R	ENSG00000119535	20	0.01	0.007	0.05	0.017	0.008	0	0.054	0.198	0.275	0.919	0.998	1.131	0.888	0.007	0.103	0.034	0.016	0.086	0.009	0.005	0.006	0.011	0	0.012	0.01	0.009	0.285	0.478	0.538	1.084	1.049	0.213	0.02	0.373	0.007
AC007952.4	ENSG00000262202	20	0.65	0.778	0.496	0.632	0.641	0.305	1.111	0.868	0.613	0.537	0.664	0.717	0.925	0.24	0.501	0.502	0.507	0.621	0.734	0.364	0.244	0.485	0.019	0.809	0.263	0.35	0.884	1.243	1.711	2.112	1.539	0.479	0.195	1.277	0.674
RAB31	ENSG00000168461	20	0.005	0.002	0.012	0.009	0.024	0.006	0.283	0.309	0.175	0.016	0.017	0.039	0.103	0.037	0.005	0.01	0.006	0.016	0.007	0.004	0.006	0.136	0.714	0.019	0.009	0.009	0.64	0.514	0.834	1.173	1.004	0.65	1.362	0.626	0.074
METTL9	ENSG00000197006	20	0.565	0.75	1.039	0.911	1.005	0.793	0.984	1.005	0.921	0.807	0.926	0.919	0.661	0.792	1.04	1.002	1.032	0.676	0.545	0.511	0.498	0.413	0.556	0.939	1.051	1.145	1.004	0.919	1.327	1.711	1.031	0.379	0.615	0.701	0.308
LGALS1	ENSG00000100097	20	0.194	0.087	0.076	0.115	0.108	2.01	2.591	3.762	2.252	0.186	0.253	1.127	1.53	0.179	0.154	0.148	0.09	1.539	2.014	1.641	0.67	0.954	0.489	0.214	0.102	0.085	4.667	4.768	5.759	4.93	4.351	4.257	3.128	3.352	1.75
PLAUR	ENSG00000011422	20	0.017	0.011	0.079	0.053	0.038	0.009	0.389	0.326	0.137	0.054	0.088	0.144	0.257	0.08	0.054	0.026	0.03	0.298	0.009	0.014	0.019	0.036	0.068	0.024	0.04	0.036	0.902	0.36	0.775	1.587	1.405	1.361	0.924	1.085	0.049
APLP2	ENSG00000084234	20	0.702	0.119	0.345	0.29	0.405	0.184	0.498	0.761	0.702	1.029	1.079	1.486	1.419	0.789	0.943	0.872	0.887	0.876	0.365	0.227	0.127	0.308	0.152	0.473	0.871	0.982	0.884	1.157	1.667	1.757	1.332	0.915	1.031	0.595	0.187
CDA	ENSG00000158825	20	0	0	0	0.002	0.013	0.004	0	0	0	0.009	0	0.005	0.066	0.001	0.005	0.002	0.004	0	0.003	0.001	0.002	0.002	0	0.003	0.004	0.002	0.001	0.106	0.403	0.918	0.516	0.66	0.008	0.008	0.008
QPCT	ENSG00000115828	20	0.002	0	0.003	0.001	0.003	0	0	0.002	0.016	0.026	0.023	0.013	0.009	0.185	0.032	0.08	0.07	0.008	0.001	0.001	0	0.009	0.044	0.001	0.003	0.003	0.07	0.024	0.217	0.746	0.306	0.023	0.011	0.115	0.435
CYBA	ENSG00000051523	20	2.254	2.021	2.396	2.294	2.088	3.166	4.059	3.67	2.767	1.753	2.31	2.721	3.347	2.604	2.037	1.533	1.245	2.712	3.863	3.3	2.199	3.313	1.441	2.325	0.224	0.493	4.601	4.432	4.694	4.593	4.448	4.432	2.316	4.452	3.732
RBP7	ENSG00000162444	20	0	0	0	0.001	0.01	0	0.005	0	0	0.001	0	0	0.002	0.007	0.005	0.002	0.003	0	0.001	0	0.001	0.001	0.037	0.004	0.003	0.003	0.002	0.001	0.029	0.96	0.574	0.347	0.026	0.004	0.003
MCL1	ENSG00000143384	20	0.331	0.214	0.402	0.282	0.472	0.735	0.565	0.956	0.677	0.924	0.876	0.892	1.262	0.624	0.739	0.477	0.433	0.707	0.561	0.727	0.656	0.433	0.331	0.39	0.325	0.406	1.615	1.807	1.984	2.416	2.245	1.453	2.564	1.48	1.243
C14orf2	ENSG00000156411	20	1.819	2.227	2.551	2.68	2.831	3.034	2.733	2.846	2.518	2.061	2.399	2.684	3.301	3.406	2.931	2.904	3.011	2.501	2.079	1.884	1.737	1.725	2.409	2.563	2.643	2.947	3.145	3.551	3.769	3.674	3.242	2.714	1.682	2.925	1.457
PLBD1	ENSG00000121316	20	0.006	0.002	0.002	0	0.006	0.009	0	0.012	0.002	0.001	0.007	0.004	0.002	0	0.002	0	0.007	0	0.002	0.002	0.002	0.009	0	0.006	0.005	0.004	0.703	0.072	0.553	1.172	0.615	0.299	0.164	0.549	0.021
CTSD	ENSG00000117984	20	0.156	0.141	0.275	0.168	0.23	0.767	0.843	0.757	0.915	0.646	0.668	0.792	0.791	0.555	0.675	0.453	0.42	0.471	1.439	0.631	0.346	0.203	0.576	0.167	0.544	0.573	0.619	0.693	1.702	2.282	1.553	1.338	1.449	0.598	0.4
MNDA	ENSG00000163563	20	0.01	0.01	0.009	0.006	0.018	0.01	0.006	0.036	0.01	0.004	0.012	0.024	0.847	0.016	0	0.007	0.012	0.027	0.008	0.021	0.007	0.189	0.059	0.015	0.021	0.01	1.563	2.005	2.731	2.749	2.079	1.26	0.021	1.059	0.011
LYZ	ENSG00000090382	20	0.167	0.165	0.241	0.223	0.238	0.257	0.24	0.738	0.201	0.329	0.311	0.574	2.788	0.475	0.396	0.493	0.403	0.437	0.154	0.158	0.151	0.186	0.424	0.202	0.228	0.218	6.2	7.206	8.139	7.291	6.749	3.327	0.286	3.412	0.209
TSPO	ENSG00000100300	20	1.964	1.006	0.861	0.733	1.216	1.207	0.603	1.42	1.185	1.363	1.186	1.36	1.762	1.755	1.403	1.612	1.948	1.337	1.231	1.091	1.05	0.66	0.858	1.507	1.938	2.201	2.194	2.646	3.218	3.591	3.03	2.723	1.621	1.676	0.765
VCAN	ENSG00000038427	20	0.005	0.008	0.024	0.029	0.027	0.025	0.021	0.012	0.022	0.017	0.018	0.016	0.009	0.029	0.015	0.004	0.022	0	0.011	0.011	0.013	0.016	0.059	0.018	0.028	0.017	0.433	0.306	2.212	3.311	2.309	0.239	4.164	0.416	0.026
S100A12	ENSG00000163221	20	0.003	0.014	0.013	0.026	0.053	0.053	0.007	0.015	0.02	0.023	0.028	0.034	0.028	0.02	0.016	0.027	0.034	0	0.018	0.018	0.017	0.02	0.134	0.019	0.039	0.034	0.386	0.191	1.74	4.507	2.276	0.092	0.04	0.271	0.027
S100A8	ENSG00000143546	21	0.151	0.233	0.266	0.242	0.221	0.337	0.189	0.262	0.244	0.235	0.237	0.245	0.337	0.197	0.26	0.218	0.231	0.205	0.16	0.191	0.18	0.181	0.442	0.196	0.267	0.235	1.303	2.524	6.735	7.814	5.154	1.522	0.399	1.045	0.257
S100A9	ENSG00000163220	21	0.144	0.197	0.314	0.273	0.294	0.32	0.151	0.177	0.211	0.229	0.227	0.242	0.301	0.228	0.266	0.216	0.263	0.185	0.2	0.217	0.198	0.206	0.469	0.184	0.274	0.226	2.125	2.379	6.639	8.156	5.959	2.867	0.417	1.688	0.252
GRN	ENSG00000030582	21	0.485	0.054	0.12	0.089	0.239	0.15	0.888	0.72	0.307	0.301	0.334	0.515	0.61	0.275	0.362	0.258	0.269	0.261	0.116	0.103	0.078	0.428	0.196	0.394	0.183	0.237	1.904	1.31	2.054	1.999	1.927	1.111	0.791	2.031	0.401
MT-CO1	ENSG00000198804	21	5.58	5.388	5.835	5.442	5.418	5.914	6.041	6.271	6.125	5.511	5.78	6.034	6.094	5.114	5.798	5.963	6.014	5.932	6.393	6.173	5.379	6.045	4.418	5.611	5.311	5.681	6.407	6.486	6.877	6.84	6.88	6.678	4.673	6.177	3.976
S100A6	ENSG00000197956	21	0.386	0.523	0.385	0.45	0.434	3.287	0.865	1.482	0.716	1.347	1.102	1.001	1.505	2.349	1.897	2.972	4.033	3.505	2.751	3.547	2.888	2.009	1.554	0.364	4.937	4.778	4.557	3.383	5.187	6.021	5.535	5.576	1.825	4.126	2.09
PID1	ENSG00000153823	21	0	0	0.014	0	0.003	0	0	0.004	0	0	0.002	0	0	0	0	0.001	0.002	0	0	0	0	0.001	0	0	0.001	0.001	0.054	0.008	0.037	0.169	0.423	0.14	0.65	0.165	0
SGK1	ENSG00000118515	21	0.045	0.059	0	0.029	0.023	0.069	0.006	0	0.023	0.01	0.009	0.014	0.011	0.001	0.015	0.007	0.012	0.027	0.009	0.009	0.044	0.039	0	0.03	0.024	0.012	0.148	0.07	0.25	0.743	0.886	0.22	0.318	0.305	0.105
ATP2B1-AS1	ENSG00000271614	21	0.126	0.066	0.175	0.103	0.14	0.135	0.117	0.198	0.206	0.335	0.323	0.256	0.194	0.069	0.219	0.167	0.074	0.329	0.271	0.166	0.212	0.423	0.016	0.146	0.026	0.025	0.602	0.377	0.739	1.291	1.38	0.915	0.111	0.44	0.226
KLF10	ENSG00000155090	21	0.076	0.759	0.7	0.767	0.263	0.124	0.3	0.368	0.522	0.441	0.466	0.478	0.403	0.309	0.315	0.256	0.312	0.23	0.182	0.166	0.064	0.145	0.33	0.251	0.339	0.358	0.59	0.547	0.682	0.843	1.211	0.514	1.521	0.616	0.322
MPEG1	ENSG00000197629	21	0.104	0.005	0	0.005	0.042	0.016	0.622	0.596	0.04	0.002	0.002	0.016	0.013	0.004	0.003	0.001	0.005	0.014	0.006	0.006	0.005	0.211	0	0.092	0.009	0.008	0.457	0.326	0.587	1.247	1.275	0.941	0	0.977	0.005
CYBB	ENSG00000165168	21	0.037	0.004	0.016	0.012	0.012	0.023	0.544	0.305	0.176	0.002	0.009	0.005	0.022	0.01	0.012	0.01	0.017	0	0.005	0.008	0.005	0.245	0.056	0.045	0.029	0.022	0.285	0.197	0.599	1.286	1.269	1.2	0.016	0.506	0.07
FKBP1A	ENSG00000088832	21	1.558	1.887	1.719	1.946	2.11	2.323	1.971	1.945	1.863	1.757	2.021	2.024	1.604	1.619	1.694	1.727	1.96	1.858	1.009	0.826	0.851	0.93	3.074	1.711	1.61	2.092	2.446	1.641	1.847	2.2	2.59	2.972	1.05	2.132	0.539
CSTA	ENSG00000121552	21	0.006	0.007	0.012	0.018	0.029	0.013	0.01	0.194	0.016	0.011	0.023	0.159	1.427	0.008	0.008	0.008	0.022	0.008	0.014	0.006	0.011	0.019	0.065	0.014	0.027	0.019	2.114	2.809	3.41	3.612	3.114	2.015	0.111	1.221	0.021
TNFSF13B	ENSG00000102524	21	0.002	0.033	0.449	0.139	0.072	0.04	0.184	0.572	0.498	0.381	0.675	1.074	1.16	0.064	0.088	0.385	0.287	0.222	0.021	0.013	0.038	0.042	0.349	0.031	0.039	0.116	0.8	1.203	1.127	1.503	1.508	0.973	0.269	0.822	0.008
SH3BGRL3	ENSG00000142669	21	1.993	2.791	2.077	2.358	2.132	3.53	2.799	2.526	2.501	1.916	1.918	2.035	1.737	3.469	2.407	1.741	1.14	2.232	3.797	3.837	2.7	2.557	5.756	2.072	0.41	0.549	3.925	2.648	3.752	4.299	4.363	4.37	0.87	3.601	1.089
NFKBIA	ENSG00000100906	21	0.718	0.944	0.653	0.829	0.656	0.914	0.628	0.674	0.804	0.968	1.104	1.201	0.834	0.641	0.665	0.867	1.027	0.469	1.384	1.196	1.189	1.352	0.704	0.772	0.452	0.692	0.99	0.699	1.136	2.267	2.762	1.855	2.807	1.04	1.433
CPVL	ENSG00000106066	21	0.002	0.008	0.009	0.009	0.013	0.042	0.056	0.19	0.046	0.085	0.165	0.324	0.344	0.281	0.361	0.339	0.279	0.286	0.003	0.002	0.004	0.02	0.044	0.01	1.232	0.562	0.975	0.353	0.513	0.734	1.337	0.662	0.021	1.112	0.023
LY96	ENSG00000154589	21	0.034	0.05	0.263	0.054	0.04	0.053	0.295	0.249	0.24	0.04	0.08	0.048	0.018	0.006	0.011	0.06	0.023	0.041	0.017	0.031	0.148	0.321	0	0.03	0.008	0.005	0.35	0.211	0.362	1.033	1.248	1.077	0.136	0.789	0.761
C1orf162	ENSG00000143110	21	0.149	0.094	0.183	0.106	0.167	0.117	0.361	0.436	0.442	0.486	0.398	0.477	0.456	0.101	0.358	0.193	0.068	0.538	1.124	0.226	0.642	0.535	0.065	0.154	0.025	0.022	1.764	0.686	1.178	1.632	2.053	1.981	0.036	1.705	0.027
ODF3B	ENSG00000177989	21	0.008	0.001	0.005	0	0.005	0.065	0.037	0.114	0.019	0.053	0.057	0.068	0.206	0.006	0.01	0.009	0.013	0.105	0.033	0.03	0.034	0.079	0.051	0.006	0.007	0.011	0.503	0.53	0.372	0.594	0.878	0.566	0.253	0.361	0.273
SRGN	ENSG00000122862	21	0.247	0.385	0.757	0.542	1.154	2.749	1.95	2.187	1.274	2.005	1.612	2.149	4.998	2.602	2.604	1.9	1.791	5.175	3.601	3.337	2.046	0.874	4.475	0.454	0.569	1.147	3.853	4.954	5.036	4.945	4.877	4.398	1.008	3.807	2.174
PFDN5	ENSG00000123349	22	3.172	3.056	2.978	2.837	2.536	2.543	2.859	3.022	3.288	3.604	3.269	3.142	3.493	2.669	3.102	3.056	2.906	3.433	3.072	3.363	3.759	3.685	1.289	2.667	2.993	2.857	2.967	3.376	3.5	4.198	4.368	4.236	2.381	3.472	2.088
CD300E	ENSG00000186407	22	0.003	0.002	0.004	0.001	0.008	0	0	0.002	0	0	0	0.002	0.001	0.001	0.004	0.003	0.001	0	0.004	0.003	0.003	0.004	0	0.001	0.003	0.003	0.005	0.002	0.021	0.408	0.767	0.843	0.012	0.089	0.003
CLEC4A	ENSG00000111729	22	0.03	0.002	0.017	0.019	0.008	0	0.164	0.246	0.095	0	0.002	0.007	0.008	0.001	0.004	0	0.005	0.019	0.004	0.003	0.004	0.074	0	0.014	0.006	0.006	0.662	0.175	0.314	0.692	0.973	0.504	0.01	0.584	0.007
CD14	ENSG00000170458	22	0.003	0.008	0.01	0.006	0.018	0.006	0.012	0.003	0.012	0.005	0.011	0.011	0.005	0.015	0.008	0.01	0.014	0.009	0.012	0.006	0.011	0.011	0.144	0.008	0.014	0.009	0.037	0.045	0.675	2.423	2.139	0.395	0.524	0.131	0.015
FOS	ENSG00000170345	22	0.84	0.811	1.845	1.13	1.169	0.888	2.002	1.946	1.909	2.528	2.081	1.767	1.818	1.237	1.864	1.588	1.205	1.732	1.127	1.079	1.573	0.986	0.357	0.913	0.423	0.667	3.192	2.815	3.474	4.541	4.469	2.815	5.925	2.756	1.382
FCGRT	ENSG00000104870	22	0.254	0.235	0.053	0.07	0.035	0.131	0.606	0.93	0.259	0.429	0.327	0.257	0.442	0.086	0.358	0.586	0.866	0.674	0.074	0.118	0.197	0.291	0.111	0.098	1.17	1.101	1.644	1.189	1.023	1.614	1.996	1.632	2.82	1.813	0.441
GPX1	ENSG00000233276	22	1.073	2.217	2.835	2.203	2.076	1.364	3.508	3.886	3.229	2.076	2.314	2.663	2.793	3.276	3.038	2.32	2.031	2.776	0.445	0.427	0.583	1.298	6.361	1.106	1.587	1.711	3.637	3.761	3.619	3.893	3.901	1.621	1.433	3.801	0.944
DUSP1	ENSG00000120129	22	1.361	2.011	1.867	1.697	1.768	0.766	1.032	1.269	1.702	2.296	1.913	1.726	1.354	0.633	1.426	1.45	1.269	1.591	1.775	1.885	1.706	1.972	0.482	1.651	0.898	1.051	2.195	1.761	2.412	4.064	4.148	3.759	4.781	1.989	1.815
NAMPT	ENSG00000105835	22	0.06	0.078	0.229	0.207	0.371	0.503	0.236	0.209	0.18	0.287	0.264	0.34	0.313	0.244	0.257	0.237	0.326	0.405	0.084	0.17	0.124	0.122	0.175	0.145	0.179	0.31	0.577	0.335	0.694	2.153	2.347	2.365	1.283	0.717	0.28
CFP	ENSG00000126759	22	0.003	0.015	0.03	0.015	0.01	0.004	0.02	0.084	0.05	0.131	0.122	0.097	0.042	0.078	0.081	0.064	0.024	0.042	0.01	0.01	0.082	0.037	0.059	0.012	0.013	0.009	1.381	0.303	1.005	1.611	1.929	2.041	0.008	1.051	0.011
FCN1	ENSG00000085265	22	0.026	0.024	0.029	0.032	0.068	0.021	0.015	0.016	0.037	0.026	0.03	0.034	0.054	0.029	0.023	0.033	0.036	0.022	0.031	0.027	0.029	0.035	0.162	0.03	0.046	0.035	0.765	0.07	2.287	4.213	3.936	3.315	0.072	1.004	0.032
MS4A6A	ENSG00000110077	22	0.259	0.007	0.02	0.004	0.025	0.017	0.279	0.098	0.056	0.005	0.004	0.033	0.261	0.016	0.001	0.013	0.009	0.022	0.011	0.009	0.011	0.065	0.058	0.042	0.013	0.013	0.384	0.86	1.563	2.006	2.19	0.445	0.025	1.062	0.011
AP1S2	ENSG00000182287	22	0.859	0.597	0.637	0.692	0.593	0.802	1.933	0.902	0.883	0.707	0.747	0.598	0.347	0.728	0.754	0.621	0.396	0.705	0.384	0.337	0.376	0.628	1.892	1.234	0.084	0.165	2.22	0.63	1.509	2.616	2.92	2.061	0.178	2.153	0.193
TYMP	ENSG00000025708	22	0.093	0.051	0.253	0.227	0.273	0.307	0.349	0.457	0.226	0.231	0.356	0.354	0.563	0.265	0.313	0.248	0.234	0.26	0.219	0.197	0.186	0.377	0.573	0.152	0.102	0.186	1.628	1.343	1.664	2.712	3.022	3.108	1.272	1.455	0.704
CLEC7A	ENSG00000172243	22	0.002	0.002	0.008	0.009	0.015	0	0	0.009	0.011	0.015	0.025	0.02	0.031	0.005	0.009	0.003	0.01	0.007	0.007	0.008	0.008	0.015	0.03	0.007	0.01	0.009	0.324	0.075	0.419	1.521	1.958	1.782	0.021	0.497	0.01
FGL2	ENSG00000127951	22	0.014	0.004	0.005	0.009	0.011	0.049	0.016	0.055	0.023	0.011	0.011	0.017	0.029	0.018	0.006	0.004	0.006	0	0.07	0.033	0.01	0.034	0.055	0.007	0.008	0.005	0.612	0.26	0.561	1.284	1.799	1.407	0.012	0.593	0.042
NEAT1	ENSG00000245532	22	0.768	2.077	1.813	1.436	1.134	1.366	0.616	1.04	1.52	2.2	1.976	1.934	1.775	1.387	1.782	1.628	1.33	2.033	1.947	1.584	1.186	1.256	1.125	0.671	1.126	1.229	1.968	1.894	3.096	4.289	4.659	4.58	3.937	1.726	1.883
LGALS2	ENSG00000100079	22	0	0.002	0.006	0.005	0.016	0	0	0.004	0	0.004	0.005	0.008	0.006	0.01	0.006	0.005	0.008	0.01	0.005	0.004	0.005	0.027	0.03	0.006	0.008	0.004	0.287	0.119	0.284	1.351	2.617	0.26	0	1.043	0.008
LINC02345	ENSG00000259225	22	0	0	0	0	0	0	0	0	0	0	0	0	0	0	0	0	0	0	0	0	6.529	0	0	0	0	0	0	0	0	0	0.002	0.246	0	0	0
JPT1	ENSG00000189159	22	0.125	0.227	0.542	0.853	0.935	2.413	1.121	0.691	0.667	0.231	0.508	0.741	0.567	1.225	0.811	0.804	1.015	0.68	0.585	0.523	0.288	0.389	0.37	1.005	1.055	1.132	1.417	0.777	0.925	0.615	0.862	1.932	0.381	0.522	0.278
IFI30	ENSG00000216490	22	0.014	0.005	0.003	0.002	0.03	0.018	0.013	0	0.002	0.002	0.008	0.006	0.001	0	0.015	0.001	0.005	0.014	0.006	0.004	0.006	0.079	0.006	0.006	0.007	0.004	0.648	0.077	0.372	0.805	1.244	1.736	0.04	0.598	0.032
CAMK1	ENSG00000134072	22	0	0	0.01	0.026	0.005	0.079	0	0.017	0.003	0.001	0.002	0.004	0.005	0.845	0.098	0.027	0.026	0.027	0.037	0.011	0.009	0.005	0.633	0.007	0.005	0.011	0.074	0.013	0.047	0.145	0.359	0.77	0.099	0.161	0.005
SLC7A7	ENSG00000155465	22	0.013	0.016	0.012	0	0.007	0	0.004	0.011	0.017	0.002	0	0.005	0.003	0.01	0.001	0.002	0.004	0	0.004	0.001	0.004	0.057	0	0.005	0.004	0.003	0.051	0.026	0.158	0.629	0.865	1.28	0.029	0.1	0.147
C1QA	ENSG00000173372	22	0	0	0.004	0	0	0	0	0	0	0	0	0	0	0	0	0.002	0	0	0	0	0.001	0.004	0	0.002	0	0.002	0.003	0.003	0.002	0.008	0.109	0.795	0	0.058	0.002
RNASET2	ENSG00000026297	22	0.359	0.778	1.195	0.7	0.495	0.439	1.476	1.245	1.078	0.656	0.679	0.874	0.964	0.238	0.239	0.492	0.516	0.432	0.525	0.659	1.112	1.681	0.38	0.26	0.106	0.29	1.477	1.085	0.847	1.065	1.548	2.683	0.331	2.375	0.77
TNFRSF1B	ENSG00000028137	22	0.04	0.046	0.066	0.048	0.025	0.587	0.143	0.143	0.055	0.035	0.044	0.067	0.061	0.013	0.005	0.014	0.021	0.015	0.376	0.474	0.197	0.185	0	0.029	0.22	0.128	0.312	0.188	0.315	0.717	1.043	1.724	0.044	0.389	0.025
PECAM1	ENSG00000261371	22	0.045	0.596	0.661	0.346	0.053	0.232	0.389	0.358	0.435	0.268	0.315	0.363	0.203	0.986	0.318	0.15	0.057	0.071	0.098	0.199	0.084	0.068	1.544	0.078	0.008	0.009	0.26	0.269	0.383	0.501	0.559	1.381	0.046	0.276	0.311
S100A4	ENSG00000196154	22	0.31	0.543	0.774	0.646	1.256	3.845	2.022	2.708	2.06	2.12	2.039	1.758	1.746	3.399	2.766	3.7	4.132	3.181	3.804	4.441	3.083	1.728	1.778	0.553	4.261	4.218	5.018	4.055	5.325	5.863	5.6	6.046	0.334	3.927	1.059
ASAH1	ENSG00000104763	22	0.316	0.252	0.428	0.329	0.442	0.361	0.3	0.446	0.486	0.697	0.706	0.777	0.654	0.739	0.904	0.94	0.852	0.9	0.425	0.274	0.225	0.384	2.136	0.246	0.507	0.553	0.521	0.577	0.798	1.57	1.818	2.352	0.677	0.585	0.396
OAZ1	ENSG00000104904	22	3.346	3.41	2.461	3.2	3.317	3.667	3.718	3.126	2.815	2.306	2.424	2.724	2.89	3.535	3.119	2.994	3.175	2.734	2.818	2.935	2.303	3.121	6.097	3.48	3.069	3.314	4.195	3.558	4.137	4.191	4.146	4.724	2.761	3.911	2.319
TYROBP	ENSG00000011600	22	0.024	0.051	0.081	0.096	0.102	0.313	1.215	1.261	0.891	0.198	0.236	0.394	0.585	0.222	0.179	0.146	0.106	0.721	3.802	0.384	0.089	0.283	0.459	0.084	0.084	0.066	2.429	2.187	3.431	5.009	5.235	5.326	0.155	3.495	0.111
HMOX1	ENSG00000100292	22	0	0.002	0	0	0.004	0.026	0.018	0	0.003	0	0	0.004	0.003	0.002	0	0	0.004	0	0.053	0.013	0.004	0.055	0	0.003	0.004	0.004	0.03	0.007	0.07	0.275	0.445	1.16	0.336	0.132	0.021
CSTB	ENSG00000160213	22	0.276	0.423	0.902	0.82	1.009	1.43	0.673	0.885	0.744	0.694	0.825	0.894	0.685	0.525	0.629	0.633	0.815	0.611	1.002	0.878	0.846	0.661	0.211	0.705	0.475	0.706	1.899	0.852	1.212	1.334	1.468	2.521	1.442	1.335	0.672
NAP1L1	ENSG00000187109	22	3.078	3.049	3.596	3.498	3.591	3.04	3.375	3.72	3.682	3.356	3.651	3.688	3.279	2.908	2.732	2.557	2.302	2.215	1.337	1.564	2.42	2.57	4.527	3.79	1.929	2.195	2.976	2.954	2.213	1.656	2.104	3.846	1.709	2.55	0.81
VSIR	ENSG00000107738	23	0.068	0.099	0.43	0.133	0.05	0.58	0.415	0.513	0.617	0.396	0.43	0.385	0.194	0.485	0.349	0.181	0.108	0.334	0.764	0.743	0.72	0.351	1.421	0.052	0.153	0.071	1.173	0.751	1.346	1.805	1.921	2.676	0.231	1.087	0.592
BID	ENSG00000015475	23	0.1	0.206	0.354	0.461	0.92	0.719	1.058	1.028	0.555	0.284	0.434	0.588	0.385	0.613	0.56	0.536	0.709	0.248	0.351	0.225	0.153	0.169	0.701	0.42	0.667	0.86	1.247	0.512	0.413	0.57	0.86	1.839	0.053	1.258	0.254
WARS	ENSG00000140105	23	0.063	0.042	0.092	0.071	0.294	0.276	0.129	0.167	0.131	0.042	0.094	0.137	0.19	0.162	0.105	0.098	0.178	0.138	0.078	0.051	0.038	0.09	0.133	0.096	0.181	0.247	0.416	0.251	0.293	0.413	0.612	1.374	0.07	0.29	0.28
C5AR1	ENSG00000197405	23	0.002	0	0.003	0.003	0.009	0	0	0	0	0.002	0.002	0.001	0.003	0.001	0	0	0.004	0.008	0.002	0.001	0.002	0.003	0.03	0.002	0.005	0.002	0.007	0.005	0.035	0.559	0.671	1.38	0.012	0.014	0.003
BATF3	ENSG00000123685	23	0	0.002	0.02	0.01	0.014	0.047	0.004	0	0.003	0.004	0.016	0.014	0.004	0.003	0.008	0.002	0.002	0.007	0.004	0.002	0.002	0.006	0	0.002	0.001	0.001	0.175	0.01	0.023	0.033	0.096	0.613	0.23	0.16	0.003
TPPP3	ENSG00000159713	23	0	0	0.007	0.002	0	0.004	0.015	0.006	0.004	0.006	0.006	0.004	0	0	0.004	0	0.002	0.02	0.002	0.002	0.001	0.004	0	0.002	0.002	0.001	0.039	0.016	0.011	0.098	0.349	0.888	0.472	0.084	0.001
LILRA1	ENSG00000104974	23	0	0	0.006	0	0.007	0	0.012	0.012	0.015	0.005	0.005	0.013	0.005	0.001	0	0.001	0.001	0	0.001	0.001	0.001	0.001	0	0.001	0.001	0.001	0.143	0.048	0.085	0.205	0.278	0.889	0.008	0.071	0
STXBP2	ENSG00000076944	23	0.332	0.316	0.3	0.326	0.383	0.488	0.502	0.512	0.392	0.297	0.323	0.378	0.542	1.422	0.617	0.575	0.506	0.519	0.432	0.348	0.269	0.311	2.979	0.395	0.367	0.437	1.366	1.45	1.754	2.181	1.957	3.019	0.035	0.859	0.262
LILRA5	ENSG00000187116	23	0	0.002	0.008	0.003	0.004	0.006	0.005	0.012	0	0.003	0.003	0.002	0.005	0	0.002	0.002	0.003	0	0.002	0.005	0.003	0.01	0	0.002	0.004	0.003	0.124	0.006	0.185	0.727	0.821	1.589	0.008	0.201	0.003
LILRB2	ENSG00000131042	23	0.018	0.082	0.019	0.071	0.035	0.009	0.015	0.021	0.044	0.028	0.019	0.02	0.001	0.007	0.003	0.005	0.005	0.027	0.006	0.003	0.003	0.017	0.03	0.034	0.004	0.003	0.091	0.038	0.212	0.606	0.732	1.491	0	0.26	0.004
LYPD2	ENSG00000197353	23	0	0	0.002	0.003	0	0	0.007	0	0	0	0.002	0	0	0	0	0	0	0	0	0.003	0.002	0.002	0	0.001	0	0	0.001	0	0	0.001	0.006	1.128	0	0.001	0
ZNF703	ENSG00000183779	23	0.032	0.012	0.002	0.001	0.012	0	0.005	0	0.007	0.001	0.002	0.001	0.005	0	0	0.002	0	0	0.002	0.005	0.001	0.017	0	0.008	0.002	0.001	0.012	0.002	0.01	0.056	0.142	0.715	0.676	0.032	0.002
CTSS	ENSG00000163131	23	0.519	0.342	0.688	0.473	0.372	0.425	1.032	0.942	0.891	0.679	0.577	0.627	0.373	0.157	0.421	0.534	0.34	0.234	0.722	0.649	0.515	1.259	0.254	0.413	0.051	0.075	1.639	0.891	1.52	3.578	4.194	4.433	0.773	1.984	0.968
HCK	ENSG00000101336	23	1.055	0.002	0	0.006	0.008	0.019	0.08	0.124	0.029	0.004	0.011	0.031	0.035	0.003	0.004	0.002	0.003	0	0.007	0.007	0.005	0.234	0	0.312	0.004	0.003	0.499	0.144	0.287	0.482	0.541	1.494	0	0.395	0.007
LYN	ENSG00000254087	23	1.233	0.048	0.135	0.078	0.511	0.176	1.137	0.622	0.391	0.576	0.572	0.478	0.248	0.767	0.762	0.802	0.628	0.33	0.399	0.086	0.019	0.713	0.919	0.917	0.075	0.292	0.811	0.483	0.692	0.933	1.07	2.175	0.047	0.978	0.129
CKB	ENSG00000166165	23	0.003	0.021	0.008	0.007	0.03	0.059	0.012	0.004	0.008	0.15	0.135	0.069	0.013	0.415	0.469	0.118	0.142	0.05	0.006	0.007	0.003	0.008	0.058	0.028	0.047	0.081	0.014	0.013	0.005	0.006	0.009	0.69	0.03	0.016	0.033
SIGLEC10	ENSG00000142512	23	0.044	0.007	0	0.005	0.043	0.005	0.02	0.039	0.019	0.028	0.035	0.017	0.007	0.006	0.093	0.079	0.01	0.161	0.01	0.002	0.002	0.143	0	0.029	0	0.001	0.069	0.015	0.022	0.032	0.108	0.739	0	0.065	0.002
VMO1	ENSG00000182853	23	0	0.004	0	0	0.007	0	0	0	0.002	0	0.006	0	0	0	0	0	0.002	0	0.001	0	0.001	0.002	0	0	0.001	0.001	0.005	0.002	0.004	0.012	0.02	0.969	0.232	0.032	0.003
TCF7L2	ENSG00000148737	23	0.015	0.177	0.208	0.223	0.121	0.022	0.039	0.032	0.112	0.144	0.132	0.105	0.034	0.026	0.041	0.032	0.024	0.007	0.018	0.027	0.012	0.006	0	0.079	0.004	0.007	0.006	0.033	0.057	0.074	0.149	0.943	0.347	0.01	0.004
IFITM2	ENSG00000185201	23	0.834	0.708	0.751	0.701	1.122	0.953	0.435	0.74	0.764	1.214	1.228	1.227	0.975	1.457	1.222	0.764	0.42	1.567	3.805	2.111	1.603	1.164	1.202	0.7	0.066	0.125	0.907	0.641	0.636	1.123	1.55	3.951	3.629	1.197	0.294
SPI1	ENSG00000066336	23	0.888	0.537	0.406	0.438	0.623	0.025	0.17	0.789	0.473	0.428	0.524	0.884	0.847	0.121	0.419	0.25	0.14	0.601	0.024	0.011	0.013	0.452	0.07	0.797	0.019	0.025	2.02	1.253	1.445	1.746	1.962	2.896	0.012	1.266	0.12
CD68	ENSG00000129226	23	0.002	0.006	0.02	0.007	0.019	0.046	0.61	0.144	0.068	0.073	0.016	0.026	0.028	0.125	0.099	0.058	0.047	0.072	0.012	0.012	0.011	0.159	1.353	0.021	0.021	0.031	0.303	0.097	0.547	1.241	1.486	2.428	0.249	1.06	0.072
LRRC25	ENSG00000175489	23	0.004	0.002	0.007	0	0.007	0	0.078	0.08	0.063	0.017	0.007	0.011	0.002	0	0.002	0.003	0.003	0.012	0.024	0.002	0.002	0.035	0.021	0.006	0.003	0.002	0.346	0.144	0.277	0.381	0.526	1.445	0	0.307	0.004
CSF1R	ENSG00000182578	24	0	0.002	0.012	0.009	0.004	0.015	0.116	0.263	0.046	0.001	0.009	0.052	0.096	0.006	0.001	0	0.002	0	0.002	0.002	0.001	0.005	0	0.003	0.001	0.001	0.201	0.256	0.194	0.16	0.404	1.177	0	0.226	0.001
FTL	ENSG00000087086	24	3.471	3.283	3.566	2.87	3.446	3.74	3.225	3.803	3.847	4.456	4.195	4.157	4.799	3.802	4.35	4.274	4.239	4.831	4.083	4.176	3.963	4.509	5.198	2.174	4.537	4.509	4.415	5.285	6.057	7.141	7.378	7.72	5.083	4.865	3.875
CXCL16	ENSG00000161921	24	0.009	0.002	0.003	0.005	0.015	0	0	0	0	0.004	0.005	0.005	0.005	0.001	0.001	0.003	0.003	0	0.002	0.006	0.02	0.041	0.324	0.01	0.004	0.005	0.164	0.01	0.056	0.253	0.531	1.443	0.537	0.381	0.022
PILRA	ENSG00000085514	24	0.012	0.004	0.008	0.005	0.013	0	0.006	0.014	0.005	0.002	0.014	0.011	0.017	0.005	0.01	0.004	0.005	0	0.005	0.005	0.004	0.012	0	0.008	0.004	0.006	0.108	0.03	0.188	0.584	0.784	1.729	0.013	0.264	0.003
TIMP1	ENSG00000102265	24	0.027	0.034	0.256	0.088	0.097	0.118	0.156	0.51	0.481	0.433	0.56	0.469	0.267	1.441	0.961	1.093	1.212	1.379	0.401	0.287	0.578	0.129	3.71	0.05	0.249	0.758	1.712	0.84	1.434	1.9	2.171	3.378	2.432	1.135	0.753
RHOC	ENSG00000155366	24	0.07	0.048	0.071	0.036	0.03	0.389	0.229	0.291	0.239	0.464	0.441	0.186	0.061	0.751	0.406	0.18	0.075	0.185	1.589	0.742	0.164	0.232	1.548	0.049	0.011	0.021	0.705	0.111	0.082	0.101	0.378	2.355	1.077	0.609	0.039
S100A11	ENSG00000163191	24	0.052	0.04	0.074	0.053	0.103	1.299	0.207	0.313	0.23	0.271	0.414	0.374	0.345	0.052	0.07	0.088	0.135	0.256	1.116	0.89	0.637	0.318	0.242	0.047	0.043	0.055	2.302	1.037	2.099	3.43	3.603	4.528	3.563	1.853	0.696
PSAP	ENSG00000197746	24	0.397	0.658	0.608	0.623	0.431	0.609	1.177	0.793	0.675	0.812	0.774	0.812	0.712	1.275	1.121	1.036	1.169	0.86	0.964	0.697	0.504	0.842	1.36	0.411	0.928	1.095	1.804	1.257	2.285	3.287	3.704	4.417	2.123	2.427	1.76
SERPINA1	ENSG00000197249	24	0.008	0.008	0.008	0.022	0.018	0.026	0.003	0.014	0.018	0.006	0.006	0.012	0.013	0.008	0.007	0.016	0.015	0.012	0.014	0.01	0.011	0.015	0.053	0.014	0.02	0.016	0.111	0.047	0.409	2.009	2.484	3.425	0.068	0.36	0.017
FTH1	ENSG00000167996	24	3.994	3.701	3.305	3.517	3.21	4.045	5.308	4.443	4.478	4.918	4.391	4.025	3.26	4.356	4.788	5.021	5.104	5.176	4.036	4.235	4.486	4.524	6.509	4.14	6.06	5.809	5.493	3.991	4.541	6.349	7.125	7.709	6.064	6.229	2.786
FCER1G	ENSG00000158869	24	0.027	0.04	0.09	0.028	0.051	0.261	1.326	0.803	0.359	0.096	0.115	0.12	0.315	1.219	0.267	0.192	0.081	0.374	2.859	0.059	0.083	0.198	2.357	0.055	0.05	0.034	2.873	1.813	2.658	3.472	3.633	4.823	0.028	3.359	0.057
HES4	ENSG00000188290	24	0	0	0	0	0.002	0.01	0	0.005	0	0.001	0.003	0.002	0.005	0.003	0	0	0.004	0	0.016	0.003	0.007	0.008	0	0.001	0.001	0.001	0.002	0.003	0.007	0.023	0.1	1.318	0.793	0.023	0.003
CDKN1C	ENSG00000129757	24	0.048	0	0	0.002	0.002	0	0.004	0	0.016	0.028	0.021	0.009	0.007	0.025	0.034	0.005	0.002	0.016	0.002	0.002	0.001	0	0.005	0.034	0.001	0.001	0.006	0.002	0.005	0.019	0.054	1.121	0.595	0.004	0.038
SAT1	ENSG00000130066	24	0.926	1.006	0.906	0.817	0.797	1.134	1.284	1.024	0.936	0.853	0.803	0.924	0.896	0.757	0.851	1.058	1.208	1.701	1.061	1.176	0.922	1.398	4.152	0.967	0.801	0.928	2.07	1.326	2.13	3.519	4.148	5.168	1.371	2.446	1.075
IFITM3	ENSG00000142089	24	0.047	0.819	0.799	0.822	0.12	0.161	0.01	0.047	0.42	1.113	1.264	1.004	0.548	1.366	0.752	0.353	0.32	0.345	1.122	0.097	0.163	0.06	0.664	0.162	0.071	0.171	0.07	0.044	0.117	0.618	1.445	3.58	5.523	0.412	0.036
SMIM25	ENSG00000224397	24	0	0.002	0.004	0.004	0.006	0	0	0.008	0	0.002	0	0.002	0.006	0	0.006	0.007	0.003	0	0.002	0.003	0.003	0.006	0	0.002	0.004	0.004	0.025	0.026	0.179	0.644	0.586	2.254	0	0.031	0.004
COTL1	ENSG00000103187	24	0.121	0.055	0.086	0.155	0.529	4.015	0.708	1.223	0.464	0.256	0.506	0.735	0.724	0.978	0.775	0.76	0.442	1.069	0.536	1.07	1.29	1.648	2.51	0.208	0.064	0.11	3.702	1.816	2.444	3.006	3.384	4.705	0.322	2.237	0.402
MS4A7	ENSG00000166927	24	0.082	0.002	0.101	0.015	0.024	0	0.114	0.25	0.151	0.022	0.019	0.046	0.099	0.014	0.011	0.003	0.004	0.019	0.004	0.004	0.004	0.088	0	0.027	0.004	0.002	0.398	0.268	0.296	0.406	0.724	2.386	0.025	0.209	0.004
AIF1	ENSG00000204472	24	0.111	0.804	2.536	1.758	0.888	0.769	1.779	2.918	3.206	3.347	3.296	3.055	2.81	1.921	3.045	1.644	0.496	2.076	0.051	0.106	0.511	0.184	0.553	0.37	0.065	0.105	2.899	2.923	2.731	3.601	4.255	5.424	0.091	2.191	0.061
FCGR3A	ENSG00000203747	24	0.002	0.006	0	0.005	0.012	0.035	0.007	0.003	0	0.006	0.008	0.003	0.007	0.007	0.003	0.005	0	0.014	1.621	0.508	0.017	0.025	0	0.011	0.007	0.006	0.007	0.009	0.005	0.024	0.12	3.087	0.012	0.008	0.012
LST1	ENSG00000204482	25	0.042	0.381	1.993	1.436	0.241	0.151	0.408	0.784	1.375	1.399	1.396	0.793	0.561	0.943	0.875	0.503	0.15	0.441	0.112	0.09	0.227	0.23	0.703	0.193	0.051	0.045	2.185	1.693	2.719	3.566	3.855	5.589	0.093	1.904	0.055
IGFBP2	ENSG00000115457	25	0	0.005	0.002	0.006	0.026	0	0.009	0.05	0.017	0.001	0.031	0.137	0.376	0.017	0.019	0.022	0.014	0.052	0.003	0	0	0	0.13	0.018	0	0.002	0.009	0.075	0.046	0.011	0.003	0	2.354	0.004	0.002
MXRA8	ENSG00000162576	25	0	0	0	0	0.001	0	0	0	0	0	0	0	0	0	0	0	0	0	0	0.001	0.014	0.001	0	0	0	0	0	0	0	0	0	0	1.727	0.001	0.001
ALPL	ENSG00000162551	25	0	0	0	0	0	0	0	0	0	0	0	0	0	0.003	0	0	0	0	0	0	0	0.004	0	0	0.002	0	0	0.001	0	0	0	0	1.339	0	0.001
CDH11	ENSG00000140937	25	0	0	0	0	0	0	0	0	0	0	0	0	0	0	0	0	0	0	0	0	0	0	0	0	5.235	0	0	0	0	0	0	0	1.408	0	0.002
MGP	ENSG00000111341	25	0	0	0	0	0	0	0	0	0	0	0	0.001	0	0	0.001	0	0	0	0.001	0.001	0.004	0.001	0	0.001	0	0	0	0	0.002	0	0	0	2.954	0.001	0.004
EPHX1	ENSG00000143819	26	0.005	0.011	0.009	0.021	0.01	0.009	0.016	0.037	0.02	0.034	0.035	0.038	0.03	0.046	0.019	0.025	0.048	0.015	0.006	0.005	0.006	0.007	0.012	0.003	0.091	0.114	0.031	0.039	0.027	0.051	0.038	0.01	2.57	0.016	0.044
RBMS3	ENSG00000144642	26	0.005	0.015	0	0.01	0.001	0	0.009	0.006	0	0	0	0	0	0	0	0	0	0	0	0	0.001	0.003	0	0.003	0	0	0.002	0	0	0	0	0.001	1.649	0.025	0.001
COL3A1	ENSG00000168542	26	0	0	0	0	0	0	0	0	0	0	0	0	0	0	0	0	0	0	0	0	0	0	0	0	2.885	0	0	0	0	0	0	0	1.385	0	0.001
SOCS3	ENSG00000184557	26	0.019	0.005	0.018	0.022	0.009	0.021	0.011	0.052	0.032	0.194	0.136	0.098	0.053	0.086	0.106	0.023	0.015	0.012	0.057	0.131	0.479	0.127	0.03	0.01	0.01	0.008	0.136	0.097	0.174	0.341	0.396	0.211	4.657	0.213	0.058
COL14A1	ENSG00000187955	26	0	0	0	0	0	0	0	0	0	0.003	0.004	0.001	0	0	0.002	0.007	0.01	0	0	0	0	0	0	0	0.001	0.002	0	0	0	0	0	0	1.332	0	0
ECM2	ENSG00000106823	26	0	0	0	0	0	0	0	0.002	0.005	0	0.003	0	0	0	0	0	0	0	0	0	0	0	0	0	0	0	0	0	0	0	0	0	1.29	0	0.001
ENPEP	ENSG00000138792	26	0	0	0.004	0.001	0.001	0	0	0	0.005	0.003	0.008	0.004	0	0.002	0	0.009	0.004	0.01	0	0	7.491	0	0	0	0.004	0.004	0	0	0	0	0	0	1.385	0	0
ADIRF	ENSG00000148671	26	0	0	0	0.002	0.001	0.015	0	0	0.006	0	0	0.001	0	0	0	0	0	0	0	0	0.006	0.003	0.009	0	0	0	0	0.001	0.007	0.004	0.004	0	2.305	0.002	0.005
FMO2	ENSG00000094963	26	0	0	0	0	0	0	0	0	0	0	0	0	0	0	0	0	0	0	0	0	0	0	0	0	0	0	0	0	0	0	0	0	1.833	0	0.001
PAPPA	ENSG00000182752	26	0	0	0	0	0	0	0	0	0	0	0	0	0	0.014	0.004	0.007	0.005	0	0.001	0	0.002	0.001	0.054	0	0.001	0.002	0	0	0	0	0	0	1.682	0	0.002
BGN	ENSG00000182492	26	0	0	0	0	0.001	0	0	0	0.002	0	0	0.001	0.002	0	0	0	0	0	0	0	0	0	0	0	0	0	0	0	0	0	0	0	1.426	0	0.003
LTBP2	ENSG00000119681	26	0.006	0.004	0	0.004	0.067	0	0	0	0	0	0	0	0	0	0	0.001	0.019	0	0	0.001	0	0	0	0.019	0.007	0.017	0.001	0	0	0	0	0	1.63	0.001	0.002
TNC	ENSG00000041982	26	0	0	0.001	0.001	0	0	0	0	0	0.002	0.004	0	0	0	0	0	0	0	0	0.002	0	0	0	0	4.264	0	0.001	0	0	0	0	0.001	2.066	0	0.003
EGR1	ENSG00000120738	26	0.02	0.008	0.043	0.035	0.022	0.046	0.23	0.279	0.067	0.138	0.135	0.166	0.323	0.096	0.094	0.036	0.036	0.058	0.034	0.054	0.054	0.115	0.04	0.025	0.02	0.018	0.073	0.809	0.343	0.19	0.252	0.061	4.517	0.05	0.132
PLAC9	ENSG00000189129	26	0	0.002	0	0.002	0	0	0	0	0.003	0	0	0	0.001	0	0.003	0.001	0	0.033	0.001	0	0	0	0	0	0	0	0	0.002	0	0	0	0	1.448	0	0.002
EBF3	ENSG00000108001	26	0	0	0	0	0.002	0	0	0	0	0	0	0	0	0	0	0	0	0	0	0	6.523	0	0	0	3.489	0	0	0	0	0	0	0	1.285	0	0.001
DDR2	ENSG00000162733	26	0.003	0	0.002	0	0.003	0	0.005	0	0	0	0	0.002	0.003	0.003	0.002	0.001	0.001	0	0.003	0.003	0.001	0	0	0.001	0.001	0.003	0.002	0.003	0.001	0	0	0	1.868	0.002	0.01
EPAS1	ENSG00000116016	26	0	0	0	0.001	0	0	0.007	0	0.002	0.003	0.001	0.004	0	0	0	0.003	0	0	0.003	0.002	0.001	0	0	0.001	0	0.001	0.001	0.001	0.002	0.005	0.006	0.002	1.939	0	0.008
CCDC80	ENSG00000091986	26	0	0.003	0.002	0.004	0.011	0	0	0	0.022	0.024	0.052	0.013	0.01	0	0.012	0	0.001	0	0	0	0	0	0	0.001	0	0	0.003	0.017	0.005	0.003	0.002	0	2.313	0.006	0.007
FMO3	ENSG00000007933	27	0	0	0	0	0	0	0	0	0	0	0	0	0	0	0	0	0	0	0	0	0	0	0	0	0	0	0	0	0	0	0	0	1.807	0.001	0.001
RBP1	ENSG00000114115	27	0	0	0	0	0	0	0	0	0	0	0	0	0.003	0	0	0	0	0	0	0	0	0	0	0.001	0	0	0.001	0	0	0	0	0	1.689	0	0.007
ALDH1A3	ENSG00000184254	27	0	0	0	0	0	0	0	0	0	0	0	0	0	0	0	0.001	0	0.011	0	0	9.236	0	0	0	0	0	0	0	0	0	0	0	2.053	0	0.001
FBLN1	ENSG00000077942	27	0.002	0	0	0.003	0	0	0.093	0.042	0.009	0	0.007	0.015	0.011	0.001	0.01	0.001	0.002	0.009	0	0	8.379	0	0	0.004	0	0	0.027	0	0	0	0	0.009	1.885	0.003	0.001
FRZB	ENSG00000162998	27	0	0	0	0	0	0	0	0	0	0	0	0	0	0	0	0	0	0	0	0	0	0	0	0	0	0	0	0.001	0	0	0	0	2.995	0	0.083
GAS6	ENSG00000183087	27	0.003	0	0.004	0.003	0	0	0.394	0.172	0.034	0.001	0.011	0.012	0.017	0	0.003	0	0.003	0	0.001	0.002	0.005	0.049	0	0.004	0.029	0.025	0.411	0.105	0.149	0.026	0.068	0.029	3.959	0.663	0.391
FSTL1	ENSG00000163430	27	0	0.004	0.015	0.01	0.023	0	0.03	0.048	0.028	0.048	0.065	0.067	0.036	0.037	0.067	0.03	0.008	0.026	0	0	0	0	0.162	0.021	0	0	0.009	0.016	0.003	0.001	0.001	0	2.631	0.002	0.003
BMP5	ENSG00000112175	27	0	0	0	0	0	0	0	0	0	0	0	0	0	0	0	0	0	0	0	0	0	0	0	0	0	0	0	0	0	0	0	0	1.912	0	0
CALD1	ENSG00000122786	27	0.003	0.01	0.004	0.001	0	0	0.023	0.004	0	0.005	0	0.001	0	0.576	0	0	0	0	0.006	0.008	0.007	0.012	1.714	0.002	0	0	0.001	0	0.001	0.001	0	0.003	3.134	0.005	0.005
CHL1	ENSG00000134121	27	0	0	0	0	0.001	0	0	0.006	0	0	0	0	0	0.001	0	0	0	0	0	0	0	0.011	0	0	0	0	0	0	0	0	0	0	2.179	0	0.001
LHFPL6	ENSG00000183722	27	0	0.041	0.076	0.095	0.03	0.01	0.059	0.09	0.056	0.04	0.073	0.091	0.029	0.465	0.096	0.131	0.138	0.009	0	0	0	0.001	0.102	0.037	0.021	0.076	0.072	0.042	0.035	0.004	0.01	0.004	2.616	0.038	0.003
LPL	ENSG00000175445	27	0	0	0	0	0.003	0	0	0	0	0	0	0	0	0	0	0	0	0	0	0	8.561	0	0	0	0	0	0	0.001	0.006	0.008	0.002	0.148	2.725	0	0.001
CHRDL1	ENSG00000101938	27	0.003	0.041	0.099	0.049	0.015	0	0.015	0.025	0.104	0.037	0.056	0.043	0.007	0	0	0	0	0	0	0	8.024	0.001	0.026	0.01	0	0	0	0	0	0	0	0	2.141	0.003	0
NTRK2	ENSG00000148053	27	0	0	0	0	0	0	0	0	0	0	0	0	0	0	0	0	0	0	0	0	0	0	0	0	4.116	0	0	0	0	0	0	0	1.765	0	0.002
SERPING1	ENSG00000149131	27	0.001	0.021	0.021	0.02	0.004	0	0.13	0.11	0.187	0.344	0.402	0.304	0.149	0.427	0.359	0.203	0.167	0.179	0	0	0	0.005	0.109	0.008	0.011	0.048	0.064	0.066	0.01	0.014	0.049	0.018	3.155	0.064	0.006
IGF2	ENSG00000167244	27	0.046	0.002	0	0	0	0	0	0	0	0	0	0	0	0	0.002	0.001	0	0	0	0	0	0.001	0	0	3.505	0	0	0	0	0	0	0	2.811	0	0.004
NNMT	ENSG00000166741	27	0	0.002	0	0	0	0	0	0	0	0.001	0	0	0	0.003	0	0	0.002	0	0	0	0	0	0.017	0	0	0	0	0	0.001	0.001	0.001	0	4.175	0	0.009
PLPP3	ENSG00000162407	28	0	0	0	0	0	0	0	0	0.002	0.007	0.006	0.004	0.004	0.032	0.009	0.003	0.006	0	0	0	0	0.011	0.051	0.001	0.004	0.008	0	0.002	0	0.002	0.001	0.002	2.538	0.001	0.013
COL1A2	ENSG00000164692	28	0	0	0	0	0	0	0	0	0	0	0	0	0	0	0	0	0	0	0	0	0	0	0	0.001	6.149	0	0	0	0	0	0	0	2.386	0	0.002
TF	ENSG00000091513	28	0	0	0.004	0	0.001	0	0	0	0.003	0	0	0	0	0	0.003	0.001	0	0	0	0	0	0	0	0	0	0	0	0	0	0	0	0	3.486	0	0.005
LUM	ENSG00000139329	28	0	0	0	0	0	0	0	0	0	0	0	0	0	0	0	0	0	0.079	0	0	0	0	0	0	0	0	0	0	0	0	0	0	3.127	0	0.002
OLFML3	ENSG00000116774	28	0.003	0	0	0	0	0	0	0	0	0	0	0.001	0	0	0	0	0	0	0	0	0	0	0	0	0	0	0.015	0.015	0.014	0.002	0.002	0	2.938	0.005	0.002
C1R	ENSG00000159403	29	0.003	0.014	0.011	0.009	0.004	0.029	0.004	0.009	0.02	0.046	0.028	0.014	0.006	0.023	0.025	0.017	0.004	0.01	0.008	0.006	0.003	0.002	0	0.009	0.001	0.005	0.005	0.004	0.001	0.001	0	0.001	2.723	0.001	0.017
IGFBP5	ENSG00000115461	29	0.003	0	0	0	0	0	0	0	0	0	0	0	0	0	0	0	0	0	0	0	0	0	0	0	0	0	0	0	0	0	0	0	4.376	0	0.005
C1S	ENSG00000182326	29	0	0	0.003	0.001	0	0	0.006	0	0	0.004	0	0.003	0.003	0.008	0.001	0.001	0.002	0	0	0.001	0	0	0.014	0	0.004	0.004	0	0.001	0.001	0.001	0	0.001	2.661	0	0.004
GGT5	ENSG00000099998	29	0	0.036	0.154	0.027	0	0	0	0	0.011	0.001	0.001	0.004	0.004	0.001	0	0	0	0	0	0	0	0	0	0.003	3.714	0	0	0	0.001	0.001	0.002	0	2.666	0	0.002
VCAM1	ENSG00000162692	30	0	0	0	0.006	0	0.083	0	0	0	0	0	0.001	0.001	0	0	0	0	0	0	0.06	0.002	0.003	0	0	5.792	0	0	0	0	0	0.002	0	3.987	0.004	0.008
RARRES2	ENSG00000106538	30	0	0.008	0.066	0.031	0.004	0	0.06	0.043	0.066	0.011	0.021	0.035	0.024	0.005	0.011	0.001	0	0.006	0	0	0	0.002	0	0.007	0	0	0.003	0.005	0	0	0.001	0	2.983	0.008	0.004
ESM1	ENSG00000164283	30	0	0	0	0.002	0	0.022	0	0	0	0	0	0	0	0	0.001	0	0	0	0.003	0.006	0.001	0	0	0	7.214	0	0	0	0	0	0	0	3.504	0	0.003
SELENOP	ENSG00000250722	30	0.004	0.021	0.023	0.018	0.007	0	0.006	0.026	0.057	0.437	0.322	0.362	0.308	0.155	0.144	0.099	0.136	0.051	0.002	0	0.002	0.002	0.057	0.004	0.089	0.152	0.006	0.032	0.005	0.005	0.009	0.008	4.431	0.008	0.046
PCOLCE	ENSG00000106333	30	0.015	0.004	0	0.002	0	0.01	0.016	0.012	0.014	0.012	0.019	0.006	0	0.008	0.006	0.004	0.003	0	0.03	0.022	0.011	0.007	0	0.016	0.002	0.003	0.039	0.008	0.009	0.008	0.007	0.009	3.432	0.011	0.007
DCN	ENSG00000011465	30	0	0	0	0	0	0	0.007	0.005	0	0	0	0	0	0	0	0	0	0	0	0	0	0	0	0	0	0	0.004	0.001	0	0	0	0	3.456	0.002	0.002
LEPR	ENSG00000116678	30	0	0.004	0.004	0.006	0.016	0	0	0.013	0.008	0.012	0.016	0.013	0.014	0.037	0.064	0.031	0.069	0	0.009	0.003	0.005	0.004	0.095	0.012	0.165	0.203	0.02	0.012	0.017	0.016	0.012	0.014	4.582	0.015	0.008
CP	ENSG00000047457	30	0	0	0	0	0	0	0	0	0	0.002	0	0	0	0	0	0	0.001	0	0	0	0	0	0	0	0	0	0	0	0	0	0	0	4.132	0	0.004
APOE	ENSG00000130203	30	0.005	0.006	0.006	0.008	0.016	0.006	0	0.008	0.007	0.005	0.007	0.009	0.006	0.01	0.006	0.279	1.218	0	0.002	0.004	0.006	0.006	0.038	0.006	0.397	1.014	0.008	0.008	0.006	0.005	0.009	0.004	6.147	0.006	0.017
CXCL12	ENSG00000107562	30	0	0	0.003	0	0.009	0.004	0	0	0.002	0.001	0	0.001	0.001	0.016	0.034	0.002	0.003	0.01	0	0.002	0.001	0.001	0	0.001	0.001	0.003	0.004	0.001	0.001	0.001	0.003	0.001	7.624	0.003	0.018
SPCS1	ENSG00000114902	30	1.01	1.202	1.413	1.527	1.594	1.815	2.593	2.001	1.382	1.055	1.078	1.492	1.486	1.675	1.483	1.341	1.51	1.373	1.175	1.234	1.16	1.169	1.005	1.383	1.452	1.694	1.855	1.611	1.431	1.199	1.176	1.16	1.425	2.287	2.634
AC097375.1	ENSG00000248991	30	0	0	0	0	0	0	0.047	0	0	0	0	0	0	0	0	0	0	0	0	0	0	0.014	0	0.003	0	0	0.004	0	0	0	0	0	0	0.188	0
PLP2	ENSG00000102007	30	0.451	0.167	0.627	0.612	0.87	1.127	2.716	1.805	1.588	0.411	0.536	0.726	0.346	1.162	0.59	0.633	0.586	0.927	0.269	0.478	0.974	1.257	0.735	0.818	0.317	0.556	2.167	0.865	1.397	1.347	1.054	0.544	0.115	2.145	0.991
IRF4	ENSG00000137265	30	1.768	0.101	0.034	0.135	0.248	0.277	0.207	0.026	0.02	0.001	0.002	0.003	0.005	0.007	0.008	0.003	0.003	0.007	0.028	0.035	0.017	0.115	0.003	1.201	0.004	0.002	0.278	0.03	0.024	0.012	0.028	0.013	0.022	0.794	0.194
TSPAN13	ENSG00000106537	30	0.41	0.552	0.265	0.602	0.623	0.055	0.714	0.428	0.375	0.358	0.501	0.408	0.201	0.268	0.315	0.186	0.233	0.184	0.018	0.011	0.008	0.415	0.662	0.714	0.786	0.602	0.184	0.06	0.017	0.013	0.014	0.013	0.016	0.798	0.201
TGFBI	ENSG00000120708	30	0.003	0.004	0.003	0.003	0.012	0.009	1.101	0.152	0.005	0.001	0.004	0.001	0.001	0.003	0.009	0.001	0.002	0	0.006	0.025	0.009	0.095	0	0.026	0.005	0.003	0.992	0.081	0.194	0.692	0.844	0.647	0.39	1.268	0.006
TNFRSF21	ENSG00000146072	30	0.321	0.318	0.288	0.184	0.056	0.013	0.627	0.197	0.112	0.061	0.073	0.088	0.036	0.012	0.046	0.056	0.069	0.016	0.003	0.001	0.001	0.056	0.108	0.13	0.017	0.053	0.224	0.032	0.043	0.074	0.085	0.033	0	0.556	0.001
TRAF4	ENSG00000076604	30	0.224	0.06	0.106	0.09	0.319	0.156	0.415	0.163	0.138	0.044	0.06	0.063	0.046	0.051	0.073	0.046	0.067	0.065	0.042	0.062	0.041	0.282	0.006	0.106	0.022	0.048	0.145	0.049	0.034	0.017	0.027	0.052	0.256	0.595	0.069
PPM1J	ENSG00000155367	30	0.013	0	0	0	0.003	0	0.137	0.094	0.01	0.001	0.001	0	0	0.002	0	0.001	0	0	0	0.002	0.001	0.035	0.062	0.001	0	0	0.21	0.008	0.001	0.001	0.003	0.006	0	0.266	0
BCL11A	ENSG00000119866	30	0.357	1.305	1.917	1.455	0.611	0.013	1.312	1.01	1.242	0.863	0.917	0.824	0.539	0.199	0.434	0.454	0.409	0.226	0.015	0.009	0.01	0.612	0.016	0.466	0.334	0.409	0.485	0.351	0.169	0.129	0.159	0.102	0.015	1.087	0.039
PLAC8	ENSG00000145287	30	0.454	1.545	1.582	1.489	0.69	0.477	4.402	3.789	1.816	1.18	1.536	2.161	2.802	0.424	0.749	1.542	1.235	0.814	2.569	0.988	0.831	1.591	0.044	0.737	0.079	0.341	2.141	3.416	2.311	1.006	0.781	1.275	0.131	2.317	0.439
JAML	ENSG00000160593	30	0.102	0.014	0.118	0.056	0.012	0.177	0.935	0.58	0.306	0.292	0.181	0.137	0.021	0.006	0.009	0.01	0.009	0	0.039	0.168	0.279	0.101	0.037	0.058	0.011	0.008	1.292	0.213	0.266	0.786	1.118	0.713	0.021	1.578	0.013
ASIP	ENSG00000101440	30	0	0	0.002	0	0	0	0.034	0.036	0.003	0	0	0	0.004	0	0	0	0	0	0	0	0	0.021	0	0.002	6.914	0	0.002	0.004	0.001	0.001	0	0.002	0.029	0.257	0
SHD	ENSG00000105251	31	0	0	0.004	0	0	0	1.03	0.434	0.229	0.002	0.02	0.052	0.013	0.004	0.012	0	0	0	0.001	0.001	0	0.031	0	0.007	0	0	0.026	0.002	0	0	0	0	0.069	0.317	0
SCN9A	ENSG00000169432	31	0.004	0.01	0.013	0.005	0.001	0.004	0.272	0.187	0.041	0.162	0.124	0.064	0.014	0.012	0.035	0.022	0.019	0.008	0.002	0	0	0.025	0	0.013	0	0.004	0.26	0.03	0.01	0.004	0.001	0.002	0	0.332	0.002
PROC	ENSG00000115718	31	0.014	0	0	0	0.001	0.003	0.406	0.138	0.019	0.001	0	0.002	0.001	0	0	0	0	0	0	0	0	0.041	0	0.006	0	0	0.081	0.002	0.003	0.002	0.001	0	0.004	0.32	0.001
CD1C	ENSG00000158481	31	0.024	0.008	0	0.001	0.002	0.008	0	0	0	0	0.002	0.001	0.001	0.002	0.002	0	0	0	0.002	0.002	0	0.338	0	0.004	0.002	0.001	0.37	0.011	0.021	0.022	0.109	0.014	0	0.647	0
NPC2	ENSG00000119655	31	0.903	0.656	0.738	0.735	0.601	0.466	2.066	1.525	1.296	1.092	1.216	1.291	1.173	0.594	0.774	0.73	0.723	0.77	0.447	0.365	0.45	0.885	0.669	1.117	0.543	0.68	1.82	1.638	1.825	2.134	2.881	3.202	2.409	2.771	1.761
LGMN	ENSG00000100600	31	0.002	0.027	0.203	0.088	0.035	0.045	1.507	0.508	0.425	0.011	0.007	0.011	0.013	0.315	0.019	0	0.001	0	0.005	0.003	0.03	0.101	0.569	0.035	0.001	0.002	0.489	0.038	0.017	0.011	0.023	0.021	0.435	0.607	0.17
HLA-DMB	ENSG00000242574	31	1.328	0.985	0.429	0.515	0.703	0.422	1.329	1.339	0.647	0.244	0.137	0.281	0.192	0.022	0.053	0.069	0.054	0.025	0.102	0.129	0.038	1.473	0.083	0.913	0.017	0.011	1.68	0.673	0.438	0.568	1.216	0.488	0.118	1.846	0.024
SLC15A4	ENSG00000139370	31	0.017	0.005	0.028	0.044	0.054	0.066	0.657	0.263	0.115	0.04	0.051	0.073	0.102	0.08	0.064	0.052	0.045	0.047	0.206	0.097	0.024	0.13	0.014	0.076	0.031	0.037	0.176	0.155	0.164	0.095	0.09	0.095	0.088	0.729	0.041
RNASE6	ENSG00000169413	31	0.242	0.116	0.296	0.132	0.021	0.091	2.06	1.293	0.487	0.006	0.009	0.064	0.125	0.018	0.035	0.17	0.17	0.115	0.026	0.014	0.019	0.481	0.03	0.136	0.02	0.044	1.253	1.039	1.325	1.192	1.112	0.107	0.026	1.823	0.334
LRRC26	ENSG00000184709	31	0.072	0.085	0.317	0.095	0.127	0.009	0.328	0.096	0.254	0.023	0.084	0.073	0.006	0	0.002	0.001	0.001	0	0.002	0	0	0.024	0	0.088	0.021	0.015	0.01	0.001	0.002	0.001	0.002	0	0	0.423	0
DNASE1L3	ENSG00000163687	31	0.269	0.002	0	0	0	0	0.119	0.01	0.003	0	0	0	0	0	0	0	0	0	0.001	0	0	0.043	0	0.161	0	0.001	0.06	0.001	0	0.003	0.005	0.002	0.056	0.498	0.001
PTPRS	ENSG00000105426	31	0.007	0.002	0.014	0	0.002	0.004	1.163	0.099	0.045	0.014	0.019	0.008	0.009	0.009	0.009	0.001	0.002	0	0.003	0.003	0.006	0.075	0.176	0.01	0.001	0.003	0.055	0	0.003	0.002	0.005	0.007	0.988	0.674	0.035
AC119428.2	ENSG00000230138	31	0.011	0.006	0.01	0.004	0.008	0.005	0.158	0.054	0.021	0	0	0	0	0	0.001	0	0	0	0.004	0.003	0.006	0.092	0	0.01	0	0	0.027	0.004	0.004	0.008	0.007	0.007	0	0.438	0.003
LILRB4	ENSG00000186818	31	0.039	0	0.004	0.002	0.025	0.06	1.177	0.468	0.064	0	0	0.014	0.022	0	0	0	0.001	0	0.002	0	0.002	0.07	0	0.07	0.002	0.002	0.754	0.311	0.309	0.226	0.291	0.221	0	0.903	0.069
ENHO	ENSG00000168913	31	0	0	0	0.001	0.001	0	0.005	0.019	0.004	0	0.002	0	0	0.001	0.003	0	0	0.032	0	0	0	0.002	0	0	0	0	0.837	0.06	0.049	0.005	0.041	0.058	0	0.498	0
TCF4	ENSG00000196628	31	1.334	1.81	1.642	1.635	0.581	0.106	1.931	1.219	1.204	0.484	0.542	0.545	0.328	0.138	0.247	0.336	0.291	0.179	0.037	0.012	0.013	0.601	0.064	1.239	0.118	0.237	0.435	0.185	0.105	0.072	0.084	0.07	0.432	1.268	0.22
HLA-DRB5	ENSG00000198502	31	0.996	0.987	0.813	1.01	0.973	1.329	1.368	0.993	0.909	0.804	0.744	0.714	0.422	0.18	0.566	0.387	0.267	0.24	0.067	0.369	0.046	1.119	0.056	1.004	0.024	0.067	1.954	0.96	0.985	0.697	1.514	1.182	0.424	2.124	0.081
GPR183	ENSG00000169508	31	0.035	0.021	0.041	0.023	0.023	0.345	0.337	0.43	0.15	0.058	0.061	0.063	0.081	0.031	0.042	0.024	0.013	0.006	0.139	0.185	0.709	0.948	0.244	0.028	0.018	0.013	1.555	0.723	0.595	0.561	0.774	0.064	0.034	2.018	0.091
ALOX5AP	ENSG00000132965	31	0.145	0.392	0.09	0.287	0.091	0.566	1.559	0.305	0.122	0.025	0.02	0.045	0.076	0.036	0.033	0.055	0.029	1.949	1.342	0.796	0.594	0.688	0.061	0.189	0.018	0.017	1.241	0.577	1.221	0.962	0.22	0.03	0.021	2.028	0.142
SCT	ENSG00000070031	31	0.017	0	0	0	0.017	0	1.746	0.371	0.01	0.005	0	0.002	0.003	0.004	0	0.001	0	0	0.003	0	0.001	0.1	0	0.038	0	0	0.294	0.003	0	0.002	0.001	0.005	0	0.861	0.002
SEC61B	ENSG00000106803	31	1.538	1.509	1.713	1.729	1.817	2.107	3.613	2.31	1.898	1.108	1.346	1.717	2.203	2.316	1.692	1.521	1.705	2.299	1.356	1.235	0.919	1.085	0.874	1.648	1.681	1.899	2.245	2.162	1.904	1.494	1.326	1.155	1.584	2.772	2.42
CLEC4C	ENSG00000198178	31	0.005	0	0	0.002	0	0	0.312	0.01	0.006	0	0	0.001	0	0	0	0	0	0.014	0.001	0	0	0.043	0	0.011	0	0	0.1	0	0.004	0.004	0.001	0.001	0	0.477	0.001
PPP1R14B	ENSG00000173457	31	0.336	0.976	0.308	0.356	0.589	0.301	1.329	0.427	0.26	0.126	0.217	0.273	0.385	0.426	0.279	0.224	0.43	0.255	0.037	0.052	0.044	0.138	0.114	0.203	0.405	0.613	0.321	0.427	0.226	0.085	0.104	0.072	0.054	1.086	0.09
IL3RA	ENSG00000185291	31	0.046	0.029	0.008	0.006	0.005	0.004	1.296	0.664	0.29	0.111	0.07	0.094	0.04	0.033	0.053	0.023	0.004	0.201	0.007	0	0.004	0.11	0.013	0.055	0.001	0.001	0.217	0.073	0.063	0.023	0.036	0.351	0	0.82	0.007
UGCG	ENSG00000148154	31	0.042	0.049	0.021	0.053	0.039	0.068	1.257	0.294	0.037	0.015	0.009	0.023	0.02	0.043	0.029	0.034	0.104	0	0.031	0.049	0.04	0.189	0.03	0.075	0.384	0.315	0.247	0.085	0.05	0.042	0.059	0.046	1.245	0.945	0.054
APP	ENSG00000142192	32	0.188	0.368	0.543	0.467	0.441	0.023	1.832	0.832	0.524	0.453	0.48	0.499	0.32	0.256	0.178	0.148	0.072	0.043	0.027	0.022	0.122	0.265	1.233	0.304	0.006	0.018	0.652	0.349	0.372	0.323	0.273	0.168	2.355	1.351	0.042
HLA-DMA	ENSG00000204257	32	2.089	2.193	0.978	1.203	0.98	1.228	2.265	2.061	1.379	1.233	1.002	1.156	0.795	0.44	0.868	0.891	0.6	0.503	0.2	0.427	0.105	1.947	0.157	1.536	0.106	0.238	2.647	1.343	1.004	0.996	2.055	0.969	0.566	2.868	0.319
CCDC50	ENSG00000152492	32	0.336	0.209	0.205	0.223	0.289	0.181	2.231	0.948	0.365	0.043	0.081	0.125	0.078	0.056	0.064	0.129	0.198	0.072	0.077	0.034	0.022	0.62	0	0.486	0.176	0.254	0.793	0.206	0.218	0.167	0.205	0.107	0.226	1.331	0.271
C12orf75	ENSG00000235162	32	0.651	0.177	0.765	0.828	1.115	2.444	3.178	1.791	0.972	0.195	0.506	0.5	0.341	1.383	0.306	0.124	0.069	0.667	1.567	1.615	0.429	0.523	1.906	1.602	0.018	0.025	2.241	1.053	0.516	0.064	0.066	0.044	0.114	2.184	0.289
SMPD3	ENSG00000103056	32	0.002	0.002	0.007	0.002	0.004	0	0.531	0.067	0.034	0	0	0	0	0	0	0	0	0	0.023	0.02	0.004	0.072	0	0.008	0	0	0.031	0.003	0	0.002	0.006	0.004	0	0.698	0.019
TPM2	ENSG00000198467	32	0.047	0.045	0.071	0.074	0.124	0.015	0.649	0.108	0.026	0.075	0.095	0.054	0.033	0.243	0.061	0.015	0.047	0.016	0.009	0.008	0.009	0.083	0.461	0.039	0.002	0.009	0.056	0.012	0.005	0.004	0.006	0.004	1.306	0.896	0.013
CST3	ENSG00000101439	32	0.232	0.217	0.317	0.146	0.157	0.164	3.166	2.738	1.049	1.025	0.842	0.914	0.831	2.248	1.385	1.733	2.301	0.637	0.233	0.126	0.074	0.305	3.027	0.18	0.683	1.773	5.619	3.169	4.194	4.741	5.209	5.153	2.323	5.347	0.858
CLEC10A	ENSG00000132514	32	0	0.002	0	0	0	0	0.005	0.005	0.005	0	0	0	0	0	0.003	0	0	0	0	0	0	0.004	0	0	0.003	0	0.766	0.07	0.176	0.064	0.295	0.07	0.006	1.052	0.001
HLA-DQB1	ENSG00000179344	32	1.851	2.082	0.888	1.104	1.214	1.352	1.44	1.342	1.006	0.983	0.688	0.752	0.558	0.073	0.362	0.272	0.241	0.104	0.196	0.547	0.112	2.994	0.07	1.295	0.039	0.057	2.879	1.135	1.031	1.063	2.275	1.4	0.156	3.341	0.294
SERPINF1	ENSG00000132386	32	0.371	0.116	0.028	0.025	0.039	0	0.261	0.053	0.06	0.009	0.011	0.006	0.009	0.012	0.01	0.038	0.046	0	0.003	0.004	0.013	0.123	0	0.092	0.007	0.036	0.124	0.032	0.038	0.022	0.041	0.016	2.981	1.266	0.019
IRF8	ENSG00000140968	32	0.123	0.082	0.244	0.138	0.325	0.14	3.322	2.882	0.992	0.012	0.017	0.245	0.262	0.017	0.006	0.004	0.009	0	0.215	0.041	0.019	0.854	0.003	0.229	0.011	0.012	1.75	1.025	0.466	0.255	0.378	0.302	0.091	1.977	0.022
HLA-DQA1	ENSG00000196735	32	0.805	0.612	0.473	0.413	0.576	1.115	0.815	0.8	0.507	0.445	0.328	0.298	0.157	0.03	0.109	0.15	0.098	0.027	0.066	0.281	0.033	2.529	0	0.422	0.021	0.02	1.991	0.467	0.381	0.203	1.015	0.756	0.105	2.717	0.157
IRF7	ENSG00000185507	32	0.275	0.184	0.108	0.077	0.153	0.134	2.033	0.604	0.253	0.094	0.092	0.111	0.082	0.05	0.04	0.077	0.044	0.042	0.206	0.14	0.12	0.356	0.03	0.186	0.028	0.019	0.463	0.166	0.172	0.227	0.296	0.429	0.902	1.731	0.365
FCER1A	ENSG00000179639	33	0.006	0.004	0	0.001	0.003	0	1.296	0.287	0.051	0.196	0.055	0.036	0.017	0.816	2.129	1.259	0.263	2.184	0.004	0.003	0.003	0.071	0.036	0.02	0.006	0.003	2.568	0.501	0.516	0.097	0.221	0.002	0	2.209	0.004
HLA-DRA	ENSG00000204287	33	5.459	5.713	4.11	4.446	3.954	2.656	4.882	4.504	3.925	3.416	3.111	3.147	2.313	0.574	2.44	2.36	1.771	1.342	0.435	0.852	0.201	5.465	0.233	4.72	0.171	0.469	5.701	3.688	3.635	3.541	5.266	4.1	1.457	6.032	0.408
LILRA4	ENSG00000239961	33	0.023	0.003	0.005	0.01	0.01	0	0.759	0.181	0.014	0.001	0.002	0	0.002	0	0	0	0.001	0	0.004	0.001	0.002	0.145	0	0.016	0.001	0	0.216	0.006	0.003	0.018	0.02	0.131	0	1.222	0.002
PLD4	ENSG00000166428	33	0.772	0.048	0.088	0.084	0.385	0.041	2.637	1.801	0.74	0.157	0.198	0.318	0.327	0.002	0.06	0.011	0.006	0.01	0.009	0.003	0.008	0.464	0	0.84	0.008	0.004	1.613	1.066	0.495	0.059	0.107	0.279	0	1.914	0.012
HLA-DRB1	ENSG00000196126	33	2.441	2.968	2.053	2.342	2.264	2.758	3.297	3.234	2.51	2.199	1.992	2.12	1.451	0.406	1.454	1.437	1.133	0.654	0.584	1.461	0.21	4.038	0.25	2.369	0.1	0.312	4.753	2.598	2.544	2.423	4.008	3.346	1.693	4.917	0.451
HLA-DPA1	ENSG00000231389	33	2.549	2.923	2.27	2.247	1.896	2.226	3.1	2.769	2.137	2.051	1.853	1.819	0.966	0.542	1.332	1.084	0.724	0.467	0.672	1.273	0.252	3.785	0.254	1.967	0.083	0.24	4.168	1.695	1.289	1.038	2.688	3.067	0.731	4.295	0.454
HLA-DPB1	ENSG00000223865	33	3.263	3.807	2.467	2.523	1.945	2.063	3.243	3.039	2.535	2.376	2.133	2.129	1.407	0.391	1.318	1.268	0.765	0.822	0.829	1.713	0.393	4.053	0.326	2.501	0.092	0.203	4.182	2.187	1.804	1.35	3.225	2.706	0.651	4.707	0.267
CD74	ENSG00000019582	33	5.644	5.993	4.637	4.848	4.221	3.761	5.794	5.292	4.723	4.112	3.757	3.71	2.64	1.048	2.462	2.512	2.004	1.703	1.984	2.448	1.17	6.368	0.596	4.742	0.337	0.782	6.227	4.192	3.891	3.67	5.078	4.312	2.766	6.788	2.934
CD27	ENSG00000139193	33	0.053	0.369	0.023	0.115	0.089	1	0.019	0.017	0.034	0.013	0.008	0.009	0.015	0.016	0.006	0.013	0.013	0.018	0.115	0.491	0.986	0.492	0.113	0.027	0.017	0.014	0.013	0.029	0.022	0.032	0.028	0.022	0.04	0.016	1.709
IGLV6-57	ENSG00000211640	33	0.008	0.004	0.005	0.002	0.01	0.046	0	0.004	0	0	0	0.001	0.003	0	0	0.001	0.001	0	0.004	0.002	0.002	0.024	0	0.009	0.003	0.001	0.001	0	0.003	0.002	0.002	0.002	0.016	0.003	0.595
IGLL5	ENSG00000254709	33	1.295	0.013	0	0.008	0.101	0.049	0.013	0.007	0.001	0.004	0.01	0.004	0.005	0.005	0.004	0.003	0.001	0	0.011	0.01	0.007	0.164	0	0.563	0.005	0.004	0.005	0	0.004	0.005	0.008	0.004	0.026	0.004	0.725
PPIB	ENSG00000166794	33	1.342	1.354	1.489	1.455	1.535	2.506	3.175	1.998	1.794	1.054	1.304	1.786	2.223	2.581	1.735	1.437	1.708	2.44	1.84	1.605	1.152	1.117	0.869	1.235	1.053	1.527	2.365	1.927	1.645	1.127	1.124	1.061	2.696	2.397	2.628
GPRC5D	ENSG00000111291	33	0	0	0	0	0	0.004	0	0	0	0	0	0	0	0	0	0	0	0	0	0	3.572	0.001	0	0	0	0	0	0	0	0	0	0	0	0	0.067
CRELD2	ENSG00000184164	33	0.227	0.198	0.359	0.475	0.38	0.602	0.603	0.289	0.291	0.116	0.197	0.254	0.435	0.63	0.235	0.154	0.223	0.324	0.4	0.314	0.199	0.193	0.174	0.354	0.124	0.203	0.546	0.342	0.233	0.131	0.145	0.162	0.678	0.397	1.296
UBE2J1	ENSG00000198833	33	0.879	1.527	1.049	1.031	0.755	0.69	1.501	1.107	1.205	0.509	0.651	0.774	0.715	1.041	0.512	0.431	0.488	0.683	0.327	0.28	0.19	0.618	1.701	1.152	0.394	0.512	0.71	0.575	0.488	0.404	0.401	0.71	0.344	0.933	1.808
CADPS2	ENSG00000081803	33	0	0	0	0	0	0	0	0	0	0.001	0.001	0	0	0.001	0.002	0	0	0	0	0	0	0	0	0	6.909	0	0	0	0	9.83	0	0	0.019	0	0.064
KDELR3	ENSG00000100196	33	0	0	0.005	0	0	0	0.012	0	0.01	0.005	0.022	0.01	0.007	0.06	0.002	0.006	0.011	0.021	0	0	0	0	0	0	0	0.001	0	0.001	0	0	0	0	0.162	0.001	0.135
SELENOM	ENSG00000198832	33	0.051	0.011	0.007	0.028	0.009	0.005	0	0.011	0.012	0.195	0.04	0.021	0.017	0.013	0.025	0.012	0.011	0.062	0.1	0.317	0.442	0.275	0.036	0.012	0.01	0.01	0.018	0.028	0.019	0.044	0.07	0.128	2.717	0.022	1.309
PDIA4	ENSG00000155660	33	0.24	0.258	0.38	0.437	0.591	0.929	1.332	0.582	0.486	0.283	0.375	0.592	0.987	1.027	0.592	0.383	0.493	0.551	0.477	0.333	0.251	0.24	0.152	0.449	0.344	0.478	0.833	0.816	0.687	0.274	0.285	0.255	0.811	0.742	1.582
ITGA8	ENSG00000077943	33	0	0	0	0.002	0	0	0	0	0	0.001	0	0	0	0	0	0	0	0	0	0	0	0	0	0	7.763	0	0	0	0	0	0	0	0	0	0.067
BHLHE41	ENSG00000123095	33	0	0	0	0	0	0.014	0	0	0	0.011	0	0.002	0.003	0	0	0	0	0	0.001	0	0	0.051	0	0	0	0	0	0	0	0.001	0	0	0.239	0	0.256
IGHG4	ENSG00000211892	33	0.018	0.043	0.003	0.03	0.017	0.059	0.075	0.041	0.017	0.024	0.02	0.033	0.021	0.023	0.028	0.02	0.03	0.023	0.024	0.028	0.024	0.09	0	0.025	0.027	0.033	0.029	0.04	0.034	0.042	0.027	0.032	0.049	0.034	1.891
BRSK1	ENSG00000160469	33	0.002	0	0.01	0.007	0	0	0.004	0	0.002	0.014	0.018	0.012	0.009	0.025	0.022	0.006	0.002	0.008	0.006	0.003	0.003	0.001	0.003	0.001	0	0	0	0.004	0.005	0.012	0.009	0.001	0.026	0.001	0.28
ABCB9	ENSG00000150967	33	0.011	0.013	0.007	0.011	0.018	0.04	0	0.011	0.013	0.011	0.018	0.015	0.012	0.025	0.02	0.01	0.014	0	0.008	0.005	0.008	0.003	0.044	0.012	0.044	0.036	0.005	0	0.008	0.003	0.005	0.003	0.017	0.002	0.319
SPCS2	ENSG00000118363	33	0.856	1.217	1.22	1.632	1.767	1.81	2.152	1.431	1.372	0.932	1.229	1.391	1.203	1.746	1.456	1.124	1.309	1.404	1.168	1.038	0.722	0.828	0.516	1.842	1.308	1.34	1.533	1.047	0.958	0.622	0.671	0.789	1.636	1.245	2.526
FCRL5	ENSG00000143297	33	0.087	0.003	0	0	0.005	0.01	0.119	0.018	0.005	0.002	0.004	0.002	0.001	0	0	0.004	0.002	0.007	0.003	0.006	0.003	0.292	0	0.025	0.001	0.001	0.008	0.002	0.005	0.005	0.004	0.003	0.034	0.055	0.744
MYDGF	ENSG00000074842	33	0.451	0.53	0.649	0.637	0.723	0.995	1.427	0.838	0.677	0.471	0.627	0.988	1.358	1.4	0.927	0.749	0.959	1.498	0.762	0.515	0.386	0.348	0.333	0.366	0.753	0.994	1.254	1.067	0.857	0.581	0.558	0.716	1.266	1.144	2.08
MANF	ENSG00000145050	33	0.2	0.29	0.431	0.531	0.662	1.357	1.419	0.669	0.561	0.314	0.445	0.685	1.049	1.588	0.685	0.386	0.511	0.663	0.52	0.426	0.261	0.192	0.571	0.491	0.189	0.341	0.776	0.669	0.403	0.18	0.193	0.206	0.788	0.579	1.711
DNAAF1	ENSG00000154099	33	0	0	0	0	0.001	0	0	0.003	0	0.002	0	0	0.001	0	0	0.006	0.002	0	0.001	0.002	0.001	0.001	0	0.002	0.001	0	0.001	0.003	0.001	0.006	0.014	0.014	0.032	0.003	0.381
IGKV1-12	ENSG00000243290	33	0.08	0.002	0.003	0	0.007	0.044	0.008	0	0.004	0.005	0	0	0.001	0.003	0	0.003	0.001	0	0.003	0.001	0.002	0.054	0	0.024	0.002	0.002	0.003	0.003	0.001	0.001	0.002	0.002	0.024	0.011	0.684
DPEP1	ENSG00000015413	33	0.057	0.015	0	0	0.001	0	0	0	0.001	0	0	0	0	0	0	0	0	0	0	0	0	0	0	0.02	0	0	0	0	0	0	0	0	0.004	0	0.236
ANKRD28	ENSG00000206560	33	0.138	0.65	1.236	0.634	0.281	0.08	0.588	0.947	1.294	2.16	1.932	1.79	1.585	0.605	1.483	1.742	1.343	1.42	0.181	0.123	0.111	0.112	0.678	0.174	0.169	0.654	0.523	1.247	1.053	0.459	0.376	0.045	1.075	0.365	1.881
AC106897.1	ENSG00000249679	33	0.002	0.001	0	0	0	0.008	0	0	0.004	0.003	0	0	0	0	0	0	0	0	0	0.001	0.001	0.006	0	0.004	0	0	0	0	0	0	0.001	0	0.014	0	0.189
RASGRP3	ENSG00000152689	33	0.023	0.004	0.018	0.004	0	0.046	0.019	0.018	0.013	0.013	0.025	0.073	0.131	0.486	0.264	0.017	0.01	0.343	0.017	0.012	0.018	0.283	0.159	0.011	0.006	0.002	0.022	0.016	0.018	0.008	0.015	0.014	0.028	0.022	0.742
CHPF	ENSG00000123989	34	0.008	0.006	0.007	0	0.005	0.046	0.127	0.02	0.012	0.012	0.015	0.008	0.02	0.037	0.024	0.019	0.007	0.108	0.071	0.042	0.027	0.023	0.027	0.005	0.002	0.005	0.009	0.01	0.004	0.002	0.004	0.003	0.205	0.153	0.681
CTHRC1	ENSG00000164932	34	0.003	0	0.025	0.004	0.006	0	0	0.002	0.034	0.006	0.017	0.018	0.003	0.014	0.001	0.032	0.038	0.008	0	0	0	0	0	0	0	0.006	0	0	0	0	0	0	0.054	0	0.18
ITM2C	ENSG00000135916	34	1.075	1.252	1.441	1.115	0.992	0.38	3.066	2.465	2.258	1.266	1.623	1.62	0.943	0.422	0.545	0.264	0.168	0.643	0.029	0.076	0.172	0.605	0.041	1.299	0.045	0.102	1.317	0.841	0.278	0.037	0.04	0.02	0.8	1.844	2.455
LINC00582	ENSG00000229228	34	0	0	0	0	0	0	0	0	0	0	0	0	0	0	0	0	0	0	0	0	0	0	0	0	0	0	0	0	0	0	0	0	0.004	0.001	0.121
PARM1	ENSG00000169116	34	0	0	0	0	0	0.017	0	0	0.001	0	0.002	0	0	0	0	0	0	0	0	0	0	0.031	0	0	0	0	0.008	0	0.001	0	0.002	0.001	0.21	0.022	0.291
TNFRSF13B	ENSG00000240505	34	0	0.003	0.009	0.008	0.044	0.154	0	0.003	0.001	0.001	0	0	0.003	0.001	0	0	0	0	0.001	0.003	0.003	0.529	0	0.01	0.001	0	0.003	0.001	0.002	0.003	0.002	0.005	0.02	0.002	0.919
IGF1	ENSG00000017427	34	0	0.002	0	0	0	0.005	0	0.005	0	0.003	0.002	0.001	0	0	0	0	0	0	0	0	0	0	0	0	0	0	0.002	0.001	0	7.583	0	0.001	0.219	0.002	0.228
IGHG2	ENSG00000211893	34	0.023	0.041	0.029	0.029	0.025	0.077	0.044	0.016	0.021	0.02	0.032	0.026	0.022	0.022	0.015	0.036	0.03	0.05	0.027	0.026	0.029	0.229	0.005	0.025	0.038	0.038	0.019	0.023	0.031	0.028	0.025	0.037	0.159	0.018	2.138
FKBP2	ENSG00000173486	34	0.268	0.431	0.499	0.463	0.628	0.764	1.633	0.841	0.765	0.523	0.569	0.82	1.369	1.262	0.761	0.501	0.696	1.096	0.53	0.456	0.355	0.352	0.56	0.35	0.494	0.683	0.953	1.027	0.784	0.536	0.542	0.617	1.703	1.204	2.261
IGHA2	ENSG00000211890	34	0.032	0.05	0.011	0.026	0.023	0.229	0.011	0.025	0.012	0.009	0.017	0.018	0.02	0.024	0.008	0.014	0.019	0.012	0.051	0.031	0.032	0.251	0.063	0.023	0.02	0.02	0.016	0.036	0.024	0.025	0.036	0.04	0.034	0.023	1.931
AL391056.1	ENSG00000227619	34	0	0.002	0	0	0	0.007	0	0	0	0	0	0	0	0	0	0	0	0	0.001	0	0.003	0	0	0.001	0	0	0	0	0	0	0.002	0	0.004	0.001	0.242
AMPD1	ENSG00000116748	34	0	0	0	0	0	0	0	0	0	0	0	0	0	0	0	0	0	0	0	0	0	0	0	0	0	0	0	0	0	9.83	0	0	0.003	0	0.119
FAM92B	ENSG00000153789	34	0.001	0.001	0	0	0.033	0	0	0.005	0	0	0	0	0	0	0	0	0	0	0.002	0	0	0	0	0.003	9.027	0	0.001	0	0	0	0	0.001	0.003	0	0.225
XBP1	ENSG00000100219	34	0.544	2.217	1.477	1.52	0.62	0.606	1.338	1.176	1.656	1.185	1.327	1.702	1.603	1.642	1.368	0.874	0.744	1.206	0.925	0.629	0.673	0.329	0.529	0.903	0.334	0.495	0.75	0.972	0.906	0.614	0.531	0.262	0.996	0.935	2.824
PRDX4	ENSG00000123131	34	0.084	0.14	0.596	0.579	0.897	0.7	0.476	0.637	0.497	0.417	0.779	0.884	0.708	1.225	0.884	0.675	0.954	0.611	0.153	0.121	0.112	0.139	0.402	0.196	0.755	1.128	0.503	0.605	0.36	0.166	0.179	0.318	1.101	0.261	1.91
IGHG3	ENSG00000211897	34	0.062	0.077	0.073	0.07	0.052	0.244	0.039	0.028	0.077	0.063	0.058	0.064	0.052	0.045	0.074	0.049	0.057	0.106	0.063	0.065	0.058	0.274	0.01	0.049	0.058	0.053	0.059	0.086	0.074	0.078	0.072	0.079	0.141	0.054	3.205
IGLC3	ENSG00000211679	34	1.168	0.182	0.098	0.118	0.149	0.359	0.207	0.12	0.179	0.091	0.1	0.08	0.103	0.115	0.122	0.079	0.075	0.102	0.146	0.134	0.12	1.443	0.01	0.639	0.114	0.109	0.101	0.118	0.148	0.126	0.132	0.146	0.286	0.119	3.152
HERPUD1	ENSG00000051108	34	0.972	0.331	0.608	0.419	0.804	0.859	1.926	1.249	0.711	0.132	0.18	0.282	0.388	0.665	0.272	0.247	0.289	0.224	0.618	0.817	0.467	1.393	0.376	0.952	0.3	0.256	1.497	0.774	0.893	0.921	1.179	1.236	1.36	2.158	3.103
HSP90B1	ENSG00000166598	34	0.897	0.746	1.277	1.332	1.526	1.836	2.832	1.796	1.378	1.009	1.341	1.979	2.825	2.521	1.732	1.335	1.765	1.881	1.046	0.978	0.701	0.786	0.518	1.449	1.386	1.72	2.491	2.739	2.363	1.122	1.143	0.794	3.16	2.062	3.564
JSRP1	ENSG00000167476	34	0.007	0.008	0.011	0.004	0.001	0	0	0.002	0.009	0	0.004	0.002	0.001	0.005	0.004	0.008	0.015	0.011	0.005	0.008	0.005	0.016	0.115	0.008	0.003	0.004	0.012	0.005	0.004	0.004	0.002	0.003	0.008	0.006	0.726
SCNN1B	ENSG00000168447	34	0	0	0	0	0	0	0	0	0	0	0	0	0	0	0	0	0	0	0	0	0	0	0	0	0	0	0	0	0	0	0	0	0	0	0.263
SPAG4	ENSG00000061656	34	0.002	0.001	0.012	0.004	0.005	0.016	0.005	0.016	0.005	0.008	0.01	0.012	0.004	0.008	0.002	0.009	0.004	0	0.008	0.006	0.003	0.001	0	0.005	0.01	0.006	0.008	0.002	0.007	0.004	0.004	0.007	0.012	0.004	0.587
IGLC2	ENSG00000211677	34	2.324	0.204	0.153	0.173	0.358	0.62	0.777	0.302	0.246	0.166	0.173	0.152	0.192	0.172	0.162	0.156	0.167	0.179	0.257	0.244	0.238	2.144	0.19	1.442	0.189	0.171	0.168	0.195	0.22	0.234	0.23	0.252	0.233	0.265	4.028
DERL3	ENSG00000099958	34	0.236	0.051	0.162	0.154	0.204	0.148	0.941	0.285	0.221	0.035	0.193	0.185	0.199	0.239	0.119	0.105	0.199	0.13	0.014	0.011	0.008	0.202	0.003	0.294	0.101	0.202	0.118	0.069	0.02	0.009	0.01	0.006	0.075	0.872	2.426
IGHA1	ENSG00000211895	34	0.404	0.268	0.268	0.248	0.265	0.589	0.279	0.175	0.316	0.227	0.221	0.227	0.272	0.275	0.256	0.231	0.236	0.28	0.27	0.277	0.293	0.998	0.453	0.345	0.253	0.258	0.246	0.34	0.323	0.277	0.288	0.261	0.415	0.246	4.534
SDC1	ENSG00000115884	34	0.002	0.03	0	0.015	0.03	0.004	0	0	0.009	0	0	0	0	0.003	0	0	0.002	0	0.001	0.001	0.001	0.001	0	0.031	0	0	0	0	0	0	0	0	0.317	0	0.77
SEC11C	ENSG00000166562	34	0.177	0.193	0.301	0.376	0.47	1.058	0.955	0.521	0.346	0.246	0.366	0.4	0.447	0.681	0.392	0.357	0.431	0.603	0.492	0.515	0.38	0.47	0.219	0.268	0.257	0.404	0.452	0.254	0.189	0.16	0.187	0.301	0.116	0.679	2.872
IGHG1	ENSG00000211896	34	0.123	0.158	0.101	0.099	0.109	0.294	0.108	0.11	0.113	0.088	0.1	0.091	0.121	0.134	0.074	0.119	0.113	0.107	0.143	0.132	0.128	0.679	0.182	0.109	0.13	0.12	0.082	0.118	0.144	0.114	0.125	0.172	0.359	0.093	4.941
FKBP11	ENSG00000134285	34	0.068	0.081	0.375	0.259	0.687	0.744	0.287	0.362	0.257	0.286	0.54	0.681	0.923	0.446	0.439	0.482	0.68	1.222	0.778	0.683	0.526	0.199	0.087	0.066	0.122	0.436	0.135	0.215	0.089	0.044	0.049	0.025	0.433	0.192	3.111
TNFRSF17	ENSG00000048462	34	0.201	0.004	0	0	0.009	0.181	0.02	0.005	0.003	0.001	0	0.001	0.002	0	0	0.003	0	0	0.001	0.001	0.001	0.043	0	0.104	0.001	0	0.002	0.001	0	0.002	0.001	0.004	0.007	0.037	1.37
IGJ	ENSG00000132465	34	0.818	0.155	2.605	0.596	1.066	0.436	3.741	1.007	2.559	0.064	0.037	0.047	0.072	0.063	0.052	0.051	0.039	0.034	0.067	0.068	0.068	1.783	0.001	1.163	0.05	0.045	0.147	0.037	0.068	0.064	0.07	0.082	0.116	2.235	4.742
SSR4	ENSG00000180879	34	1.106	1.432	1.636	1.498	1.449	1.693	2.692	2.042	1.917	1.488	1.676	1.87	2.687	2.283	1.889	1.578	1.632	2.587	1.89	1.817	1.639	1.552	2.289	0.921	1.259	1.493	2.05	2.389	2.145	1.879	1.814	1.448	1.637	2.594	5.03
IGKC	ENSG00000211592	34	4.248	0.772	0.682	0.584	0.861	1.002	2.448	1.21	0.796	0.532	0.513	0.503	0.616	0.598	0.542	0.54	0.551	0.486	0.764	0.707	0.69	4.19	0.669	2.157	0.619	0.555	0.866	0.731	0.695	0.686	0.74	0.761	0.991	2.007	7.563
MZB1	ENSG00000170476	34	2.315	2.706	1.566	1.735	1.271	0.369	2.038	0.866	1.628	0.412	0.85	0.813	0.49	0.028	0.052	0.025	0.029	0.34	0.046	0.045	0.031	0.596	0.031	1.662	0.02	0.017	0.109	0.054	0.031	0.033	0.031	0.034	0.123	1.282	4.588

## Sheet: cell-associations
Cell	Cluster #	Cluster Name	Donor
MantonBM1_HiSeq_2-TACAGTGCACCAACCG-1.BM1	1	CD34+ pre-B	BM1
MantonBM1_HiSeq_3-CAACCTCCACAAGCCC-1.BM1	1	CD34+ pre-B	BM1
MantonBM1_HiSeq_4-GGACAAGAGAAACCTA-1.BM1	1	CD34+ pre-B	BM1
MantonBM1_HiSeq_4-ATCATCTGTTCTCATT-1.BM1	1	CD34+ pre-B	BM1
MantonBM1_HiSeq_7-AGTGAGGTCCTATGTT-1.BM1	1	CD34+ pre-B	BM1
MantonBM1_HiSeq_7-CATTATCTCACTTATC-1.BM1	1	CD34+ pre-B	BM1
MantonBM1_HiSeq_8-TTCTACAGTCCGAACC-1.BM1	1	CD34+ pre-B	BM1
MantonBM1_HiSeq_5-ACACCCTAGATGTGTA-1.BM1	1	CD34+ pre-B	BM1
MantonBM1_HiSeq_3-TAAACCGCAGCAGTTT-1.BM1	1	CD34+ pre-B	BM1
MantonBM1_HiSeq_3-AGCATACTCTCGAGTA-1.BM1	1	CD34+ pre-B	BM1
MantonBM1_HiSeq_5-ACTATCTGTACAGTGG-1.BM1	1	CD34+ pre-B	BM1
MantonBM1_HiSeq_2-ACTTACTTCCGTCAAA-1.BM1	1	CD34+ pre-B	BM1
MantonBM1_HiSeq_6-GTCTCGTTCACCTTAT-1.BM1	1	CD34+ pre-B	BM1
MantonBM1_HiSeq_6-CGGAGCTGTATCGCAT-1.BM1	1	CD34+ pre-B	BM1
MantonBM1_HiSeq_8-CGCCAAGCACATGGGA-1.BM1	1	CD34+ pre-B	BM1
MantonBM1_HiSeq_6-GTTCTCGCAGTATGCT-1.BM1	1	CD34+ pre-B	BM1
MantonBM1_HiSeq_5-CGGACTGTCCCACTTG-1.BM1	1	CD34+ pre-B	BM1
MantonBM1_HiSeq_5-TATTACCTCTCGCATC-1.BM1	1	CD34+ pre-B	BM1
MantonBM1_HiSeq_8-ACACCAACAGTATAAG-1.BM1	1	CD34+ pre-B	BM1
MantonBM1_HiSeq_4-ACTTACTAGTTAGGTA-1.BM1	1	CD34+ pre-B	BM1
MantonBM1_HiSeq_4-TGCGGGTCATGGATGG-1.BM1	1	CD34+ pre-B	BM1
MantonBM1_HiSeq_1-TCTTTCCTCACAGGCC-1.BM1	1	CD34+ pre-B	BM1
MantonBM1_HiSeq_5-CAGTCCTAGCCCAATT-1.BM1	1	CD34+ pre-B	BM1
MantonBM1_HiSeq_1-CTTCTCTGTTAAGTAG-1.BM1	1	CD34+ pre-B	BM1
MantonBM1_HiSeq_8-AAGGCAGTCGCGCCAA-1.BM1	1	CD34+ pre-B	BM1
MantonBM1_HiSeq_3-CGGGTCATCGATAGAA-1.BM1	1	CD34+ pre-B	BM1
MantonBM1_HiSeq_8-GTATCTTCAACACCTA-1.BM1	1	CD34+ pre-B	BM1
MantonBM1_HiSeq_6-GCGCAACAGCAGGCTA-1.BM1	1	CD34+ pre-B	BM1
MantonBM1_HiSeq_6-GGCGTGTGTATGAAAC-1.BM1	1	CD34+ pre-B	BM1
MantonBM1_HiSeq_7-TTCTCAATCTCGAGTA-1.BM1	1	CD34+ pre-B	BM1
MantonBM1_HiSeq_2-CAAGGCCCAATGGATA-1.BM1	1	CD34+ pre-B	BM1
MantonBM1_HiSeq_8-GGGTTGCCAAGTCATC-1.BM1	1	CD34+ pre-B	BM1
MantonBM1_HiSeq_7-ACGGCCATCTACTTAC-1.BM1	1	CD34+ pre-B	BM1
MantonBM1_HiSeq_8-TACTCATCATCCTTGC-1.BM1	1	CD34+ pre-B	BM1
MantonBM1_HiSeq_6-TCTATTGGTAGAGGAA-1.BM1	1	CD34+ pre-B	BM1
MantonBM1_HiSeq_2-CTGATCCTCGTTACGA-1.BM1	1	CD34+ pre-B	BM1
MantonBM1_HiSeq_4-CCATGTCTCACCACCT-1.BM1	1	CD34+ pre-B	BM1
MantonBM1_HiSeq_1-TGGCGCAGTACATGTC-1.BM1	1	CD34+ pre-B	BM1
MantonBM1_HiSeq_1-TCGCGAGCAGATGGCA-1.BM1	1	CD34+ pre-B	BM1
MantonBM1_HiSeq_7-CTGGTCTCATCAGTCA-1.BM1	1	CD34+ pre-B	BM1
MantonBM1_HiSeq_5-CGATCGGCACTCGACG-1.BM1	1	CD34+ pre-B	BM1
MantonBM1_HiSeq_4-ACCAGTACATTTGCTT-1.BM1	1	CD34+ pre-B	BM1
MantonBM1_HiSeq_7-TCAGCAAAGGTGACCA-1.BM1	1	CD34+ pre-B	BM1
MantonBM1_HiSeq_3-AACTCCCGTTCGCTAA-1.BM1	1	CD34+ pre-B	BM1
MantonBM1_HiSeq_6-CGATTGATCTGATACG-1.BM1	1	CD34+ pre-B	BM1
MantonBM1_HiSeq_1-ATCTACTAGCAGGTCA-1.BM1	1	CD34+ pre-B	BM1
MantonBM1_HiSeq_6-CCATGTCCACGCATCG-1.BM1	1	CD34+ pre-B	BM1
MantonBM1_HiSeq_6-CTAAGACCACTAAGTC-1.BM1	1	CD34+ pre-B	BM1
MantonBM1_HiSeq_7-AGACGTTTCAGGCAAG-1.BM1	1	CD34+ pre-B	BM1
MantonBM1_HiSeq_2-ATGTGTGGTACCAGTT-1.BM1	1	CD34+ pre-B	BM1
MantonBM1_HiSeq_8-ACAGCTATCGCAAGCC-1.BM1	1	CD34+ pre-B	BM1
MantonBM1_HiSeq_2-GATCGATGTCGCGAAA-1.BM1	1	CD34+ pre-B	BM1
MantonBM1_HiSeq_2-AACCATGAGGACTGGT-1.BM1	1	CD34+ pre-B	BM1
MantonBM1_HiSeq_3-CGGCTAGCAGGTCGTC-1.BM1	1	CD34+ pre-B	BM1
MantonBM1_HiSeq_3-TCGAGGCCATAGAAAC-1.BM1	1	CD34+ pre-B	BM1
MantonBM1_HiSeq_2-GCTGCGACAGGCAGTA-1.BM1	1	CD34+ pre-B	BM1
MantonBM1_HiSeq_5-CGATCGGGTGCGCTTG-1.BM1	1	CD34+ pre-B	BM1
MantonBM1_HiSeq_5-TTGGCAAAGTGACTCT-1.BM1	1	CD34+ pre-B	BM1
MantonBM1_HiSeq_3-GGCGACTCAGTGAGTG-1.BM1	1	CD34+ pre-B	BM1
MantonBM1_HiSeq_5-CGATTGAGTCTCTTAT-1.BM1	1	CD34+ pre-B	BM1
MantonBM1_HiSeq_5-TGGCCAGCAAGCCTAT-1.BM1	1	CD34+ pre-B	BM1
MantonBM1_HiSeq_6-GTCACGGAGGAGTTTA-1.BM1	1	CD34+ pre-B	BM1
MantonBM1_HiSeq_5-GGCGTGTTCTGCTTGC-1.BM1	1	CD34+ pre-B	BM1
MantonBM1_HiSeq_2-ATCTGCCAGGCTCTTA-1.BM1	1	CD34+ pre-B	BM1
MantonBM1_HiSeq_4-CGCTTCACACCAGCAC-1.BM1	1	CD34+ pre-B	BM1
MantonBM1_HiSeq_3-TTTATGCTCATGTAGC-1.BM1	1	CD34+ pre-B	BM1
MantonBM1_HiSeq_5-TGAGAGGTCACCGTAA-1.BM1	1	CD34+ pre-B	BM1
MantonBM1_HiSeq_7-GGACAGAGTGTTTGGT-1.BM1	1	CD34+ pre-B	BM1
MantonBM1_HiSeq_5-GAACGGAAGAAGGACA-1.BM1	1	CD34+ pre-B	BM1
MantonBM1_HiSeq_5-CGCGTTTTCCAAACTG-1.BM1	1	CD34+ pre-B	BM1
MantonBM1_HiSeq_7-TACGGATCATGATCCA-1.BM1	1	CD34+ pre-B	BM1
MantonBM1_HiSeq_6-GACGGCTTCCTATGTT-1.BM1	1	CD34+ pre-B	BM1
MantonBM1_HiSeq_7-CGTAGGCGTAGAGTGC-1.BM1	1	CD34+ pre-B	BM1
MantonBM1_HiSeq_6-TGGCGCATCGGCATCG-1.BM1	1	CD34+ pre-B	BM1
MantonBM1_HiSeq_4-AAAGTAGGTTCAACCA-1.BM1	1	CD34+ pre-B	BM1
MantonBM1_HiSeq_4-CACATAGAGAACAACT-1.BM1	1	CD34+ pre-B	BM1
MantonBM1_HiSeq_2-TTGCCGTGTCCGAGTC-1.BM1	1	CD34+ pre-B	BM1
MantonBM1_HiSeq_4-CTACATTGTCTGGAGA-1.BM1	1	CD34+ pre-B	BM1
MantonBM1_HiSeq_5-GCTGGGTTCAACGAAA-1.BM1	1	CD34+ pre-B	BM1
MantonBM1_HiSeq_2-ATCTGCCCAAGACACG-1.BM1	1	CD34+ pre-B	BM1
MantonBM1_HiSeq_1-CCTTCCCTCAGCTTAG-1.BM1	1	CD34+ pre-B	BM1
MantonBM1_HiSeq_7-TTAACTCCAATGACCT-1.BM1	1	CD34+ pre-B	BM1
MantonBM1_HiSeq_8-CAGCAGCTCCCATTTA-1.BM1	1	CD34+ pre-B	BM1
MantonBM1_HiSeq_6-ACTGATGCATCTCCCA-1.BM1	1	CD34+ pre-B	BM1
MantonBM1_HiSeq_1-CCTAAAGTCGCGTAGC-1.BM1	1	CD34+ pre-B	BM1
MantonBM1_HiSeq_7-GAATGAAAGTTGAGTA-1.BM1	1	CD34+ pre-B	BM1
MantonBM1_HiSeq_3-CATCGAACAGGTGGAT-1.BM1	1	CD34+ pre-B	BM1
MantonBM1_HiSeq_2-GTCATTTGTTAGATGA-1.BM1	1	CD34+ pre-B	BM1
MantonBM1_HiSeq_2-GTCGTAACACGAGAGT-1.BM1	1	CD34+ pre-B	BM1
MantonBM1_HiSeq_2-AGTGTCAGTCGAGATG-1.BM1	1	CD34+ pre-B	BM1
MantonBM1_HiSeq_6-GCTGCTTTCTCGTTTA-1.BM1	1	CD34+ pre-B	BM1
MantonBM1_HiSeq_5-GCTTCCAGTCATCCCT-1.BM1	1	CD34+ pre-B	BM1
MantonBM1_HiSeq_1-CCTACCATCCACTCCA-1.BM1	1	CD34+ pre-B	BM1
MantonBM1_HiSeq_3-CTGCGGAGTGGTCCGT-1.BM1	1	CD34+ pre-B	BM1
MantonBM1_HiSeq_1-CGAGCCAAGCCCAGCT-1.BM1	1	CD34+ pre-B	BM1
MantonBM1_HiSeq_3-TACCTATCAAGCCCAC-1.BM1	1	CD34+ pre-B	BM1
MantonBM1_HiSeq_6-AACTCAGGTGCGGTAA-1.BM1	1	CD34+ pre-B	BM1
MantonBM1_HiSeq_7-TGGCTGGGTCAAAGCG-1.BM1	1	CD34+ pre-B	BM1
MantonBM1_HiSeq_5-TACAGTGAGTGACATA-1.BM1	1	CD34+ pre-B	BM1
MantonBM1_HiSeq_4-ACGCCGAAGAGTAATC-1.BM1	1	CD34+ pre-B	BM1
MantonBM1_HiSeq_8-GATCGATCAAACGTGG-1.BM1	1	CD34+ pre-B	BM1
MantonBM1_HiSeq_2-GCTGCGAAGTCTCAAC-1.BM1	1	CD34+ pre-B	BM1
MantonBM1_HiSeq_7-TGCGGGTGTTGCTCCT-1.BM1	1	CD34+ pre-B	BM1
MantonBM1_HiSeq_1-AGTTGGTGTTTAGGAA-1.BM1	1	CD34+ pre-B	BM1
MantonBM1_HiSeq_8-AACCGCGAGTGTACGG-1.BM1	1	CD34+ pre-B	BM1
MantonBM1_HiSeq_6-GATCGTAGTGCCTGTG-1.BM1	1	CD34+ pre-B	BM1
MantonBM1_HiSeq_8-GTCGTAACAAGCGCTC-1.BM1	1	CD34+ pre-B	BM1
MantonBM1_HiSeq_4-GCTGGGTAGGAGTACC-1.BM1	1	CD34+ pre-B	BM1
MantonBM1_HiSeq_6-CACTCCACAACGATGG-1.BM1	1	CD34+ pre-B	BM1
MantonBM1_HiSeq_5-CATATTCGTATAGTAG-1.BM1	1	CD34+ pre-B	BM1
MantonBM1_HiSeq_3-GAACGGAAGGTAGCCA-1.BM1	1	CD34+ pre-B	BM1
MantonBM1_HiSeq_8-TGGACGCAGTGTCCAT-1.BM1	1	CD34+ pre-B	BM1
MantonBM1_HiSeq_4-GCGGGTTAGGACACCA-1.BM1	1	CD34+ pre-B	BM1
MantonBM1_HiSeq_6-CAGCAGCAGTGTCCAT-1.BM1	1	CD34+ pre-B	BM1
MantonBM1_HiSeq_7-GTGTGCGCAATGGATA-1.BM1	1	CD34+ pre-B	BM1
MantonBM1_HiSeq_2-TGTCCCACAGCTGTGC-1.BM1	1	CD34+ pre-B	BM1
MantonBM1_HiSeq_4-GTCATTTCAGCTGGCT-1.BM1	1	CD34+ pre-B	BM1
MantonBM1_HiSeq_8-GCTGCTTCAGCGTCCA-1.BM1	1	CD34+ pre-B	BM1
MantonBM1_HiSeq_4-ACTGAACCAGCGTTCG-1.BM1	1	CD34+ pre-B	BM1
MantonBM1_HiSeq_1-TTAGTTCGTATCAGTC-1.BM1	1	CD34+ pre-B	BM1
MantonBM1_HiSeq_6-CAGTAACAGCGTTCCG-1.BM1	1	CD34+ pre-B	BM1
MantonBM1_HiSeq_7-GGCTGGTTCGGTTAAC-1.BM1	1	CD34+ pre-B	BM1
MantonBM1_HiSeq_7-CCTACCAGTCAAGCGA-1.BM1	1	CD34+ pre-B	BM1
MantonBM1_HiSeq_2-ATAACGCGTACAGCAG-1.BM1	1	CD34+ pre-B	BM1
MantonBM1_HiSeq_5-TGACAACAGGAATTAC-1.BM1	1	CD34+ pre-B	BM1
MantonBM1_HiSeq_7-CGAGAAGTCGCCTGAG-1.BM1	1	CD34+ pre-B	BM1
MantonBM1_HiSeq_7-ACTATCTGTGTAAGTA-1.BM1	1	CD34+ pre-B	BM1
MantonBM1_HiSeq_3-TCCACACGTTGCTCCT-1.BM1	1	CD34+ pre-B	BM1
MantonBM1_HiSeq_5-CGTCTACTCATTGCGA-1.BM1	1	CD34+ pre-B	BM1
MantonBM1_HiSeq_8-CACTCCACAATCAGAA-1.BM1	1	CD34+ pre-B	BM1
MantonBM1_HiSeq_1-GATCAGTCATGGTCAT-1.BM1	1	CD34+ pre-B	BM1
MantonBM1_HiSeq_7-AGCTCCTTCACCGTAA-1.BM1	1	CD34+ pre-B	BM1
MantonBM1_HiSeq_7-TCTTCGGTCAGATAAG-1.BM1	1	CD34+ pre-B	BM1
MantonBM1_HiSeq_1-CACATAGGTGTGACCC-1.BM1	1	CD34+ pre-B	BM1
MantonBM1_HiSeq_5-TGCCAAAAGGTCATCT-1.BM1	1	CD34+ pre-B	BM1
MantonBM1_HiSeq_1-CATCCACAGGCCCTCA-1.BM1	1	CD34+ pre-B	BM1
MantonBM1_HiSeq_6-TACTTGTAGGGTTCCC-1.BM1	1	CD34+ pre-B	BM1
MantonBM1_HiSeq_4-AGGGTGAAGTTTAGGA-1.BM1	1	CD34+ pre-B	BM1
MantonBM1_HiSeq_7-GGGTCTGGTTGGTAAA-1.BM1	1	CD34+ pre-B	BM1
MantonBM1_HiSeq_6-TGAAAGAGTAATCGTC-1.BM1	1	CD34+ pre-B	BM1
MantonBM1_HiSeq_3-CACCTTGCAAGTAGTA-1.BM1	1	CD34+ pre-B	BM1
MantonBM1_HiSeq_1-GTTCATTCATGCCACG-1.BM1	1	CD34+ pre-B	BM1
MantonBM1_HiSeq_4-GACTACAGTAACGTTC-1.BM1	1	CD34+ pre-B	BM1
MantonBM1_HiSeq_1-GATCGTATCTCTGAGA-1.BM1	1	CD34+ pre-B	BM1
MantonBM1_HiSeq_3-AGTGGGACACGGTGTC-1.BM1	1	CD34+ pre-B	BM1
MantonBM1_HiSeq_5-GGCCGATTCTGATTCT-1.BM1	1	CD34+ pre-B	BM1
MantonBM1_HiSeq_7-GTTCTCGAGGTACTCT-1.BM1	1	CD34+ pre-B	BM1
MantonBM1_HiSeq_6-GGGAATGTCTGGTATG-1.BM1	1	CD34+ pre-B	BM1
MantonBM1_HiSeq_8-ACTGATGGTTCGGCAC-1.BM1	1	CD34+ pre-B	BM1
MantonBM1_HiSeq_3-TAGTGGTAGGTGTGGT-1.BM1	1	CD34+ pre-B	BM1
MantonBM1_HiSeq_8-TCGCGTTCAGACACTT-1.BM1	1	CD34+ pre-B	BM1
MantonBM1_HiSeq_4-GGAAAGCCAGTACACT-1.BM1	1	CD34+ pre-B	BM1
MantonBM1_HiSeq_8-TACAGTGGTCATGCCG-1.BM1	1	CD34+ pre-B	BM1
MantonBM1_HiSeq_5-CCCTCCTGTCAGAATA-1.BM1	1	CD34+ pre-B	BM1
MantonBM1_HiSeq_4-ACGGCCACAAGTACCT-1.BM1	1	CD34+ pre-B	BM1
MantonBM1_HiSeq_8-AGCGGTCTCGGTGTTA-1.BM1	1	CD34+ pre-B	BM1
MantonBM1_HiSeq_2-GACGCGTCAGCCAGAA-1.BM1	1	CD34+ pre-B	BM1
MantonBM1_HiSeq_7-CCAATCCCATGCAACT-1.BM1	1	CD34+ pre-B	BM1
MantonBM1_HiSeq_7-CATATTCTCTGCAAGT-1.BM1	1	CD34+ pre-B	BM1
MantonBM1_HiSeq_5-CAGATCACAGCCTTGG-1.BM1	1	CD34+ pre-B	BM1
MantonBM1_HiSeq_4-CGAGCACGTAAACACA-1.BM1	1	CD34+ pre-B	BM1
MantonBM1_HiSeq_3-AGTGAGGAGAGTGAGA-1.BM1	1	CD34+ pre-B	BM1
MantonBM1_HiSeq_5-TCTCATAGTGGTCCGT-1.BM1	1	CD34+ pre-B	BM1
MantonBM1_HiSeq_6-GTACGTAGTAATCACC-1.BM1	1	CD34+ pre-B	BM1
MantonBM1_HiSeq_6-CATGGCGGTTACCGAT-1.BM1	1	CD34+ pre-B	BM1
MantonBM1_HiSeq_5-TTCTCAACAAAGCGGT-1.BM1	1	CD34+ pre-B	BM1
MantonBM1_HiSeq_3-AAACGGGAGTTTAGGA-1.BM1	1	CD34+ pre-B	BM1
MantonBM1_HiSeq_1-TTCGAAGGTACCGCTG-1.BM1	1	CD34+ pre-B	BM1
MantonBM1_HiSeq_8-AAATGCCAGTCAATAG-1.BM1	1	CD34+ pre-B	BM1
MantonBM1_HiSeq_5-GGGAATGGTTAAGGGC-1.BM1	1	CD34+ pre-B	BM1
MantonBM1_HiSeq_6-CACAGGCTCTCCCTGA-1.BM1	1	CD34+ pre-B	BM1
MantonBM1_HiSeq_7-GACGCGTCATAGGATA-1.BM1	1	CD34+ pre-B	BM1
MantonBM1_HiSeq_7-GATTCAGAGCACAGGT-1.BM1	1	CD34+ pre-B	BM1
MantonBM1_HiSeq_3-ACTTTCATCAGGTAAA-1.BM1	1	CD34+ pre-B	BM1
MantonBM1_HiSeq_1-GCTGCTTTCACCCTCA-1.BM1	1	CD34+ pre-B	BM1
MantonBM1_HiSeq_2-CAGAGAGGTGCCTGTG-1.BM1	1	CD34+ pre-B	BM1
MantonBM1_HiSeq_7-GCATGCGCAAATCCGT-1.BM1	1	CD34+ pre-B	BM1
MantonBM1_HiSeq_1-GAAGCAGAGACAAGCC-1.BM1	1	CD34+ pre-B	BM1
MantonBM1_HiSeq_6-GCTGGGTGTGCCTGTG-1.BM1	1	CD34+ pre-B	BM1
MantonBM1_HiSeq_6-GCCTCTAGTTGATTCG-1.BM1	1	CD34+ pre-B	BM1
MantonBM1_HiSeq_6-ATTCTACTCCCAGGTG-1.BM1	1	CD34+ pre-B	BM1
MantonBM1_HiSeq_7-CTCAGAAGTTCGGGCT-1.BM1	1	CD34+ pre-B	BM1
MantonBM1_HiSeq_5-CTAAGACTCTACGAGT-1.BM1	1	CD34+ pre-B	BM1
MantonBM1_HiSeq_2-GAAGCAGCATTCACTT-1.BM1	1	CD34+ pre-B	BM1
MantonBM1_HiSeq_5-TTAGGCATCAGTTGAC-1.BM1	1	CD34+ pre-B	BM1
MantonBM1_HiSeq_8-CTTAGGATCACGGTTA-1.BM1	1	CD34+ pre-B	BM1
MantonBM1_HiSeq_5-GAATGAAAGAGACTTA-1.BM1	1	CD34+ pre-B	BM1
MantonBM1_HiSeq_8-CGTTAGAGTAGCGATG-1.BM1	1	CD34+ pre-B	BM1
MantonBM1_HiSeq_5-GTTCATTTCCACGCAG-1.BM1	1	CD34+ pre-B	BM1
MantonBM1_HiSeq_8-AGGTCCGTCTGTCAAG-1.BM1	1	CD34+ pre-B	BM1
MantonBM1_HiSeq_4-GTTTCTAAGGTACTCT-1.BM1	1	CD34+ pre-B	BM1
MantonBM1_HiSeq_6-TCGAGGCTCGAGAGCA-1.BM1	1	CD34+ pre-B	BM1
MantonBM1_HiSeq_1-TGCACCTCACTTAAGC-1.BM1	1	CD34+ pre-B	BM1
MantonBM1_HiSeq_8-AGCGTATCATAAAGGT-1.BM1	1	CD34+ pre-B	BM1
MantonBM1_HiSeq_3-TGGCCAGTCCGGCACA-1.BM1	1	CD34+ pre-B	BM1
MantonBM1_HiSeq_7-GTGAAGGAGGAATTAC-1.BM1	1	CD34+ pre-B	BM1
MantonBM1_HiSeq_6-AAATGCCGTGTGAAAT-1.BM1	1	CD34+ pre-B	BM1
MantonBM1_HiSeq_7-ATGCGATAGTCATGCT-1.BM1	1	CD34+ pre-B	BM1
MantonBM1_HiSeq_1-TTAGGCAGTCCAGTTA-1.BM1	1	CD34+ pre-B	BM1
MantonBM1_HiSeq_7-ACGGCCAGTAGCTGCC-1.BM1	1	CD34+ pre-B	BM1
MantonBM1_HiSeq_1-AAAGCAACAGAGCCAA-1.BM1	1	CD34+ pre-B	BM1
MantonBM1_HiSeq_6-GTACGTACATCCTAGA-1.BM1	1	CD34+ pre-B	BM1
MantonBM1_HiSeq_6-TTAGGCAGTCAAACTC-1.BM1	1	CD34+ pre-B	BM1
MantonBM1_HiSeq_6-ACATCAGCACGCCAGT-1.BM1	1	CD34+ pre-B	BM1
MantonBM1_HiSeq_5-CAGTCCTGTAAATACG-1.BM1	1	CD34+ pre-B	BM1
MantonBM1_HiSeq_3-CCTTCCCGTTTAGCTG-1.BM1	1	CD34+ pre-B	BM1
MantonBM1_HiSeq_6-CATATGGAGGTGACCA-1.BM1	1	CD34+ pre-B	BM1
MantonBM1_HiSeq_8-GTGCGGTTCTAACTTC-1.BM1	1	CD34+ pre-B	BM1
MantonBM1_HiSeq_7-CTGAAACAGGTGTTAA-1.BM1	1	CD34+ pre-B	BM1
MantonBM1_HiSeq_6-TTAGTTCGTAGCGATG-1.BM1	1	CD34+ pre-B	BM1
MantonBM1_HiSeq_8-ACGGGTCGTCGCTTTC-1.BM1	1	CD34+ pre-B	BM1
MantonBM1_HiSeq_6-TGAGGGACAGCCTTTC-1.BM1	1	CD34+ pre-B	BM1
MantonBM1_HiSeq_7-CTAGAGTCACGCATCG-1.BM1	1	CD34+ pre-B	BM1
MantonBM1_HiSeq_8-CATCCACCAGCCAATT-1.BM1	1	CD34+ pre-B	BM1
MantonBM1_HiSeq_1-TGCTGCTCATAGAAAC-1.BM1	1	CD34+ pre-B	BM1
MantonBM1_HiSeq_6-GTCTTCGCAATACGCT-1.BM1	1	CD34+ pre-B	BM1
MantonBM1_HiSeq_5-GTGCTTCTCGCATGAT-1.BM1	1	CD34+ pre-B	BM1
MantonBM1_HiSeq_6-TACACGAGTCGCCATG-1.BM1	1	CD34+ pre-B	BM1
MantonBM1_HiSeq_7-ACTGTCCGTTATCACG-1.BM1	1	CD34+ pre-B	BM1
MantonBM1_HiSeq_3-GATCTAGCATACTACG-1.BM1	1	CD34+ pre-B	BM1
MantonBM1_HiSeq_8-TTTGGTTCATCCGCGA-1.BM1	1	CD34+ pre-B	BM1
MantonBM1_HiSeq_8-AGGTCCGGTCAGCTAT-1.BM1	1	CD34+ pre-B	BM1
MantonBM1_HiSeq_7-AACCATGCATTACCTT-1.BM1	1	CD34+ pre-B	BM1
MantonBM1_HiSeq_8-CGAGCACTCAGCTCGG-1.BM1	1	CD34+ pre-B	BM1
MantonBM1_HiSeq_5-GTCATTTGTTTAGCTG-1.BM1	1	CD34+ pre-B	BM1
MantonBM1_HiSeq_5-GCTGCAGTCCACTCCA-1.BM1	1	CD34+ pre-B	BM1
MantonBM1_HiSeq_6-GATTCAGGTAAACACA-1.BM1	1	CD34+ pre-B	BM1
MantonBM1_HiSeq_7-CGTCTACGTCGATTGT-1.BM1	1	CD34+ pre-B	BM1
MantonBM1_HiSeq_2-GACTACATCCGCAGTG-1.BM1	1	CD34+ pre-B	BM1
MantonBM1_HiSeq_5-CGAGCCAGTCATATGC-1.BM1	1	CD34+ pre-B	BM1
MantonBM1_HiSeq_6-GTTCGGGCACAGGCCT-1.BM1	1	CD34+ pre-B	BM1
MantonBM1_HiSeq_4-GACAGAGGTAAGAGGA-1.BM1	1	CD34+ pre-B	BM1
MantonBM1_HiSeq_4-CTGATCCGTAAGTGGC-1.BM1	1	CD34+ pre-B	BM1
MantonBM1_HiSeq_8-TCTTTCCGTCAATGTC-1.BM1	1	CD34+ pre-B	BM1
MantonBM1_HiSeq_4-TTCTTAGCATCGGAAG-1.BM1	1	CD34+ pre-B	BM1
MantonBM1_HiSeq_7-ACTGAACAGAAGGTTT-1.BM1	1	CD34+ pre-B	BM1
MantonBM1_HiSeq_3-ATTACTCTCTTTAGTC-1.BM1	1	CD34+ pre-B	BM1
MantonBM1_HiSeq_4-TTAGTTCCAAGCTGAG-1.BM1	1	CD34+ pre-B	BM1
MantonBM1_HiSeq_4-TCTTTCCAGTCCCACG-1.BM1	1	CD34+ pre-B	BM1
MantonBM1_HiSeq_8-CGTCTACGTGTGACGA-1.BM1	1	CD34+ pre-B	BM1
MantonBM1_HiSeq_7-GGCGTGTTCCGAGCCA-1.BM1	1	CD34+ pre-B	BM1
MantonBM1_HiSeq_5-AAACGGGCACAACGCC-1.BM1	1	CD34+ pre-B	BM1
MantonBM1_HiSeq_7-ACGTCAAAGTCCGTAT-1.BM1	1	CD34+ pre-B	BM1
MantonBM1_HiSeq_4-ATTGGTGAGAGCTTCT-1.BM1	1	CD34+ pre-B	BM1
MantonBM1_HiSeq_4-AGGGATGTCACTTATC-1.BM1	1	CD34+ pre-B	BM1
MantonBM1_HiSeq_4-CTAAGACAGAGCCCAA-1.BM1	1	CD34+ pre-B	BM1
MantonBM1_HiSeq_1-TCGCGAGCATGGATGG-1.BM1	1	CD34+ pre-B	BM1
MantonBM1_HiSeq_2-CTAGCCTTCACGACTA-1.BM1	1	CD34+ pre-B	BM1
MantonBM1_HiSeq_5-CGTTAGAAGATGTGGC-1.BM1	1	CD34+ pre-B	BM1
MantonBM1_HiSeq_2-ACACTGATCTTGGGTA-1.BM1	1	CD34+ pre-B	BM1
MantonBM1_HiSeq_3-CCATTCGCATCAGTCA-1.BM1	1	CD34+ pre-B	BM1
MantonBM1_HiSeq_1-GAAATGAGTGTAACGG-1.BM1	1	CD34+ pre-B	BM1
MantonBM1_HiSeq_8-AGTGAGGCAAGCTGTT-1.BM1	1	CD34+ pre-B	BM1
MantonBM1_HiSeq_3-ACAGCCGAGGCAGTCA-1.BM1	1	CD34+ pre-B	BM1
MantonBM1_HiSeq_7-CGTTGGGAGAAGAAGC-1.BM1	1	CD34+ pre-B	BM1
MantonBM1_HiSeq_5-TCCACACGTCAGCTAT-1.BM1	1	CD34+ pre-B	BM1
MantonBM1_HiSeq_6-TCAGGATCATCGACGC-1.BM1	1	CD34+ pre-B	BM1
MantonBM1_HiSeq_2-GTCGGGTAGAAGGCCT-1.BM1	1	CD34+ pre-B	BM1
MantonBM1_HiSeq_8-CCGTGGAAGAGTCGGT-1.BM1	1	CD34+ pre-B	BM1
MantonBM1_HiSeq_5-GAGTCCGTCAGTTAGC-1.BM1	1	CD34+ pre-B	BM1
MantonBM1_HiSeq_3-CGCCAAGGTAGCGCTC-1.BM1	1	CD34+ pre-B	BM1
MantonBM1_HiSeq_2-GGATGTTAGCGTCAAG-1.BM1	1	CD34+ pre-B	BM1
MantonBM1_HiSeq_6-AGTGGGAAGTGTTGAA-1.BM1	1	CD34+ pre-B	BM1
MantonBM1_HiSeq_3-GCGCAACGTTTGACTG-1.BM1	1	CD34+ pre-B	BM1
MantonBM1_HiSeq_2-GGGAGATGTTAAGAAC-1.BM1	1	CD34+ pre-B	BM1
MantonBM1_HiSeq_1-ATTGGACGTAGGCATG-1.BM1	1	CD34+ pre-B	BM1
MantonBM1_HiSeq_7-GCGCAACGTCTAACGT-1.BM1	1	CD34+ pre-B	BM1
MantonBM1_HiSeq_3-TACTTACTCAACACTG-1.BM1	1	CD34+ pre-B	BM1
MantonBM1_HiSeq_6-CTCTACGGTCTGATCA-1.BM1	1	CD34+ pre-B	BM1
MantonBM1_HiSeq_5-GCTTGAAAGCGTGTCC-1.BM1	1	CD34+ pre-B	BM1
MantonBM1_HiSeq_8-GCCTCTATCTGATTCT-1.BM1	1	CD34+ pre-B	BM1
MantonBM1_HiSeq_5-GCTGCAGTCTTGTACT-1.BM1	1	CD34+ pre-B	BM1
MantonBM1_HiSeq_7-CGTAGGCAGCAGACTG-1.BM1	1	CD34+ pre-B	BM1
MantonBM1_HiSeq_1-ACACCGGTCAGCACAT-1.BM1	1	CD34+ pre-B	BM1
MantonBM1_HiSeq_4-ATCCACCAGAAACCTA-1.BM1	2	CD34+ pre-PC	BM1
MantonBM1_HiSeq_3-CTCCTAGTCGAGGTAG-1.BM1	2	CD34+ pre-PC	BM1
MantonBM1_HiSeq_3-CCAATCCAGCGCTTAT-1.BM1	2	CD34+ pre-PC	BM1
MantonBM1_HiSeq_8-CTACCCATCTTCTGGC-1.BM1	2	CD34+ pre-PC	BM1
MantonBM1_HiSeq_7-AACACGTTCCTATTCA-1.BM1	2	CD34+ pre-PC	BM1
MantonBM1_HiSeq_5-TCAGATGCATTCACTT-1.BM1	2	CD34+ pre-PC	BM1
MantonBM1_HiSeq_3-CCAGCGACACTAGTAC-1.BM1	2	CD34+ pre-PC	BM1
MantonBM1_HiSeq_5-TGCACCTTCAAGCCTA-1.BM1	2	CD34+ pre-PC	BM1
MantonBM1_HiSeq_2-AGCTCTCCAGCCACCA-1.BM1	2	CD34+ pre-PC	BM1
MantonBM1_HiSeq_8-CCTTCGACACACGCTG-1.BM1	2	CD34+ pre-PC	BM1
MantonBM1_HiSeq_5-TTAGGCAGTACAGTTC-1.BM1	2	CD34+ pre-PC	BM1
MantonBM1_HiSeq_4-CAAGTTGTCAGTCAGT-1.BM1	2	CD34+ pre-PC	BM1
MantonBM1_HiSeq_3-GGAAAGCAGCAGGCTA-1.BM1	2	CD34+ pre-PC	BM1
MantonBM1_HiSeq_6-GATCAGTGTGACTCAT-1.BM1	2	CD34+ pre-PC	BM1
MantonBM1_HiSeq_3-CGCGGTACAAGGTTTC-1.BM1	2	CD34+ pre-PC	BM1
MantonBM1_HiSeq_7-GCGCAACCATTCACTT-1.BM1	2	CD34+ pre-PC	BM1
MantonBM1_HiSeq_2-AGACGTTAGATATACG-1.BM1	2	CD34+ pre-PC	BM1
MantonBM1_HiSeq_3-CGTCAGGCACAGTCGC-1.BM1	2	CD34+ pre-PC	BM1
MantonBM1_HiSeq_4-CGAACATAGATCGATA-1.BM1	2	CD34+ pre-PC	BM1
MantonBM1_HiSeq_7-CATCAAGCAGTTTACG-1.BM1	2	CD34+ pre-PC	BM1
MantonBM1_HiSeq_3-TGGTTAGTCTCTAGGA-1.BM1	2	CD34+ pre-PC	BM1
MantonBM1_HiSeq_8-CGATTGACATGTTCCC-1.BM1	2	CD34+ pre-PC	BM1
MantonBM1_HiSeq_8-CAGCCGATCTCTTGAT-1.BM1	2	CD34+ pre-PC	BM1
MantonBM1_HiSeq_5-CTCTACGAGCCGTCGT-1.BM1	2	CD34+ pre-PC	BM1
MantonBM1_HiSeq_4-GTACGTAAGGTACTCT-1.BM1	2	CD34+ pre-PC	BM1
MantonBM1_HiSeq_2-CCCAATCCATACGCCG-1.BM1	2	CD34+ pre-PC	BM1
MantonBM1_HiSeq_5-GCATGCGGTTAGGGTG-1.BM1	2	CD34+ pre-PC	BM1
MantonBM1_HiSeq_8-CCTCAGTTCCAGAGGA-1.BM1	2	CD34+ pre-PC	BM1
MantonBM1_HiSeq_3-AACCGCGCACGGCCAT-1.BM1	2	CD34+ pre-PC	BM1
MantonBM1_HiSeq_5-GCTTCCATCCAAGCCG-1.BM1	2	CD34+ pre-PC	BM1
MantonBM1_HiSeq_8-TCATTACCATTAGCCA-1.BM1	2	CD34+ pre-PC	BM1
MantonBM1_HiSeq_7-GGAATAATCATACGGT-1.BM1	2	CD34+ pre-PC	BM1
MantonBM1_HiSeq_6-AGAGTGGAGAGGGCTT-1.BM1	2	CD34+ pre-PC	BM1
MantonBM1_HiSeq_8-GTTCGGGGTAAGTAGT-1.BM1	2	CD34+ pre-PC	BM1
MantonBM1_HiSeq_5-CTCACACGTCGCGAAA-1.BM1	2	CD34+ pre-PC	BM1
MantonBM1_HiSeq_2-TACCTATTCGTCACGG-1.BM1	2	CD34+ pre-PC	BM1
MantonBM1_HiSeq_5-GTGCATATCAGTGTTG-1.BM1	2	CD34+ pre-PC	BM1
MantonBM1_HiSeq_7-GACCAATTCCACTGGG-1.BM1	2	CD34+ pre-PC	BM1
MantonBM1_HiSeq_8-TCAACGAGTACACCGC-1.BM1	2	CD34+ pre-PC	BM1
MantonBM1_HiSeq_2-GACACGCTCGTAGGAG-1.BM1	2	CD34+ pre-PC	BM1
MantonBM1_HiSeq_8-ACGATACCAAGGTGTG-1.BM1	2	CD34+ pre-PC	BM1
MantonBM1_HiSeq_6-TCGCGAGCAGGAATGC-1.BM1	2	CD34+ pre-PC	BM1
MantonBM1_HiSeq_2-GCAAACTTCAGAGGTG-1.BM1	2	CD34+ pre-PC	BM1
MantonBM1_HiSeq_7-CTCAGAACAGGGCATA-1.BM1	2	CD34+ pre-PC	BM1
MantonBM1_HiSeq_3-ACTGATGGTTCAGACT-1.BM1	2	CD34+ pre-PC	BM1
MantonBM1_HiSeq_4-ATTTCTGGTATTACCG-1.BM1	2	CD34+ pre-PC	BM1
MantonBM1_HiSeq_7-CAGTCCTCATTCTTAC-1.BM1	2	CD34+ pre-PC	BM1
MantonBM1_HiSeq_1-GTATTCTTCTCCCTGA-1.BM1	2	CD34+ pre-PC	BM1
MantonBM1_HiSeq_2-GATCGCGTCTTCTGGC-1.BM1	2	CD34+ pre-PC	BM1
MantonBM1_HiSeq_6-AGAGCGAGTATGCTTG-1.BM1	2	CD34+ pre-PC	BM1
MantonBM1_HiSeq_8-TATCTCATCCCATTAT-1.BM1	2	CD34+ pre-PC	BM1
MantonBM1_HiSeq_2-ACTGAGTTCCAAACAC-1.BM1	2	CD34+ pre-PC	BM1
MantonBM1_HiSeq_6-TGCGCAGCACGACGAA-1.BM1	2	CD34+ pre-PC	BM1
MantonBM1_HiSeq_8-AGTGGGACAATCAGAA-1.BM1	2	CD34+ pre-PC	BM1
MantonBM1_HiSeq_1-ATAACGCAGGAGTACC-1.BM1	2	CD34+ pre-PC	BM1
MantonBM1_HiSeq_6-AGCGTATAGATGCCAG-1.BM1	2	CD34+ pre-PC	BM1
MantonBM1_HiSeq_7-TTAGGACGTGTAATGA-1.BM1	2	CD34+ pre-PC	BM1
MantonBM1_HiSeq_8-CGTCTACAGTTCGATC-1.BM1	2	CD34+ pre-PC	BM1
MantonBM1_HiSeq_5-CCACGGATCTGGTTCC-1.BM1	2	CD34+ pre-PC	BM1
MantonBM1_HiSeq_3-GGCGTGTTCAGCCTAA-1.BM1	2	CD34+ pre-PC	BM1
MantonBM1_HiSeq_4-CTACATTCATCGGACC-1.BM1	2	CD34+ pre-PC	BM1
MantonBM1_HiSeq_8-TTTGCGCAGTTGAGTA-1.BM1	2	CD34+ pre-PC	BM1
MantonBM1_HiSeq_3-GATCGATAGCTACCGC-1.BM1	2	CD34+ pre-PC	BM1
MantonBM1_HiSeq_1-CTAGAGTAGAGGGATA-1.BM1	2	CD34+ pre-PC	BM1
MantonBM1_HiSeq_8-CGCGGTATCTCGGACG-1.BM1	2	CD34+ pre-PC	BM1
MantonBM1_HiSeq_6-GTGCAGCTCGCATGGC-1.BM1	2	CD34+ pre-PC	BM1
MantonBM1_HiSeq_3-TTGCCGTTCTCAAGTG-1.BM1	2	CD34+ pre-PC	BM1
MantonBM1_HiSeq_8-TTGACTTCATGTCTCC-1.BM1	2	CD34+ pre-PC	BM1
MantonBM1_HiSeq_4-GCGAGAAGTCCTAGCG-1.BM1	2	CD34+ pre-PC	BM1
MantonBM1_HiSeq_1-CTAGAGTGTACGACCC-1.BM1	2	CD34+ pre-PC	BM1
MantonBM1_HiSeq_8-TCTCTAACAGAAGCAC-1.BM1	2	CD34+ pre-PC	BM1
MantonBM1_HiSeq_3-TGGTTAGTCCCATTAT-1.BM1	2	CD34+ pre-PC	BM1
MantonBM1_HiSeq_8-GTGCGGTCACATAACC-1.BM1	2	CD34+ pre-PC	BM1
MantonBM1_HiSeq_2-TGTGGTATCTAGAGTC-1.BM1	2	CD34+ pre-PC	BM1
MantonBM1_HiSeq_8-CGTGTCTGTTCTCATT-1.BM1	2	CD34+ pre-PC	BM1
MantonBM1_HiSeq_7-CGAGAAGAGAAGCCCA-1.BM1	2	CD34+ pre-PC	BM1
MantonBM1_HiSeq_1-GAAGCAGTCGTTGCCT-1.BM1	2	CD34+ pre-PC	BM1
MantonBM1_HiSeq_1-TTCTTAGTCGCTTAGA-1.BM1	2	CD34+ pre-PC	BM1
MantonBM1_HiSeq_7-GCGACCACAAGTTAAG-1.BM1	2	CD34+ pre-PC	BM1
MantonBM1_HiSeq_6-CCTCTGAGTCTGATTG-1.BM1	2	CD34+ pre-PC	BM1
MantonBM1_HiSeq_5-CACATTTAGCCTTGAT-1.BM1	2	CD34+ pre-PC	BM1
MantonBM1_HiSeq_6-CAAGGCCAGGGTATCG-1.BM1	2	CD34+ pre-PC	BM1
MantonBM1_HiSeq_2-CAACCTCCATGAACCT-1.BM1	2	CD34+ pre-PC	BM1
MantonBM1_HiSeq_2-TTCGGTCCAACAACCT-1.BM1	2	CD34+ pre-PC	BM1
MantonBM1_HiSeq_6-GAATAAGGTTCGCTAA-1.BM1	2	CD34+ pre-PC	BM1
MantonBM1_HiSeq_7-GACGTGCCACATAACC-1.BM1	2	CD34+ pre-PC	BM1
MantonBM1_HiSeq_2-CGCGTTTAGACTCGGA-1.BM1	2	CD34+ pre-PC	BM1
MantonBM1_HiSeq_6-CAACCTCTCTGATACG-1.BM1	2	CD34+ pre-PC	BM1
MantonBM1_HiSeq_1-TTCTCAATCGGACAAG-1.BM1	2	CD34+ pre-PC	BM1
MantonBM1_HiSeq_1-CAGTCCTAGCGTAGTG-1.BM1	2	CD34+ pre-PC	BM1
MantonBM1_HiSeq_8-CTACATTAGTGTCTCA-1.BM1	2	CD34+ pre-PC	BM1
MantonBM1_HiSeq_7-TACTTGTTCGTAGATC-1.BM1	2	CD34+ pre-PC	BM1
MantonBM1_HiSeq_2-GAAACTCTCACAGGCC-1.BM1	2	CD34+ pre-PC	BM1
MantonBM1_HiSeq_6-TTCTCCTTCGTGGTCG-1.BM1	2	CD34+ pre-PC	BM1
MantonBM1_HiSeq_7-ACTGTCCCATATGGTC-1.BM1	2	CD34+ pre-PC	BM1
MantonBM1_HiSeq_5-ACATCAGCATTCCTCG-1.BM1	2	CD34+ pre-PC	BM1
MantonBM1_HiSeq_1-CATGACATCCCAAGAT-1.BM1	2	CD34+ pre-PC	BM1
MantonBM1_HiSeq_8-GGCGACTGTATATGAG-1.BM1	2	CD34+ pre-PC	BM1
MantonBM1_HiSeq_2-TTCTCCTAGCGTTGCC-1.BM1	2	CD34+ pre-PC	BM1
MantonBM1_HiSeq_7-TCAGATGGTTGAGTTC-1.BM1	2	CD34+ pre-PC	BM1
MantonBM1_HiSeq_4-GTCAAGTAGAGCTGGT-1.BM1	2	CD34+ pre-PC	BM1
MantonBM1_HiSeq_6-GCACATACACGAAAGC-1.BM1	2	CD34+ pre-PC	BM1
MantonBM1_HiSeq_2-AGCTCCTGTAGCGTCC-1.BM1	2	CD34+ pre-PC	BM1
MantonBM1_HiSeq_3-TTAGTTCAGGTTCCTA-1.BM1	2	CD34+ pre-PC	BM1
MantonBM1_HiSeq_6-GCAGCCAAGATGTTAG-1.BM1	2	CD34+ pre-PC	BM1
MantonBM1_HiSeq_6-TGCGCAGAGGAGTTGC-1.BM1	2	CD34+ pre-PC	BM1
MantonBM1_HiSeq_1-ACTGTCCGTGCAACTT-1.BM1	2	CD34+ pre-PC	BM1
MantonBM1_HiSeq_3-CACCAGGTCCCAACGG-1.BM1	2	CD34+ pre-PC	BM1
MantonBM1_HiSeq_7-CTTGGCTAGCGATCCC-1.BM1	2	CD34+ pre-PC	BM1
MantonBM1_HiSeq_4-AGATTGCGTCTCACCT-1.BM1	2	CD34+ pre-PC	BM1
MantonBM1_HiSeq_8-ACAGCTACATGCCTTC-1.BM1	2	CD34+ pre-PC	BM1
MantonBM1_HiSeq_2-CGTCCATAGGGAAACA-1.BM1	2	CD34+ pre-PC	BM1
MantonBM1_HiSeq_8-ACTGTCCCATGCTAGT-1.BM1	2	CD34+ pre-PC	BM1
MantonBM1_HiSeq_7-GTAACTGTCTGCTGTC-1.BM1	2	CD34+ pre-PC	BM1
MantonBM1_HiSeq_4-ATAACGCTCAAAGACA-1.BM1	2	CD34+ pre-PC	BM1
MantonBM1_HiSeq_8-ACATCAGCAAGGACTG-1.BM1	2	CD34+ pre-PC	BM1
MantonBM1_HiSeq_2-CACATAGAGCGATAGC-1.BM1	2	CD34+ pre-PC	BM1
MantonBM1_HiSeq_5-GAAGCAGGTTAAAGTG-1.BM1	2	CD34+ pre-PC	BM1
MantonBM1_HiSeq_6-CAAGATCTCTTGTACT-1.BM1	2	CD34+ pre-PC	BM1
MantonBM1_HiSeq_5-ATTGGACTCGCTTGTC-1.BM1	2	CD34+ pre-PC	BM1
MantonBM1_HiSeq_7-GACTAACCATACGCTA-1.BM1	2	CD34+ pre-PC	BM1
MantonBM1_HiSeq_4-TGAAAGACATTGCGGC-1.BM1	2	CD34+ pre-PC	BM1
MantonBM1_HiSeq_4-GGGAGATGTTACTGAC-1.BM1	2	CD34+ pre-PC	BM1
MantonBM1_HiSeq_1-TTTACTGCATTTCACT-1.BM1	2	CD34+ pre-PC	BM1
MantonBM1_HiSeq_8-GGATGTTTCTCCAGGG-1.BM1	2	CD34+ pre-PC	BM1
MantonBM1_HiSeq_6-GTGCATATCCCATTTA-1.BM1	2	CD34+ pre-PC	BM1
MantonBM1_HiSeq_3-CCAGCGAGTCCGTGAC-1.BM1	2	CD34+ pre-PC	BM1
MantonBM1_HiSeq_4-GAAATGATCACCACCT-1.BM1	2	CD34+ pre-PC	BM1
MantonBM1_HiSeq_1-AACGTTGCATGATCCA-1.BM1	2	CD34+ pre-PC	BM1
MantonBM1_HiSeq_1-ATAACGCAGGGTATCG-1.BM1	3	CD34+ CLP	BM1
MantonBM1_HiSeq_5-CCTTTCTAGTTCGCGC-1.BM1	3	CD34+ CLP	BM1
MantonBM1_HiSeq_8-TGTTCCGAGAAGGTTT-1.BM1	3	CD34+ CLP	BM1
MantonBM1_HiSeq_1-TCAACGACAGCATGAG-1.BM1	3	CD34+ CLP	BM1
MantonBM1_HiSeq_1-TAAGAGAAGGCAATTA-1.BM1	3	CD34+ CLP	BM1
MantonBM1_HiSeq_1-CTCGTACCACCAGGTC-1.BM1	3	CD34+ CLP	BM1
MantonBM1_HiSeq_3-GTGTTAGTCCACTCCA-1.BM1	3	CD34+ CLP	BM1
MantonBM1_HiSeq_7-TGTGGTAAGGCCCTTG-1.BM1	3	CD34+ CLP	BM1
MantonBM1_HiSeq_7-GCGCCAATCCCTCAGT-1.BM1	3	CD34+ CLP	BM1
MantonBM1_HiSeq_7-CGCGGTACAAGAAAGG-1.BM1	3	CD34+ CLP	BM1
MantonBM1_HiSeq_1-AGATTGCGTGAGTGAC-1.BM1	3	CD34+ CLP	BM1
MantonBM1_HiSeq_3-CTGCCTAGTCGTGGCT-1.BM1	3	CD34+ CLP	BM1
MantonBM1_HiSeq_4-GCGCAGTGTAGCTTGT-1.BM1	3	CD34+ CLP	BM1
MantonBM1_HiSeq_2-GGCAATTGTGTGGCTC-1.BM1	3	CD34+ CLP	BM1
MantonBM1_HiSeq_8-TAAGTGCAGGTGTGGT-1.BM1	3	CD34+ CLP	BM1
MantonBM1_HiSeq_7-CTAAGACCAATGGTCT-1.BM1	3	CD34+ CLP	BM1
MantonBM1_HiSeq_5-CAGGTGCCAAAGCAAT-1.BM1	3	CD34+ CLP	BM1
MantonBM1_HiSeq_2-CAGATCATCATAACCG-1.BM1	3	CD34+ CLP	BM1
MantonBM1_HiSeq_7-GGACATTGTGGCCCTA-1.BM1	3	CD34+ CLP	BM1
MantonBM1_HiSeq_7-GACTGCGCAAATACAG-1.BM1	3	CD34+ CLP	BM1
MantonBM1_HiSeq_1-AAGGAGCCAGGTCGTC-1.BM1	3	CD34+ CLP	BM1
MantonBM1_HiSeq_3-AGCCTAAGTCATCGGC-1.BM1	3	CD34+ CLP	BM1
MantonBM1_HiSeq_3-TGGTTCCAGCTTCGCG-1.BM1	3	CD34+ CLP	BM1
MantonBM1_HiSeq_5-GAACATCAGGCTCAGA-1.BM1	3	CD34+ CLP	BM1
MantonBM1_HiSeq_3-ACATCAGCACGCGAAA-1.BM1	3	CD34+ CLP	BM1
MantonBM1_HiSeq_3-TGGTTAGCATCGATGT-1.BM1	3	CD34+ CLP	BM1
MantonBM1_HiSeq_3-GATTCAGGTGCAACTT-1.BM1	3	CD34+ CLP	BM1
MantonBM1_HiSeq_4-TTATGCTGTATAATGG-1.BM1	3	CD34+ CLP	BM1
MantonBM1_HiSeq_6-ACGAGGAAGTCTTGCA-1.BM1	3	CD34+ CLP	BM1
MantonBM1_HiSeq_8-GTCTCGTTCATCTGTT-1.BM1	3	CD34+ CLP	BM1
MantonBM1_HiSeq_4-GTATTCTAGACACGAC-1.BM1	3	CD34+ CLP	BM1
MantonBM1_HiSeq_1-GAAGCAGCAGACAAGC-1.BM1	3	CD34+ CLP	BM1
MantonBM1_HiSeq_2-CAGCATATCAGCGATT-1.BM1	3	CD34+ CLP	BM1
MantonBM1_HiSeq_8-CAGTAACAGTCATGCT-1.BM1	3	CD34+ CLP	BM1
MantonBM1_HiSeq_1-GCAATCATCTATCGCC-1.BM1	3	CD34+ CLP	BM1
MantonBM1_HiSeq_2-CTACACCTCACGCATA-1.BM1	3	CD34+ CLP	BM1
MantonBM1_HiSeq_8-CATCGGGGTCTTGATG-1.BM1	3	CD34+ CLP	BM1
MantonBM1_HiSeq_6-TCTATTGTCAACGAAA-1.BM1	3	CD34+ CLP	BM1
MantonBM1_HiSeq_2-TGGCCAGGTTTGACAC-1.BM1	3	CD34+ CLP	BM1
MantonBM1_HiSeq_2-TATTACCAGTGTACTC-1.BM1	3	CD34+ CLP	BM1
MantonBM1_HiSeq_5-AAAGTAGCATCGGTTA-1.BM1	3	CD34+ CLP	BM1
MantonBM1_HiSeq_2-TTCTACAGTCAGAGGT-1.BM1	3	CD34+ CLP	BM1
MantonBM1_HiSeq_6-TATTACCCACAGACTT-1.BM1	3	CD34+ CLP	BM1
MantonBM1_HiSeq_6-ATCTGCCGTTACGCGC-1.BM1	4	CD34+ pre-B cycling	BM1
MantonBM1_HiSeq_8-CAGCAGCCATGCAACT-1.BM1	4	CD34+ pre-B cycling	BM1
MantonBM1_HiSeq_7-CAGGTGCGTGTAAGTA-1.BM1	4	CD34+ pre-B cycling	BM1
MantonBM1_HiSeq_4-CTCGAGGAGGAATGGA-1.BM1	4	CD34+ pre-B cycling	BM1
MantonBM1_HiSeq_7-GGGCATCAGGATATAC-1.BM1	4	CD34+ pre-B cycling	BM1
MantonBM1_HiSeq_6-AATCCAGCAAACGCGA-1.BM1	4	CD34+ pre-B cycling	BM1
MantonBM1_HiSeq_5-AACTCCCGTGTCAATC-1.BM1	4	CD34+ pre-B cycling	BM1
MantonBM1_HiSeq_8-CGCTGGAGTAATTGGA-1.BM1	4	CD34+ pre-B cycling	BM1
MantonBM1_HiSeq_6-TGGGAAGAGCATCATC-1.BM1	4	CD34+ pre-B cycling	BM1
MantonBM1_HiSeq_6-CCAATCCTCAGCTCTC-1.BM1	4	CD34+ pre-B cycling	BM1
MantonBM1_HiSeq_8-CGTTCTGGTACGCTGC-1.BM1	4	CD34+ pre-B cycling	BM1
MantonBM1_HiSeq_7-GGGTTGCAGGTGATTA-1.BM1	4	CD34+ pre-B cycling	BM1
MantonBM1_HiSeq_8-GTAGTCACAATCCGAT-1.BM1	4	CD34+ pre-B cycling	BM1
MantonBM1_HiSeq_5-GGCTCGACAGTGGGAT-1.BM1	4	CD34+ pre-B cycling	BM1
MantonBM1_HiSeq_2-TTCGGTCCAGACGTAG-1.BM1	4	CD34+ pre-B cycling	BM1
MantonBM1_HiSeq_1-CGTCACTCAGACAGGT-1.BM1	4	CD34+ pre-B cycling	BM1
MantonBM1_HiSeq_2-TCGCGTTTCCGAATGT-1.BM1	4	CD34+ pre-B cycling	BM1
MantonBM1_HiSeq_7-CCGTTCATCACTTATC-1.BM1	4	CD34+ pre-B cycling	BM1
MantonBM1_HiSeq_6-CTTCTCTTCTCAAACG-1.BM1	4	CD34+ pre-B cycling	BM1
MantonBM1_HiSeq_6-ACGATACTCAGTTCGA-1.BM1	4	CD34+ pre-B cycling	BM1
MantonBM1_HiSeq_5-CATTCGCGTACATGTC-1.BM1	4	CD34+ pre-B cycling	BM1
MantonBM1_HiSeq_6-TTCGGTCTCTATGTGG-1.BM1	4	CD34+ pre-B cycling	BM1
MantonBM1_HiSeq_4-AGGGAGTCAAAGCAAT-1.BM1	4	CD34+ pre-B cycling	BM1
MantonBM1_HiSeq_8-TAGAGCTCAAAGGCGT-1.BM1	4	CD34+ pre-B cycling	BM1
MantonBM1_HiSeq_3-GATCGCGGTGTCCTCT-1.BM1	4	CD34+ pre-B cycling	BM1
MantonBM1_HiSeq_5-CGCGTTTTCGAACTGT-1.BM1	4	CD34+ pre-B cycling	BM1
MantonBM1_HiSeq_8-CTCTAATAGCTAGGCA-1.BM1	4	CD34+ pre-B cycling	BM1
MantonBM1_HiSeq_8-GAAGCAGCAGACAAGC-1.BM1	4	CD34+ pre-B cycling	BM1
MantonBM1_HiSeq_5-CACCTTGCACCGCTAG-1.BM1	4	CD34+ pre-B cycling	BM1
MantonBM1_HiSeq_6-ACACTGAAGTGCGATG-1.BM1	4	CD34+ pre-B cycling	BM1
MantonBM1_HiSeq_6-TGTGGTATCTAACGGT-1.BM1	4	CD34+ pre-B cycling	BM1
MantonBM1_HiSeq_2-GGTATTGAGGTGCAAC-1.BM1	4	CD34+ pre-B cycling	BM1
MantonBM1_HiSeq_6-GATCGATTCTTCATGT-1.BM1	4	CD34+ pre-B cycling	BM1
MantonBM1_HiSeq_5-GGGTCTGTCCGATATG-1.BM1	4	CD34+ pre-B cycling	BM1
MantonBM1_HiSeq_3-ACTGTCCCAGCGATCC-1.BM1	4	CD34+ pre-B cycling	BM1
MantonBM1_HiSeq_8-TTAGTTCTCGTTGACA-1.BM1	4	CD34+ pre-B cycling	BM1
MantonBM1_HiSeq_1-CAAGGCCGTTACCGAT-1.BM1	4	CD34+ pre-B cycling	BM1
MantonBM1_HiSeq_4-CCGGGATTCTTTACGT-1.BM1	4	CD34+ pre-B cycling	BM1
MantonBM1_HiSeq_2-CACACCTAGTTTGCGT-1.BM1	4	CD34+ pre-B cycling	BM1
MantonBM1_HiSeq_5-CTCCTAGGTGCACTTA-1.BM1	4	CD34+ pre-B cycling	BM1
MantonBM1_HiSeq_7-TCTGGAACAATAGCAA-1.BM1	4	CD34+ pre-B cycling	BM1
MantonBM1_HiSeq_4-GCTGCGACACGTCTCT-1.BM1	4	CD34+ pre-B cycling	BM1
MantonBM1_HiSeq_4-TATCAGGTCGGTGTTA-1.BM1	4	CD34+ pre-B cycling	BM1
MantonBM1_HiSeq_6-AGTGGGACATCCTAGA-1.BM1	4	CD34+ pre-B cycling	BM1
MantonBM1_HiSeq_7-CATGCCTCATCAGTAC-1.BM1	4	CD34+ pre-B cycling	BM1
MantonBM1_HiSeq_4-CTGATAGAGCAGATCG-1.BM1	4	CD34+ pre-B cycling	BM1
MantonBM1_HiSeq_8-TAGGCATTCCGTTGTC-1.BM1	4	CD34+ pre-B cycling	BM1
MantonBM1_HiSeq_4-TGAGCATTCCCTCAGT-1.BM1	4	CD34+ pre-B cycling	BM1
MantonBM1_HiSeq_8-GACTGCGGTCCCTACT-1.BM1	4	CD34+ pre-B cycling	BM1
MantonBM1_HiSeq_8-CATGCCTCATTTGCTT-1.BM1	4	CD34+ pre-B cycling	BM1
MantonBM1_HiSeq_1-GACTAACGTCGAGATG-1.BM1	4	CD34+ pre-B cycling	BM1
MantonBM1_HiSeq_7-ATAGACCTCAGTACGT-1.BM1	4	CD34+ pre-B cycling	BM1
MantonBM1_HiSeq_2-TGGCTGGCATTGAGCT-1.BM1	4	CD34+ pre-B cycling	BM1
MantonBM1_HiSeq_5-AAGGAGCAGCCCAACC-1.BM1	4	CD34+ pre-B cycling	BM1
MantonBM1_HiSeq_1-GGACAGAAGCCGCCTA-1.BM1	4	CD34+ pre-B cycling	BM1
MantonBM1_HiSeq_7-CATCCACCAGATCTGT-1.BM1	4	CD34+ pre-B cycling	BM1
MantonBM1_HiSeq_8-CTTAACTCACAGCGTC-1.BM1	4	CD34+ pre-B cycling	BM1
MantonBM1_HiSeq_7-GTTCGGGAGGACACCA-1.BM1	4	CD34+ pre-B cycling	BM1
MantonBM1_HiSeq_2-TTGTAGGGTGACTCAT-1.BM1	4	CD34+ pre-B cycling	BM1
MantonBM1_HiSeq_6-TGGTTAGAGCCCAATT-1.BM1	4	CD34+ pre-B cycling	BM1
MantonBM1_HiSeq_2-GACGCGTAGTTCCACA-1.BM1	4	CD34+ pre-B cycling	BM1
MantonBM1_HiSeq_7-GTAGGCCTCAAGCCTA-1.BM1	4	CD34+ pre-B cycling	BM1
MantonBM1_HiSeq_7-TCATTACGTTATGCGT-1.BM1	4	CD34+ pre-B cycling	BM1
MantonBM1_HiSeq_3-TGTGGTACAAGCGTAG-1.BM1	4	CD34+ pre-B cycling	BM1
MantonBM1_HiSeq_6-TGTCCCACATTGGCGC-1.BM1	4	CD34+ pre-B cycling	BM1
MantonBM1_HiSeq_8-TCTCATATCCATTCTA-1.BM1	4	CD34+ pre-B cycling	BM1
MantonBM1_HiSeq_8-TTGGAACAGTTATCGC-1.BM1	4	CD34+ pre-B cycling	BM1
MantonBM1_HiSeq_8-TAAACCGGTCGGGTCT-1.BM1	4	CD34+ pre-B cycling	BM1
MantonBM1_HiSeq_8-ACCAGTAAGGGTATCG-1.BM1	4	CD34+ pre-B cycling	BM1
MantonBM1_HiSeq_8-ATGGGAGCATAGGATA-1.BM1	4	CD34+ pre-B cycling	BM1
MantonBM1_HiSeq_4-ATAAGAGCATGCGCAC-1.BM1	4	CD34+ pre-B cycling	BM1
MantonBM1_HiSeq_7-CTACCCAAGAGGGATA-1.BM1	4	CD34+ pre-B cycling	BM1
MantonBM1_HiSeq_8-AACGTTGTCTAACTGG-1.BM1	4	CD34+ pre-B cycling	BM1
MantonBM1_HiSeq_7-AGGTCCGAGCTATGCT-1.BM1	4	CD34+ pre-B cycling	BM1
MantonBM1_HiSeq_1-CAAGATCGTTCCTCCA-1.BM1	4	CD34+ pre-B cycling	BM1
MantonBM1_HiSeq_6-TACGGGCTCACGGTTA-1.BM1	4	CD34+ pre-B cycling	BM1
MantonBM1_HiSeq_6-TGTCCCATCCCATTAT-1.BM1	4	CD34+ pre-B cycling	BM1
MantonBM1_HiSeq_7-GTCAAGTTCGTACGGC-1.BM1	4	CD34+ pre-B cycling	BM1
MantonBM1_HiSeq_2-TGTCCCAGTAGAGTGC-1.BM1	4	CD34+ pre-B cycling	BM1
MantonBM1_HiSeq_5-CGCGTTTTCTAAGCCA-1.BM1	4	CD34+ pre-B cycling	BM1
MantonBM1_HiSeq_7-AACTTTCGTTCAGACT-1.BM1	4	CD34+ pre-B cycling	BM1
MantonBM1_HiSeq_8-TTGAACGTCAATCTCT-1.BM1	4	CD34+ pre-B cycling	BM1
MantonBM1_HiSeq_5-CACACTCAGGCATGGT-1.BM1	4	CD34+ pre-B cycling	BM1
MantonBM1_HiSeq_1-GATCGTACAAGCGATG-1.BM1	4	CD34+ pre-B cycling	BM1
MantonBM1_HiSeq_2-GGGTCTGTCGCAAACT-1.BM1	4	CD34+ pre-B cycling	BM1
MantonBM1_HiSeq_5-AGCGTCGAGCCGGTAA-1.BM1	4	CD34+ pre-B cycling	BM1
MantonBM1_HiSeq_3-TGGCCAGCAGGCTCAC-1.BM1	4	CD34+ pre-B cycling	BM1
MantonBM1_HiSeq_8-GAAACTCGTACCGCTG-1.BM1	4	CD34+ pre-B cycling	BM1
MantonBM1_HiSeq_4-AACCGCGAGAGCTGCA-1.BM1	4	CD34+ pre-B cycling	BM1
MantonBM1_HiSeq_3-GGAAAGCTCCTTTCTC-1.BM1	4	CD34+ pre-B cycling	BM1
MantonBM1_HiSeq_1-CGGTTAAAGAGTCTGG-1.BM1	4	CD34+ pre-B cycling	BM1
MantonBM1_HiSeq_7-CATGACAGTTACCAGT-1.BM1	4	CD34+ pre-B cycling	BM1
MantonBM1_HiSeq_6-ATAAGAGAGAGACGAA-1.BM1	4	CD34+ pre-B cycling	BM1
MantonBM1_HiSeq_6-ATGTGTGGTAGAAGGA-1.BM1	4	CD34+ pre-B cycling	BM1
MantonBM1_HiSeq_8-CCCTCCTTCGGAGCAA-1.BM1	4	CD34+ pre-B cycling	BM1
MantonBM1_HiSeq_4-CACACCTAGTACGCCC-1.BM1	5	CD34+ Lymphoid UNK	BM1
MantonBM1_HiSeq_3-CTTCTCTAGTATCGAA-1.BM1	5	CD34+ Lymphoid UNK	BM1
MantonBM1_HiSeq_1-CTCGTACTCACCCGAG-1.BM1	5	CD34+ Lymphoid UNK	BM1
[truncated: 101,391 more rows]
