# Supplementary material for: The Human Cell Atlas bone marrow single-cell interactive web portal
Source: Exp Hematol. Author manuscript; Available in PMC 2019 Dec 1. (PMC6296228; doi:10.1016/j.exphem.2018.09.004)
Supplement: 8 [file NIHMS1510309-supplement-8.xlsx]

## Sheet: Number of Cells per Cell-State
Cell-State	F-52-BM1	F-26-BM6	F-36-BM7	F-32-BM8	M-50-BM2	M-39-BM3	M-29-BM4	M-29-BM5
CD34+ pre-B	274	64	180	35	145	6	25	14
CD34+ pre-PC	129	95	107	41	153	15	207	74
CD34+ CLP	43	42	34	30	21	16	84	38
CD34+ pre-B cycling	95	70	110	63	78	14	240	58
CD34+ Lymphoid UNK	79	21	102	34	36	6	59	11
CD34+ pre-T	6	7	4	13	8	5	36	3
CD34+ MDP-1	25	27	13	24	6	18	40	35
CD34+ MDP-2	14	22	20	19	0	14	41	61
CD34+ LMPP	31	57	40	58	19	36	76	51
CD34+ HSC	193	350	199	336	46	219	303	240
CD34+ HSC-cycle	36	57	54	82	9	18	61	73
CD34+ MultiLin	137	218	125	364	38	69	325	344
CD34+ Gran	186	137	98	202	38	88	187	215
CD34+ MKP	77	50	51	54	15	60	47	50
CD34+ MEP	37	64	35	60	6	30	53	56
CD34+ ERP-Early	81	80	66	146	23	58	83	185
CD34+ ERP	91	143	74	156	29	131	214	300
CD34+ Eo/B/Mast	12	9	13	23	4	7	12	39
NK cells	397	945	425	222	1919	484	512	219
CD8 T-cell	736	902	513	580	1298	622	535	97
Naive T-cell	4643	4812	2194	2193	4800	3372	1598	1654
Follicular B cell	631	831	919	407	1385	967	466	435
Platelet	12	2	13	8	14	9	4	3
Pro-B	460	113	542	146	202	20	325	74
Erythroblast	1043	788	707	772	432	357	1318	2809
Early-Erythroblast	337	366	220	206	117	217	390	832
Pre-Dendritic	87	163	82	172	16	98	158	197
Granulocytic-UNK	190	106	71	126	29	137	220	214
Eosinophil	634	370	130	492	128	620	707	723
Neutrophil	966	2125	782	2020	1238	1203	2397	1485
Immature-Neutrophil	401	355	829	691	1180	3057	1045	423
Monocyte	157	127	393	102	886	680	828	358
Stromal	48	19	9	9	9	32	28	27
Dendritic Cell	154	164	289	193	88	56	450	213
Plasma Cell	282	166	140	118	246	358	175	421
