# Supplementary material for: The Human Cell Atlas bone marrow single-cell interactive web portal
Source: Exp Hematol. Author manuscript; Available in PMC 2019 Dec 1. (PMC6296228; doi:10.1016/j.exphem.2018.09.004)
Supplement: 9 [file NIHMS1510309-supplement-9.xlsx]

## Sheet: Correlations
uid	Correlation-to-age	Max-exp	F-BM1 CD34+ HSC	M-BM2 CD34+ HSC	M-BM3 CD34+ HSC	F-BM7 CD34+ HSC	F-BM8 CD34+ HSC	M-BM4 CD34+ HSC	M-BM5 CD34+ HSC	F-BM6 CD34+ HSC
Age (years)			52	50	39	36	32	29	29	26
DYNC1I1	-0.982366	0.013097	0	0	0.006158	0.009404	0.011114	0.013097	0.012584	0.012944
RGS11	-0.961473	0.024201	0	0	0.010532	0.010669	0.011259	0.017135	0.014575	0.024201
EXOSC8	-0.960052	0.442414	0.206008	0.274241	0.271089	0.35259	0.384489	0.415072	0.410912	0.442414
MUC1	-0.95597	0.023752	0	0	0.006208	0.015414	0.016778	0.023752	0.016947	0.021074
TINAGL1	-0.947757	0.022783	0	0	0.010898	0.018824	0.014646	0.022783	0.019494	0.021062
ABCA13	-0.945106	0.039834	0	0	0.010142	0.019317	0.016362	0.02765	0.038957	0.039834
ERP44	-0.943045	0.610323	0.382885	0.356244	0.4617	0.534211	0.512098	0.566122	0.509298	0.610323
COX6A1	-0.940838	1.60107	1.3652	1.44363	1.44015	1.50226	1.54818	1.5345	1.54452	1.60107
SLC9A6	-0.936795	0.043715	0.005064	0	0.014819	0.022716	0.019352	0.027095	0.026413	0.043715
USP46	-0.934379	0.086091	0.048451	0.060523	0.063864	0.064302	0.073544	0.073234	0.08333	0.086091
PTENP1-AS	-0.933782	0.05812	0.018974	0.033959	0.036372	0.0418	0.040364	0.054788	0.052215	0.05812
API5	-0.933327	0.315126	0.097649	0.104955	0.203778	0.16197	0.247595	0.315126	0.230057	0.300554
RPN2	-0.930169	0.922544	0.619278	0.696234	0.713087	0.76668	0.771654	0.836775	0.922544	0.914987
ZNF235	-0.929073	0.019771	0.006538	0	0.007965	0.012018	0.015484	0.019771	0.016192	0.01801
PHKG2	-0.927386	0.199144	0.106433	0.0664	0.117185	0.150347	0.189166	0.199144	0.168966	0.197884
FAAH	-0.926135	0.080974	0.029428	0.025454	0.059099	0.05065	0.060392	0.066359	0.05604	0.080974
CDC123	-0.92116	0.538934	0.298998	0.330618	0.335777	0.486897	0.43985	0.538934	0.506299	0.530389
KCNK5	-0.919469	0.026909	0	0	0.009775	0.008795	0.016133	0.0112	0.016506	0.026909
PLEKHG2	-0.917783	0.047314	0.011099	0.023095	0.02281	0.032966	0.039904	0.047314	0.034651	0.045928
TMEM256	-0.916753	1.26322	0.972468	1.0814	1.09174	1.20075	1.26257	1.26322	1.22785	1.24608
LHFPL2	-0.914811	0.046607	0	0	0.018918	0.017111	0.03249	0.046607	0.025991	0.034193
OXER1	-0.913176	0.024269	0	0	0.004841	0.011744	0.018928	0.024269	0.011591	0.023376
AC109322.1	-0.908811	0.023065	0	0	0	0.012577	0.010802	0.017341	0.012641	0.023065
POLR2I	-0.908176	0.931462	0.744118	0.678948	0.720886	0.858625	0.870536	0.920357	0.870708	0.931462
ZFYVE26	-0.904516	0.030801	0.006125	0	0.004841	0.018923	0.022242	0.018455	0.029281	0.030801
ZNF182	-0.901693	0.031084	0.00712	0	0.008525	0.01782	0.01503	0.022223	0.031084	0.026377
CTNNBL1	-0.900999	0.532096	0.311636	0.251228	0.302481	0.423491	0.383462	0.484243	0.430156	0.532096
SSB	-0.90079	1.50459	1.19944	1.11895	1.32285	1.30831	1.30904	1.47658	1.33952	1.50459
AC034195.1	-0.898546	0.019217	0	0	0	0.012847	0.008683	0.01426	0.012267	0.019217
NDUFA1	-0.892842	1.68771	1.37269	1.46986	1.47777	1.50677	1.62534	1.68771	1.6478	1.59897
ACYP1	-0.892159	0.509503	0.300695	0.23538	0.309055	0.419823	0.42095	0.443681	0.509503	0.440919
AC007938.3	-0.889106	0.023522	0.00835	0	0.012713	0.018804	0.02152	0.016367	0.021963	0.023522
CSNK1G1	-0.889014	0.090854	0.029824	0	0.059302	0.086034	0.064711	0.085469	0.090854	0.08785
PMEPA1	-0.888965	0.024822	0	0	0.007916	0.01022	0.008642	0.024822	0.02249	0.01683
LINC02397	-0.885815	0.007352	0	0	0	0	0.004067	0.005802	0.005663	0.007352
MED27	-0.885243	0.12328	0.052052	0.025454	0.099196	0.090293	0.100588	0.089305	0.109695	0.12328
AC097468.3	-0.878426	0.015701	0	0	0	0	0.008043	0.014581	0.013482	0.015701
EPAS1	-0.877011	0.010763	0	0	0	0	0.004912	0.006855	0.00829	0.010763
INTS9	-0.874717	0.049276	0.00712	0	0.018044	0.008616	0.017989	0.042862	0.049276	0.045791
UBB	-0.874564	3.60767	3.16052	2.93443	3.40726	3.32194	3.54561	3.50505	3.60767	3.47917
GNB2	-0.873504	0.658163	0.530745	0.385614	0.554442	0.550855	0.59641	0.640976	0.641906	0.658163
LOXL3	-0.873334	0.06725	0.007994	0	0.02152	0.032586	0.026457	0.052861	0.06725	0.042995
CUEDC2	-0.87329	0.773412	0.503727	0.465102	0.453103	0.669383	0.612044	0.695964	0.767118	0.773412
S100A2	-0.873166	0.011284	0	0	0	0	0.006102	0.011069	0.008136	0.011284
CITED2	-0.872954	0.866907	0.383206	0.259067	0.570282	0.519768	0.428319	0.744939	0.727642	0.866907
PGD	-0.872828	0.727037	0.499933	0.528342	0.556622	0.62864	0.697285	0.727037	0.649258	0.646771
EIF4A3	-0.872752	0.395966	0.244679	0.10314	0.237375	0.266699	0.300916	0.33627	0.327103	0.395966
LY6K	-0.872617	0.008682	0	0	0	0	0.005511	0.005997	0.00856	0.008682
AL078459.1	-0.870242	0.006029	0	0	0	0	0.004822	0.006029	0.005984	0.005751
XKR3	-0.868726	0.021186	0	0	0.006158	0	0.00834	0.014287	0.021186	0.021165
TXLNA	-0.868526	0.110096	0.069809	0.038391	0.075487	0.086144	0.077563	0.095071	0.110096	0.109341
LRRC40	-0.868368	0.166346	0.090358	0.109924	0.132716	0.103994	0.160728	0.164311	0.166346	0.155485
MRPS22	-0.867023	0.367144	0.176806	0.134153	0.223969	0.22525	0.305152	0.367144	0.331227	0.27222
ZNF653	-0.866708	0.022393	0	0	0	0.010628	0.010289	0.008164	0.013426	0.022393
AC022706.1	-0.865903	0.011897	0	0	0	0	0.00718	0.007102	0.006587	0.011897
PGK1	-0.86491	1.56464	1.19887	1.26136	1.24329	1.29775	1.55256	1.46386	1.56464	1.49803
AL512625.1	-0.861813	0.059965	0.019935	0	0.015695	0.035156	0.051331	0.059965	0.035003	0.056427
TIA1	-0.861385	0.376888	0.28554	0.194639	0.319049	0.317724	0.376888	0.365184	0.348893	0.375567
MAIP1	-0.860993	0.171459	0.083051	0.12304	0.113789	0.121802	0.171459	0.16159	0.147027	0.16771
MICU2	-0.860854	0.443124	0.284398	0.272079	0.299842	0.374795	0.364811	0.443124	0.345269	0.411616
NFYB	-0.860412	0.294509	0.156293	0.114991	0.156401	0.208799	0.188777	0.218311	0.206766	0.294509
APLP2	-0.859753	1.56187	0.839739	1.13309	1.15887	1.2187	1.20159	1.28116	1.56187	1.48863
XPNPEP1	-0.85846	0.257204	0.119434	0.10847	0.168186	0.152859	0.167903	0.257204	0.174806	0.22972
SASS6	-0.857861	0.101973	0.039989	0	0.066647	0.071628	0.078168	0.091707	0.101973	0.077866
NTHL1	-0.85783	0.424262	0.271604	0.196485	0.248921	0.388664	0.387647	0.424262	0.354877	0.416873
DDX11-AS1	-0.857701	0.019734	0.008046	0	0.004678	0.01253	0.012726	0.019039	0.013113	0.019734
PIK3C2B	-0.857271	0.045956	0.023991	0.030543	0.029943	0.028738	0.040577	0.043533	0.035329	0.045956
ZFYVE16	-0.857109	0.110542	0.054514	0.031042	0.058894	0.071293	0.07407	0.087487	0.066567	0.110542
GSTM5	-0.856419	0.449092	0.034099	0.059366	0.167629	0.183655	0.449092	0.324499	0.235116	0.362285
ALDH1A1	-0.855591	1.31167	0.913196	0.905346	0.992061	1.09097	1.08892	1.03439	1.09884	1.31167
RBM43	-0.852916	0.145894	0.091999	0.082955	0.121904	0.137345	0.105733	0.136497	0.145894	0.143302
CCDC150	-0.851164	0.023315	0	0	0.00818	0.008109	0.010266	0.008164	0.023315	0.017861
THAP3	-0.850913	0.141061	0.034315	0.0419	0.075786	0.044552	0.066793	0.100333	0.087181	0.141061
MTHFR	-0.850693	0.106487	0.049713	0.042227	0.053609	0.079146	0.079361	0.063233	0.090714	0.106487
AL451085.1	-0.850613	0.01195	0	0	0	0.007123	0.004704	0.00516	0.006536	0.01195
NUCB2	-0.849473	1.98842	1.61405	1.65627	1.75936	1.98842	1.92578	1.865	1.91751	1.92844
ORC1	-0.849274	0.021692	0	0	0.017945	0.016298	0.012554	0.018838	0.012601	0.021692
SGK494	-0.849106	0.128888	0.067983	0.031042	0.071637	0.113329	0.095557	0.128888	0.094737	0.125726
XRCC6	-0.84904	1.18189	0.943978	0.845916	0.966472	0.973622	1.01672	1.04383	1.00483	1.18189
SMIM27	-0.848626	0.775017	0.459671	0.531807	0.515346	0.712762	0.74407	0.713488	0.628081	0.775017
PTDSS2	-0.847801	0.108582	0.039695	0.058434	0.060834	0.067025	0.073854	0.108582	0.070936	0.097876
LINC01037	-0.847497	0.022938	0	0	0.006466	0	0.005352	0.015474	0.012925	0.022938
DNAH17	-0.847232	0.010558	0	0	0.006662	0	0.004813	0.008521	0.010377	0.010558
AC104113.1	-0.846703	0.017375	0	0	0	0	0.009906	0.017375	0.009398	0.015192
HTRA2	-0.84556	0.36909	0.208234	0.165437	0.194164	0.29814	0.274872	0.327323	0.25542	0.36909
NOP10	-0.845471	1.29739	1.01954	1.01918	1.10861	1.19138	1.29739	1.19857	1.15997	1.22898
GMEB1	-0.845438	0.224088	0.163663	0.141439	0.200162	0.181471	0.189923	0.208142	0.185607	0.224088
PCCB	-0.844889	0.163746	0.087612	0.020747	0.123241	0.128053	0.163746	0.135597	0.158684	0.154095
PLOD1	-0.843781	0.04865	0.00605	0	0.032455	0.025484	0.012488	0.03971	0.03431	0.04865
PTAFR	-0.843705	0.042976	0	0	0	0.017225	0.009653	0.042976	0.033231	0.030603
MRPL37	-0.843016	0.485214	0.345909	0.301879	0.303625	0.419287	0.389306	0.436008	0.485214	0.466735
ZSCAN20	-0.841824	0.015862	0	0	0	0	0.01027	0.012565	0.006526	0.015862
AAAS	-0.841772	0.23175	0.084487	0.089014	0.091405	0.178069	0.122612	0.174069	0.159804	0.23175
TCHP	-0.841454	0.140405	0.037798	0.038102	0.084795	0.110061	0.078492	0.140405	0.094846	0.108542
SNRPB2	-0.841102	1.55476	1.19402	1.23575	1.38481	1.37739	1.55476	1.37496	1.42742	1.4906
CCDC51	-0.840734	0.101349	0.031583	0	0.021471	0.030877	0.035644	0.080979	0.064345	0.101349
MZF1	-0.840688	0.272191	0.158534	0.094626	0.138955	0.148938	0.208149	0.272191	0.207079	0.249102
SLC25A14	-0.840015	0.087212	0.041174	0.023095	0.05649	0.039948	0.056731	0.07893	0.056007	0.087212
BLVRA	-0.839344	0.544073	0.371401	0.246364	0.418487	0.506542	0.402065	0.527308	0.495456	0.544073
AC002310.1	-0.839098	0.166233	0.039423	0.043992	0.051082	0.077624	0.089916	0.13783	0.072612	0.166233
SAFB	-0.838325	0.500475	0.256193	0.300653	0.356942	0.382833	0.410863	0.398714	0.336245	0.500475
GIMAP1	-0.836856	0.183324	0.076289	0	0.072943	0.117435	0.094152	0.116672	0.124489	0.183324
SLX4IP	-0.836082	0.151549	0.075031	0.070043	0.06079	0.098275	0.091795	0.109673	0.130524	0.151549
CDK5RAP1	-0.835337	0.142231	0.089636	0.060945	0.087072	0.123976	0.130483	0.117507	0.110027	0.142231
POC5	-0.834942	0.100903	0.03413	0	0.042368	0.049212	0.03617	0.074876	0.057721	0.100903
AC012645.1	-0.834307	0.014109	0	0	0.011965	0.007211	0.006106	0.013778	0.008326	0.014109
PCDHGB6	-0.831733	0.019962	0	0	0	0	0.005572	0.019962	0.01668	0.016745
DOK5	-0.831251	0.007683	0	0	0	0.007683	0.007466	0.006454	0.007571	0.006378
FLNA	-0.829899	0.229865	0.139857	0.096069	0.197715	0.216889	0.229865	0.206221	0.216512	0.210034
EIF4E3	-0.829255	0.175047	0.059437	0	0.12112	0.106808	0.107548	0.164912	0.175047	0.122441
DVL2	-0.828882	0.256469	0.175102	0.224544	0.220182	0.230201	0.25298	0.235953	0.241757	0.256469
PPP1R32	-0.828557	0.024549	0	0	0	0.015486	0.019631	0.024549	0.0164	0.014251
INTS11	-0.828417	0.538531	0.308223	0.166608	0.365672	0.396226	0.333149	0.48719	0.538531	0.455869
ARL4D	-0.82805	0.025939	0.008869	0	0.00679	0.022848	0.024332	0.016525	0.025939	0.024922
CALR	-0.828013	1.745	1.41224	1.43751	1.36318	1.45332	1.56628	1.745	1.70453	1.66802
WDR83	-0.82715	0.187436	0.098785	0.023095	0.142021	0.114936	0.104097	0.172552	0.184943	0.187436
NDUFA13	-0.826382	1.28052	0.978996	0.817529	0.834148	1.09734	1.11982	1.27921	1.10654	1.28052
NOC4L	-0.826048	0.190236	0.12668	0.074286	0.114144	0.125267	0.158209	0.190236	0.148846	0.173546
SCLY	-0.826004	0.049936	0.008348	0	0.012855	0.026576	0.019192	0.037421	0.016667	0.049936
TTC13	-0.825546	0.056396	0.016613	0	0.008382	0.022012	0.020409	0.041026	0.056396	0.045456
FAM24B	-0.825452	0.116397	0.055465	0.029206	0.102898	0.087956	0.084377	0.089297	0.116397	0.107304
HIST1H4B	-0.824255	0.030855	0	0	0.018059	0	0.01641	0.027342	0.030855	0.022353
SGIP1	-0.823957	0.046558	0.009918	0	0.020961	0.021667	0.043753	0.046558	0.017995	0.045381
ZNF845	-0.823072	0.052284	0	0	0.009392	0.018805	0.015703	0.026164	0.052284	0.028544
TUBB4A	-0.822957	0.053182	0.009918	0	0.018245	0.016872	0.030558	0.053182	0.018156	0.049631
RAB7A	-0.822854	1.09502	0.881549	0.862856	0.845492	0.939769	1.02153	1.09502	0.95969	1.05086
NDUFB1	-0.822787	1.72938	1.3149	1.27932	1.44357	1.47847	1.59194	1.72938	1.57612	1.48467
ZNF582-AS1	-0.821623	0.058176	0.009126	0	0.009412	0.011627	0.020705	0.048521	0.021649	0.058176
ATP5B	-0.821428	1.734	1.43916	1.44498	1.46425	1.71152	1.60339	1.65349	1.734	1.64812
MAGED1	-0.821172	0.33332	0.223381	0.177134	0.210098	0.255749	0.230741	0.265868	0.33332	0.332228
PIGK	-0.820785	0.229384	0.109461	0.115546	0.092766	0.149574	0.147911	0.162588	0.166259	0.229384
C8orf37	-0.820267	0.039484	0	0	0.005504	0	0.009291	0.039484	0.023499	0.03145
AP5Z1	-0.819703	0.167029	0.065703	0.06659	0.07434	0.127808	0.136222	0.105674	0.106265	0.167029
AL691447.2	-0.81965	0.063658	0	0	0.026429	0.009083	0.008121	0.045733	0.031754	0.063658
TIMM50	-0.81939	0.268757	0.198991	0.091588	0.172833	0.189119	0.210886	0.249788	0.266555	0.268757
EXOSC4	-0.81923	0.300911	0.156435	0.104391	0.123215	0.24128	0.183144	0.288206	0.218791	0.300911
LIN7C	-0.819221	0.160945	0.077878	0.036433	0.108399	0.107146	0.119136	0.091222	0.127789	0.160945
CCR10	-0.818948	0.031872	0.006766	0	0	0.016966	0.01399	0.031872	0.019131	0.024668
CYP7B1	-0.818716	0.05069	0.007929	0	0	0	0.021803	0.030126	0.04322	0.05069
FARP1	-0.818333	0.015221	0	0	0	0	0.010135	0.015197	0.005775	0.015221
INTS7	-0.818087	0.089347	0.036997	0	0.025912	0.040582	0.052983	0.089347	0.076225	0.062853
SHQ1	-0.817892	0.127491	0.034463	0	0.028193	0.049453	0.0617	0.127491	0.058024	0.103003
CARD9	-0.816843	0.138556	0.067443	0.026297	0.04579	0.088568	0.082882	0.124405	0.138556	0.1081
SLC22A18	-0.816654	0.082969	0.040034	0	0.049366	0.048862	0.043403	0.082969	0.063874	0.073536
HNRNPH2	-0.816245	0.897464	0.673312	0.650145	0.675943	0.897464	0.814172	0.892388	0.807231	0.862952
ZNF225	-0.815053	0.044825	0.008043	0	0.00596	0.025503	0.015711	0.044825	0.022023	0.035698
ITGB3BP	-0.814847	0.514049	0.228502	0.33048	0.336554	0.495739	0.434039	0.416402	0.514049	0.455274
TIRAP	-0.814754	0.036707	0.010285	0	0	0.010378	0.034994	0.022632	0.033781	0.036707
ZNF595	-0.814304	0.129978	0.091529	0.045664	0.085698	0.107708	0.100773	0.104738	0.129194	0.129978
CCT4	-0.814276	1.70419	1.52115	1.61756	1.55958	1.6067	1.67744	1.70419	1.66135	1.67462
UBR1	-0.812974	0.132011	0.047569	0.033959	0.113066	0.114737	0.132011	0.12433	0.128837	0.099394
MRPS35	-0.812849	0.693277	0.445262	0.395682	0.663559	0.67404	0.642276	0.620457	0.693277	0.647272
SCRN2	-0.812537	0.566919	0.430698	0.340066	0.324405	0.454229	0.486747	0.541775	0.563543	0.566919
MRPS30	-0.812383	0.530134	0.348845	0.37059	0.512883	0.52243	0.527109	0.509159	0.530134	0.487212
AC005921.2	-0.81227	0.253805	0.128347	0.112418	0.175903	0.172273	0.143322	0.253805	0.190414	0.219149
DOHH	-0.811669	0.13161	0.042774	0.062101	0.080901	0.088348	0.060888	0.093814	0.091956	0.13161
CCDC169	-0.811163	0.028308	0	0	0.015439	0	0.009573	0.01782	0.028308	0.023769
CRTC2	-0.811159	0.133472	0.053901	0	0.109025	0.107864	0.08893	0.097537	0.107951	0.133472
C5orf63	-0.810955	0.161129	0.04358	0.03356	0.020539	0.070924	0.069998	0.132499	0.081737	0.161129
TCEAL9	-0.810821	0.966432	0.582514	0.583163	0.551328	0.689917	0.728189	0.759877	0.688743	0.966432
HSP90AA1	-0.810606	2.97564	2.32595	2.23694	2.68941	2.64464	2.83746	2.69705	2.97564	2.64982
BX293535.1	-0.81015	0.024682	0	0	0.008286	0	0.004947	0.012672	0.012096	0.024682
METTL17	-0.809314	0.258259	0.148789	0.041304	0.117223	0.178212	0.147208	0.258259	0.197538	0.254766
KIF21A	-0.80872	0.057603	0.01129	0	0.007865	0.0465	0.027499	0.030839	0.057603	0.049738
DUSP1	-0.808144	3.03859	1.91534	2.28396	3.03859	2.51493	2.75118	2.79624	2.89288	2.96178
ARF4-AS1	-0.808141	0.140597	0.081129	0.067138	0.09352	0.123195	0.089951	0.125865	0.103351	0.140597
MAST4-AS1	-0.807657	0.036471	0	0	0	0.030418	0.013733	0.036471	0.021646	0.02869
AL137786.1	-0.806662	0.014567	0	0	0	0	0.007275	0.014567	0.01373	0.008627
CCDC86	-0.80654	0.111108	0.050507	0.026297	0.020206	0.098778	0.087043	0.093142	0.111108	0.106395
RAB39B	-0.804957	0.059675	0.032027	0	0.02246	0.016823	0.040056	0.053871	0.050339	0.059675
TRIM54	-0.804071	0.028509	0.013323	0	0.006251	0.02174	0.024283	0.018078	0.025315	0.028509
METTL2A	-0.802773	0.149512	0.034589	0	0.005606	0.088856	0.062073	0.066544	0.09751	0.149512
PFKP	-0.802766	0.263121	0.119055	0.149053	0.148977	0.235317	0.150924	0.263121	0.219754	0.257765
PSPN	-0.802507	0.040514	0	0	0.014527	0.018866	0.029893	0.031491	0.006411	0.040514
UBA7	-0.802415	0.45351	0.24467	0.244269	0.25076	0.251945	0.290038	0.413831	0.315247	0.45351
C19orf73	-0.8024	0.066288	0.025973	0	0.02672	0.032909	0.051327	0.066288	0.053277	0.040237
DHFR2	-0.802076	0.135183	0.007283	0	0.02496	0.041481	0.033957	0.089188	0.032083	0.135183
CLYBL	-0.801834	0.125463	0.059717	0	0.044613	0.049194	0.082064	0.067825	0.107617	0.125463
LINC00982	-0.80126	0.066269	0.026193	0	0.00896	0.062934	0.065245	0.055628	0.054967	0.066269
C11orf95	-0.798422	0.056027	0.008521	0.023095	0.025294	0.010717	0.028686	0.055086	0.037273	0.056027
LAMP1	-0.798077	0.766054	0.540256	0.29231	0.574826	0.581482	0.766054	0.651919	0.63999	0.742184
MLKL	-0.797306	0.109631	0.045141	0	0.035904	0.044948	0.043442	0.109631	0.074677	0.091222
AIMP1	-0.797107	1.01198	0.847365	0.684664	0.879754	0.983452	1.00871	0.914836	0.965817	1.01198
DEXI	-0.797002	0.127034	0.058108	0	0.060813	0.065504	0.055564	0.116284	0.075755	0.127034
BAG6	-0.796504	0.430338	0.30611	0.165107	0.372722	0.337725	0.343552	0.402585	0.361236	0.430338
TRDC	-0.795802	0.027288	0	0	0	0.01255	0.018354	0.027288	0.007011	0.020619
AL590822.2	-0.795687	0.028462	0	0	0.008604	0	0.004067	0.018298	0.012042	0.028462
SRP14	-0.795648	2.84963	2.57262	2.68004	2.73617	2.67971	2.79445	2.77225	2.84963	2.74441
LINC01814	-0.795419	0.009398	0	0	0	0	0.00406	0.00853	0.009398	0.00527
PSMA3	-0.795322	0.886726	0.689386	0.502431	0.708109	0.724154	0.669828	0.820172	0.760904	0.886726
DDRGK1	-0.795302	0.549439	0.307119	0.243188	0.306359	0.549439	0.373651	0.475586	0.5137	0.515329
SLC1A5	-0.79501	0.12296	0.025941	0	0.005478	0.056789	0.052438	0.12296	0.065185	0.081399
SLC16A5	-0.794814	0.096938	0.018394	0.025454	0.025229	0.034201	0.03611	0.077958	0.040951	0.096938
RAB23	-0.794771	0.014318	0	0	0	0	0.013974	0.014318	0.010143	0.009586
MTA1	-0.794574	0.443075	0.284721	0.19909	0.287112	0.289384	0.269039	0.443075	0.366792	0.412286
FBXO31	-0.793932	0.037995	0.013713	0	0.026966	0.021419	0.031981	0.020648	0.02485	0.037995
HADH	-0.79338	0.442319	0.291431	0.358497	0.290588	0.404688	0.385346	0.407963	0.403636	0.442319
RPL13	-0.793148	7.07914	7.00574	6.90558	7.01372	6.98158	7.03878	7.03901	7.04438	7.07914
RPL36AL	-0.792175	2.97359	2.544	2.44729	2.65719	2.95477	2.97359	2.81887	2.80777	2.86025
ZFP41	-0.791279	0.035833	0.010285	0	0.015529	0.011874	0.02019	0.035833	0.025365	0.019582
MAGIX	-0.790934	0.048023	0.007726	0	0.015595	0.009081	0.010675	0.025792	0.020067	0.048023
TCAF1	-0.790848	0.255125	0.148054	0.084373	0.111873	0.157647	0.158503	0.176167	0.180597	0.255125
PSME1	-0.790529	2.50501	2.32441	2.12972	2.18028	2.32012	2.37468	2.47418	2.50501	2.45659
IMP4	-0.790424	0.50251	0.388536	0.342467	0.344349	0.395323	0.455583	0.447754	0.50251	0.450132
PLAGL2	-0.790324	0.069972	0.017333	0	0.00892	0.061106	0.040257	0.049828	0.069972	0.05053
AC009120.5	-0.790111	0.018591	0	0	0	0	0.017851	0.016437	0.006739	0.018591
ASB3	-0.789911	0.112758	0.032185	0.026297	0.075422	0.031193	0.061269	0.10029	0.060549	0.112758
LYSMD1	-0.789799	0.016201	0	0	0	0	0.00368	0.00618	0.006389	0.016201
PSMA1	-0.789714	1.71924	1.32558	1.4191	1.52575	1.65868	1.57077	1.71924	1.55152	1.58153
CHMP2A	-0.78968	0.898091	0.69321	0.493074	0.629527	0.744315	0.762799	0.715129	0.789258	0.898091
HNRNPA2B1	-0.78968	2.50574	2.25485	2.02332	2.05523	2.25755	2.27852	2.41691	2.39564	2.50574
ZGLP1	-0.788909	0.06268	0.0132	0	0.031485	0.033647	0.033953	0.026778	0.026165	0.06268
TNFSF13B	-0.788247	0.648265	0.438034	0.245926	0.440784	0.630936	0.47821	0.648265	0.612723	0.595422
LRRCC1	-0.786253	0.260434	0.084177	0.066785	0.051182	0.162119	0.103777	0.206435	0.260434	0.203493
AF001548.2	-0.785539	0.019953	0	0	0.006251	0.007525	0.011011	0.005816	0.019953	0.011012
ENO1	-0.7855	3.09076	2.57101	2.64973	2.73185	2.76148	3.09076	3.05998	2.73099	3.01361
AC120114.1	-0.784893	0.008025	0	0	0	0	0	0.005728	0.005676	0.008025
KPTN	-0.78473	0.138353	0.057698	0.071149	0.081494	0.105417	0.092443	0.138353	0.111966	0.094967
AC007325.4	-0.784515	0.137399	0.009135	0	0.130843	0.052753	0.137399	0.129738	0.133981	0.094047
UPRT	-0.783766	0.14714	0.044831	0.058561	0.057492	0.144428	0.110059	0.10466	0.099847	0.14714
ARMC12	-0.783192	0.016834	0	0	0	0	0.00463	0.004938	0.007312	0.016834
HGF	-0.783102	0.03669	0	0	0	0	0.004274	0.03669	0.026538	0.027251
ATP6V1H	-0.783024	0.514778	0.377819	0.367403	0.444851	0.348984	0.431817	0.495808	0.514778	0.484514
CCDC168	-0.783009	0.008653	0	0	0	0	0	0.005802	0.006906	0.008653
FAM95B1	-0.781547	0.027273	0	0	0	0.008677	0.023915	0.006606	0.014542	0.027273
DVL1	-0.781404	0.037017	0	0	0.015058	0	0.037017	0.024025	0.01755	0.029919
PNOC	-0.781339	0.012926	0	0	0.008525	0	0.010134	0.012926	0.005271	0.0126
RALGPS1	-0.781254	0.023057	0.009841	0	0	0.01726	0.015539	0.01621	0.0193	0.023057
FBXO8	-0.781095	0.064832	0.033314	0.035277	0.064832	0.061592	0.058751	0.055403	0.0561	0.063703
NSMCE4A	-0.780005	0.397156	0.327262	0.206654	0.252415	0.342365	0.364983	0.378783	0.37745	0.397156
ZNF367	-0.779213	0.015814	0	0	0.006598	0	0.005456	0.015814	0.005755	0.013057
LIPA	-0.778389	0.723501	0.491433	0.559216	0.479797	0.68483	0.715364	0.723501	0.675929	0.666844
CIPC	-0.777557	0.052746	0.010491	0	0.006231	0.01557	0.026818	0.052746	0.026618	0.028661
CLDN23	-0.77672	0.008147	0	0	0	0	0	0.008053	0.007747	0.008147
ZSWIM9	-0.776703	0.122477	0.042557	0.030731	0.007548	0.045107	0.059038	0.103024	0.076081	0.122477
UBQLN4	-0.776653	0.101966	0.052889	0	0.08383	0.067156	0.081338	0.101454	0.101966	0.078828
RHAG	-0.776323	0.010152	0	0	0	0	0.004822	0.010152	0.005701	0.005035
MRPS21	-0.775839	1.62966	1.39155	1.26234	1.28894	1.39263	1.40569	1.62966	1.47232	1.58295
BORCS6	-0.775117	0.17989	0.053544	0.069995	0.084881	0.07682	0.065177	0.166537	0.109869	0.17989
CDK18	-0.775046	0.086797	0.037783	0.046672	0.023277	0.046932	0.051093	0.07389	0.081101	0.086797
PSMC4	-0.7746	0.404119	0.265792	0.292548	0.32061	0.27883	0.284829	0.371329	0.344364	0.404119
HIST4H4	-0.774403	0.019663	0	0	0.016648	0.006407	0.00501	0.014896	0.019663	0.016094
SNAPC4	-0.77391	0.040699	0.005816	0	0.026124	0.026717	0.040699	0.014438	0.029232	0.040382
PRDM11	-0.773496	0.06394	0	0	0.01849	0.011536	0.009332	0.035078	0.015906	0.06394
NEK8	-0.77349	0.091794	0.063933	0.041611	0.050171	0.050947	0.067221	0.077847	0.075281	0.091794
PSMB3	-0.772952	1.19528	0.886503	0.739952	0.729163	0.85969	1.03208	1.1228	1.19528	1.04626
MT2A	-0.772107	0.690282	0.363515	0.440599	0.433223	0.478904	0.398032	0.690282	0.605024	0.615634
RAD52	-0.771435	0.050798	0.008161	0	0.032649	0.033392	0.015894	0.04468	0.021268	0.050798
CNNM1	-0.771182	0.02609	0	0	0	0.02609	0.018948	0.020558	0.022267	0.016031
HHLA3	-0.770338	0.167559	0.099632	0.08072	0.09944	0.08694	0.117646	0.167559	0.127427	0.138909
RDH14	-0.769869	0.343776	0.232543	0.131226	0.237343	0.312532	0.219554	0.343776	0.3099	0.324503
COX6B1	-0.769521	2.68758	2.22155	2.28044	2.27032	2.49269	2.41313	2.68758	2.54131	2.42933
SCCPDH	-0.769492	0.96449	0.681438	0.680623	0.7193	0.96449	0.849961	0.941337	0.805935	0.90388
RNF181	-0.769269	0.876778	0.651725	0.752047	0.695349	0.719227	0.734672	0.804577	0.876778	0.833535
PEPD	-0.768945	0.335693	0.199403	0.210331	0.191391	0.279032	0.205029	0.282726	0.289515	0.335693
ZNF658	-0.768925	0.039697	0.016048	0	0	0.015804	0.021456	0.039697	0.022318	0.038875
NBEA	-0.768885	0.073894	0.016186	0	0.055202	0.043839	0.030795	0.061141	0.073894	0.046678
HHEX	-0.768724	1.20861	0.773362	0.987637	1.01775	1.00834	1.16677	1.16421	0.958941	1.20861
CMC1	-0.768544	0.322305	0.221768	0.123559	0.167868	0.222029	0.248328	0.322305	0.246057	0.285232
LINC00444	-0.768526	0.019261	0	0	0	0	0.006566	0.019261	0.00584	0.014408
AC079313.2	-0.768222	0.006994	0	0	0	0	0	0.006994	0.006852	0.006438
RFC3	-0.768173	0.123841	0.046947	0	0.041046	0.07167	0.068892	0.074965	0.123841	0.076072
CXCL10	-0.768113	0.008899	0	0	0.007038	0.007952	0.008899	0.007798	0.007875	0.005136
PFDN1	-0.767901	0.611392	0.500571	0.482557	0.548327	0.453695	0.580532	0.586099	0.576134	0.611392
OR7D2	-0.767691	0.010168	0	0	0	0	0	0.005063	0.006002	0.010168
ADAM8	-0.767294	0.289385	0.178651	0.087989	0.205395	0.221537	0.191262	0.289385	0.199972	0.266972
ACSM1	-0.767278	0.012755	0	0	0	0	0.006118	0.007113	0.012755	0.005991
NBPF19	-0.767053	0.119236	0	0	0.072284	0.098927	0.027964	0.119236	0.064844	0.100186
HK1	-0.766761	0.187855	0.124652	0.071591	0.103875	0.104231	0.116742	0.157903	0.187855	0.175757
CAMKMT	-0.76642	0.075682	0.021138	0.038776	0.034217	0.016501	0.047664	0.065257	0.053908	0.075682
RPL6	-0.766354	5.47452	5.30748	5.24092	5.36764	5.40879	5.44867	5.32277	5.41885	5.47452
STAM	-0.764816	0.181143	0.090322	0.092535	0.149489	0.121237	0.107388	0.149065	0.127098	0.181143
PEX19	-0.764808	0.19918	0.085551	0.080006	0.069247	0.075374	0.117403	0.123758	0.128691	0.19918
PSTPIP1	-0.764798	0.117383	0.076817	0.030731	0.054673	0.095469	0.101126	0.092906	0.117383	0.100358
PLTP	-0.764653	0.166818	0.108037	0.069349	0.1053	0.115246	0.166818	0.155065	0.134741	0.133041
PRR5L	-0.763948	0.060076	0.013196	0	0.023438	0.02311	0.035797	0.040494	0.0127	0.060076
WDR78	-0.763335	0.045379	0	0	0.015579	0.042177	0.011715	0.035624	0.019166	0.045379
RAB24	-0.763106	0.052721	0.014882	0.020747	0.049574	0.052345	0.038361	0.052721	0.042677	0.045313
ATL1	-0.763084	0.190958	0.059541	0.063408	0.046418	0.150586	0.089595	0.166647	0.1062	0.190958
RASSF4	-0.762703	0.027678	0	0	0	0	0.007625	0.027678	0.007855	0.023403
PIAS4	-0.762667	0.099141	0.038883	0.020747	0.04238	0.084643	0.084026	0.082381	0.045341	0.099141
PVR	-0.762018	0.040246	0.017617	0	0.007154	0.017103	0.024828	0.020139	0.040246	0.034017
SAV1	-0.761931	0.173087	0.087043	0.048149	0.118601	0.080289	0.086226	0.172564	0.117238	0.173087
FITM2	-0.76161	0.013767	0	0	0.011471	0.008795	0.010995	0.013767	0.013371	0.006538
RTCA	-0.760751	0.271032	0.23054	0.183224	0.209355	0.242577	0.249564	0.271032	0.257202	0.245842
ENTPD8	-0.760547	0.006206	0	0	0	0	0	0.00455	0.006206	0.005118
CDC40	-0.760294	0.45972	0.295962	0.197342	0.285232	0.291741	0.280194	0.349584	0.330045	0.45972
EEF1E1	-0.760104	0.573137	0.352379	0.266424	0.382842	0.573137	0.517698	0.542119	0.438952	0.5048
BCL2L2	-0.760061	0.085757	0.055942	0	0.061837	0.058415	0.073357	0.076842	0.064411	0.085757
AP001636.3	-0.760021	0.03427	0	0	0	0.009163	0	0.017495	0.012371	0.03427
AL590652.1	-0.759422	0.00588	0	0	0	0	0	0.004653	0.00588	0.00475
FXYD1	-0.759178	0.018778	0	0	0	0	0	0.015804	0.008665	0.018778
ADPRHL2	-0.758924	0.181825	0.096107	0.124037	0.133574	0.168577	0.181825	0.148991	0.143227	0.167526
SPIN2A	-0.758457	0.032671	0	0	0	0	0.004815	0.024839	0.008347	0.032671
CDKL4	-0.758306	0.009574	0	0	0	0	0	0.004599	0.008559	0.009574
ATPAF2	-0.758187	0.320907	0.197437	0.099637	0.22521	0.266015	0.29401	0.241725	0.218474	0.320907
CCDC91	-0.757565	0.339687	0.205653	0.102354	0.084555	0.231729	0.297716	0.291271	0.252745	0.339687
TRAPPC2B	-0.757197	0.319778	0.228462	0.110011	0.171706	0.200899	0.238924	0.260462	0.242244	0.319778
ILF2	-0.756928	1.21783	0.846171	0.952806	1.05882	0.949652	1.21783	1.053	1.03777	1.17021
GSTM4	-0.756855	0.287193	0.148646	0.126561	0.111903	0.150002	0.20237	0.163876	0.245571	0.287193
AC233723.1	-0.756579	0.014701	0	0	0	0	0.011292	0.004606	0.014701	0.010096
CD81-AS1	-0.756545	0.006061	0	0	0	0	0	0.005554	0.006061	0.004873
TCTA	-0.756468	0.292521	0.185173	0.211616	0.208837	0.24176	0.252022	0.259056	0.205801	0.292521
APOL1	-0.756394	0.139613	0.039871	0	0.032714	0.107848	0.043664	0.070794	0.091533	0.139613
IRF8	-0.756332	0.045473	0	0	0.017541	0.007211	0.004405	0.045473	0.028294	0.026796
INPP5J	-0.756176	0.025924	0.006812	0	0	0	0.021598	0.025159	0.025924	0.01864
BDH2	-0.755388	0.301477	0.131595	0.164976	0.103852	0.153413	0.185986	0.301477	0.210923	0.286894
TIAM2	-0.755255	0.057009	0.005676	0	0.016453	0.013615	0.004157	0.028088	0.0227	0.057009
DCAF15	-0.754799	0.083025	0.053635	0	0.041153	0.040652	0.057824	0.083025	0.059921	0.079529
AC106791.1	-0.754652	0.080247	0.024898	0	0.048158	0.080247	0.047491	0.047961	0.057789	0.075381
FANCL	-0.754116	0.346997	0.083757	0.047692	0.045251	0.144727	0.117038	0.303432	0.12276	0.346997
NFIX	-0.753509	0.174173	0.074493	0.071043	0.037216	0.089565	0.093247	0.109908	0.130317	0.174173
OBSCN	-0.752765	0.083198	0.015059	0.036433	0.050573	0.06817	0.060973	0.083198	0.05637	0.052768
PIN4	-0.752625	0.852308	0.486422	0.434229	0.268807	0.61621	0.546861	0.748625	0.69487	0.852308
GPR137C	-0.752398	0.007798	0	0	0	0	0	0.007798	0.005878	0.005922
OPHN1	-0.752248	0.040711	0.015965	0	0.019546	0.023679	0.013219	0.040711	0.021129	0.039048
MDM1	-0.7522	0.187803	0.114694	0.099698	0.135879	0.187803	0.139565	0.163707	0.141198	0.186517
ARVCF	-0.751898	0.073198	0.025771	0	0.027121	0.036232	0.043884	0.039695	0.025437	0.073198
GPR141	-0.751802	0.055387	0.02169	0	0.053302	0.0236	0.055387	0.048784	0.042429	0.050277
POLD1	-0.751444	0.096653	0.023526	0.057376	0.053057	0.079357	0.096653	0.077408	0.058682	0.09213
ZNF610	-0.751226	0.040407	0.006812	0	0	0.019358	0.01557	0.016523	0.01325	0.040407
AURKA	-0.750791	0.013588	0	0	0	0	0	0.005943	0.006589	0.013588
KIAA0753	-0.750733	0.06096	0.009135	0	0.016719	0.06096	0.02174	0.060628	0.043611	0.044019
CRYM	-0.750705	0.015913	0	0	0.007727	0	0	0.010336	0.012845	0.015913
MAP3K10	-0.750652	0.026005	0	0	0	0	0.004459	0.013432	0.005701	0.026005
AZI2	-0.75044	0.355424	0.243512	0.154191	0.210146	0.327362	0.249518	0.324026	0.273046	0.355424
AC093677.2	-0.750258	0.03473	0.007655	0	0.00781	0.007301	0.014272	0.010945	0.014187	0.03473
LOX	-0.750221	0.250148	0.041182	0.041418	0	0.088445	0.114521	0.070577	0.177883	0.250148
FAM171A2	-0.750077	0.014962	0.005057	0	0	0.00678	0.004571	0.007406	0.013557	0.014962
MMACHC	-0.749833	0.04975	0	0	0.014778	0.03859	0.004428	0.02777	0.024585	0.04975
STAT5A	-0.749685	0.60955	0.403997	0.391684	0.384369	0.412475	0.400768	0.540292	0.470258	0.60955
RPAP3	-0.749651	0.293992	0.224673	0.102665	0.233626	0.201325	0.233987	0.293992	0.258477	0.275513
TMSB15A	-0.749514	0.025602	0	0	0.007076	0.014034	0.007105	0.025602	0.020341	0.009589
NLRP12	-0.749011	0.019642	0	0	0	0.008403	0	0.013919	0.006282	0.019642
AL591895.1	-0.748784	0.093752	0.034242	0.047692	0.029662	0.058549	0.049578	0.077348	0.05419	0.093752
TRAIP	-0.748461	0.026418	0	0	0	0	0.00931	0.020854	0.026418	0.011183
AF127577.4	-0.74846	0.051	0.025255	0	0.00547	0.015541	0.027493	0.031309	0.037139	0.051
AC002464.1	-0.74836	0.077591	0.007016	0	0.074936	0.072069	0.056431	0.077591	0.064409	0.052733
PPAT	-0.747419	0.13447	0.070651	0.026297	0.086532	0.129747	0.072369	0.13447	0.099634	0.12941
SMIM1	-0.746929	0.233735	0.120307	0	0.12593	0.161269	0.233735	0.221708	0.20521	0.154249
ZNF662	-0.746897	0.1382	0.065814	0.035277	0.075418	0.070395	0.079556	0.1382	0.094872	0.090738
ROMO1	-0.746521	1.16318	0.781328	0.994859	0.893868	0.884152	1.03334	1.16318	1.12218	1.04999
FBXO18	-0.746157	0.204619	0.127983	0.05074	0.129522	0.09526	0.137163	0.157057	0.1396	0.204619
PDCL3	-0.746015	0.488489	0.349117	0.304366	0.299223	0.341752	0.37474	0.361225	0.447988	0.488489
RGS12	-0.7457	0.099826	0.019683	0.041418	0.072235	0.081376	0.085711	0.099826	0.079173	0.059789
TARS2	-0.745665	0.154084	0.098485	0.025454	0.073345	0.069567	0.091918	0.121364	0.112153	0.154084
WDR53	-0.745419	0.058021	0.038502	0.025454	0.031981	0.046273	0.033091	0.052365	0.058021	0.053236
LARGE1	-0.745143	0.008136	0	0	0.006464	0	0.004405	0.005338	0.008136	0.005718
KRBA1	-0.745141	0.050083	0.028779	0	0.023576	0.019131	0.050083	0.03626	0.048036	0.043079
GMFG	-0.745007	2.94534	2.50653	2.65319	2.59143	2.94534	2.68561	2.80681	2.82959	2.91176
POC1B-AS1	-0.744945	0.090973	0.037854	0	0.02836	0.0617	0.047167	0.046528	0.047963	0.090973
PDZD11	-0.744775	0.215165	0.117973	0.035277	0.068725	0.113098	0.098367	0.178581	0.133846	0.215165
DTWD2	-0.744644	0.051415	0.015407	0.041304	0.03257	0.044475	0.044498	0.051415	0.042168	0.047469
FUT4	-0.744425	0.032213	0.013209	0	0.018506	0.010095	0.013905	0.018609	0.032213	0.026405
SYNGR2	-0.7439	0.433159	0.27802	0.333418	0.384708	0.352328	0.392471	0.433159	0.329304	0.423968
CNOT6L	-0.743618	0.497989	0.299178	0.187855	0.286517	0.2983	0.243322	0.357317	0.429801	0.497989
HS3ST3B1	-0.743143	0.063373	0.015302	0	0.010885	0.035272	0.015421	0.063373	0.024507	0.056718
AC062017.1	-0.742414	0.080545	0.053033	0	0.059161	0.059334	0.050714	0.071116	0.068105	0.080545
PITRM1	-0.74241	0.114268	0.048112	0.020747	0.080128	0.053187	0.113965	0.05564	0.094445	0.114268
PART1	-0.742168	0.009242	0	0	0.006848	0	0.004615	0.007594	0.009242	0.005518
MAP1LC3B	-0.742017	0.770678	0.567447	0.391206	0.703949	0.556606	0.770678	0.714981	0.652672	0.725002
RPL36	-0.741852	5.9497	5.57039	5.69438	5.82103	5.74395	5.9497	5.89581	5.82574	5.78544
UNC5CL	-0.741185	0.029809	0	0	0.023344	0	0.006353	0.020467	0.022504	0.029809
AL590705.1	-0.741177	0.051578	0.009113	0	0.022725	0.017308	0.018844	0.022935	0.051578	0.027687
SYNC	-0.740585	0.321155	0.180173	0.15534	0.227376	0.22783	0.302024	0.321155	0.224211	0.243539
APEH	-0.74046	0.336053	0.181702	0.227716	0.142444	0.299378	0.245218	0.303246	0.291797	0.336053
LACC1	-0.740279	0.052372	0.00712	0.030543	0.018197	0.032143	0.018645	0.039243	0.052372	0.051219
C9orf43	-0.740253	0.563204	0.301114	0.47408	0.36213	0.429946	0.432784	0.501855	0.502684	0.563204
AP001269.4	-0.73963	0.07469	0.035282	0	0.057292	0.022529	0.054144	0.045178	0.06081	0.07469
PTCD2	-0.739559	0.085667	0.025151	0.030731	0.020666	0.047989	0.047106	0.05731	0.034677	0.085667
NDUFB5	-0.739331	1.35534	1.19975	0.999512	1.1949	1.31479	1.2919	1.32404	1.20348	1.35534
ARL6	-0.7389	0.032719	0.010491	0	0.008276	0.017308	0.020794	0.008453	0.021279	0.032719
MOB4	-0.738861	0.494636	0.31571	0.325786	0.413689	0.318189	0.396525	0.494636	0.38092	0.443508
NUP62CL	-0.73881	0.032679	0.006534	0	0	0.01422	0.015939	0.008635	0.032679	0.026178
LCMT1-AS1	-0.738471	0.027393	0	0	0.005504	0.0059	0.010664	0.027393	0.011469	0.009928
AKT1S1	-0.737864	0.269038	0.147839	0.08589	0.176026	0.199123	0.269038	0.176545	0.176913	0.269001
AC068870.2	-0.737634	0.027112	0	0	0.009364	0.008522	0.004783	0.00455	0.013648	0.027112
NDC80	-0.737328	0.050474	0.005727	0	0.039798	0.017057	0.050474	0.030007	0.028205	0.038351
AC006449.7	-0.736726	0.00915	0	0	0	0	0	0.00915	0.007368	0.006127
VPS26A	-0.736024	0.564541	0.375088	0.491504	0.417617	0.455372	0.450451	0.511834	0.530169	0.564541
UFC1	-0.735905	1.86135	1.64058	1.5835	1.7171	1.82443	1.67376	1.7305	1.73765	1.86135
HIVEP2	-0.735616	0.030699	0.007039	0	0.019604	0.015363	0.030397	0.030699	0.023565	0.014802
AC093627.5	-0.735414	0.007545	0	0	0	0.007545	0.006961	0.005451	0.006308	0.004268
SEMA6C	-0.735387	0.037273	0	0	0.007625	0.013868	0.004922	0.037273	0.022488	0.015615
CREB3	-0.735385	0.207203	0.107768	0.104015	0.146049	0.207203	0.136839	0.183917	0.160633	0.180353
GAS2L1	-0.735362	0.037256	0.012991	0	0.008971	0.007311	0.017749	0.037256	0.015084	0.030572
ARHGEF1	-0.735025	0.538959	0.368226	0.345537	0.538959	0.384203	0.509217	0.497702	0.458096	0.532823
TTLL11	-0.73469	0.019972	0	0	0	0	0.008759	0.019972	0.005099	0.011876
SAE1	-0.734567	0.294564	0.179167	0.1588	0.170277	0.166159	0.257498	0.294564	0.241723	0.223427
ERBB2	-0.73423	0.051232	0.005839	0	0	0	0.004847	0.020246	0.029341	0.051232
CDC42EP4	-0.734164	0.034971	0	0	0.023752	0.009576	0.034971	0.012986	0.021957	0.026282
ZKSCAN4	-0.73351	0.085361	0.01414	0	0.015845	0.010122	0.007549	0.074422	0.033724	0.085361
ISY1	-0.733388	0.433721	0.273247	0.21156	0.187943	0.314802	0.314472	0.348628	0.290469	0.433721
CREB3L1	-0.733353	0.006282	0	0	0	0	0	0.005389	0.006282	0.004142
SLC25A30-AS1	-0.733269	0.017738	0	0	0	0	0.006283	0.009367	0.017738	0.007246
RAB14	-0.733231	0.622265	0.359054	0.365059	0.594654	0.418157	0.425516	0.587821	0.503776	0.622265
SIPA1L3	-0.733182	0.081531	0.02469	0.038886	0.065675	0.046878	0.080229	0.04756	0.057941	0.081531
TCEAL8	-0.73258	1.1593	0.903065	0.815762	0.919965	1.07868	0.976322	1.05689	0.916129	1.1593
COPG1	-0.732546	0.200606	0.118541	0.069806	0.082932	0.112794	0.134007	0.19025	0.114805	0.200606
TMEM161A	-0.732435	0.16704	0.077995	0.080708	0.089858	0.099352	0.090926	0.16704	0.126207	0.116838
NUP88	-0.732181	0.199229	0.053769	0.033959	0.199229	0.18382	0.148166	0.191412	0.161237	0.152093
HTR1F	-0.732172	0.751802	0.517866	0.494882	0.411712	0.559113	0.500075	0.716944	0.658993	0.751802
RSPH3	-0.731924	0.115628	0.037404	0.051045	0.044616	0.066979	0.047365	0.075913	0.062106	0.115628
CPXM1	-0.731805	0.513096	0.387968	0.16384	0.289128	0.394651	0.483741	0.513096	0.439116	0.446918
PLXNB1	-0.731652	0.014251	0	0	0	0.007545	0.014251	0.010812	0.004759	0.008238
HSPBP1	-0.731377	0.356627	0.178498	0.213487	0.146207	0.164546	0.259953	0.322874	0.356627	0.299586
TBKBP1	-0.731257	0.093589	0.037074	0	0.050281	0.039956	0.05238	0.044873	0.093589	0.064465
MCAT	-0.731231	0.23037	0.082743	0.056479	0.108984	0.176646	0.157336	0.23037	0.213837	0.119041
CREG1	-0.730587	0.992639	0.754996	0.74955	0.8879	0.865813	0.92634	0.830639	0.992639	0.875322
COX7A2	-0.730522	2.27729	1.8605	1.88607	2.08918	2.06789	2.19056	2.13706	2.27729	2.00373
AC008629.1	-0.730378	0.031443	0.005302	0	0.007695	0.021793	0.019892	0.012563	0.031443	0.016746
LINC01424	-0.730329	0.022001	0	0	0	0.019431	0.021529	0.011728	0.007715	0.022001
RTN4RL2	-0.730206	0.029451	0.012282	0	0.006994	0.015855	0.024265	0.021507	0.029451	0.016054
MDH1	-0.730158	0.851977	0.564027	0.478125	0.421798	0.782069	0.631031	0.813486	0.659316	0.851977
GTF2H5	-0.729743	0.934018	0.494646	0.460887	0.270229	0.615449	0.55738	0.733285	0.675614	0.934018
RABGAP1L	-0.729664	0.253407	0.209852	0.185186	0.198737	0.207351	0.225368	0.253407	0.208546	0.240815
ZXDA	-0.729663	0.050214	0.015222	0	0.027281	0.019713	0.042528	0.050214	0.019243	0.035518
FAM98A	-0.729409	0.145592	0.082587	0.031042	0.042599	0.078425	0.145592	0.109954	0.102415	0.129357
AASDHPPT	-0.729272	0.343738	0.261773	0.217154	0.311123	0.343738	0.274451	0.311061	0.314432	0.339646
ASL	-0.729211	0.168311	0.102453	0.082336	0.086288	0.093041	0.128934	0.168311	0.142689	0.124109
ZNF207	-0.729106	1.09937	0.946071	0.933977	1.08711	0.960362	1.05415	1.09089	1.09937	1.03362
FANCC	-0.729075	0.022016	0	0	0.006321	0.008522	0	0.005731	0.01399	0.022016
ACTB	-0.729032	4.68382	3.83725	4.40829	4.05158	4.43499	4.61077	4.5119	4.38222	4.68382
ZNF81	-0.728911	0.0333	0.008445	0	0	0.009981	0.026543	0.012081	0.015019	0.0333
AL163051.1	-0.728856	0.103315	0.043838	0.065495	0.07059	0.092076	0.063708	0.072713	0.082782	0.103315
DCUN1D5	-0.728418	0.441641	0.259543	0.274473	0.209995	0.269376	0.328738	0.441641	0.321321	0.402367
MT1F	-0.728374	0.191071	0.061497	0.05074	0.064604	0.113805	0.061979	0.178763	0.191071	0.124324
PPM1L	-0.728079	0.053035	0.011439	0	0.023212	0.042246	0.051101	0.053035	0.012513	0.051947
PRR29	-0.72793	0.026866	0	0	0	0	0.011891	0.006963	0.005739	0.026866
SLC35F5	-0.727777	0.098066	0.054044	0	0.05294	0.046651	0.0352	0.098066	0.095482	0.084431
ELOVL7	-0.727581	0.052303	0.01868	0	0.010142	0.009476	0.017094	0.052303	0.037717	0.034816
HNRNPK	-0.727037	2.38431	2.11013	2.09896	2.15293	2.21351	2.38431	2.24564	2.17534	2.2973
GEMIN5	-0.727009	0.097145	0.019147	0	0.035516	0.068055	0.014405	0.097145	0.050995	0.075986
POLN	-0.726386	0.011284	0	0	0	0	0.00386	0.008364	0.011284	0.004144
SEPSECS-AS1	-0.72605	0.098217	0.041454	0	0.021011	0.069725	0.088307	0.069034	0.041134	0.098217
PNMA8A	-0.725939	0.033294	0	0	0	0	0.011016	0.033294	0.030385	0.012952
PLPP3	-0.725929	0.020806	0	0	0.006048	0.020806	0.01173	0.005815	0.014599	0.018894
S100A4	-0.725761	2.62629	2.31028	1.96772	2.19561	2.24236	2.48393	2.44744	2.62629	2.38977
SUB1	-0.725681	2.15856	1.92922	1.9033	2.09862	2.00532	2.13946	2.06963	2.15856	2.02997
UQCR11	-0.725664	1.98984	1.51432	1.6463	1.61312	1.68027	1.82632	1.98984	1.68432	1.77712
FGFRL1	-0.725135	0.031601	0.015103	0	0.014994	0.008403	0.019553	0.026543	0.031601	0.020024
SDF2	-0.725132	0.505911	0.288938	0.290519	0.369135	0.401111	0.383313	0.334619	0.352343	0.505911
ZNF772	-0.725008	0.042986	0	0	0	0.011874	0.014607	0.012904	0.042986	0.018984
GEMIN6	-0.724711	0.163211	0.068211	0.051843	0.064584	0.11938	0.054532	0.157765	0.103142	0.163211
ANKRD23	-0.724396	0.020118	0	0	0	0.007235	0.012396	0.014866	0	0.020118
ATP5J	-0.724139	1.91433	1.77764	1.59225	1.69957	1.89849	1.85237	1.89596	1.91433	1.83567
CNPPD1	-0.723689	0.303492	0.126099	0.162541	0.123378	0.20661	0.248537	0.303492	0.159743	0.275833
KCTD6	-0.723121	0.093561	0.039256	0.038354	0.026805	0.036802	0.04128	0.077295	0.056288	0.093561
ARL3	-0.72219	0.237829	0.173495	0.034827	0.120538	0.129046	0.181176	0.188338	0.188223	0.237829
MRPL13	-0.721636	0.435814	0.223788	0.281436	0.195543	0.229665	0.294422	0.435814	0.324369	0.420454
GPR35	-0.721349	0.011398	0	0	0	0	0.011398	0.006234	0.006918	0.005802
NXT2	-0.72124	0.220988	0.088427	0.072754	0.122019	0.148009	0.155109	0.198614	0.220988	0.115464
HSPE1	-0.721208	1.57303	1.21702	0.840072	0.835871	1.31721	1.28226	1.57303	1.35449	1.47142
AP005717.1	-0.721147	0.01154	0	0	0	0.010335	0.010075	0.01154	0.006313	0.005947
VRK1	-0.720833	0.477502	0.314259	0.181177	0.210646	0.309083	0.343121	0.390266	0.477502	0.368363
COA6	-0.720334	0.360544	0.173213	0.149121	0.12091	0.290413	0.152385	0.360544	0.293984	0.337958
TANK	-0.719976	0.510542	0.290406	0.307888	0.379768	0.354117	0.320471	0.420409	0.336993	0.510542
KCNH3	-0.71942	0.019621	0	0	0	0	0	0.019621	0.006906	0.017679
GSTK1	-0.719243	1.53617	1.31653	1.20844	1.22105	1.32737	1.27705	1.44853	1.34849	1.53617
AC135178.2	-0.71862	0.019374	0	0	0	0	0.004709	0.005089	0.019374	0.011769
CASP6	-0.718242	0.31925	0.270147	0.207628	0.253688	0.299868	0.27363	0.31925	0.292664	0.291478
AC245014.1	-0.718148	0.030294	0.007729	0	0	0	0.026297	0.030294	0.012653	0.026278
ADNP-AS1	-0.717973	0.021937	0.005839	0	0	0.017359	0.006758	0.010067	0.021937	0.0211
AC097103.2	-0.717875	0.03862	0.012913	0	0.013146	0.009081	0.012844	0.014034	0.021157	0.03862
NUDC	-0.717488	0.842997	0.676554	0.730364	0.634095	0.67609	0.774248	0.817889	0.842997	0.806664
AC067735.1	-0.717444	0.045416	0.010843	0	0.011831	0.018152	0.003882	0.024908	0.019646	0.045416
CLSPN	-0.717138	0.029364	0	0	0.012829	0.009814	0.004714	0.029364	0.00638	0.023083
SEM1	-0.717083	1.64285	1.29098	1.27359	1.1849	1.41528	1.29973	1.64285	1.42568	1.57318
COX16	-0.71689	0.251251	0.141136	0.123088	0.164283	0.196059	0.169489	0.142426	0.251251	0.248876
LRR1	-0.71687	0.108622	0.059208	0.033959	0.03363	0.078261	0.059281	0.093889	0.063479	0.108622
MED22	-0.716724	0.073983	0.025949	0	0.040549	0.018661	0.037738	0.073983	0.038478	0.047747
GRSF1	-0.716701	0.590754	0.397447	0.295296	0.314873	0.501307	0.397725	0.590754	0.437749	0.549849
CHRNA5	-0.716102	0.046759	0.012123	0	0.018857	0.033762	0.017237	0.046759	0.02397	0.02799
NCF4	-0.715637	0.614319	0.449209	0.350339	0.358897	0.560605	0.558441	0.517924	0.475877	0.614319
HCN3	-0.715069	0.019903	0	0	0.00679	0	0.004194	0.005554	0.006206	0.019903
ARL1	-0.714633	0.417367	0.245122	0.207172	0.174653	0.279989	0.243495	0.349454	0.274223	0.417367
FUOM	-0.71461	0.15257	0.105056	0.062493	0.098812	0.131507	0.113504	0.15257	0.141324	0.115512
AC147651.3	-0.714599	0.058093	0	0	0.016476	0.047327	0.050262	0.058093	0.015445	0.036327
CNIH1	-0.714466	0.960188	0.785407	0.877886	0.843072	0.848853	0.902475	0.960188	0.855798	0.935392
ASNSD1	-0.714097	0.476164	0.301611	0.074025	0.42128	0.373733	0.440935	0.476164	0.332275	0.44002
DPM3	-0.714013	0.830543	0.66839	0.659885	0.545035	0.713875	0.739876	0.829388	0.747549	0.830543
SASH3	-0.714002	0.285321	0.209717	0.062197	0.143991	0.161915	0.219813	0.245629	0.204628	0.285321
TMEM8A	-0.713756	0.070278	0.024787	0.023095	0.038607	0.027494	0.026766	0.061019	0.070278	0.046842
ABCC6	-0.7136	0.026583	0	0	0.00892	0.008838	0.005679	0.013824	0.026583	0.009593
STARD8	-0.713538	0.007661	0	0	0	0	0	0.007661	0.005668	0.004336
ZNF844	-0.71319	0.170824	0.125587	0.099101	0.085638	0.156567	0.144293	0.143768	0.170824	0.163807
CETN2	-0.713155	0.526168	0.429919	0.464301	0.434342	0.46477	0.469094	0.480402	0.526168	0.485556
ACTR10	-0.713127	0.542982	0.46502	0.310623	0.343263	0.452147	0.499036	0.529916	0.475152	0.542982
CRBN	-0.713054	0.951825	0.784442	0.723041	0.894363	0.891505	0.781892	0.951825	0.917195	0.887789
C12orf43	-0.712969	0.198192	0.151333	0.070842	0.117456	0.136625	0.146503	0.183339	0.198192	0.166529
ALS2	-0.712368	0.123452	0.062546	0.026297	0.063263	0.101833	0.050731	0.123452	0.089587	0.103636
C16orf86	-0.712129	0.114949	0.072644	0.062802	0.030181	0.10135	0.103268	0.114836	0.104997	0.114949
APOL6	-0.712014	0.220092	0.134742	0.109454	0.138861	0.113013	0.144467	0.220092	0.153941	0.190459
RIOK2	-0.711947	0.246251	0.131345	0.072754	0.130541	0.148291	0.140361	0.129923	0.157014	0.246251
AL445483.1	-0.711827	0.050433	0.025033	0	0.050433	0.027188	0.026731	0.043926	0.044982	0.049877
ARV1	-0.711759	0.294033	0.171692	0.035409	0.068096	0.176437	0.110932	0.275889	0.226025	0.294033
USMG5	-0.71143	1.77917	1.26112	1.63185	1.64265	1.50983	1.77917	1.74524	1.7093	1.68846
ZNF554	-0.711201	0.053406	0.024024	0	0.026503	0.052459	0.037127	0.024949	0.047621	0.053406
FBXO30	-0.71105	0.054969	0.019649	0	0.050041	0.009598	0.022616	0.045797	0.054852	0.054969
AMOT	-0.710891	0.027378	0.011588	0	0.013846	0.01466	0.006707	0.020636	0.027378	0.020316
PEX16	-0.710862	0.468396	0.331499	0.287346	0.261716	0.301745	0.367695	0.371619	0.358058	0.468396
PSMC5	-0.710506	1.06755	0.899313	0.888153	0.759915	0.979673	1.02178	1.00354	1.02713	1.06755
OGT	-0.710256	0.522464	0.327813	0.295502	0.438101	0.408832	0.416165	0.522464	0.422294	0.392206
KIDINS220	-0.70918	0.26617	0.162783	0.032278	0.213797	0.226134	0.169553	0.26617	0.198321	0.237671
TMEM50A	-0.709123	0.879333	0.77444	0.670158	0.681253	0.84727	0.807661	0.879333	0.856922	0.824471
C3orf58	-0.708849	0.079341	0.021167	0	0.079341	0.054247	0.026296	0.071306	0.078148	0.067492
LBH	-0.708494	0.115569	0.06036	0.038354	0.089224	0.110476	0.115569	0.089891	0.073205	0.112739
SLC45A1	-0.708301	0.017181	0	0	0	0	0	0.017181	0.01322	0.009382
AMN	-0.708078	0.068356	0.0395	0	0.05248	0.049003	0.044547	0.063758	0.039218	0.068356
COX14	-0.707518	0.861438	0.742392	0.716085	0.689206	0.671671	0.84053	0.850567	0.861438	0.835112
STK3	-0.707222	0.227235	0.11518	0.056852	0.044347	0.084752	0.097048	0.227235	0.169426	0.201836
NRSN2	-0.707148	0.055518	0.010269	0	0.051261	0.024912	0.02627	0.029631	0.055518	0.042365
TONSL	-0.706973	0.062569	0.015286	0	0.025574	0.008522	0.029511	0.062569	0.01721	0.050029
C20orf204	-0.706832	0.009293	0	0	0	0.009293	0.005422	0.006584	0.004616	0.005618
QRFP	-0.706828	0.012008	0	0	0	0	0.012008	0.01161	0.008512	0.004769
TCN2	-0.706741	0.097241	0.014386	0	0.035972	0.097241	0.020292	0.076289	0.0695	0.072899
UXT	-0.70631	2.2566	2.11972	2.0039	2.12323	2.14056	2.19679	2.14795	2.10494	2.2566
AC010654.1	-0.706219	0.031129	0	0	0	0	0	0.006506	0.019807	0.031129
COX7C	-0.706199	3.4457	3.05751	3.32798	3.21437	3.36471	3.4457	3.36242	3.35529	3.38359
ADK	-0.706064	0.413508	0.234638	0.160902	0.29352	0.244053	0.413508	0.297259	0.357174	0.304932
SLC22A17	-0.706064	0.144627	0.067075	0.038354	0.084284	0.143708	0.109143	0.071152	0.136746	0.144627
UBASH3B	-0.705939	0.07034	0.044388	0	0.051176	0.046361	0.029057	0.064067	0.065364	0.07034
TIFA	-0.705806	0.234956	0.080649	0.03662	0.234956	0.11032	0.204007	0.191333	0.210685	0.167424
REXO5	-0.705692	0.216592	0.17212	0.05257	0.151994	0.171058	0.193904	0.196955	0.216592	0.188343
CLDN5	-0.705463	0.03653	0	0	0.015154	0.008522	0	0.036511	0.010168	0.03653
ESF1	-0.705372	0.608059	0.39681	0.301238	0.3053	0.413822	0.337898	0.45864	0.487468	0.608059
LINC00309	-0.70534	0.017585	0	0	0.008582	0.006407	0.011318	0	0.01527	0.017585
AC004076.2	-0.705097	0.018737	0	0	0.006298	0.011224	0.018737	0.005851	0.010929	0.010499
IFT74-AS1	-0.705081	0.013804	0	0	0	0.01159	0	0.009089	0.006912	0.013804
SKP1	-0.705004	2.5864	2.30172	2.40949	2.27308	2.44044	2.52401	2.50976	2.5864	2.45747
AC091814.1	-0.704501	0.039476	0.008062	0	0.015163	0.031535	0.039476	0.036265	0.016345	0.024363
OVCH1-AS1	-0.704369	0.008024	0	0	0	0	0	0.008024	0.005099	0.004352
AL441992.1	-0.70434	0.048526	0.005727	0.023095	0.018038	0.017451	0.043573	0.021679	0.02744	0.048526
AC040162.1	-0.704067	0.091515	0.037401	0	0.024314	0.029326	0.021911	0.054322	0.044663	0.091515
INTS3	-0.704047	0.1989	0.062533	0.047692	0.080873	0.097245	0.0732	0.1989	0.100985	0.127596
AC234782.2	-0.70397	0.027001	0.017399	0	0.015882	0.014809	0.027001	0.020152	0.017689	0.026937
BBS10	-0.703951	0.088688	0.009108	0	0	0.030293	0.005468	0.052406	0.020046	0.088688
CSNK1A1	-0.703785	1.01582	0.874624	0.686527	0.975858	0.976088	0.851721	0.990187	0.973063	1.01582
SMIM3	-0.703733	0.764225	0.342418	0.482289	0.729804	0.459833	0.64078	0.549107	0.646276	0.764225
KAT5	-0.703583	0.284553	0.164295	0.066801	0.284553	0.214172	0.276601	0.245663	0.202293	0.279248
BX284668.5	-0.703306	0.175782	0.055535	0.075218	0.087325	0.076999	0.074096	0.175782	0.153513	0.110659
C10orf88	-0.703143	0.072932	0.013092	0	0	0.026906	0.012532	0.064551	0.016528	0.072932
CHRNE	-0.702801	0.020675	0.006125	0	0.009392	0	0.020658	0.009949	0.013169	0.020675
NCDN	-0.702602	0.081782	0.040611	0.026297	0.038846	0.024986	0.06799	0.066732	0.041261	0.081782
PGM2	-0.70238	0.244995	0.148872	0.156939	0.135138	0.212223	0.160177	0.19625	0.187178	0.244995
RHOG	-0.702318	0.844055	0.727935	0.635017	0.762698	0.844055	0.829887	0.773609	0.777932	0.81389
PGBD4	-0.702299	0.083473	0.044943	0.023095	0.051392	0.07838	0.049215	0.059371	0.083473	0.066913
HIST1H1A	-0.702229	0.01312	0	0	0	0	0	0.004453	0.01312	0.009824
TMEM130	-0.70206	0.01686	0	0	0	0	0.00965	0.01226	0	0.01686
SERF2	-0.70192	3.22436	2.72192	3.09998	2.9043	3.09765	3.18286	3.22436	3.21113	3.09543
TM7SF3	-0.701632	0.78477	0.419611	0.605149	0.385364	0.700278	0.623787	0.662913	0.672435	0.78477
STOML1	-0.70154	0.040564	0.020211	0	0.038201	0.03546	0.02544	0.040564	0.039426	0.031635
NPM1	-0.70143	4.75847	4.61072	4.60333	4.54682	4.72635	4.63672	4.75847	4.73235	4.71139
LGI4	-0.701031	0.009551	0	0	0	0	0.005209	0	0.008148	0.009551
AC010809.2	-0.701029	0.025462	0	0	0.005841	0.025246	0.020555	0.025462	0.020285	0.009488
TYSND1	-0.700978	0.172318	0.128629	0	0.069149	0.132908	0.109151	0.147793	0.157225	0.172318
ACTR3	-0.700708	0.986838	0.658158	0.607728	0.53417	0.710072	0.75475	0.986838	0.68008	0.933917
C21orf2	-0.70044	0.279651	0.168716	0.119697	0.140925	0.216076	0.279651	0.23849	0.227681	0.201566
LAPTM4A	-0.700335	2.25516	1.85418	1.7368	2.09258	1.96343	2.19334	1.94285	2.25516	2.06284
MAGOH	-0.700133	1.08123	0.795683	0.60895	0.83556	0.89799	1.08123	0.812873	0.937622	0.97531
GK	-0.700013	0.08412	0.024049	0.030731	0.041772	0.08412	0.068394	0.065127	0.04627	0.066608
B4GALT3	-0.699209	0.2057	0.119492	0.097692	0.138621	0.107829	0.096427	0.172073	0.2057	0.193843
NBPF1	-0.698274	0.082855	0.024497	0	0.009368	0.042447	0.03768	0.028046	0.03105	0.082855
PSMD3	-0.698274	0.518343	0.302722	0.400923	0.297178	0.508899	0.518343	0.462055	0.440737	0.509072
EXOC3	-0.69825	0.200263	0.070165	0.092711	0.092089	0.115754	0.148799	0.158139	0.075037	0.200263
MAPK8IP1	-0.698246	0.012604	0	0	0	0	0.005388	0	0.007856	0.012604
OBSL1	-0.697592	0.19191	0.072364	0.124311	0.081154	0.12652	0.123306	0.15577	0.109587	0.19191
AL157895.1	-0.697539	0.455513	0.276235	0.185044	0.338773	0.33199	0.261195	0.424458	0.28348	0.455513
FTSJ3	-0.697275	0.172791	0.113544	0	0.059205	0.12166	0.101117	0.172791	0.133205	0.142494
SYTL1	-0.696775	0.65149	0.453048	0.495533	0.52121	0.64372	0.531817	0.65149	0.5727	0.569441
METTL6	-0.696706	0.118065	0.075724	0.023095	0.028964	0.066366	0.053766	0.094572	0.115693	0.118065
TMEM260	-0.696702	0.127703	0.081304	0.035277	0.040337	0.075828	0.053727	0.118257	0.113365	0.127703
PIP5K1C	-0.696461	0.108172	0.045095	0	0.038163	0.086454	0.066177	0.108172	0.050805	0.076333
AC027307.3	-0.696104	0.035481	0.014445	0	0.023617	0.02888	0.011678	0.024713	0.035481	0.028276
LSG1	-0.695725	0.208109	0.100002	0.082356	0.138671	0.208109	0.106523	0.185603	0.19743	0.16783
ZNF740	-0.695525	0.074478	0.044641	0.029206	0.029939	0.074478	0.055487	0.068533	0.067566	0.06034
SMAD3	-0.695462	0.160374	0.123451	0.043992	0.09979	0.134686	0.118548	0.141803	0.121607	0.160374
PLS3	-0.695281	0.191802	0.089677	0.040409	0.038883	0.073021	0.089261	0.191802	0.106011	0.155371
OS9	-0.69521	0.765002	0.458672	0.643927	0.631722	0.676206	0.696709	0.649707	0.613704	0.765002
AC006115.1	-0.694958	0.009363	0	0	0	0	0.005618	0.005629	0	0.009363
PKIB	-0.694855	0.01643	0	0	0	0.007753	0.004864	0	0.013642	0.01643
RRP15	-0.69475	0.443734	0.271123	0.297639	0.37252	0.363707	0.361569	0.364619	0.299487	0.443734
GPR180	-0.694704	0.099569	0.048839	0.026297	0.03156	0.035452	0.042208	0.055271	0.06703	0.099569
CCNF	-0.694431	0.009297	0	0	0	0	0.004417	0	0.005159	0.009297
RPL21	-0.694093	6.64081	6.35405	6.39509	6.53353	6.48313	6.64081	6.62	6.50633	6.48177
AC009812.3	-0.693575	0.026341	0	0	0.015871	0	0	0.021668	0.012089	0.026341
YOD1	-0.693186	0.088444	0.027363	0	0.066182	0.070804	0.052744	0.039404	0.088444	0.066929
RPS25	-0.692652	5.62896	5.55288	5.48056	5.62161	5.61462	5.60181	5.62896	5.59633	5.59632
PRRG2	-0.692539	0.023613	0.007092	0	0	0.023613	0.005373	0.020229	0.022322	0.021099
FAM53A	-0.692194	0.018394	0	0	0	0	0.011517	0.012672	0.018394	0.004939
PSMA4	-0.691683	1.7488	1.36949	1.48577	1.27773	1.52137	1.44178	1.7488	1.55294	1.73771
CSNK2A2	-0.691609	0.188475	0.143885	0.071821	0.171143	0.113753	0.171388	0.162731	0.165601	0.188475
SH3BGRL	-0.691542	2.01281	1.87005	1.6696	1.96119	1.92495	1.97643	1.91244	1.90234	2.01281
AIF1	-0.691453	3.57713	3.20192	3.20227	2.99457	3.50972	3.57713	3.47849	3.55123	3.45788
MOV10	-0.691092	0.13219	0.067322	0.026297	0.051112	0.087508	0.040867	0.080959	0.127486	0.13219
AC104187.1	-0.69109	0.042545	0.012612	0	0	0.013949	0.025187	0.034658	0.042545	0.017584
NUFIP1	-0.691062	0.184676	0.09717	0.050466	0.119995	0.140072	0.173917	0.184676	0.173932	0.105859
PPP1R8	-0.691002	0.330442	0.15833	0.142647	0.244591	0.330442	0.278252	0.274462	0.243731	0.248846
AC008443.5	-0.690764	0.158211	0.063659	0.065944	0.158211	0.12822	0.152391	0.138878	0.099939	0.144162
SPIN2B	-0.6904	0.257561	0.200524	0.061258	0.173112	0.211899	0.207835	0.257561	0.208192	0.22919
NUDT9	-0.690209	0.168353	0.083111	0.110621	0.058419	0.112363	0.106836	0.168353	0.122874	0.165841
DNMBP	-0.689957	0.051317	0.00623	0	0.016108	0.036535	0.027681	0.025065	0.051317	0.019657
CCDC42	-0.6899	0.417338	0.280845	0.169851	0.117238	0.335228	0.316582	0.394007	0.417338	0.357849
MZT1	-0.689858	0.56756	0.379589	0.331093	0.410998	0.344218	0.484292	0.406891	0.408807	0.56756
SNCA-AS1	-0.689815	0.010839	0	0	0	0.006664	0	0.010839	0.006631	0.005795
NIT1	-0.689514	0.270349	0.109618	0.144467	0.110851	0.214998	0.13092	0.184894	0.1806	0.270349
SYCP3	-0.689282	0.019293	0	0	0	0	0.019293	0.005063	0.015323	0.011541
NOC2L	-0.689255	0.390112	0.246674	0.189582	0.197247	0.357453	0.227265	0.390112	0.300197	0.373081
CYP2C8	-0.689149	0.014091	0	0	0	0.011501	0	0.008053	0.014091	0.010079
SSC4D	-0.689142	0.010553	0	0	0	0.008147	0	0.005407	0.004575	0.010553
RETREG2	-0.689023	0.483881	0.373317	0.345608	0.338317	0.428589	0.360154	0.395844	0.441623	0.483881
CRIPT	-0.688815	0.425835	0.310869	0.226033	0.269044	0.31556	0.285459	0.348846	0.306737	0.425835
POLR3B	-0.68866	0.037103	0.006741	0	0.022826	0.006646	0.006352	0.037103	0.034794	0.022079
HNRNPH3	-0.687912	1.20807	0.999784	0.911216	1.12583	1.03715	1.09059	1.03753	1.04066	1.20807
SGMS1	-0.687877	0.087472	0.04922	0	0.045287	0.062617	0.040453	0.051226	0.087472	0.075066
NRG4	-0.687787	0.033538	0	0	0	0	0.007096	0.016557	0.033538	0.012098
AC093388.1	-0.687665	0.020242	0.005642	0	0.005399	0	0.010375	0.020242	0.005189	0.019699
ERBB3	-0.687659	0.01145	0	0	0	0	0.005599	0	0.005661	0.01145
LSP1	-0.687658	1.17846	0.870182	0.989398	0.943723	0.998773	1.04606	0.97662	1.17846	1.05468
MIER3	-0.687653	0.073456	0.02142	0.025454	0.039294	0.073456	0.045275	0.048346	0.0694	0.049291
DOLPP1	-0.687235	0.041072	0.020992	0	0.026486	0.041072	0.034062	0.02835	0.028737	0.035613
RPL41	-0.687218	6.61788	5.99843	6.21678	6.5312	6.45335	6.55365	6.61788	6.29181	6.44574
HIST1H2BL	-0.687141	0.042436	0	0	0	0	0.00463	0.019775	0.042436	0.018404
MYOZ3	-0.687019	0.110343	0.023882	0.043992	0.012737	0.082212	0.019939	0.085522	0.103785	0.110343
SRRM5	-0.68672	0.012128	0	0	0	0	0.006134	0	0.012128	0.011227
COX11	-0.686684	0.765367	0.526538	0.537663	0.457945	0.614569	0.655266	0.765367	0.648122	0.616848
AL031055.1	-0.686312	0.016983	0	0	0	0	0.004864	0.01368	0	0.016983
TRMT10B	-0.685963	0.286375	0.122374	0.117172	0.184727	0.165829	0.2172	0.223566	0.114169	0.286375
RPL34	-0.685877	7.21636	6.85417	6.98825	7.13456	7.05723	7.21636	7.16458	7.04595	7.08577
CTBP1-AS	-0.685876	0.020054	0	0	0	0	0.005717	0	0.012025	0.020054
GIGYF1	-0.685813	0.277766	0.12385	0.167605	0.24796	0.194048	0.15534	0.277766	0.247023	0.231343
ZSWIM6	-0.685779	0.093073	0.047125	0	0.024852	0.066317	0.034415	0.056206	0.056162	0.093073
PTGR1	-0.685483	0.063876	0.025072	0	0	0.063876	0.031016	0.038019	0.060067	0.06057
CRYBB1	-0.685348	0.00831	0	0	0.005478	0	0.00831	0.006785	0.004759	0.004316
MRPL33	-0.685222	0.921271	0.744595	0.620375	0.666367	0.816904	0.713639	0.921271	0.798417	0.833147
PFDN2	-0.68456	1.04669	0.929104	0.823036	0.761989	0.871092	0.946003	1.02981	0.984693	1.04669
AP000866.6	-0.684364	0.012928	0	0	0	0	0.003924	0	0.007044	0.012928
HOXA3	-0.684131	0.174717	0.080379	0.094762	0.088545	0.121925	0.100866	0.08938	0.145542	0.174717
GSTM1	-0.683829	0.020147	0	0	0	0	0	0.005407	0.020147	0.015025
CDKL5	-0.683809	0.024056	0.014687	0	0.010582	0.017446	0.01105	0.014266	0.019805	0.024056
P4HA1	-0.683659	0.212831	0.160746	0.090474	0.091667	0.203442	0.183916	0.211658	0.212831	0.188179
TOX	-0.68346	0.301218	0.151161	0.151666	0.110729	0.187893	0.177655	0.190778	0.184663	0.301218
TMEM156	-0.683346	0.196194	0.095358	0	0.098446	0.158667	0.127228	0.125196	0.196194	0.122548
E2F8	-0.68321	0.005696	0	0	0	0	0.004489	0.005696	0	0.005441
LINC00960	-0.683154	0.131631	0.051259	0	0.080335	0.105945	0.032542	0.076532	0.100421	0.131631
NBPF9	-0.68284	0.061311	0	0	0.008762	0.007288	0.009984	0.061311	0.02206	0.024043
SMC6	-0.682641	0.18579	0.109927	0.099251	0.098216	0.144928	0.096114	0.18579	0.141837	0.164865
MTMR12	-0.682421	0.103381	0.026378	0	0.07242	0.0705	0.092191	0.103381	0.074408	0.04479
LINC00562	-0.682338	0.056897	0.022138	0.025454	0.016332	0.016916	0.023137	0.035142	0.052088	0.056897
SBNO2	-0.682267	0.024671	0	0	0.017178	0.015879	0	0.010465	0.021686	0.024671
PAPD5	-0.681952	0.171543	0.110852	0.043992	0.109663	0.142393	0.13623	0.131247	0.171543	0.121955
MTERF3	-0.681619	0.092517	0.007175	0	0.048951	0.007728	0.026061	0.092517	0.021478	0.071429
IDH1-AS1	-0.681464	0.057214	0.005695	0	0.008656	0.025186	0.04879	0.057214	0.005839	0.039825
PNMA8B	-0.681391	0.060697	0	0	0.014734	0	0.008949	0.017343	0.011906	0.060697
PCAT18	-0.681381	0.005991	0	0	0	0	0.005262	0	0.005791	0.005991
RIPK1	-0.681369	0.062345	0.039159	0	0	0.035763	0.047231	0.062345	0.053803	0.050348
CCDC71	-0.681306	0.173408	0.097932	0.077015	0.083904	0.142469	0.096079	0.121567	0.114035	0.173408
YAE1D1	-0.681289	0.135632	0.073118	0.032278	0.028937	0.076133	0.068515	0.135632	0.071961	0.130231
AC005498.3	-0.681273	0.04784	0.009309	0	0	0.025857	0.019778	0.02071	0.009398	0.04784
ATOX1	-0.681082	0.626735	0.530016	0.429793	0.425513	0.617358	0.585781	0.626735	0.624352	0.574727
CCT3	-0.680971	1.44539	1.05142	1.10837	0.854366	1.3943	1.26359	1.23479	1.41455	1.44539
EML2	-0.680852	0.1545	0.053372	0.057833	0.049116	0.130364	0.048589	0.1545	0.115974	0.127234
CCRL2	-0.680612	0.068803	0.006384	0	0.007306	0.026564	0	0.022674	0.024596	0.068803
TUBA1C	-0.680538	0.746474	0.551667	0.571601	0.509184	0.567237	0.746474	0.637975	0.724705	0.660581
NAA10	-0.680337	0.701185	0.47584	0.511279	0.53576	0.542172	0.600566	0.701185	0.49996	0.624616
GPKOW	-0.680208	0.159149	0.056203	0.081501	0.045569	0.11447	0.074787	0.099455	0.101409	0.159149
CCHCR1	-0.679723	0.114347	0.077765	0.023095	0.069622	0.101097	0.114347	0.083188	0.103637	0.095229
NDUFB4	-0.678549	1.51656	1.35377	1.38686	1.23239	1.36657	1.44974	1.48894	1.51656	1.50381
PLA2G4A	-0.678362	0.054354	0.022076	0	0.022341	0.028005	0.008649	0.054354	0.028831	0.048355
ITFG1	-0.678198	0.388286	0.241407	0.309633	0.312402	0.344758	0.292285	0.372275	0.294975	0.388286
IFFO1	-0.678184	0.134724	0.050467	0.097769	0.077447	0.095641	0.108243	0.101793	0.081561	0.134724
MST1	-0.678125	0.042408	0.006874	0	0.016148	0.009293	0.015821	0.019145	0.005791	0.042408
EIF5A2	-0.678093	0.065068	0.0307	0	0.053516	0.054104	0.062421	0.041564	0.065068	0.046775
C4orf46	-0.677724	0.123327	0.039719	0.041418	0.105937	0.104579	0.123327	0.108745	0.06739	0.098071
HAAO	-0.677601	0.125816	0.036853	0	0.057476	0.051849	0.047639	0.125816	0.039476	0.083379
AC092140.1	-0.677323	0.147651	0.070173	0.075265	0.147651	0.063077	0.096047	0.142157	0.143079	0.139241
RBM10	-0.677038	0.326026	0.213338	0.071433	0.290608	0.266763	0.22067	0.326026	0.222263	0.320529
MIF-AS1	-0.67697	0.032543	0.013923	0	0.030201	0	0.030032	0.030768	0.032543	0.029444
DPM1	-0.676753	0.595642	0.43649	0.342925	0.534418	0.380719	0.576097	0.565091	0.447504	0.595642
ECT2	-0.676527	0.038301	0.006729	0	0	0	0	0.038301	0.025985	0.027293
TRIP4	-0.676122	0.129121	0.049648	0.084832	0.055916	0.11421	0.090484	0.12607	0.076264	0.129121
CASS4	-0.675873	0.070873	0.006999	0	0.007775	0.014192	0	0.029976	0.017977	0.070873
AC012360.1	-0.675785	0.022108	0	0	0.007916	0.015467	0	0.022108	0.011599	0.013206
EID2	-0.675664	0.052058	0.030985	0	0.008738	0.032823	0.032708	0.02661	0.038438	0.052058
ST6GALNAC6	-0.675302	0.156725	0.118536	0.066865	0.13697	0.151551	0.156725	0.147488	0.118094	0.154775
BCAP31	-0.675092	1.07508	0.754549	0.845662	0.62601	0.923422	0.823546	1.07508	0.931661	1.06216
TMOD4	-0.674285	0.005531	0	0	0	0	0.004903	0.005531	0	0.005238
AC020911.1	-0.674209	0.01144	0	0	0	0	0.006331	0	0.004824	0.01144
HRAT92	-0.674168	0.011665	0	0	0	0	0	0.011665	0.005878	0.005573
NQO2	-0.673887	0.365263	0.161604	0.2153	0.064286	0.188935	0.218987	0.274675	0.365263	0.35217
APOBEC3F	-0.67385	0.065694	0.023162	0	0.005962	0.048898	0.018667	0.0368	0.065694	0.046593
SLC25A21	-0.673787	0.011083	0	0	0	0	0	0.011083	0.007368	0.004835
AC011921.1	-0.673548	0.005715	0	0	0	0	0.005348	0.005715	0	0.005615
PLEKHF1	-0.67331	0.041744	0.005667	0	0	0.017698	0.0139	0.041744	0.005827	0.029485
LINC00235	-0.673257	0.024031	0	0	0	0	0.004759	0	0.014531	0.024031
BIN2	-0.673204	0.961384	0.753496	0.597701	0.766294	0.860371	0.706021	0.892896	0.752322	0.961384
AC027702.1	-0.672632	0.018432	0.00406	0	0.005504	0.010864	0.011521	0.005625	0.004824	0.018432
HIST1H2AE	-0.672571	0.43367	0.318041	0.187634	0.343157	0.319546	0.23134	0.414967	0.397793	0.43367
MAPK9	-0.672543	0.100137	0.071159	0.040409	0.049517	0.049652	0.07402	0.069905	0.078663	0.100137
FAM174B	-0.672343	0.061141	0.015327	0.043992	0.017724	0.047598	0.030419	0.055945	0.049169	0.061141
OSBPL11	-0.672187	0.084155	0.055662	0	0.062556	0.038956	0.053462	0.060995	0.062295	0.084155
ARHGEF17	-0.672129	0.117715	0.082814	0	0.043406	0.098027	0.088454	0.074154	0.117715	0.11296
ARMCX4	-0.67193	0.112293	0.022313	0.038776	0.051768	0.024864	0.089039	0.057377	0.112293	0.06489
SRA1	-0.671922	0.193947	0.132998	0.139096	0.15692	0.13929	0.173469	0.133098	0.184826	0.193947
AL031777.3	-0.671873	0.444072	0.178146	0.138633	0.323556	0.274894	0.104936	0.32724	0.371573	0.444072
VSIG2	-0.671845	0.025929	0	0	0	0	0.005214	0	0.01475	0.025929
LETM1	-0.671833	0.255646	0.177959	0.200841	0.186673	0.246016	0.233254	0.213188	0.205914	0.255646
LINC02573	-0.671709	1.08712	0.703553	0.832849	0.823842	0.796685	1.08712	0.889277	1.06044	0.904525
TMEM135	-0.671697	0.054299	0.014973	0.035409	0.017841	0.014767	0.054299	0.04267	0.041669	0.052973
DRAXIN	-0.671548	0.021432	0	0	0	0	0.018825	0.014181	0	0.021432
AC135457.1	-0.671265	0.012875	0	0	0	0	0	0.012875	0.006061	0.006221
HPS5	-0.671264	0.088013	0.06889	0	0.068495	0.084745	0.073341	0.088013	0.077848	0.084676
C1orf109	-0.67112	0.138009	0.054761	0	0.038292	0.028567	0.040797	0.063902	0.060889	0.138009
BRF1	-0.671092	0.205142	0.098689	0.109829	0.134368	0.094372	0.116877	0.136396	0.205142	0.164465
FOXO4	-0.671073	0.081462	0.013125	0	0.042299	0.064226	0.027694	0.076351	0.015211	0.081462
CXCL6	-0.670965	0.018717	0.006718	0	0	0.012822	0.006333	0.011716	0.007323	0.018717
HMGN3-AS1	-0.670888	0.023594	0.007572	0	0.006662	0.01022	0	0.015208	0.013062	0.023594
MED18	-0.670715	0.025033	0	0	0.00896	0.025033	0.012343	0.012529	0.006061	0.024935
AC005899.7	-0.670619	0.014084	0.00623	0	0.009142	0.007838	0.010684	0.014084	0.009602	0.007222
COL27A1	-0.670289	0.006658	0	0	0	0	0.00647	0.005696	0	0.006658
LRRC49	-0.670265	0.018526	0	0	0	0.010408	0.012039	0	0.018526	0.013851
NAP1L2	-0.670062	0.064002	0.01658	0.038776	0.035763	0.062546	0.038389	0.041214	0.064002	0.054767
TRAPPC9	-0.669806	0.121944	0.028788	0.038886	0.088532	0.034392	0.03446	0.065656	0.110645	0.121944
ARMC5	-0.669398	0.163466	0.077187	0.098637	0.123408	0.087156	0.097008	0.163466	0.110204	0.141971
PUS10	-0.669355	0.130021	0.04315	0.032278	0.061801	0.103604	0.055227	0.046237	0.105127	0.130021
FCER1G	-0.669052	0.186038	0.106734	0.100053	0.058092	0.118482	0.178754	0.159879	0.186038	0.142516
FLT1	-0.668992	0.010456	0	0	0	0.008147	0.009061	0	0.008623	0.010456
ADCK1	-0.668956	0.041706	0.023126	0	0.022993	0.024268	0.02389	0.018072	0.029	0.041706
MAD2L1	-0.668903	0.364013	0.197436	0.283082	0.190745	0.360265	0.298895	0.364013	0.306493	0.340014
AC008731.1	-0.668859	0.01457	0	0	0	0.006848	0.011933	0	0.006888	0.01457
SSC5D	-0.668775	0.019204	0	0	0	0	0.004912	0.008727	0	0.019204
ITM2B	-0.668684	2.69394	2.03963	2.32407	2.29466	2.16559	2.36031	2.32129	2.28956	2.69394
MYL6B	-0.66868	0.868052	0.787326	0.639176	0.837433	0.821833	0.836462	0.868052	0.828213	0.817148
AC021086.1	-0.668368	0.020674	0	0	0.016762	0	0.020674	0.007252	0.020115	0.015803
AL355802.3	-0.668291	0.007337	0	0	0	0	0.004948	0.007337	0	0.005765
AC005696.1	-0.66815	0.011756	0	0	0	0	0.008049	0.011756	0	0.009267
OGFOD2	-0.668028	0.227792	0.064219	0.12501	0.066851	0.184698	0.117902	0.157461	0.12993	0.227792
ANXA7	-0.667983	1.13124	0.898295	0.93773	0.78576	0.876358	0.964941	1.03551	1.00714	1.13124
AC090515.2	-0.667833	0.022529	0	0	0.00818	0	0.011422	0.022529	0	0.020236
ZNF623	-0.667748	0.044224	0.027171	0	0.016952	0.030002	0.010333	0.041354	0.044224	0.042456
TOR1A	-0.667273	0.25862	0.15835	0	0.137866	0.210445	0.116356	0.227656	0.15674	0.25862
ZSCAN16	-0.666934	0.084632	0.036123	0	0.031434	0.05565	0.043914	0.084632	0.028409	0.065736
CCDC117	-0.666876	0.132757	0.064599	0.072845	0.088138	0.027879	0.105273	0.132757	0.11242	0.122848
HIST1H2BG	-0.666037	1.29951	0.677504	0.486157	0.624307	0.646383	0.459616	0.898584	0.878052	1.29951
PFDN4	-0.665884	1.24566	0.880559	1.02603	1.12972	1.12965	1.18455	1.24566	1.04418	1.10085
ZNF501	-0.665546	0.060121	0	0.0419	0.007154	0.030913	0.038012	0.038347	0.03936	0.060121
TMTC1	-0.665287	0.025595	0	0	0	0.010238	0	0.006475	0.006687	0.025595
CWC27	-0.665224	0.382134	0.247004	0.205416	0.222606	0.382134	0.323566	0.261845	0.337754	0.359787
AP001453.2	-0.665194	0.04309	0.011971	0	0.006231	0.035498	0.019993	0.04309	0.013155	0.032905
AC006116.8	-0.665079	0.012941	0	0	0	0	0	0.012941	0.006536	0.005805
TMTC2	-0.665012	0.022148	0.006999	0	0.01469	0.022148	0.004815	0.018529	0.019236	0.018353
AL391832.3	-0.664926	0.034238	0	0	0.005399	0.01827	0.009978	0.006785	0.005739	0.034238
PPIL3	-0.664882	0.831789	0.4309	0.464319	0.569861	0.350477	0.482789	0.827191	0.548349	0.831789
NKRF	-0.664811	0.113235	0.078289	0.023095	0.097378	0.091167	0.074747	0.113235	0.104474	0.091652
ZNF879	-0.664741	0.083911	0.046726	0	0.043662	0.083911	0.071729	0.065208	0.044445	0.082659
GPR3	-0.66474	0.007187	0	0	0	0	0.004615	0	0.007187	0.005426
BEND4	-0.66471	0.073383	0.024585	0	0.06035	0.027839	0.059878	0.051789	0.073383	0.038576
THYN1	-0.664403	0.688891	0.477175	0.374126	0.277786	0.543883	0.439311	0.688891	0.596456	0.63431
AL136531.1	-0.664367	0.020727	0	0	0	0.010147	0.020727	0.013753	0	0.019305
PRPS2	-0.664343	0.55703	0.378307	0.343411	0.467425	0.55703	0.480223	0.455938	0.519518	0.461532
AC110285.2	-0.664282	0.011881	0	0	0.007459	0	0	0.011881	0.00461	0.011531
AC004754.1	-0.664038	0.026256	0	0	0	0.016966	0.019648	0.026256	0.008065	0.010105
KCNN4	-0.663755	0.30492	0.104389	0.096679	0.055853	0.162358	0.10087	0.278646	0.123299	0.30492
AC243772.3	-0.663556	0.020664	0.005302	0	0.006233	0	0.00406	0.011839	0.020664	0.012685
C14orf2	-0.663436	2.43434	2.00512	2.21019	2.16865	2.05702	2.43434	2.36925	2.25712	2.29085
MYPOP	-0.663381	0.120025	0.028249	0	0.017621	0.060237	0.043716	0.044661	0.025453	0.120025
DNAJC3	-0.663348	0.480847	0.319339	0.277765	0.435366	0.359695	0.383592	0.480847	0.433175	0.362206
AC107068.1	-0.663126	0.022309	0	0	0	0.010738	0.019147	0.022309	0.012907	0.005016
LINC01006	-0.662722	0.082141	0.008794	0	0.023496	0.044784	0.019422	0.082141	0.032822	0.034097
KDM4A	-0.662525	0.131587	0.061424	0.036433	0.074567	0.097241	0.034783	0.09653	0.092025	0.131587
FMR1	-0.662465	0.112876	0.070898	0.072383	0.098376	0.080476	0.088508	0.112876	0.091331	0.086916
AC097634.3	-0.662188	0.01357	0.005438	0	0	0.008687	0.005388	0.007113	0.01357	0.009171
ZDHHC16	-0.662083	0.142759	0.072654	0	0.071085	0.081352	0.06076	0.142759	0.102498	0.085134
PSMD6	-0.661971	0.58733	0.389387	0.422345	0.58733	0.544427	0.480733	0.566168	0.584062	0.500962
ADM5	-0.661552	0.028893	0	0	0.004678	0.017649	0.028893	0.006432	0.026249	0.014079
RETREG1	-0.661523	0.136427	0.048982	0	0.022812	0.086495	0.044805	0.067325	0.048442	0.136427
CCNDBP1	-0.661491	0.933662	0.647844	0.70776	0.629288	0.849315	0.703627	0.933662	0.71645	0.929379
CNTROB	-0.66142	0.194808	0.110919	0.040409	0.014479	0.114366	0.138353	0.105543	0.151049	0.194808
AC110769.2	-0.660868	0.049056	0.01917	0	0.011247	0.006939	0.018887	0.042494	0.013293	0.049056
UBL5	-0.660768	1.93481	1.53245	1.58533	1.20075	1.7086	1.82038	1.93481	1.81227	1.86035
UQCRB	-0.660711	3.76702	3.39789	3.58215	3.62648	3.66661	3.76702	3.65555	3.53433	3.74895
AP005329.3	-0.660665	0.083109	0.041018	0.023095	0	0.03242	0.074005	0.083109	0.056885	0.067194
GEMIN2	-0.660544	0.137198	0.080162	0.076804	0.0607	0.07397	0.080667	0.135141	0.088992	0.137198
RFC2	-0.660363	0.234203	0.114984	0.143409	0.159783	0.093361	0.16581	0.234203	0.147933	0.233152
AL731557.1	-0.660316	0.052636	0	0	0.052636	0.029078	0.035591	0.040654	0.028112	0.03002
AKAP6	-0.66014	0.01983	0.007905	0	0	0.011744	0.010302	0.01983	0.006342	0.016452
MTX1	-0.660136	0.364663	0.300438	0.149686	0.254415	0.302795	0.355143	0.273245	0.364663	0.345785
PHF21A	-0.660048	0.173257	0.137796	0.061442	0.106879	0.161119	0.112489	0.173257	0.153666	0.165932
ZSCAN29	-0.659907	0.087078	0.041597	0	0.036796	0.05165	0.04131	0.087078	0.033161	0.06881
GIN1	-0.65986	0.046129	0.007793	0	0	0.045388	0.022777	0.03229	0.012178	0.046129
PXYLP1	-0.659837	0.01856	0	0	0.0065	0.0059	0.007275	0.007039	0	0.01856
COQ10A	-0.659747	0.165642	0.097099	0.070599	0.122136	0.165642	0.121566	0.150369	0.100541	0.160336
SLC25A46	-0.659576	0.302662	0.246948	0.066801	0.16931	0.294276	0.258775	0.302662	0.258508	0.283138
COX6C	-0.659391	2.23048	1.92783	1.98925	1.99442	1.84919	2.14751	2.22319	2.23048	2.07282
AL158211.1	-0.659103	0.006847	0	0	0	0	0.003875	0.006847	0	0.004868
NFIL3	-0.658516	0.087394	0.027702	0	0.064971	0.030617	0.045544	0.045418	0.087394	0.050803
ALDH18A1	-0.65847	0.32259	0.172511	0.038391	0.063618	0.133048	0.157674	0.227285	0.32259	0.208697
CCDC30	-0.658454	0.061333	0.028574	0.030543	0.033694	0.038627	0.03792	0.026674	0.056308	0.061333
CMTM2	-0.658428	0.016372	0	0	0	0.007235	0	0.014577	0.016372	0.005891
CD248	-0.658298	0.011359	0	0	0	0	0.009754	0.005997	0.011359	0.003234
SIL1	-0.658269	0.599026	0.459054	0.333911	0.401596	0.436473	0.575189	0.446853	0.599026	0.517483
MZF1-AS1	-0.658079	0.170475	0.065987	0.039936	0.030661	0.076612	0.040294	0.077017	0.141897	0.170475
STOM	-0.658	0.780587	0.637683	0.426871	0.372239	0.459647	0.711657	0.780587	0.722898	0.777906
MRPL3	-0.657717	0.653957	0.503409	0.446941	0.388115	0.51748	0.447504	0.590628	0.653957	0.633893
AC007613.1	-0.657703	0.040242	0.015158	0	0.016255	0	0.017935	0.019705	0.040242	0.029173
NSMCE1	-0.657559	0.780914	0.632572	0.742035	0.650931	0.704859	0.693676	0.748106	0.762757	0.780914
HLA-F	-0.657467	0.344783	0.219021	0.171361	0.205944	0.189782	0.158604	0.289766	0.27729	0.344783
TPGS1	-0.657437	0.559038	0.401697	0.415322	0.401826	0.394462	0.506665	0.559038	0.519571	0.44352
NTNG2	-0.657138	0.014181	0.00406	0	0.008005	0.007123	0.014181	0.007941	0.004842	0.010711
RHOT1	-0.657072	0.430432	0.301353	0.235817	0.26934	0.377553	0.259214	0.373621	0.325498	0.430432
ACP6	-0.656688	0.19323	0.101724	0.066953	0.064235	0.101025	0.096368	0.109256	0.111342	0.19323
IFIT5	-0.656669	0.207835	0.09237	0.026297	0.188093	0.069965	0.207835	0.161716	0.149497	0.163736
DPAGT1	-0.656642	0.155443	0.087414	0.023095	0.037914	0.130451	0.075672	0.113527	0.093395	0.155443
COPE	-0.656526	1.16405	0.934881	1.07314	0.857969	1.10258	1.0581	1.15881	1.16405	1.15617
KATNAL1	-0.656452	0.1249	0.054243	0	0.031902	0.044752	0.030659	0.052891	0.067227	0.1249
MAP10	-0.656391	0.089921	0.014242	0	0.031515	0.077591	0.019052	0.074757	0.021352	0.089921
AC138028.1	-0.656215	0.038604	0.005438	0	0.018187	0.025022	0.015092	0.038604	0.019415	0.014496
KLHL21	-0.656182	0.068646	0.015855	0	0.037461	0.008511	0.01234	0.036546	0.025005	0.068646
RUVBL2	-0.655983	0.690868	0.427452	0.229658	0.388222	0.600303	0.427831	0.492582	0.690868	0.519791
LINC00954	-0.655982	0.09187	0.021126	0.032278	0.039224	0.079983	0.024675	0.09187	0.059033	0.069498
MTERF1	-0.655245	0.146407	0.053932	0.026297	0.081093	0.110492	0.03936	0.116575	0.066406	0.146407
RIC8A	-0.654922	0.294912	0.133475	0.136097	0.153847	0.294912	0.157493	0.20182	0.212212	0.288801
COLGALT1	-0.654785	0.115706	0.04913	0.064382	0.051504	0.115706	0.081514	0.085181	0.078603	0.104083
LRRC74B	-0.654478	0.02514	0	0	0	0.010628	0.00418	0.02514	0.013438	0.0068
AP000552.1	-0.654467	0.020897	0	0	0	0	0	0.004653	0.020897	0.013496
MYO5C	-0.654459	0.18563	0.07912	0.159097	0.150843	0.13696	0.167002	0.158407	0.1421	0.18563
PLCXD1	-0.654431	0.162807	0.126478	0.072062	0.139788	0.147105	0.107894	0.143829	0.162807	0.153819
HIST1H2BJ	-0.654421	0.028475	0	0	0.028475	0.024026	0.018331	0.027485	0.007186	0.026979
GSN-AS1	-0.654398	0.007112	0	0	0	0	0.005618	0	0.007112	0.005359
HECTD3	-0.654394	0.060736	0.03556	0	0.021554	0.01919	0.041055	0.060736	0.025166	0.056684
C2orf27B	-0.654254	0.021434	0	0	0	0	0.008192	0.021434	0.016705	0.004282
KIFAP3	-0.654139	0.183197	0.128087	0.079775	0.11793	0.099533	0.096766	0.165345	0.139277	0.183197
FAM19A2	-0.654031	0.355996	0.257609	0.127662	0.229079	0.340022	0.206086	0.28724	0.355996	0.342884
ARSE	-0.654002	0.03456	0	0	0	0.02465	0	0.00692	0.03456	0.031955
PIK3R6	-0.65396	0.040862	0.015159	0	0.03371	0.013111	0.014297	0.030329	0.020225	0.040862
PTER	-0.653844	0.185404	0.12177	0.092394	0.073261	0.100293	0.105717	0.17774	0.135185	0.185404
CDK10	-0.653379	0.283403	0.144035	0.075387	0.05229	0.109635	0.124944	0.158659	0.175258	0.283403
XPOT	-0.653373	0.276149	0.188213	0.065136	0.275995	0.136326	0.174972	0.266302	0.276149	0.270462
PLCG2	-0.653118	0.319035	0.106755	0.10472	0.182356	0.107901	0.112495	0.163196	0.169573	0.319035
MAP6D1	-0.653111	0.019976	0	0	0.011651	0	0.019976	0.00928	0.005955	0.015544
EDC3	-0.65309	0.119984	0.04834	0	0.036183	0.038516	0.046887	0.119984	0.071833	0.058897
HES1	-0.653034	0.052653	0	0	0.027138	0	0.052653	0.05263	0.019254	0.025879
KNOP1	-0.652646	0.353322	0.16697	0.108944	0.131751	0.19488	0.145867	0.249859	0.153838	0.353322
ALPP	-0.652538	0.014953	0.007175	0	0	0	0.006705	0.007798	0.012824	0.014953
CKS2	-0.652498	0.80224	0.45667	0.469855	0.545611	0.376385	0.533661	0.80224	0.550146	0.690996
RTN3	-0.652441	1.08516	0.918754	0.940094	0.845929	0.944954	1.01319	1.08516	0.938865	1.07252
ZNF300	-0.652228	0.058391	0.027143	0	0.032902	0.030074	0.020954	0.058391	0.026874	0.045446
AP001029.2	-0.651899	0.012384	0	0	0	0.006068	0.00831	0.012384	0	0.007915
GSTZ1	-0.651726	0.262897	0.135229	0.17117	0.099797	0.178847	0.159151	0.179053	0.262897	0.248607
TTC30B	-0.651625	0.053133	0.010974	0	0.00896	0.035683	0.016062	0.053133	0.014624	0.033491
AC007952.4	-0.65155	1.45258	0.317386	0.356013	0.650668	0.362253	0.54348	0.332133	1.38997	1.45258
AC097662.1	-0.651412	0.016506	0	0	0	0	0	0.007166	0.016506	0.007246
PPP1R9B	-0.651333	0.111246	0.051753	0.025454	0.065761	0.111246	0.052611	0.082374	0.071704	0.10055
PRRT2	-0.651198	0.018423	0	0	0	0	0.004783	0.006454	0	0.018423
C19orf25	-0.651187	0.275053	0.164666	0.209552	0.154622	0.234189	0.211319	0.255413	0.194707	0.275053
VCP	-0.651184	0.881066	0.602623	0.538141	0.562653	0.537461	0.601242	0.598501	0.719417	0.881066
APP	-0.651174	0.701724	0.574494	0.599423	0.579478	0.525199	0.61698	0.65087	0.701724	0.667695
COPS5	-0.651167	0.496751	0.371031	0.281518	0.259019	0.462886	0.355507	0.475495	0.392961	0.496751
MICA	-0.651145	0.16191	0.0489	0.038102	0.054054	0.037069	0.074818	0.103832	0.040676	0.16191
STIP1	-0.650931	0.479356	0.188344	0.245749	0.071835	0.282109	0.228898	0.354901	0.287811	0.479356
RRP8	-0.650788	0.162975	0.091995	0	0.162975	0.087002	0.155968	0.135794	0.146616	0.127101
LINC01534	-0.650742	0.095387	0.045861	0.030731	0.04939	0.066846	0.08041	0.045381	0.095387	0.066923
YWHAQ	-0.65074	1.67901	1.29373	1.49047	1.34562	1.36854	1.67901	1.58758	1.50984	1.5622
TOLLIP-AS1	-0.65056	0.068115	0.036173	0.025454	0.020748	0.015486	0.036717	0.057057	0.068115	0.055559
NFXL1	-0.650317	0.079823	0.053409	0.039724	0.059762	0.079823	0.062487	0.079571	0.051767	0.078085
AC092123.1	-0.650303	0.017083	0.005057	0	0	0.006288	0	0.006916	0.013603	0.017083
METAP2	-0.650182	1.23959	1.05208	0.987808	1.07791	1.11887	1.02154	1.23959	1.08994	1.15032
FUT8	-0.649925	0.171924	0.100431	0.075897	0.054631	0.107064	0.076201	0.143773	0.119588	0.171924
AL132639.2	-0.649869	0.058498	0.02461	0	0	0.046788	0.02526	0.021591	0.053167	0.058498
PGM5P4-AS1	-0.649849	0.054757	0.008553	0	0.009392	0	0.040268	0.054757	0.02564	0.020478
LINC02265	-0.649755	0.025357	0	0	0	0.02435	0.010921	0.012631	0.025357	0.011139
AC064836.3	-0.649573	0.094284	0.045332	0	0.094284	0.036622	0.087569	0.088999	0.075709	0.069177
ZNF18	-0.649424	0.074677	0.039854	0	0.057129	0.008918	0.035825	0.054619	0.062786	0.074677
LYSMD3	-0.649176	0.149719	0.050208	0	0.149719	0.100206	0.118985	0.09954	0.137068	0.095577
AIMP2	-0.649134	0.18944	0.132898	0.116495	0.108394	0.139464	0.180674	0.188124	0.121169	0.18944
AC109587.1	-0.648979	0.011627	0	0	0	0.011627	0	0.005768	0.007927	0.01051
DOCK1	-0.648912	0.072801	0.018592	0	0.039828	0.072801	0.045739	0.042968	0.071355	0.038155
CACYBP	-0.648859	0.870184	0.728491	0.463192	0.436455	0.782176	0.855122	0.870184	0.764361	0.83772
ARIH2OS	-0.648809	0.152913	0.080337	0.035277	0.121639	0.152913	0.102181	0.130307	0.099989	0.12942
ZNF337-AS1	-0.648336	0.045026	0.023549	0	0.014407	0.023859	0.028884	0.023919	0.045026	0.026645
SORD	-0.648276	0.241796	0.137708	0.087542	0.174414	0.172414	0.155511	0.213265	0.241796	0.147505
RFK	-0.648226	0.499185	0.325208	0.33999	0.389105	0.236377	0.360943	0.428135	0.466848	0.499185
ZNF200	-0.648174	0.046048	0.023938	0	0.022508	0.02174	0.022677	0.026231	0.018856	0.046048
AL158070.1	-0.648089	0.027792	0	0	0.013765	0.006318	0.006022	0.023133	0	0.027792
AC090204.1	-0.647433	0.520133	0.385186	0.17856	0.376431	0.318045	0.520133	0.469201	0.438978	0.406871
SLC16A8	-0.647227	0.006013	0	0	0	0	0.005538	0.006013	0	0.00475
FO393401.1	-0.647148	0.214512	0.134403	0.144955	0.187049	0.097479	0.205614	0.214512	0.178985	0.211883
GALNTL6	-0.647008	0.019118	0	0	0.005773	0	0	0.004621	0.005882	0.019118
AL121601.1	-0.646915	0.057581	0	0	0.057581	0.011939	0.036093	0.049924	0.019128	0.044616
KDM4D	-0.64665	0.020322	0.00406	0	0	0	0	0.020322	0.011029	0.014052
AC025682.1	-0.646168	0.018814	0	0	0.004929	0.018736	0	0.012023	0.008136	0.018814
EIF2B2	-0.646117	0.16516	0.096313	0.102665	0.134753	0.084714	0.093912	0.16516	0.139736	0.15774
PSMA2	-0.645918	1.20215	1.02878	0.771131	1.18135	1.15134	1.13079	1.16203	1.02855	1.20215
TTC19	-0.645668	0.99563	0.800284	0.671679	0.894908	0.768572	0.790864	0.914044	0.792267	0.99563
ASB2	-0.645457	0.01986	0	0	0	0	0.004417	0	0.00689	0.01986
TSEN15	-0.645021	0.348338	0.263108	0.159611	0.203245	0.179537	0.232546	0.348338	0.268032	0.335955
CAT	-0.644991	2.03299	1.19268	1.1941	1.05505	1.41886	1.61804	2.03299	1.37382	1.4898
MRPL22	-0.644956	0.625041	0.534396	0.477809	0.597398	0.451843	0.590632	0.625041	0.592977	0.612549
ELAVL4	-0.644941	0.032479	0.006937	0	0.007459	0.020732	0	0.032479	0.024792	0.018636
PPIL2	-0.644787	0.183138	0.126256	0.073969	0.112462	0.151607	0.174755	0.110567	0.183138	0.161242
TBC1D24	-0.644767	0.103674	0.044421	0.062101	0.037436	0.065198	0.07074	0.103674	0.063126	0.078087
CHKA	-0.64466	0.148996	0.067785	0.063753	0.131254	0.067229	0.106996	0.148996	0.111889	0.104509
ERI3	-0.64442	0.399359	0.260831	0.311173	0.25479	0.244783	0.365142	0.347824	0.307499	0.399359
IL1B	-0.644045	0.986101	0.270414	0.225043	0.231686	0.581388	0.283064	0.606349	0.289456	0.986101
BANP	-0.643797	0.235594	0.102343	0.093725	0.060878	0.198713	0.222189	0.235594	0.115648	0.197242
AL008582.1	-0.643728	0.006342	0	0	0	0	0.006034	0	0.006342	0.005016
AL160291.1	-0.643669	0.007598	0	0	0	0	0.004273	0.007598	0	0.004832
CINP	-0.642866	0.297145	0.208978	0.098991	0.210234	0.213517	0.196816	0.297145	0.20831	0.238701
CAVIN1	-0.642755	0.875019	0.671801	0.72159	0.566237	0.686745	0.784137	0.753916	0.774931	0.875019
WDR74	-0.642677	0.766762	0.252877	0.241687	0.590433	0.341726	0.415804	0.49344	0.766762	0.447372
NUDT5	-0.642598	0.522922	0.428694	0.280903	0.317952	0.477505	0.398933	0.522922	0.437404	0.489794
APRT	-0.642576	2.06967	1.89613	1.79809	1.70824	1.95558	2.00104	1.98734	2.06967	1.96247
CES1	-0.642504	0.014566	0.008187	0	0.007831	0.009854	0.006989	0.014566	0.006466	0.012957
LINC01547	-0.642073	0.009216	0	0	0	0.009216	0	0.006916	0.007283	0.005969
NOP58	-0.642016	0.790711	0.644243	0.503207	0.585152	0.586122	0.579983	0.658997	0.790711	0.722747
INTS4	-0.64158	0.157645	0.057736	0.065136	0.091912	0.071013	0.051367	0.157645	0.108602	0.111867
AC015917.2	-0.641344	0.052637	0.032186	0	0	0.018441	0.052637	0.039967	0.0391	0.044619
ZNF567	-0.641277	0.137562	0.082513	0.045664	0.054663	0.084581	0.063366	0.106799	0.077034	0.137562
CAPZA2	-0.641174	1.42193	1.04095	1.14419	1.00804	1.16924	1.26604	1.42193	1.09958	1.30376
IGHMBP2	-0.640739	0.08279	0.009457	0.03662	0.036464	0.046968	0.032112	0.08279	0.056617	0.040101
SGCZ	-0.640652	0.015049	0	0	0	0	0.005616	0	0.015049	0.009726
C15orf41	-0.640565	0.05148	0.026178	0	0.024485	0.05148	0.040011	0.0302	0.037306	0.040142
ADAM12	-0.640455	0.021842	0.008238	0	0	0.009407	0.011277	0.017836	0.021842	0.008804
UAP1L1	-0.640343	0.041738	0.019777	0.033959	0.014333	0.027763	0.038569	0.041738	0.038547	0.037744
NAGPA	-0.640218	0.188857	0.086797	0.092097	0.08598	0.125492	0.089055	0.090888	0.156009	0.188857
HIKESHI	-0.639662	0.699747	0.452468	0.252983	0.188045	0.467343	0.49348	0.699747	0.402516	0.671145
SOGA1	-0.639634	0.052638	0.019796	0	0.021662	0.023665	0.052638	0.030698	0.032545	0.026497
TUBE1	-0.63943	0.13192	0.086776	0.072032	0.067443	0.116662	0.13192	0.124733	0.080347	0.131247
OAF	-0.639363	0.108978	0.03618	0.058977	0.019951	0.086373	0.07326	0.108978	0.057308	0.094166
PAIP2B	-0.639249	0.059265	0.018134	0.029206	0.02395	0.051372	0.049233	0.059265	0.031717	0.040366
DIMT1	-0.638932	0.541039	0.363091	0.236148	0.196245	0.413694	0.405103	0.541039	0.373478	0.449446
ZBTB7B	-0.638657	0.038222	0.00623	0	0.010582	0	0.023675	0.006183	0.012465	0.038222
SLC35B2	-0.638552	0.253098	0.169167	0.090845	0.111613	0.175501	0.097729	0.225218	0.21053	0.253098
CLK3	-0.638435	0.295747	0.140948	0.209463	0.210912	0.147247	0.235181	0.295747	0.187215	0.278726
AC025171.4	-0.638411	0.056013	0.034337	0	0.006077	0.053067	0.033045	0.056013	0.050226	0.042749
WBP4	-0.638339	0.396604	0.260018	0.149228	0.255461	0.326776	0.313489	0.230971	0.279384	0.396604
ZNF576	-0.63795	0.111143	0.087534	0.031042	0.034905	0.066431	0.073353	0.092246	0.096921	0.111143
TEPSIN	-0.637894	0.093405	0.05419	0.036433	0.044841	0.086413	0.046737	0.078441	0.059917	0.093405
MED10	-0.637772	0.640114	0.461603	0.392136	0.541627	0.506225	0.549895	0.51589	0.439168	0.640114
MTRF1	-0.637764	0.118998	0.058921	0	0.048329	0.072854	0.076569	0.03047	0.088894	0.118998
DOPEY1	-0.637566	0.080616	0.023263	0	0.015409	0.032635	0.013082	0.022088	0.035204	0.080616
CLPX	-0.637481	0.330688	0.187557	0.087777	0.194287	0.318499	0.174843	0.201315	0.2538	0.330688
PDCD4-AS1	-0.637212	0.303666	0.144482	0.132989	0.125582	0.176509	0.131552	0.303666	0.19537	0.216741
LDHA	-0.636851	2.22727	1.87038	1.98597	1.90073	2.06321	2.22727	1.97826	2.18023	2.08324
PWP1	-0.636282	0.593647	0.371807	0.45722	0.349274	0.552231	0.431387	0.538799	0.593647	0.513925
PIR	-0.636128	0.129191	0.062082	0.05257	0.056995	0.044069	0.046473	0.129191	0.124933	0.09935
CCSER1	-0.63611	0.07287	0.042222	0	0.055699	0.031381	0.028141	0.062663	0.044824	0.07287
AC007032.1	-0.635941	0.056636	0.028775	0	0.007786	0.024527	0.032654	0.017327	0.056636	0.049987
AC090510.1	-0.635657	0.021878	0.011217	0	0.016357	0.007046	0.011549	0.020145	0.009242	0.021878
AC068631.1	-0.635655	0.02769	0.015219	0	0.006313	0.012163	0.013118	0.012384	0.02769	0.021193
TMEM245	-0.6355	0.184173	0.116219	0.03662	0.088465	0.172404	0.168602	0.184173	0.091312	0.174603
CD59	-0.635499	1.10627	0.839685	0.854986	0.591337	0.943864	0.87457	1.03901	1.04237	1.10627
SLC30A4	-0.635343	0.026836	0	0	0.00815	0	0	0.008635	0.005298	0.026836
UBFD1	-0.634905	0.10765	0.057871	0	0.056873	0.075718	0.056341	0.10765	0.057478	0.073188
AC139530.3	-0.634753	0.012329	0	0	0	0	0	0.012329	0.008148	0.004076
ZNF696	-0.634565	0.027796	0	0	0	0.008543	0	0	0.016452	0.027796
NDUFB10	-0.63453	1.26197	1.06667	1.08748	0.967326	1.24809	1.2434	1.26197	1.18775	1.18506
TMEM107	-0.634477	0.785355	0.225351	0.13173	0.278636	0.147431	0.222757	0.282854	0.331263	0.785355
STXBP2	-0.634353	0.506185	0.340044	0.371224	0.414021	0.46231	0.506185	0.420961	0.389207	0.456202
PFDN5	-0.6342	3.742	3.61348	3.62644	3.65098	3.70269	3.71655	3.742	3.63018	3.68538
SEC22B	-0.634139	0.726984	0.358535	0.42179	0.319249	0.496568	0.481988	0.726984	0.511844	0.488596
TIGD6	-0.633991	0.072037	0.011914	0	0.027173	0	0.040955	0.022609	0.013899	0.072037
GRWD1	-0.633914	0.190886	0.127748	0	0.062329	0.092094	0.190886	0.171344	0.108667	0.159305
GMDS-AS1	-0.633839	0.19191	0.08984	0.096965	0.055944	0.112102	0.103173	0.19191	0.170802	0.125536
AK1	-0.633768	0.092872	0.065527	0	0.055862	0.037136	0.044732	0.092872	0.086491	0.07547
MPP2	-0.633698	0.005614	0	0	0	0	0.004751	0	0.005614	0.003821
AC118658.1	-0.63352	0.020268	0.009113	0	0.008642	0	0.018331	0.019862	0.00688	0.020268
DCTN1	-0.633175	0.213837	0.134301	0.035277	0.141095	0.177975	0.132356	0.132835	0.213837	0.168321
CD8B	-0.633051	0.071497	0.023215	0	0.005395	0.03071	0.026494	0.020976	0.023065	0.071497
AC245014.3	-0.632896	1.56779	0.292154	0.574754	0.853267	0.286662	0.744173	0.528486	0.899035	1.56779
AC108863.1	-0.632868	0.013095	0	0	0	0.011874	0	0.004938	0.006494	0.013095
SPHK1	-0.632857	0.027072	0	0	0.006862	0.017917	0.014671	0.017143	0.027072	0.004328
TELO2	-0.632855	0.150615	0.093431	0	0.083045	0.069159	0.102669	0.075235	0.090131	0.150615
TAF1C	-0.632847	0.117174	0.051025	0	0.016314	0.060075	0.043729	0.105559	0.02752	0.117174
AL445423.1	-0.632639	0.008292	0	0	0	0	0.004067	0.008292	0	0.004882
POP1	-0.632476	0.033197	0.011702	0	0	0.027977	0	0.026707	0.033197	0.030239
KCNAB3	-0.632464	0.020445	0	0	0	0	0.005679	0.020445	0	0.013386
RASA1	-0.632029	0.131916	0.07724	0.075751	0.064812	0.081709	0.062025	0.107638	0.093673	0.131916
PNLDC1	-0.631754	0.020987	0	0	0	0	0.00519	0	0.005764	0.020987
LINC01220	-0.631659	0.010012	0	0	0	0	0.005524	0	0.010012	0.005863
AC005534.1	-0.631373	0.006771	0	0	0	0	0	0	0.004839	0.006771
PPIAL4G	-0.631373	0.00791	0	0	0	0	0	0	0.00584	0.00791
CENPJ	-0.631279	0.1039	0.048678	0.029206	0.067093	0.064475	0.0562	0.056786	0.1039	0.066287
AP003469.4	-0.631258	0.00928	0	0	0	0	0	0	0.007005	0.00928
AP001496.1	-0.631242	0.006674	0	0	0	0	0	0.004653	0	0.006674
FAM180B	-0.631085	0.010861	0	0	0	0	0.010861	0	0.005739	0.010243
RTCA-AS1	-0.631066	0.008335	0	0	0	0	0	0	0.005701	0.008335
QTRT1	-0.631042	0.643851	0.534914	0.480564	0.461273	0.470434	0.490589	0.637371	0.643851	0.610071
NONO	-0.631002	1.26341	1.17357	1.21675	1.13174	1.20676	1.21919	1.22088	1.26251	1.26341
PLCH1	-0.630967	0.024987	0	0	0	0.009863	0	0.005091	0.005099	0.024987
AF131215.7	-0.630939	0.008147	0	0	0	0	0	0	0.006342	0.008147
CHCHD1	-0.63062	0.499885	0.277105	0.178568	0.206672	0.477205	0.239581	0.357623	0.356896	0.499885
FAM200A	-0.630591	0.08268	0.014057	0	0	0.00882	0.005599	0.04091	0.012997	0.08268
AC026250.1	-0.63046	0.005746	0	0	0	0	0	0.004606	0	0.005746
AC104461.1	-0.630404	0.075179	0.024379	0	0.010914	0	0.023363	0.075179	0.042318	0.039817
MAP1A	-0.630354	0.318552	0.239088	0.092535	0.165456	0.241093	0.27092	0.318552	0.216532	0.261646
AC132938.3	-0.630313	0.021103	0	0	0	0	0.021103	0.006013	0.006141	0.01309
SPATA5	-0.630076	0.087624	0.038361	0	0.023191	0.024564	0.021513	0.038587	0.039644	0.087624
ITPA	-0.630066	0.507184	0.369179	0.380386	0.276337	0.413963	0.420471	0.440668	0.507184	0.447754
FITM1	-0.62999	0.01773	0	0	0.008885	0	0.006044	0.00709	0.01773	0.006252
AC004923.4	-0.629955	0.005576	0	0	0	0	0	0	0.004575	0.005576
UTP6	-0.629818	0.41843	0.199562	0.119961	0.123036	0.318422	0.14453	0.41843	0.224398	0.379609
NXNL2	-0.629781	0.013751	0	0	0	0	0	0.008727	0	0.013751
CPB2-AS1	-0.629774	0.007112	0	0	0	0	0	0	0.005878	0.007112
ABCD4	-0.629748	0.378903	0.214538	0.176524	0.253908	0.322152	0.18919	0.378903	0.254077	0.324785
RPLP1	-0.629732	7.00089	6.87628	6.8709	6.75627	6.90945	6.9026	7.00089	6.98653	6.9566
C16orf95	-0.62968	0.028814	0.006662	0	0	0.008367	0	0.028814	0.01342	0.018215
RASAL2-AS1	-0.62967	0.016783	0	0	0	0.007493	0	0	0.012859	0.016783
AC136604.2	-0.629549	0.006044	0	0	0	0	0	0.005038	0	0.006044
PCCA	-0.629546	0.147545	0.068528	0.029206	0.059792	0.115848	0.092342	0.147545	0.090631	0.080667
CTPS2	-0.629506	0.115143	0.049769	0.023095	0.107828	0.115143	0.055489	0.098815	0.081682	0.106778
NANS	-0.629469	0.712404	0.400034	0.376424	0.712404	0.42573	0.521551	0.566574	0.626135	0.605073
POLH	-0.629265	0.046496	0.010747	0	0.010532	0.026866	0.014465	0.046496	0.005189	0.038261
PAK1IP1	-0.629026	0.263605	0.222803	0.071187	0.128194	0.16607	0.1839	0.215678	0.236708	0.263605
WDFY3	-0.629017	0.037724	0.020815	0	0.015836	0.024997	0.037724	0.024012	0.024952	0.025001
TOMM70	-0.628995	0.237963	0.135276	0.160979	0.19417	0.185434	0.145616	0.221994	0.237963	0.184174
FXYD2	-0.628924	0.007037	0	0	0	0	0	0.005991	0	0.007037
GPN3	-0.628902	0.299783	0.107035	0.151962	0.15442	0.146086	0.113226	0.275742	0.141657	0.299783
GRAPL	-0.628893	0.006651	0	0	0	0	0	0	0.005668	0.006651
AC109449.1	-0.628822	0.008138	0	0	0	0	0.005818	0.008138	0	0.004939
BTK	-0.628743	0.449324	0.350992	0.371376	0.279601	0.347299	0.376904	0.449324	0.413406	0.437849
EXTL2	-0.628684	0.325034	0.207605	0.171806	0.212319	0.297749	0.195149	0.325034	0.244206	0.270384
CKM	-0.628668	0.005947	0	0	0	0	0	0	0.005103	0.005947
TANC1	-0.628664	0.058488	0.026766	0	0.040133	0.030855	0.030947	0.016505	0.058488	0.057102
CFAP43	-0.628553	0.012876	0	0	0	0.011402	0.00458	0.010789	0	0.012876
AC114939.1	-0.628538	0.023246	0	0	0	0	0	0.020024	0	0.023246
RPS8	-0.628459	6.64901	6.43864	6.49167	6.5063	6.64901	6.51356	6.54921	6.53471	6.6015
ZNF443	-0.628405	0.038246	0.012416	0	0.016982	0.006634	0	0.023946	0.020619	0.038246
AC244453.2	-0.628343	0.005891	0	0	0	0	0	0	0.005103	0.005891
MRE11	-0.628232	0.38375	0.228006	0.210073	0.173833	0.253556	0.191114	0.25894	0.294446	0.38375
AATF	-0.628184	0.417636	0.367282	0.209184	0.309449	0.390826	0.350635	0.365467	0.363751	0.417636
TRIM9	-0.628003	0.053001	0.007449	0	0	0.053001	0.024733	0.042776	0.031155	0.025054
CD274	-0.627961	0.006658	0	0	0	0	0	0.005828	0	0.006658
MED16	-0.627885	0.185459	0.120493	0	0.099657	0.139607	0.102489	0.103188	0.128517	0.185459
RUNDC3A-AS1	-0.627689	0.005666	0	0	0	0	0	0	0.004995	0.005666
ARAP3	-0.627584	0.006117	0	0	0	0	0	0.005407	0	0.006117
LRRC24	-0.627264	0.047521	0.005667	0	0.042845	0.010039	0.040748	0.039425	0.007747	0.047521
NPTXR	-0.627045	0.007578	0	0	0	0	0	0.006787	0	0.007578
CX3CR1	-0.626735	0.006862	0	0	0	0	0	0.00619	0	0.006862
ASAP1	-0.62652	0.114169	0.043225	0.029206	0.053195	0.114169	0.08878	0.097859	0.063917	0.072786
ITGA8	-0.626461	0.005618	0	0	0	0	0	0	0.005099	0.005618
ARL17A	-0.626102	0.138599	0.096678	0	0.048994	0.128048	0.092527	0.096867	0.138599	0.11514
AC008781.1	-0.625983	0.008738	0	0	0	0	0	0	0.008013	0.008738
PADI3	-0.625983	0.009395	0	0	0	0	0	0.005292	0	0.009395
AC016876.1	-0.625925	0.149443	0.07502	0.074363	0.09194	0.082386	0.130775	0.149443	0.065864	0.136075
SNRNP70	-0.62591	0.909689	0.687511	0.494781	0.538845	0.654939	0.585563	0.734464	0.671862	0.909689
ERICH1	-0.62581	1.01925	0.618986	0.519382	0.516935	0.7574	0.535948	0.784104	0.6347	1.01925
ZC3H14	-0.625677	0.295468	0.183267	0.185573	0.169804	0.24265	0.225684	0.232888	0.178091	0.295468
TTC22	-0.625608	0.048763	0	0	0.020238	0.02666	0.008066	0.048763	0.004839	0.032439
MRPS36	-0.62551	0.701001	0.531401	0.337196	0.592544	0.530755	0.701001	0.610758	0.511817	0.630722
TPD52	-0.62549	0.556099	0.443239	0.380616	0.397188	0.414158	0.556099	0.528145	0.483922	0.463911
ANXA2R	-0.625477	0.213038	0.1501	0.062153	0.126078	0.18849	0.178067	0.201053	0.114253	0.213038
NRBP2	-0.625463	0.02727	0	0	0.005504	0.010788	0.02727	0	0.021248	0.017451
NDUFAB1	-0.625108	0.845763	0.629816	0.59108	0.536916	0.721614	0.627818	0.845763	0.638508	0.796903
ST8SIA4	-0.625032	0.239279	0.124505	0.029206	0.201013	0.129231	0.065387	0.189196	0.184987	0.239279
GNAS-AS1	-0.625025	0.010821	0	0	0	0	0	0	0.005955	0.010821
RPL10A	-0.624943	5.88678	5.60975	5.75772	5.7968	5.8148	5.88678	5.80896	5.8175	5.76342
POR	-0.624923	0.157422	0.032304	0.042227	0.015543	0.092893	0.029911	0.084976	0.056902	0.157422
ADAM21	-0.62485	0.010329	0	0	0	0	0	0	0.005661	0.010329
DAPP1	-0.624837	0.15839	0.09604	0.048149	0.075064	0.136701	0.087289	0.15839	0.087129	0.145084
GLRX2	-0.624534	0.131771	0.085031	0	0.123355	0.091388	0.127416	0.131771	0.078224	0.11966
EGF	-0.624292	0.008815	0	0	0	0	0	0	0.00477	0.008815
NUP155	-0.62425	0.094904	0.049112	0.030543	0.03897	0.094904	0.04444	0.091999	0.078896	0.071298
MYBL2	-0.623842	0.013151	0	0	0.006848	0	0.009909	0.006936	0	0.013151
PBX4	-0.623718	0.020919	0	0	0	0.007199	0.015777	0.002594	0.020919	0.007997
CDCA8	-0.623453	0.020638	0	0	0	0.020638	0.005115	0.019144	0.012615	0.008846
AC108136.1	-0.623355	0.010826	0	0	0	0	0	0	0.005739	0.010826
KCNJ16	-0.623235	0.005457	0	0	0	0	0	0	0.005271	0.005457
CRADD	-0.623042	0.134681	0.066345	0	0.034842	0.066437	0.066272	0.07265	0.041862	0.134681
EPS8L1	-0.622959	0.028862	0.007774	0	0	0.018891	0	0.011892	0.028862	0.025787
MTO1	-0.622372	0.157312	0.064356	0.066801	0.051346	0.13013	0.076275	0.09029	0.08872	0.157312
GSS	-0.622318	0.255277	0.18712	0.104699	0.113024	0.14562	0.173088	0.240864	0.255277	0.194627
AC104041.1	-0.622302	0.028892	0	0	0	0.01339	0	0.005841	0.006181	0.028892
B4GALT2	-0.621978	0.017147	0.008201	0	0.005399	0.016109	0.009348	0.006648	0.012041	0.017147
UQCRQ	-0.621958	1.61533	1.35297	1.30544	1.38635	1.36774	1.53143	1.55749	1.61533	1.35921
AL357568.1	-0.621938	0.008167	0	0	0	0	0.007713	0	0.008167	0.005563
TRIM41	-0.62178	0.180652	0.084989	0.029206	0.107916	0.128905	0.129112	0.074734	0.091473	0.180652
ZNF670	-0.621734	0.036157	0.009457	0	0.0171	0.036157	0.024848	0.031269	0.023619	0.015728
COPS4	-0.621687	0.551349	0.409032	0.361995	0.363765	0.395499	0.428164	0.551349	0.38062	0.515917
TSGA13	-0.621302	0.006611	0	0	0	0	0	0	0.006589	0.006611
AC243829.1	-0.621267	0.013667	0	0	0	0	0	0.005089	0.013667	0.005286
ZNF174	-0.621235	0.07039	0.03009	0	0.009974	0.041232	0.020355	0.042484	0.022217	0.07039
ZSCAN22	-0.621222	0.017098	0	0	0	0.009079	0.004751	0	0.005321	0.017098
PARS2	-0.621146	0.033159	0	0	0	0	0	0.016802	0	0.033159
ASXL2	-0.621144	0.10535	0.082043	0.033959	0.060927	0.07235	0.056275	0.097649	0.079821	0.10535
DERL1	-0.620941	0.451738	0.331416	0.319389	0.451476	0.400941	0.347927	0.401125	0.384149	0.451738
CCDC61	-0.620768	0.099716	0.054256	0	0.025786	0.065634	0.026897	0.0995	0.0445	0.099716
FUT1	-0.620588	0.012666	0	0	0	0	0	0	0.006349	0.012666
FA2H	-0.620511	0.005816	0	0	0	0	0	0.005816	0	0.005766
SMIM10	-0.620443	0.317106	0.232348	0.111539	0.125391	0.175412	0.234448	0.219892	0.221387	0.317106
MAGED2	-0.620103	0.874672	0.538746	0.460854	0.340868	0.755943	0.538803	0.707708	0.584369	0.874672
AC092384.1	-0.620028	0.005516	0	0	0	0	0	0.005516	0	0.00543
TRIM72	-0.619987	0.007113	0	0	0	0	0.005291	0.007113	0	0.004144
POLR1B	-0.619931	0.074001	0.038882	0	0.014708	0.023272	0.040971	0.039808	0.026217	0.074001
TERC	-0.619863	0.005964	0	0	0	0	0	0.005964	0	0.005857
HOMER3	-0.619779	0.009339	0	0	0	0	0	0	0.00461	0.009339
NME5	-0.619674	0.025567	0	0	0.007578	0	0.01574	0.025567	0.004863	0.009299
CXorf58	-0.619602	0.005739	0	0	0	0	0	0	0.005739	0.005615
SPATA17	-0.619596	0.008433	0	0	0	0	0	0.008433	0	0.00825
GPR135	-0.619475	0.040463	0.008348	0	0.016373	0.017056	0.016642	0	0.028558	0.040463
AC108134.3	-0.619213	0.022397	0.008187	0	0.006038	0	0.005649	0.007687	0.012357	0.022397
IFT74	-0.619154	0.25882	0.155681	0.074363	0.096302	0.209762	0.161085	0.173407	0.25882	0.179926
SLC29A4	-0.619116	0.013585	0	0	0	0	0	0.00591	0.013585	0.004755
ITM2A	-0.619061	1.22224	0.718636	0.816719	1.14347	1.08253	1.0647	1.10596	0.788419	1.22224
ACSS2	-0.61904	0.17771	0.088212	0.128687	0.10366	0.079033	0.17771	0.161579	0.177083	0.13896
TMEM214	-0.619019	0.153901	0.063051	0	0.060362	0.11874	0.017961	0.153901	0.069345	0.152786
NDUFS7	-0.618788	0.897718	0.708913	0.658768	0.611286	0.897718	0.747848	0.886487	0.804968	0.807334
CCDC186	-0.618784	0.276298	0.209208	0.128293	0.202144	0.213638	0.227196	0.209407	0.184299	0.276298
AP001318.3	-0.618711	0.037314	0.019747	0	0.007076	0.037314	0.028993	0.03533	0.01587	0.033777
TCTEX1D2	-0.618658	0.196445	0.095205	0.105195	0.054279	0.170874	0.13389	0.196445	0.154843	0.140182
AL672277.1	-0.618591	0.01502	0	0	0	0	0	0.007254	0	0.01502
GOLIM4	-0.618301	0.481369	0.251782	0.228393	0.281866	0.411807	0.243793	0.481369	0.266491	0.451627
AC073263.1	-0.618003	0.014966	0	0	0	0	0	0.007152	0	0.014966
FAM53B	-0.617997	0.070217	0.030134	0	0.043872	0.05443	0.070217	0.043312	0.050712	0.039605
UBE2W	-0.617994	0.299599	0.132171	0.107002	0.263659	0.299599	0.205693	0.256552	0.172211	0.267177
DHX34	-0.617947	0.074085	0.024889	0.0419	0.014411	0.041641	0.040578	0.0721	0.03287	0.074085
GTPBP2	-0.617878	0.038048	0.007362	0	0.012864	0.015436	0.010698	0.01075	0.006929	0.038048
TMEM140	-0.617548	0.154003	0.061933	0.043992	0.071374	0.08625	0.060446	0.066835	0.073418	0.154003
CLCN7	-0.61754	0.228223	0.119075	0.112071	0.082243	0.143782	0.185929	0.130167	0.228223	0.164294
ARHGEF28	-0.617356	0.00518	0	0	0	0	0	0.00518	0	0.004915
CDCA5	-0.617318	0.026108	0	0	0	0.006151	0.005675	0.026108	0.017785	0.003668
SNAP25	-0.617177	0.006801	0	0	0	0	0	0.006801	0	0.006438
KCTD3	-0.617159	0.097452	0.045367	0	0.072693	0.083467	0.044823	0.092097	0.097452	0.05504
SNRNP35	-0.617017	0.282294	0.148598	0.178201	0.103567	0.161193	0.223366	0.218886	0.16319	0.282294
AC239803.2	-0.61699	0.005389	0	0	0	0	0	0.005389	0	0.005089
AC069185.1	-0.616979	0.047481	0	0	0.008382	0.047481	0.016797	0.014215	0.019067	0.036395
AC123912.4	-0.616694	0.006226	0	0	0	0	0	0	0.006226	0.005857
BRSK2	-0.616686	0.029478	0	0	0	0	0.018654	0	0.006286	0.029478
LINC00240	-0.616581	0.027997	0	0	0	0.016652	0.008997	0.008996	0	0.027997
EID3	-0.616327	0.111838	0.036435	0	0.111838	0.047784	0.096575	0.09663	0.086193	0.061139
PDE7B	-0.616271	0.014887	0	0	0.014031	0	0.005562	0.005596	0.007855	0.014887
SLC46A1	-0.616201	0.006754	0	0	0	0	0	0	0.006754	0.006314
TPRKB	-0.616101	1.13469	0.859099	0.914329	1.02398	0.982031	1.13469	1.08588	0.866228	1.11926
PPP1R21	-0.615485	0.197521	0.098385	0.062493	0.041314	0.197521	0.098333	0.185601	0.141165	0.164742
AC239803.3	-0.615298	0.007687	0	0	0	0	0	0.007687	0	0.007106
PPP4R1-AS1	-0.615217	0.015784	0	0	0.008363	0	0.004459	0.009569	0	0.015784
AL445647.1	-0.614977	0.007323	0	0	0	0	0	0	0.007323	0.006743
HNRNPM	-0.614883	1.63015	1.23453	1.31198	1.61941	1.44722	1.5427	1.40828	1.63015	1.46004
BOP1	-0.614808	0.269746	0.183481	0.147904	0.17148	0.15282	0.169574	0.258576	0.269746	0.203156
EVL	-0.614798	0.743886	0.53987	0.637968	0.48227	0.570294	0.617778	0.619152	0.73526	0.743886
ATP7B	-0.614759	0.027288	0	0	0	0	0.004864	0.006807	0	0.027288
HRH4	-0.614628	0.007102	0	0	0	0	0	0.007102	0	0.006512
ARHGAP4	-0.614612	0.487498	0.394511	0.409349	0.345252	0.404114	0.398638	0.435413	0.487498	0.464578
DGCR2	-0.614443	0.217893	0.060593	0	0.052954	0.101873	0.053166	0.087499	0.042952	0.217893
CASC10	-0.614404	0.122733	0.081752	0.038102	0.075392	0.064003	0.057669	0.086861	0.122733	0.103546
GLYR1	-0.614158	0.233885	0.159462	0.092432	0.095232	0.146452	0.132374	0.188023	0.141513	0.233885
AL158163.1	-0.614039	0.017058	0	0	0	0	0	0	0.007617	0.017058
AC069307.1	-0.613915	0.005813	0	0	0	0	0	0.005813	0	0.005285
PLPP7	-0.613894	0.037236	0	0	0	0.037236	0.015792	0.0181	0.00688	0.031697
SLC30A9	-0.613666	0.338308	0.211705	0.291167	0.210822	0.318071	0.278116	0.292228	0.338308	0.310927
HACL1	-0.613597	0.228108	0.164111	0.061126	0.036674	0.193084	0.11613	0.216611	0.206502	0.228108
ARPC3	-0.613571	2.4013	2.1176	2.08487	1.94451	2.4013	2.29429	2.22553	2.27766	2.34176
AP000919.2	-0.613521	0.016838	0	0	0	0	0	0.007455	0	0.016838
C14orf178	-0.613268	0.005794	0	0	0	0	0	0.005794	0	0.005228
RASGRP2	-0.613155	0.570551	0.431975	0.423255	0.485793	0.559738	0.471298	0.514192	0.440751	0.570551
MORF4L1	-0.613128	2.31259	2.0732	2.01365	2.05991	2.22412	2.08896	2.31259	2.09399	2.1884
KRT15	-0.613057	0.006807	0	0	0	0	0	0.006807	0	0.006127
NGRN	-0.613052	0.060918	0.051607	0	0.036222	0.044612	0.049586	0.04378	0.053499	0.060918
SERPINE1	-0.613001	0.019209	0	0	0	0	0	0.008433	0	0.019209
SAPCD2	-0.612587	0.017604	0	0	0	0.009163	0	0.017604	0.005947	0.00739
BICC1	-0.612193	0.042515	0	0	0	0.010238	0.032652	0.00853	0	0.042515
GABPA	-0.612026	0.119578	0.05987	0	0.104483	0.119578	0.09077	0.059885	0.098686	0.113642
RARG	-0.611889	0.034759	0	0	0	0	0	0.034759	0.015446	0.011409
RTL10	-0.611867	0.135494	0.038018	0.11744	0.071559	0.102341	0.111593	0.135494	0.088704	0.129695
HIST1H2AB	-0.611733	0.034412	0.00619	0	0.020298	0	0	0.028716	0.034412	0.021779
KEAP1	-0.611674	0.288159	0.198581	0.179424	0.149823	0.162255	0.177888	0.222627	0.236117	0.288159
C2orf42	-0.611623	0.052177	0.015939	0	0.022373	0.045818	0.029659	0.052177	0.006282	0.050577
CYFIP1	-0.611465	0.223551	0.133706	0.094311	0.048351	0.12528	0.14848	0.146729	0.223551	0.176914
INPP5B	-0.61142	0.150663	0.080273	0	0.090875	0.129311	0.090353	0.087077	0.072231	0.150663
SDHB	-0.611369	0.537466	0.407406	0.369186	0.35046	0.537466	0.457027	0.516711	0.411334	0.515695
AC084018.2	-0.611339	0.018892	0	0	0	0.018892	0	0.006765	0.013237	0.016235
AL356512.1	-0.611306	0.099317	0.023061	0.030731	0.026483	0.082005	0.050232	0.0576	0.099317	0.048485
MAEA	-0.611277	0.212047	0.102839	0.132342	0.115399	0.200455	0.137326	0.190652	0.120812	0.212047
FLJ13224	-0.610603	0.02312	0	0	0.017146	0.007123	0	0.006285	0.013663	0.02312
FKBP9	-0.610421	0.053886	0.033627	0	0.030398	0.034751	0.027267	0.02283	0.053886	0.05116
USP46-AS1	-0.610418	0.012978	0	0	0.009435	0	0.004484	0.012978	0.00578	0.0058
FCGR2B	-0.610401	0.012515	0	0	0	0	0	0	0.005271	0.012515
NAPA-AS1	-0.610087	0.160663	0.086274	0.075788	0.060654	0.092652	0.150082	0.091782	0.160663	0.118285
HEYL	-0.6099	0.017531	0	0	0	0.007013	0.017531	0	0.006308	0.016019
RNF185	-0.609868	0.081425	0.027872	0	0.020481	0.036132	0.015629	0.073994	0.013603	0.081425
PLEKHB1	-0.609818	0.085038	0.025822	0	0.03242	0.085038	0.047799	0.039057	0.031377	0.083475
PXK	-0.609631	0.19976	0.072721	0.059633	0.119359	0.19976	0.105652	0.131335	0.09391	0.19807
TNPO3	-0.609526	0.254214	0.149556	0.091573	0.159011	0.245708	0.122497	0.254214	0.210615	0.197209
C16orf52	-0.60936	0.066985	0.037383	0	0.008885	0.032859	0.034635	0.044645	0.022671	0.066985
CCDC82	-0.609324	0.247847	0.180213	0.097614	0.234313	0.22666	0.180579	0.247847	0.198563	0.217747
IST1	-0.608787	0.463669	0.303751	0.098222	0.425314	0.320997	0.293238	0.340941	0.32111	0.463669
PPP1R12A-AS1	-0.608701	0.016983	0.004824	0	0	0.007898	0.009844	0.016983	0.004839	0.008044
HSD17B3	-0.608685	0.006146	0	0	0	0	0	0	0.006146	0.005273
AC106869.1	-0.608629	0.186998	0.063184	0	0.023647	0.038242	0.037007	0.154788	0.030274	0.186998
AC008555.2	-0.608607	0.005997	0	0	0	0	0	0.005997	0	0.005141
LYPD6	-0.608549	0.004621	0	0	0	0	0	0.004621	0	0.003959
PGS1	-0.60847	0.198949	0.078144	0.132763	0.156303	0.112324	0.102491	0.198949	0.14725	0.164675
ITM2C	-0.608263	1.88045	1.07936	1.29113	1.66747	1.61491	1.74863	1.38444	1.88045	1.47414
CRIPAK	-0.608058	0.04836	0	0	0.010814	0.025297	0	0.018231	0.004759	0.04836
TULP3	-0.607974	0.060394	0.01728	0	0	0.052446	0.027594	0.03441	0.014265	0.060394
HSPA1B	-0.607908	0.580339	0.090407	0.234046	0.192942	0.12026	0.191772	0.471849	0.141607	0.580339
TMX3	-0.607819	0.222548	0.143607	0.030731	0.210114	0.129568	0.160546	0.222548	0.15976	0.178266
SEC61A1	-0.607633	0.302187	0.226477	0.09569	0.242649	0.21499	0.153136	0.251633	0.302187	0.285014
OCIAD1	-0.607565	1.28154	1.14336	0.988703	0.92255	1.06763	1.11712	1.21826	1.12814	1.28154
AC040970.1	-0.607561	0.022629	0.007951	0	0	0.019115	0.012154	0.022629	0.018756	0.009339
UEVLD	-0.607486	0.051968	0.024049	0	0.029255	0.0263	0.011327	0.040329	0.020079	0.051968
NPC2	-0.607394	1.43767	1.30168	1.23975	1.23283	1.29801	1.26306	1.37482	1.27998	1.43767
GPR19	-0.607322	0.008414	0	0	0	0	0.004999	0.008414	0	0.004241
TP53I3	-0.607275	0.301259	0.188293	0.212699	0.14786	0.210917	0.183501	0.286789	0.219712	0.301259
ETNK1	-0.607266	0.421306	0.324554	0.231016	0.300653	0.290032	0.277954	0.421306	0.366144	0.343772
PRKD2	-0.607117	0.216548	0.116086	0.102694	0.140221	0.096888	0.155762	0.121734	0.127374	0.216548
RPS21	-0.607084	5.09321	4.44138	4.82352	5.09321	4.89619	5.05933	4.98168	4.98231	4.86943
KCTD11	-0.606969	0.033831	0.019631	0	0	0.03202	0.011623	0.030599	0.023562	0.033831
AL008729.1	-0.606526	0.014603	0	0	0	0	0	0.005794	0	0.014603
AC022784.8	-0.606428	0.013149	0	0	0	0.007952	0	0.005501	0.013149	0.005181
EDC4	-0.606415	0.006306	0	0	0	0	0	0.006306	0	0.005286
TERF2IP	-0.606388	0.994221	0.886757	0.780933	0.88856	0.783887	0.837763	0.994221	0.926106	0.960283
AL592166.1	-0.60627	0.018445	0	0	0	0	0	0.00729	0	0.018445
FOXK1	-0.606045	0.342504	0.219424	0.218865	0.236555	0.290366	0.213836	0.342504	0.249554	0.287542
CKAP2	-0.605951	0.597302	0.461711	0.288178	0.545955	0.444508	0.492181	0.527286	0.597302	0.474876
MAD1L1	-0.605941	0.241427	0.167529	0.041418	0.17677	0.206856	0.113773	0.241427	0.178297	0.220744
AL731569.1	-0.605924	0.034014	0	0	0.004487	0.016768	0.022451	0.034014	0.015064	0.004588
PDE7A	-0.605884	0.263352	0.179454	0.055875	0.072674	0.227094	0.108455	0.230903	0.202867	0.263352
ZNF837	-0.605789	0.08851	0.021236	0.029206	0.00781	0.033754	0.013814	0.049578	0.03676	0.08851
WDR48	-0.605449	0.290013	0.156698	0.123308	0.290013	0.273201	0.267567	0.211528	0.229133	0.248189
TUBGCP4	-0.605429	0.389574	0.232206	0.166449	0.192832	0.238229	0.230095	0.389574	0.227383	0.286639
AC007228.2	-0.605326	0.014442	0.008127	0	0	0	0.010975	0.006765	0.011947	0.014442
DIRAS1	-0.605288	0.048263	0.007729	0	0.048263	0	0.045864	0.034079	0.021442	0.043609
ARMC1	-0.605286	0.325545	0.181587	0.20225	0.242971	0.219312	0.169882	0.325545	0.227681	0.286441
AHCYL2	-0.605179	0.049784	0	0	0.011546	0.049784	0.029082	0.024594	0.025436	0.020155
LINC01254	-0.604919	0.006342	0	0	0	0	0	0	0.006342	0.005238
PTK2	-0.604668	0.105481	0.054537	0	0.105481	0.051623	0.065198	0.095958	0.096122	0.070272
CLCC1	-0.604631	0.157495	0.103073	0.042227	0.096055	0.112577	0.075143	0.096784	0.157495	0.135258
TNK2	-0.60428	0.224314	0.135796	0.035277	0.052032	0.162321	0.105052	0.210313	0.10189	0.224314
PDHA1	-0.604262	0.491849	0.363548	0.345227	0.216411	0.397464	0.342851	0.443888	0.477609	0.491849
HPF1	-0.604164	0.552989	0.372462	0.207424	0.218873	0.501676	0.415668	0.552989	0.34586	0.476454
EIF3J	-0.604074	1.02739	0.786479	0.760856	0.95401	0.740098	0.901721	0.890265	1.02739	0.888229
EXOSC7	-0.60384	0.370377	0.251502	0.224025	0.176208	0.259305	0.225384	0.370377	0.344736	0.296142
AL355472.4	-0.603837	0.011749	0	0	0	0.008522	0.005616	0.011749	0	0.007246
AOC1	-0.603784	0.015763	0	0	0	0	0	0	0.006002	0.015763
FUT2	-0.603708	0.009467	0	0	0	0	0.009467	0.008364	0	0.005991
KIAA1958	-0.603219	0.053692	0.01495	0	0.006208	0.034458	0.025988	0.026583	0.053692	0.018718
WISP2	-0.603162	0.007039	0	0	0	0	0	0.007039	0	0.005716
CHCHD7	-0.60316	0.614984	0.353285	0.315598	0.22906	0.400248	0.319289	0.527679	0.343617	0.614984
CYTOR	-0.603118	1.09719	0.704787	0.697249	0.847672	0.821371	1.09719	0.921454	0.783551	0.864018
AC231981.1	-0.602966	0.062374	0.004848	0	0.007651	0.014666	0.011604	0.019556	0	0.062374
DCAF17	-0.602867	0.073975	0.029843	0.032278	0.066141	0.039622	0.068823	0.073975	0.038846	0.057082
C9orf116	-0.602755	0.007374	0	0	0	0	0	0.007374	0	0.005965
UXT-AS1	-0.602641	0.005715	0	0	0	0	0	0	0.005715	0.004618
HOXA2	-0.602428	0.024436	0	0	0.021868	0	0.013767	0.007609	0.009587	0.024436
SHANK2	-0.602401	0.012137	0	0	0.008912	0	0.005674	0	0.011143	0.012137
SPATS2L	-0.602334	0.222562	0.158549	0.068353	0.112309	0.127015	0.140274	0.131103	0.157694	0.222562
AC079906.1	-0.602306	0.006432	0	0	0	0	0	0.006432	0	0.005181
MCM4	-0.6023	0.1236	0.097525	0.056784	0.053933	0.089928	0.093005	0.104933	0.1236	0.102021
AL359694.2	-0.60215	0.006797	0	0	0	0	0	0	0.006797	0.005467
PTRHD1	-0.602127	0.949221	0.770979	0.620604	0.80788	0.807873	0.767317	0.783355	0.949221	0.805517
ORC4	-0.602067	0.386969	0.256274	0.16431	0.212147	0.253309	0.290614	0.383265	0.182858	0.386969
TAMM41	-0.602008	0.166154	0.123518	0	0.05219	0.14611	0.113988	0.166154	0.091522	0.165005
MIR181A2HG	-0.601863	0.075077	0.021878	0.039936	0	0.040093	0.041319	0.052657	0.036247	0.075077
SCAP	-0.601855	0.224409	0.141628	0.115743	0.103491	0.099298	0.157967	0.224409	0.151824	0.17986
SNAI3	-0.601752	0.070327	0.007793	0	0.006466	0.007838	0.010155	0.070327	0.013862	0.032898
ACTR6	-0.601716	0.439866	0.211727	0.225455	0.143984	0.393285	0.281617	0.323779	0.239647	0.439866
ATP5I	-0.601554	1.86146	1.52644	1.57492	1.62153	1.46209	1.8183	1.70625	1.86146	1.64786
HIST1H4J	-0.601468	0.049842	0.013231	0	0.035698	0.043485	0.049842	0.012823	0.035571	0.042025
LRP6	-0.601301	0.104505	0.04072	0.032278	0.032935	0.104505	0.038445	0.101486	0.054211	0.095609
MT1X	-0.601294	0.267089	0.14656	0.067167	0.100111	0.165565	0.110593	0.267089	0.264838	0.155912
SLC25A15	-0.601186	0.034346	0.008187	0	0	0	0.01897	0.034346	0.01187	0.014589
NAXE	-0.600706	0.506833	0.372589	0.303985	0.29337	0.389563	0.451311	0.50219	0.506833	0.360803
ECE2	-0.600704	0.112796	0.058951	0	0.004929	0.028062	0.033873	0.112796	0.06196	0.082198
PSMD8	-0.600679	0.929544	0.619246	0.888112	0.7416	0.729377	0.798057	0.929544	0.873163	0.890493
TXNL1	-0.600673	0.999717	0.88771	0.64033	0.84561	0.919005	0.81811	0.975297	0.8277	0.999717
SPAG5	-0.600531	0.020203	0.006122	0	0	0	0.012986	0.020203	0.00584	0.011499
PM20D2	-0.600513	0.311988	0.184849	0.210563	0.127627	0.200743	0.204493	0.311988	0.213337	0.289758
ENOPH1	-0.600498	0.475006	0.378625	0.247155	0.233222	0.450823	0.339112	0.399876	0.421682	0.475006
ZNF559-ZNF177	-0.600265	0.006475	0	0	0	0	0	0.006475	0	0.005118
C17orf50	-0.60024	0.107182	0.013	0.057833	0.027359	0.020869	0.084605	0.027517	0.107182	0.105977
BOLA3	-0.600179	0.372628	0.270634	0.241821	0.183761	0.372628	0.316488	0.317342	0.306297	0.366567
CCDC8	-0.600107	0.071267	0.015127	0	0	0.038545	0	0.06112	0.071267	0.031201
COX17	-0.59997	0.65746	0.393139	0.41293	0.360476	0.522744	0.37012	0.652402	0.414991	0.65746
SPIDR	-0.599755	0.176212	0.120895	0.039724	0.144102	0.136085	0.094035	0.109745	0.169313	0.176212
ZNF329	-0.599752	0.072984	0.035694	0.023095	0.072984	0.04101	0.062685	0.043065	0.049886	0.070906
PKMYT1	-0.599716	0.007224	0	0	0	0	0.00712	0.007224	0	0.004429
AC106782.6	-0.599543	0.006929	0	0	0	0	0	0	0.006929	0.005441
ZNF334	-0.599276	0.092203	0.010968	0.055875	0.031391	0.057925	0.033865	0.040497	0.061605	0.092203
LINC00843	-0.599079	0.023155	0	0	0	0	0.006875	0.00619	0.023155	0.005686
THEM6	-0.599003	0.119701	0.049784	0.053344	0.021002	0.062209	0.084792	0.119701	0.062932	0.07956
AC027020.2	-0.598684	0.021825	0	0	0	0.007898	0	0.008146	0	0.021825
FBXO41	-0.598682	0.082761	0.004848	0	0.031583	0.0329	0.037445	0.037284	0.082761	0.014589
RCN2	-0.598513	0.816812	0.765064	0.6629	0.709066	0.749475	0.732096	0.741964	0.766288	0.816812
SUGCT	-0.598363	0.01497	0	0	0.005962	0.008838	0.01497	0.006285	0.004575	0.006578
LNX2	-0.598172	0.065766	0	0.042227	0.059866	0.041669	0.01968	0.058351	0.065766	0.055758
GDAP1	-0.598052	0.107435	0.057571	0	0.03677	0.05419	0.082599	0.051967	0.107435	0.059095
AL031663.2	-0.598021	0.008904	0	0	0	0.006068	0	0.007874	0	0.008904
AC018761.2	-0.597991	0.011224	0	0	0	0.011224	0	0.007706	0.006819	0.006596
ZNF467	-0.597691	0.173103	0.086926	0.095331	0.077844	0.173103	0.113248	0.129454	0.118883	0.150697
NDUFS6	-0.597527	0.987441	0.745069	0.893193	0.779271	0.886895	0.93749	0.815603	0.908748	0.987441
CANX	-0.597502	1.29725	1.15983	0.764275	1.28419	1.07571	1.08068	1.28239	1.29725	1.23239
AL161781.2	-0.597499	0.004538	0	0	0	0	0	0	0.004538	0.003499
TMEM201	-0.597279	0.065948	0.02464	0	0.065948	0.043808	0.035319	0.049164	0.029194	0.061541
DUOXA1	-0.597241	0.008019	0	0	0	0	0	0.008019	0	0.006169
INTU	-0.597223	0.114364	0.050636	0.055875	0.045537	0.066438	0.04107	0.112821	0.114364	0.075922
MIR497HG	-0.597116	0.006206	0	0	0	0	0	0	0.006206	0.004769
TDG	-0.597047	0.480527	0.308961	0.29151	0.41209	0.285827	0.37673	0.408525	0.303745	0.480527
AL391069.3	-0.596845	0.455091	0.406707	0.227962	0.302059	0.316287	0.411424	0.455091	0.368115	0.435279
IDE	-0.596802	0.095564	0.073936	0	0.071946	0.047925	0.071029	0.075994	0.064056	0.095564
BPGM	-0.596754	0.191542	0.087276	0	0.114245	0.076929	0.031966	0.141979	0.083004	0.191542
CMC4	-0.596656	0.016869	0	0	0	0	0	0.005785	0	0.016869
SUMO1	-0.596606	1.51517	1.20049	0.92454	1.51517	1.29321	1.44746	1.4333	1.38119	1.28238
TMIE	-0.596592	0.02535	0	0	0	0	0	0.02535	0	0.019391
NADK	-0.59655	0.133242	0.081362	0.10247	0.064025	0.129051	0.09691	0.133242	0.120637	0.119905
VIP	-0.596397	0.019409	0	0	0	0	0	0	0.006631	0.019409
CBX2	-0.596385	0.40523	0.24841	0.336596	0.158076	0.371837	0.384781	0.40523	0.355121	0.401307
DRAIC	-0.596327	0.008845	0	0	0	0	0.006118	0	0.008845	0.004311
LY6G6C	-0.596268	0.007533	0	0	0	0	0	0.007533	0	0.005746
ZNF816	-0.596231	0.051292	0.005438	0	0.020423	0.051292	0.011458	0.04265	0.009609	0.046302
ARAF	-0.596222	0.206247	0.110953	0.189997	0.162714	0.139041	0.169447	0.186964	0.175906	0.206247
NRAV	-0.596136	0.020866	0	0	0.007625	0.00898	0.016095	0	0.004857	0.020866
PSMG2	-0.595933	1.10648	0.793268	0.859582	1.00605	1.01248	0.792321	1.10648	0.917245	1.07127
LINC00649	-0.595915	0.051875	0	0	0.012716	0.03312	0.007239	0.012184	0.006934	0.051875
CLDN9	-0.59591	0.007541	0	0	0.005784	0	0.007187	0	0.006463	0.007541
IFI44	-0.595879	0.349009	0.228079	0.033959	0.222213	0.26189	0.173516	0.349009	0.326761	0.224435
ADSSL1	-0.595545	0.051683	0.008228	0	0.019651	0.023866	0.051683	0.039401	0.020332	0.016731
SETD6	-0.595495	0.114219	0.06134	0	0.081691	0.084651	0.114219	0.090417	0.106734	0.05795
ZNF799	-0.595436	0.038446	0.011085	0	0.006848	0.012289	0.013767	0.035406	0	0.038446
AC074327.1	-0.595248	0.218449	0.075183	0.077667	0.138153	0.166722	0.140612	0.101654	0.218449	0.130442
UBQLNL	-0.595199	0.006387	0	0	0	0	0	0	0.006387	0.004827
KCNJ14	-0.595046	0.022088	0.01554	0	0	0.007898	0.016255	0.014103	0.014994	0.022088
PEX3	-0.594751	0.201406	0.112951	0	0.028695	0.060495	0.072282	0.156663	0.071613	0.201406
NUP210	-0.59473	0.157359	0.137907	0.038354	0.0752	0.127215	0.15029	0.157359	0.13915	0.133798
AC007601.1	-0.594695	0.006541	0	0	0	0	0.005344	0	0.006541	0.003402
HARS	-0.594621	0.323962	0.293475	0.189085	0.229713	0.262024	0.299428	0.264575	0.294799	0.323962
NOMO2	-0.594567	0.007011	0	0	0	0	0	0	0.007011	0.00527
RPS15	-0.594366	6.21608	5.96985	6.15676	6.12755	6.1665	6.21608	6.20081	6.15656	6.13079
METTL22	-0.594345	0.161622	0.103937	0.063967	0.07366	0.118318	0.074258	0.101974	0.161622	0.145901
MT-ND3	-0.594218	5.22735	5.06465	4.77779	5.01452	4.82866	5.12183	5.22735	5.16175	5.07487
CNOT9	-0.594161	0.296805	0.245302	0.166354	0.241612	0.250648	0.222223	0.283799	0.218513	0.296805
GPN1	-0.594143	0.361298	0.184321	0.263823	0.202742	0.259429	0.220129	0.361298	0.242784	0.313255
ZNF566	-0.593982	0.229961	0.154978	0.030731	0.054773	0.123809	0.106264	0.152063	0.137924	0.229961
AC090907.2	-0.593919	0.00928	0	0	0	0	0.006333	0.00928	0	0.004434
DNAJA1	-0.593653	1.22018	0.779627	0.501842	0.637215	0.677475	0.603677	1.22018	0.687631	1.16494
DUBR	-0.593536	0.061575	0.031926	0	0.028317	0.044468	0.022202	0.061575	0.029054	0.044544
LARP4	-0.593529	0.169914	0.066945	0.088857	0.169914	0.119356	0.118468	0.156884	0.099369	0.147107
AP000223.1	-0.593496	0.007016	0	0	0	0	0	0.007016	0	0.005226
AC008752.2	-0.593349	0.011172	0	0	0	0.007728	0.004112	0.011172	0	0.006651
IER5L	-0.592632	0.087457	0.030807	0.03356	0.087457	0.030484	0.072039	0.066689	0.058262	0.069823
SPRED3	-0.592545	0.007186	0	0	0	0	0	0	0.007186	0.00531
ANKRD6	-0.592405	0.042747	0.033827	0	0.008286	0.023584	0.018768	0.03393	0.037119	0.042747
AP000894.4	-0.592396	0.037106	0	0	0	0.02286	0.01742	0.037106	0	0.019053
SMIM11A	-0.592247	0.006451	0	0	0	0	0	0.006451	0	0.004755
ZNF382	-0.592168	0.046404	0.022995	0	0	0.026975	0	0.034814	0.035125	0.046404
TMEM30B	-0.591817	0.013601	0	0	0.012584	0	0.004274	0.013601	0.008167	0.007037
RNF219	-0.591726	0.12458	0.066706	0	0.032753	0.112434	0.051044	0.111432	0.047385	0.12458
HCG15	-0.591442	0.013721	0	0	0	0.00678	0	0	0.013721	0.01065
AC087623.3	-0.591315	0.082651	0.032528	0	0.075666	0.055021	0.038868	0.032818	0.057131	0.082651
KLHDC8B	-0.591207	0.160228	0.07678	0.072201	0.012747	0.0926	0.070512	0.120316	0.094378	0.160228
APBB1	-0.591179	0.127818	0.063218	0	0.055596	0.127818	0.034667	0.096874	0.073852	0.123524
FALEC	-0.59113	0.05183	0.032558	0	0.018623	0.01339	0.018695	0.028843	0.033021	0.05183
TTC27	-0.591089	0.192371	0.068586	0.0419	0.023503	0.191066	0.082533	0.128411	0.085517	0.192371
PHC2	-0.591058	0.094648	0.078031	0	0.07121	0.037102	0.094052	0.073121	0.094648	0.087233
TMEM141	-0.590916	0.461748	0.339578	0.244379	0.221803	0.461748	0.307019	0.372563	0.410936	0.457006
PRKAR2A-AS1	-0.590847	0.006632	0	0	0	0	0	0	0.006632	0.004832
LRWD1	-0.590778	0.079678	0.055143	0.026297	0.055766	0.057409	0.048197	0.079678	0.063368	0.055583
NT5C	-0.590672	0.775227	0.579763	0.47798	0.534304	0.582054	0.483726	0.775227	0.660547	0.645983
CALHM2	-0.590665	0.120259	0.061697	0.036433	0.029269	0.062162	0.03838	0.083766	0.059282	0.120259
RPL36A	-0.590651	4.55441	3.74919	4.05018	4.47251	4.33511	4.55441	4.41761	4.09246	4.28538
NAA38	-0.590444	1.48161	1.19083	1.14574	0.947424	1.34041	1.28742	1.46358	1.48161	1.26797
ZFP62	-0.590393	0.192817	0.172364	0.065102	0.130568	0.129238	0.158105	0.166547	0.192817	0.172099
CPSF4	-0.59038	0.198195	0.172323	0.023095	0.102249	0.106572	0.127149	0.198195	0.159136	0.189433
AL137145.1	-0.590293	0.007148	0	0	0	0	0.006862	0.007148	0	0.004042
RGS16	-0.590144	0.006785	0	0	0	0	0	0.006785	0	0.004915
ALAS1	-0.589944	0.114651	0.043798	0	0.026012	0.055445	0.054012	0.111737	0.005984	0.114651
AC015849.3	-0.589876	0.007594	0	0	0	0	0	0.007594	0	0.005489
AL353804.1	-0.589692	0.013017	0	0	0	0.006848	0	0	0.013017	0.010269
PLEKHJ1	-0.589638	0.420892	0.287556	0.272934	0.16592	0.336125	0.337603	0.420892	0.335945	0.355055
ACADS	-0.589558	0.270702	0.193971	0.104015	0.128004	0.168166	0.110042	0.232322	0.215393	0.270702
AC012360.2	-0.589427	0.006075	0	0	0	0	0	0	0.006075	0.004375
TJP3	-0.589304	0.029456	0	0	0	0.012163	0	0.029456	0	0.021152
TUBGCP5	-0.589244	0.111147	0.06637	0	0.063808	0.081509	0.108039	0.077867	0.111147	0.060272
FES	-0.589012	0.358034	0.287661	0.120496	0.16897	0.322435	0.340649	0.358034	0.312451	0.278348
AL158163.2	-0.588862	0.023794	0.008493	0	0.007951	0	0.023794	0.011243	0.008167	0.021624
SRD5A3	-0.588802	0.419413	0.328381	0.093467	0.244397	0.21353	0.347466	0.314268	0.419413	0.323961
EIF2S2	-0.588711	1.15104	1.07269	0.938825	0.884678	1.1305	1.06456	1.09665	1.12484	1.15104
SIAE	-0.588703	0.10247	0.023706	0.059679	0.050095	0.028434	0.015389	0.085411	0.088871	0.10247
IQCA1	-0.588425	0.038262	0.007312	0	0.023314	0.03264	0.00834	0.038262	0.007187	0.035994
MEIG1	-0.588049	0.007625	0	0	0.007625	0	0	0.006491	0.006819	0.005751
HIST1H3C	-0.587939	0.023209	0	0	0	0.008616	0.0102	0.023209	0	0.009647
COQ9	-0.587901	0.293617	0.213093	0.161605	0.076478	0.147292	0.204325	0.286512	0.253868	0.293617
LINC01798	-0.587762	0.008623	0	0	0	0	0	0	0.008623	0.006127
AC092164.1	-0.587755	0.029294	0	0	0.024786	0	0.004571	0.029294	0.005668	0.028048
GSG1	-0.587722	0.010095	0	0	0	0.010095	0	0.005794	0.006002	0.006169
SENP1	-0.587585	0.059165	0.036214	0	0.05623	0.059165	0.044326	0.045734	0.0477	0.049733
ZNF546	-0.587564	0.086427	0.042159	0	0.013545	0.034735	0.00458	0.073668	0.039605	0.086427
DBT	-0.587519	0.141331	0.088857	0.054981	0.034977	0.119657	0.089757	0.137408	0.076991	0.141331
AC016737.1	-0.587466	0.008106	0	0	0	0	0	0.008106	0	0.005746
ZNF66	-0.58746	0.032133	0.026406	0	0.015123	0.011501	0.02901	0.032133	0.026643	0.025886
AC017083.1	-0.587366	0.050505	0.02828	0	0.007775	0.049637	0.005047	0.044092	0.04869	0.050505
CDPF1	-0.587283	0.119379	0.04991	0.075271	0.041825	0.065509	0.058992	0.104465	0.062295	0.119379
HOXB2	-0.587261	0.309474	0.193147	0.237577	0.275854	0.20067	0.224324	0.301044	0.309474	0.257006
UBLCP1	-0.587257	0.280476	0.188894	0.111275	0.232764	0.208269	0.200392	0.165885	0.211046	0.280476
G3BP1	-0.587045	0.735435	0.560138	0.418138	0.325126	0.621704	0.575012	0.735435	0.603739	0.625443
SIRT4	-0.586533	0.012511	0	0	0	0	0.011105	0.012511	0	0.006512
ZNF578	-0.586424	0.077875	0	0	0.016645	0	0.004545	0.005152	0.016444	0.077875
HIST1H2BB	-0.586378	0.045401	0.015089	0	0.007548	0.014386	0.006353	0.04091	0.005985	0.045401
ATP2C1	-0.586259	0.827317	0.635104	0.39042	0.810482	0.492991	0.827317	0.753799	0.708751	0.74957
DBP	-0.586054	0.060417	0.021415	0	0.053598	0.060417	0.033776	0.052002	0.02277	0.056887
ENPEP	-0.586051	0.018095	0	0	0.008194	0	0	0.005038	0.018095	0.00944
OSBPL10-AS1	-0.585976	0.004995	0	0	0	0	0	0	0.004995	0.003499
PDIA3	-0.585923	1.24716	1.07713	1.04278	1.12347	1.186	1.17129	1.12723	1.24716	1.1017
ZP3	-0.585771	0.257419	0.150798	0.026297	0.170394	0.101336	0.257419	0.217068	0.220749	0.143034
SENP7	-0.585685	0.246895	0.145602	0.15683	0.186053	0.18	0.144967	0.194229	0.246895	0.185218
OSCAR	-0.585593	0.013583	0	0	0	0.010335	0	0.013419	0	0.013583
AC023157.3	-0.585557	0.148975	0.079585	0.041418	0.06607	0.078809	0.034493	0.091411	0.100171	0.148975
ARNTL2-AS1	-0.58526	0.164991	0.064694	0.03356	0.031351	0.073549	0.038915	0.154731	0.045581	0.164991
DSCR9	-0.585186	0.018764	0	0	0	0	0	0.018764	0.017706	0.003992
TLCD1	-0.585176	0.014547	0	0	0	0	0	0	0.014547	0.010126
AL158211.2	-0.585168	0.005389	0	0	0	0	0	0.005389	0	0.003751
TEX45	-0.584893	0.008024	0	0	0	0	0	0.008024	0	0.005573
AC015911.6	-0.584784	0.008845	0	0	0	0	0	0	0.008845	0.006138
AC048382.6	-0.584712	0.008292	0	0	0	0	0	0.008292	0	0.005751
WDR81	-0.584458	0.040448	0.010431	0	0.012982	0.015104	0.004182	0.028552	0.040448	0.014595
PPP1R26	-0.584183	0.039421	0.026069	0	0	0.013982	0.009706	0.036593	0.027006	0.039421
OIP5	-0.584089	0.071943	0.03777	0	0.014842	0.069238	0.030895	0.039262	0.04145	0.071943
ABHD4	-0.583921	0.089341	0.026655	0.029206	0.063439	0.028169	0.06328	0.024513	0.089341	0.074783
IGIP	-0.583869	0.01671	0	0	0.005478	0.01671	0	0.013584	0.005103	0.012993
AP001469.3	-0.583835	0.051693	0.019263	0.0419	0.029573	0.024444	0.035437	0.035113	0.051693	0.047772
C5orf17	-0.583773	0.006523	0	0	0	0	0	0	0.006523	0.004491
CIAPIN1	-0.583651	0.319315	0.186087	0.168254	0.136252	0.271745	0.179078	0.25046	0.189965	0.319315
RABGGTA	-0.583555	0.130654	0.082527	0.088148	0.086304	0.117272	0.091743	0.080141	0.130452	0.130654
PTGDR2	-0.583386	0.040365	0.024316	0	0.006466	0.023262	0.024192	0.01205	0.031853	0.040365
SLC4A7	-0.583217	0.158419	0.071398	0.038391	0.068736	0.134672	0.066474	0.158419	0.118282	0.086998
PLPP6	-0.58305	0.037343	0.007449	0	0	0.037343	0.024586	0.02355	0.018261	0.018551
RNASEH2A	-0.583048	0.274627	0.114087	0.106732	0.070471	0.274627	0.144148	0.18486	0.166509	0.240785
GEMIN7	-0.582985	0.253179	0.13916	0.104306	0.041226	0.109884	0.143611	0.188509	0.128564	0.253179
MVP	-0.582854	0.285773	0.158675	0.131119	0.141467	0.130446	0.201547	0.148552	0.163108	0.285773
SEMA3E	-0.582809	0.00853	0	0	0	0	0	0.00853	0	0.005829
MRPL23	-0.582794	1.09912	0.900976	0.899461	0.882115	0.725409	0.970475	1.00428	1.09912	1.06324
ANKMY2	-0.582656	0.212677	0.11223	0.038776	0.123034	0.148753	0.090453	0.131752	0.093132	0.212677
SUCLA2	-0.582501	0.258913	0.10158	0.170321	0.172943	0.214348	0.197653	0.219266	0.117546	0.258913
COMMD1	-0.581974	0.391318	0.299219	0.281435	0.232603	0.356184	0.30604	0.391318	0.342291	0.336255
DCTD	-0.581786	0.518232	0.366679	0.278767	0.357003	0.518232	0.381941	0.414076	0.494837	0.410996
HSPG2	-0.581682	0.118138	0.055341	0.086017	0.079957	0.078408	0.061374	0.118138	0.088658	0.099105
SF3B5	-0.581447	1.57092	1.19675	1.4404	1.44016	1.34372	1.57092	1.47635	1.42356	1.44823
AC002091.2	-0.581184	0.007941	0	0	0	0	0	0.007941	0	0.005359
CAB39L	-0.581002	0.028021	0	0	0.00506	0.028021	0.019055	0.014013	0.017331	0.008762
TMEM59	-0.580761	1.83344	1.47418	1.73237	1.64583	1.83108	1.65129	1.83344	1.75256	1.73606
SPCS2	-0.580666	1.30317	1.07847	0.873563	0.732164	1.09888	1.07648	1.30317	1.00945	1.30061
AC000032.1	-0.580544	0.00647	0	0	0	0	0	0.00647	0	0.004345
FLJ21408	-0.58048	0.035633	0.006926	0	0.010001	0.035633	0.009675	0.01273	0.01946	0.027304
ZW10	-0.580479	0.132303	0.032757	0	0.032885	0.132303	0.026288	0.084225	0.074969	0.085194
STK26	-0.580401	0.301133	0.257568	0.25597	0.244583	0.246437	0.253844	0.297757	0.256988	0.301133
SERPINB9	-0.580364	0.280252	0.179114	0.074262	0.13157	0.162723	0.077501	0.22498	0.194108	0.280252
RPF2	-0.580138	0.489377	0.267903	0.434932	0.198616	0.359532	0.406978	0.474046	0.423232	0.489377
MT1E	-0.580116	0.009768	0	0	0.008366	0.008351	0.005209	0	0.00959	0.009768
KIAA0319L	-0.580026	0.188478	0.129085	0.073264	0.083312	0.106905	0.093566	0.146716	0.114921	0.188478
AL390198.1	-0.579892	0.042372	0.007312	0	0.008967	0	0.03595	0.00651	0.042372	0.021742
TFB2M	-0.579419	0.274416	0.140965	0.112542	0.237515	0.080508	0.200875	0.274416	0.156006	0.252803
TCTEX1D4	-0.5794	0.007563	0	0	0	0	0	0	0.007563	0.005035
ZNF814	-0.579339	0.325563	0.254194	0.080404	0.157394	0.254456	0.223764	0.325563	0.265622	0.241756
AARS2	-0.579167	0.034524	0.015962	0	0.017484	0.026627	0.017419	0.006201	0.034482	0.034524
FOS	-0.579054	3.77517	2.4441	2.47744	3.77517	2.56314	2.82496	3.58197	3.26124	3.18384
MFSD1	-0.57877	0.658893	0.404634	0.430321	0.243409	0.463126	0.493038	0.658893	0.500101	0.520342
MIATNB	-0.5787	0.111246	0.044382	0.030543	0.111246	0.105273	0.075095	0.085399	0.069526	0.091501
SUCLG1	-0.578455	0.864082	0.730416	0.640373	0.628828	0.67546	0.644837	0.864082	0.756627	0.81568
ABHD17A	-0.577979	0.300844	0.16202	0.130207	0.088258	0.113704	0.163358	0.154771	0.194838	0.300844
EDA2R	-0.5778	0.032308	0.022367	0	0.012119	0.02307	0.019805	0.032308	0.012925	0.030782
CCT8	-0.577648	1.85426	1.33017	1.56516	1.39146	1.65938	1.492	1.68976	1.85426	1.54686
MAP3K14	-0.577539	0.044044	0.01548	0	0.041444	0.009476	0.017726	0.033872	0.017538	0.044044
LINC01475	-0.577533	0.042837	0.004848	0	0.007775	0.042837	0.026825	0.025576	0.006771	0.030494
FAM98C	-0.577277	0.166033	0.082956	0.088541	0.058806	0.14404	0.117283	0.166033	0.114245	0.111661
AKR1C2	-0.577102	0.012163	0	0	0	0.012163	0.005209	0.006454	0.00461	0.005488
EXOC4	-0.577101	0.296782	0.243586	0.20024	0.208846	0.237792	0.206947	0.296782	0.289195	0.256085
ZNF454	-0.577036	0.022379	0	0	0	0.022379	0.006452	0.01658	0.006951	0.010968
AC239800.3	-0.576657	0.009047	0	0	0	0	0	0.009047	0	0.0059
BNIP3	-0.576384	0.359896	0.321586	0.062101	0.224542	0.192675	0.267998	0.346238	0.359896	0.310245
PLCD3	-0.576325	0.008101	0	0	0	0	0	0.008101	0	0.00527
IFRD1	-0.576307	0.509313	0.341027	0.429187	0.475705	0.37318	0.356735	0.509313	0.476835	0.496911
LINC01012	-0.576136	0.030985	0.025105	0	0.009915	0.023333	0.030985	0.019428	0.030167	0.027233
GUCY2D	-0.576007	0.01912	0	0	0.013765	0	0.005618	0.014552	0	0.01912
HSD17B11	-0.57594	2.29879	1.83648	1.99672	2.27912	2.22184	2.29577	2.29879	1.94823	2.23286
UCN	-0.575734	0.063912	0.038882	0	0.021666	0.007706	0.044377	0.063912	0.039714	0.040846
IL2RG	-0.575695	0.390473	0.280755	0.28184	0.246586	0.356959	0.362073	0.338907	0.269417	0.390473
FXYD3	-0.575689	0.02529	0.007505	0	0	0.010335	0.017219	0.014098	0	0.02529
GNL3L	-0.575232	0.10611	0.093769	0	0.066551	0.086541	0.079926	0.10611	0.087751	0.092956
NEK6	-0.575191	0.092361	0.058402	0	0.047511	0.087099	0.05012	0.086605	0.092361	0.05469
AC091271.1	-0.575133	0.257578	0.106359	0.12104	0.138452	0.103791	0.098456	0.123581	0.257578	0.222452
ZCCHC7	-0.57508	0.482498	0.389676	0.211873	0.247904	0.482498	0.389888	0.468036	0.455243	0.394363
FDX2	-0.575036	0.160942	0.105596	0.038391	0.079014	0.101163	0.075611	0.160942	0.085142	0.137725
AK2	-0.574811	0.795242	0.502417	0.652304	0.367257	0.661789	0.610966	0.651757	0.712501	0.795242
TCEA3	-0.574794	0.023346	0.006937	0	0.010266	0	0.017994	0.023346	0.015855	0.007533
C2CD5	-0.574637	0.098912	0.027493	0.059864	0.048741	0.072494	0.049322	0.098912	0.061109	0.063153
TAF5	-0.574412	0.030894	0.017423	0	0	0	0.022048	0.017455	0.030894	0.022268
DAPK2	-0.574376	0.02522	0	0	0	0.017669	0.008899	0	0.02522	0.013799
NRM	-0.574277	0.192561	0.134511	0.160778	0.171601	0.140129	0.176699	0.144325	0.184805	0.192561
TMEM198	-0.574262	0.018738	0	0	0	0.010335	0	0	0.007517	0.018738
PITPNB	-0.574028	0.44348	0.278573	0.315891	0.230021	0.322441	0.286494	0.35644	0.304915	0.44348
ABL1	-0.573937	0.085333	0.054255	0	0.026964	0.024519	0.071279	0.085333	0.056434	0.049348
CNFN	-0.573898	0.194368	0.092335	0	0.06681	0.09578	0.07151	0.194368	0.085721	0.106227
SPSB3	-0.573741	0.498799	0.420864	0.317564	0.388875	0.447431	0.46855	0.498799	0.359989	0.481566
PC	-0.573681	0.007706	0	0	0	0.007706	0.005717	0	0.006342	0.005618
RTN4IP1	-0.573484	0.03973	0.013495	0	0	0.03973	0.010757	0.026636	0.026431	0.026569
NMRK1	-0.57348	0.235309	0.057909	0.120374	0.160963	0.235309	0.232706	0.149028	0.139953	0.185102
CNP	-0.573312	0.210044	0.151573	0.141168	0.103873	0.178234	0.137375	0.164936	0.210044	0.200491
RETSAT	-0.573203	0.043273	0.019297	0	0.011286	0.034713	0.043273	0.036947	0.010521	0.03385
CTU2	-0.573177	0.083793	0.035922	0	0.015328	0.083793	0.067975	0.029735	0.044052	0.081562
HOXB5	-0.573111	0.201851	0.059538	0.060588	0.179711	0.135636	0.099966	0.201851	0.083574	0.15627
CALCOCO1	-0.573081	0.280619	0.155876	0.114205	0.157626	0.19591	0.101039	0.207835	0.161459	0.280619
AC092119.3	-0.573077	0.007799	0	0	0	0.007799	0.005572	0	0.006466	0.005653
LDHB	-0.572902	3.21326	2.95946	2.95765	2.89009	3.21326	3.05635	3.12271	3.14092	3.04727
AC005498.2	-0.572826	0.037212	0.005477	0	0.037212	0	0.013086	0.03368	0.026796	0.022652
AC124283.1	-0.572595	0.023101	0.005816	0	0.014126	0.007706	0.004945	0.023101	0.01448	0.008928
TNKS1BP1	-0.572396	0.02776	0.012964	0	0	0	0.01337	0.005991	0.025622	0.02776
MAP3K15	-0.572207	0.006771	0	0	0	0	0	0	0.006771	0.004273
ERLIN2	-0.572182	0.24948	0.140442	0.029206	0.125816	0.24948	0.09927	0.128443	0.209726	0.248283
AC130324.1	-0.572038	0.022318	0.004571	0	0.022318	0.006939	0.017506	0.012667	0.006739	0.020494
PPP2R3C	-0.572032	0.523522	0.363371	0.3783	0.366009	0.43099	0.473159	0.479964	0.325755	0.523522
DNAH6	-0.571742	0.010898	0	0	0.010898	0	0.006118	0.006491	0.006526	0.005965
AC138894.1	-0.571677	0.007564	0	0	0	0	0	0.007564	0	0.004755
UQCR10	-0.571398	1.43443	1.07759	1.14522	0.765942	1.14888	1.10942	1.43443	1.22855	1.40603
ARF4	-0.570857	0.796917	0.634578	0.531462	0.530518	0.717365	0.756283	0.796917	0.625655	0.673688
PAFAH2	-0.570732	0.057355	0.012383	0	0	0.013939	0.005769	0.008164	0.017698	0.057355
ATP5J2	-0.570725	1.5958	1.06598	1.5314	1.14922	1.35843	1.38693	1.5958	1.48327	1.4998
MRPL42	-0.570685	0.801119	0.64637	0.546666	0.531928	0.681548	0.671874	0.801119	0.589196	0.737328
MRTO4	-0.570572	0.360794	0.259967	0.235972	0.150043	0.2931	0.255142	0.360794	0.274966	0.34365
EIF4E	-0.570293	0.80883	0.60407	0.549989	0.515287	0.582099	0.587761	0.80883	0.554902	0.783295
MRPL44	-0.570227	0.463891	0.24312	0.241387	0.463891	0.339629	0.384148	0.35688	0.381829	0.340712
TFAP2E	-0.570073	0.022792	0	0	0.012829	0	0.013857	0.007254	0	0.022792
AC067838.1	-0.570007	0.025542	0	0	0	0	0	0	0.005882	0.025542
ANKH	-0.569874	0.199752	0.10057	0.079526	0.038748	0.086043	0.089655	0.118859	0.102223	0.199752
CDC42EP2	-0.569642	0.010339	0.00406	0	0	0	0.009593	0.007334	0.010339	0.004241
AL731571.1	-0.569512	0.007855	0	0	0	0	0	0	0.007855	0.004861
AC015726.1	-0.569466	0.005656	0	0	0	0	0	0.005656	0	0.003499
TNFSF8	-0.569378	0.045636	0.017986	0	0.005784	0.015556	0.016147	0.007337	0.020865	0.045636
COX8A	-0.569314	1.42302	1.19735	1.32054	1.24445	1.24126	1.42302	1.30959	1.36421	1.32906
VMAC	-0.569187	0.15139	0.06745	0.05074	0.078843	0.15139	0.080234	0.11256	0.077422	0.125576
BTBD10	-0.569147	0.130758	0.03807	0.05074	0.025204	0.048107	0.048577	0.130758	0.047235	0.089876
AC092111.1	-0.569096	0.021888	0	0	0	0.016737	0.005674	0.007402	0	0.021888
AL353719.1	-0.568732	0.007301	0	0	0	0.007301	0.006588	0	0.006739	0.005089
RMND5A	-0.568516	0.252135	0.17206	0.143206	0.236844	0.233677	0.127524	0.230722	0.250225	0.252135
ICAM1	-0.568492	0.035291	0.017722	0	0	0	0.014279	0.028334	0.010624	0.035291
PRPF3	-0.568257	0.217976	0.133642	0.020747	0.128539	0.07922	0.084954	0.122188	0.130335	0.217976
TNFSF4	-0.567972	0.231066	0.050668	0.0419	0.02174	0.059344	0.02277	0.231066	0.056855	0.169913
HIP1	-0.567567	0.098302	0.077065	0.029206	0.069436	0.064854	0.072215	0.098302	0.083386	0.070177
TPI1	-0.567508	1.90292	1.6615	1.68514	1.56446	1.8084	1.8698	1.8902	1.90292	1.69572
UQCRH	-0.567493	2.81118	2.6475	2.52015	2.69485	2.81118	2.77643	2.69035	2.74969	2.68316
AC073320.1	-0.567472	0.060973	0	0	0.054297	0.060973	0.019462	0.015337	0.044667	0.055906
AC135050.1	-0.56747	0.022084	0.004848	0	0.007723	0.006288	0.022084	0.013237	0	0.019633
NCAPD2	-0.567348	0.085931	0.066743	0.030543	0.046172	0.07067	0.051489	0.0679	0.059476	0.085931
HSPA1A	-0.56726	0.838223	0.255663	0.294892	0.097921	0.372452	0.246338	0.577649	0.226808	0.838223
AC012313.1	-0.567253	0.032392	0	0	0.029746	0.032392	0.027333	0.012462	0.011238	0.029736
STRIP2	-0.567125	0.006934	0	0	0	0	0	0	0.006934	0.004218
NEURL4	-0.566735	0.034387	0.012609	0	0	0.024708	0.011524	0.025088	0.004863	0.034387
STK40	-0.566729	0.117188	0.060733	0.03356	0.036041	0.035629	0.05179	0.052446	0.117188	0.092054
MRPL39	-0.56621	0.25821	0.168376	0.068099	0.094422	0.104952	0.130595	0.25821	0.127369	0.236118
AC087294.1	-0.56611	0.01312	0	0	0.006294	0	0	0.008453	0	0.01312
SMPDL3B	-0.5661	0.145327	0.060839	0.055875	0.008873	0.066328	0.094793	0.074613	0.06085	0.145327
SCNN1D	-0.565659	0.019861	0	0	0.019861	0	0.004911	0.018435	0.012435	0.010981
C7orf61	-0.565416	0.012568	0	0	0.008513	0	0	0.006994	0.012568	0.005751
BCL2L11	-0.565391	0.02449	0.007449	0	0.014379	0	0.016931	0.02449	0.005668	0.016507
ASCC1	-0.565285	0.210001	0.131386	0.092224	0.10993	0.204236	0.151606	0.210001	0.125112	0.170602
DLEU2	-0.565134	0.092912	0.054373	0	0.029327	0.027358	0.052462	0.071124	0.023343	0.092912
AL353759.1	-0.565086	0.026613	0.007829	0	0	0	0	0.015542	0.006389	0.026613
FAH	-0.565069	0.528605	0.456462	0.211062	0.256836	0.394703	0.360962	0.528605	0.416305	0.501683
MRPL1	-0.565039	0.808193	0.508256	0.682605	0.417631	0.681537	0.620144	0.804156	0.623979	0.808193
PAF1	-0.564959	0.209478	0.149797	0.118188	0.118503	0.108284	0.108138	0.16619	0.18629	0.209478
UHRF1	-0.564944	0.0691	0.019925	0.025454	0.037456	0.05663	0.0378	0.038508	0.021627	0.0691
INO80C	-0.564526	0.335018	0.20944	0.101047	0.099855	0.213486	0.158984	0.335018	0.180995	0.275801
FAM214A	-0.56421	0.200276	0.111808	0.094495	0.171354	0.156414	0.070171	0.200276	0.169348	0.181536
FMC1	-0.5642	0.746119	0.497037	0.358744	0.270713	0.596668	0.399172	0.746119	0.490932	0.689869
HSD17B4	-0.564024	0.402197	0.247536	0.143454	0.143963	0.322228	0.230456	0.236372	0.240171	0.402197
PRIM1	-0.563917	0.480527	0.3217	0.162195	0.222179	0.480527	0.356333	0.402595	0.328815	0.382516
VPS35	-0.563843	0.768594	0.676055	0.622881	0.530101	0.654939	0.661766	0.747707	0.679257	0.768594
AC092069.1	-0.563733	0.099762	0.018908	0	0.081789	0.058117	0.019861	0.099762	0.085753	0.039985
EFNA4	-0.563727	0.113008	0.044881	0.088175	0.029267	0.076834	0.056528	0.110349	0.113008	0.09796
ZNF48	-0.563281	0.117892	0.040787	0.03662	0.032502	0.07377	0.034661	0.106611	0.028962	0.117892
NHEJ1	-0.563028	0.006468	0	0	0	0.006318	0.006468	0	0.005804	0.004434
AC098487.1	-0.562993	0.085901	0.061116	0	0.06215	0.075997	0.040374	0.076809	0.052291	0.085901
PLAC8	-0.56296	1.63443	1.28561	1.32211	1.61177	1.62568	1.29454	1.63443	1.57163	1.52213
PRMT5-AS1	-0.562935	0.022025	0	0	0.006848	0	0	0	0.008023	0.022025
HMHB1	-0.562862	0.007354	0	0	0	0	0	0.007354	0	0.00434
TRPC4AP	-0.56274	0.291776	0.126459	0.189056	0.202161	0.133763	0.1602	0.207738	0.172313	0.291776
ATF6	-0.56273	0.349293	0.29967	0.123709	0.189544	0.349293	0.275113	0.262485	0.344534	0.342086
UROD	-0.562706	0.880072	0.584193	0.696703	0.392738	0.804877	0.743564	0.744986	0.745174	0.880072
DLC1	-0.562607	0.006308	0	0	0	0	0	0	0.006308	0.003716
BAMBI	-0.56255	0.052775	0	0	0	0.009293	0.004651	0	0.00638	0.052775
AC004597.1	-0.562481	0.025907	0	0	0	0	0	0	0.005271	0.025907
YRDC	-0.562358	0.193705	0.098287	0.030731	0.193705	0.054233	0.12313	0.142867	0.138969	0.164266
NHLRC4	-0.562354	0.098652	0.029381	0.03356	0	0.037585	0.009441	0.066809	0.045574	0.098652
CCDC137	-0.562236	0.203451	0.116914	0.10187	0.172611	0.13588	0.111299	0.171084	0.116131	0.203451
SF3B6	-0.562203	1.67126	1.42145	1.3246	1.64163	1.65427	1.67126	1.6079	1.533	1.51013
PBX2	-0.562096	0.178504	0.114949	0.029206	0.067194	0.115478	0.115428	0.163115	0.178504	0.090499
PPID	-0.562046	0.334646	0.222782	0.176907	0.175011	0.291091	0.168305	0.334646	0.229875	0.318998
ZNF714	-0.562041	0.184414	0.056599	0.102624	0.093934	0.184414	0.12149	0.072352	0.162162	0.18004
POMP	-0.56191	1.409	1.30449	1.20481	1.14952	1.29865	1.409	1.38106	1.38555	1.30416
SLC3A2	-0.561896	0.817877	0.525583	0.649747	0.586868	0.567336	0.631061	0.660297	0.571264	0.817877
SREK1IP1	-0.561887	0.581384	0.388794	0.186704	0.581384	0.386863	0.53398	0.439882	0.42943	0.507474
ATP8B1	-0.561838	0.009134	0	0	0.009134	0	0.006695	0.00633	0.006146	0.003996
NFE2L3	-0.561711	0.189459	0.083658	0.080421	0.033842	0.119124	0.049849	0.189459	0.106996	0.169164
NKILA	-0.561689	0.017039	0	0	0.007651	0.017039	0	0.01576	0.007011	0.010477
RALB	-0.561676	0.491604	0.348544	0.31565	0.227838	0.491604	0.414027	0.359935	0.478194	0.463781
IDH1	-0.561547	0.255325	0.135276	0.054228	0.048952	0.109111	0.082019	0.249097	0.091588	0.255325
VRK2	-0.561382	0.213813	0.188119	0.050859	0.136277	0.213813	0.147575	0.196321	0.180248	0.212312
TEX2	-0.561245	0.05762	0.038966	0	0.035579	0.019475	0.032905	0.041497	0.05762	0.037672
AC023302.1	-0.561197	0.012423	0	0	0	0	0	0.012423	0	0.007246
SLC8A1	-0.561077	0.007455	0	0	0	0	0.005922	0.007455	0.007039	0
HPS3	-0.561038	0.182703	0.090914	0.061264	0.083374	0.111447	0.040911	0.182703	0.096467	0.169309
AC025171.3	-0.560793	0.244995	0.05457	0.10434	0.126702	0.057592	0.093105	0.071263	0.244995	0.212519
KIF18B	-0.560763	0.006298	0	0	0	0	0.004464	0.005375	0.006298	0
ARMCX6	-0.560679	0.464584	0.347987	0.379866	0.356587	0.337449	0.372412	0.355741	0.41075	0.464584
TP53	-0.56065	0.498192	0.346697	0.3255	0.180974	0.385335	0.371457	0.460412	0.349457	0.498192
LINC01410	-0.560621	0.105164	0.057652	0.026297	0.056518	0.095632	0.05964	0.094949	0.038066	0.105164
ANAPC1	-0.560607	0.185318	0.125265	0.035277	0.132315	0.180132	0.137801	0.185318	0.145728	0.123153
FSTL1	-0.560553	0.109056	0.022508	0.026297	0.102437	0.078736	0.098924	0.018767	0.094857	0.109056
ANAPC15	-0.560358	0.452901	0.344366	0.36867	0.393162	0.336198	0.401094	0.40867	0.452901	0.374371
TRIQK	-0.560352	0.26356	0.14408	0.111751	0.074803	0.137868	0.115228	0.138545	0.170397	0.26356
BX284668.6	-0.56033	0.022504	0.007774	0	0	0.007537	0.011303	0.022504	0	0.019802
NEK7	-0.560321	0.197217	0.108888	0.097568	0.111208	0.114979	0.085751	0.127405	0.197217	0.148563
AL121983.1	-0.560088	0.032317	0.006588	0	0	0	0	0.009089	0.007747	0.032317
AC022558.3	-0.559839	0.007762	0	0	0	0	0.00458	0.007762	0.006284	0
PSMA5	-0.55983	0.717603	0.635558	0.466779	0.475242	0.611758	0.564471	0.684056	0.585469	0.717603
TPCN2	-0.559638	0.049182	0.029429	0	0.013614	0.017725	0.019859	0.025183	0.020558	0.049182
AP000487.1	-0.559276	0.020784	0.006942	0	0	0	0	0.020784	0.013701	0.011821
HES2	-0.55926	0.017252	0	0	0	0	0	0.017252	0	0.009927
MICAL2	-0.559051	0.007402	0	0	0	0	0.005058	0.007402	0.005955	0
ZNF266	-0.558968	0.179336	0.065717	0	0.129975	0.085658	0.077889	0.179336	0.095457	0.081637
SUPT3H	-0.558781	0.320877	0.156814	0.183379	0.220186	0.300908	0.187531	0.2658	0.170353	0.320877
PCDH11Y	-0.558512	0.016511	0	0	0.006313	0	0.016498	0	0.004538	0.016511
EIF4ENIF1	-0.558436	0.1412	0.064202	0	0.062963	0.1412	0.108777	0.063665	0.070645	0.117816
IL2RA	-0.558377	0.012918	0.005057	0	0	0	0	0.005785	0.007203	0.012918
KIF7	-0.558356	0.023884	0	0	0.023884	0.020224	0.01193	0.018221	0.006536	0.017214
EDF1	-0.558342	2.23562	2.01996	2.16742	2.07111	2.19755	2.23562	2.1478	2.13481	2.20162
IMMP2L	-0.558244	0.381723	0.260846	0.336203	0.312182	0.322056	0.326925	0.29187	0.337341	0.381723
ZNHIT1	-0.558213	1.07025	0.845222	0.932978	0.679704	0.905893	1.06531	1.07025	0.956776	1.01382
DND1	-0.558152	0.109694	0	0	0.029129	0	0.048659	0.109694	0.014359	0.030388
RPP30	-0.557803	0.298172	0.215278	0.055468	0.197597	0.298172	0.257906	0.200163	0.214918	0.270351
AC005899.6	-0.557633	0.017636	0	0	0.015598	0	0.008994	0.017636	0	0.01653
FAM212A	-0.557437	0.419341	0.163554	0.273665	0.17311	0.301963	0.282977	0.419341	0.171412	0.404325
IRAK1BP1	-0.557261	0.111961	0.056364	0	0.084196	0.067138	0.033035	0.049327	0.075563	0.111961
Z97989.1	-0.557228	0.020468	0.006125	0	0.01675	0.009163	0.006976	0.020468	0.011927	0.009681
ADAMTS9	-0.557062	0.006743	0	0	0	0	0	0.006743	0	0.003821
GADD45GIP1	-0.556934	1.14937	1.02269	0.809028	0.769253	1.05533	0.877784	1.14009	1.03052	1.14937
AC136604.3	-0.5567	0.022022	0.006729	0	0	0	0.0075	0.021458	0	0.022022
MSN	-0.556684	0.965691	0.907266	0.870887	0.944736	0.965691	0.929302	0.896462	0.954572	0.957801
LINC00672	-0.55661	0.036291	0.009457	0	0.012234	0.022337	0.006428	0.013564	0.007203	0.036291
GGCX	-0.556552	0.248416	0.20282	0.102116	0.13687	0.206183	0.182026	0.170702	0.248416	0.22301
PPRC1	-0.556509	0.073895	0.0498	0.026297	0.019369	0.031176	0.054756	0.073895	0.052602	0.052846
OMA1	-0.556477	0.281582	0.171083	0.102551	0.134492	0.218194	0.112423	0.275365	0.14513	0.281582
HCFC1R1	-0.556375	0.391483	0.282378	0.245981	0.232853	0.313416	0.391483	0.379866	0.390629	0.269284
USP21	-0.556255	0.047546	0.018157	0	0.027189	0.038798	0.004926	0.047546	0.018589	0.042618
MTCH2	-0.555877	0.405586	0.35265	0.220319	0.254985	0.403103	0.323754	0.346127	0.405586	0.374671
ZNF85	-0.555844	0.126146	0.081869	0.020747	0.088489	0.126146	0.060853	0.091281	0.107578	0.107583
BCKDHA	-0.555843	0.048356	0.011333	0	0.016845	0.040807	0.009406	0.010558	0.023045	0.048356
CFDP1	-0.555615	0.733219	0.645348	0.528943	0.472132	0.733219	0.599115	0.705291	0.700887	0.718863
ZKSCAN7	-0.555299	0.032485	0.014084	0	0	0.020814	0	0.026308	0.01343	0.032485
PPP1R7	-0.555208	0.518267	0.407869	0.433907	0.329518	0.507359	0.518267	0.498588	0.437292	0.51284
CLNS1A	-0.555196	1.64311	1.48954	1.25733	1.1598	1.61708	1.40921	1.59885	1.51386	1.64311
PLK1	-0.555138	0.01723	0	0	0	0.014666	0.00647	0.005389	0	0.01723
TMEM70	-0.554925	0.313682	0.158141	0.182062	0.212399	0.205829	0.205911	0.313682	0.170041	0.230731
MATN2	-0.554713	0.015783	0	0	0.006293	0	0	0	0.015783	0.012001
SLC25A12	-0.554476	0.115087	0.059219	0.030731	0.048357	0.071296	0.036509	0.115087	0.045265	0.105613
C11orf74	-0.554431	0.582017	0.360285	0.443069	0.312647	0.477996	0.425824	0.433937	0.582017	0.486415
SLC4A2	-0.554399	0.119866	0.093116	0.029206	0.062466	0.095536	0.039091	0.119866	0.115935	0.114017
TMEM11	-0.554301	0.349755	0.165371	0.105071	0.332817	0.264944	0.349755	0.245574	0.196008	0.285178
PSMD6-AS1	-0.5542	0.019851	0	0	0.012229	0	0.005679	0	0.008065	0.019851
MPZL1	-0.553917	0.151333	0.129471	0.070603	0.082289	0.10385	0.102735	0.131339	0.151333	0.132049
ZNF516	-0.553652	0.192462	0.045807	0.031042	0.070265	0.012847	0.039052	0.192462	0.042326	0.144163
XYLT2	-0.553517	0.091426	0.05488	0	0.010359	0.01328	0.050167	0.040924	0.045561	0.091426
AC108134.2	-0.553507	0.089489	0.02904	0.030731	0.047995	0.017132	0.032149	0.042019	0.038387	0.089489
NARFL	-0.553443	0.244612	0.084472	0.121301	0.072168	0.096209	0.089503	0.12475	0.117161	0.244612
BAIAP3	-0.553413	0.012191	0	0	0.004929	0	0.004864	0.012191	0	0.005763
POLR2L	-0.553333	1.55089	1.176	1.25881	1.15393	1.22038	1.41244	1.55089	1.3533	1.24826
LZTR1	-0.553274	0.088177	0.052246	0	0.030965	0.023502	0.029698	0.06328	0.031236	0.088177
CNTD2	-0.55323	0.010614	0	0	0	0	0	0	0.010614	0.005857
ANKRD13B	-0.553139	0.080282	0.012252	0	0.024724	0	0.014836	0.027086	0.080282	0.028438
DEPDC1B	-0.553117	0.060394	0.028555	0	0	0.01866	0.023672	0.060394	0.018555	0.039531
AGMAT	-0.553059	0.024208	0.008174	0	0.007727	0.01894	0.006387	0.024208	0.006771	0.015807
RALBP1	-0.553027	0.751132	0.602647	0.411251	0.491862	0.666564	0.45399	0.713875	0.577421	0.751132
LINC02356	-0.55297	0.012155	0	0	0	0	0.004945	0.012155	0.011442	0
PTPN20	-0.552934	0.040297	0	0	0	0.007908	0.00386	0.006077	0.040297	0.011493
TMEM186	-0.552928	0.114765	0.039945	0	0.009775	0.090764	0.035383	0.114765	0.017787	0.095863
STK32C	-0.552859	0.339717	0.209242	0.10787	0.180462	0.33514	0.235463	0.147227	0.31265	0.339717
HSCB	-0.552832	0.27468	0.24569	0.140019	0.155603	0.214835	0.256488	0.235083	0.217847	0.27468
KMT2E-AS1	-0.552792	0.274802	0.100114	0.193551	0.231905	0.182044	0.147707	0.222145	0.274802	0.20439
BMS1	-0.552733	0.188233	0.116425	0.150298	0.150294	0.188233	0.136305	0.178583	0.142528	0.181653
SPHK2	-0.552429	0.11966	0.044981	0.078236	0.047679	0.07642	0.043178	0.071316	0.09272	0.11966
ACHE	-0.55217	0.007235	0	0	0	0.007235	0.005358	0.005813	0	0.004755
CHIC2	-0.552113	0.375995	0.246833	0.192094	0.24185	0.311387	0.257625	0.272442	0.210703	0.375995
TICAM1	-0.552054	0.05858	0.01957	0	0.025667	0.055077	0.04533	0.012374	0.026974	0.05858
ELOB	-0.551969	1.99875	1.57957	1.70606	1.70878	1.84493	1.7934	1.99875	1.76423	1.69419
EIF2S1	-0.551959	0.404834	0.259231	0.235706	0.19478	0.272633	0.270458	0.404834	0.250992	0.321905
ALDH5A1	-0.551956	0.151648	0.094192	0.080502	0.082631	0.14214	0.10016	0.099382	0.100381	0.151648
CD244	-0.551934	0.273218	0.144618	0.072081	0.155566	0.273218	0.107603	0.257141	0.154692	0.237478
DYNLRB2	-0.551876	0.060276	0.017919	0	0.02968	0.060276	0.027016	0.035072	0.021108	0.044502
PSME2	-0.551855	1.40764	1.03652	1.10388	0.83327	1.05438	1.27846	1.3957	1.40764	1.11474
NFS1	-0.551802	0.087442	0.060207	0	0.022037	0.070448	0.047345	0.087442	0.033389	0.086897
SAR1A	-0.551641	0.446304	0.261294	0.129648	0.446304	0.304827	0.370571	0.391741	0.366614	0.292727
ERCC4	-0.55163	0.14692	0.099576	0.06238	0.080783	0.112283	0.090312	0.090096	0.09191	0.14692
HIST2H2BF	-0.551527	0.221891	0.035772	0.103086	0.02547	0.076671	0.0359	0.115445	0.090427	0.221891
C12orf57	-0.551484	1.61446	1.39837	1.26451	1.31988	1.30013	1.53528	1.26063	1.58245	1.61446
POLRMT	-0.551479	0.146611	0.107853	0.119575	0.095908	0.103739	0.110824	0.12501	0.119101	0.146611
GLOD4	-0.55143	0.681541	0.484935	0.415739	0.347425	0.494299	0.401723	0.51706	0.504996	0.681541
TPP1	-0.551319	0.489551	0.402175	0.190982	0.350805	0.470083	0.365159	0.489551	0.388085	0.413848
UBE2Q1	-0.551263	0.142186	0.082728	0.073044	0.058231	0.101683	0.070892	0.142186	0.087221	0.113801
LINC01474	-0.551083	0.012785	0	0	0	0.007246	0.005348	0	0.012785	0.005019
ATG9A	-0.550912	0.117424	0.075018	0.043992	0.029295	0.109745	0.08554	0.117424	0.060084	0.112132
STK24	-0.550853	0.122202	0.095718	0.102344	0.122182	0.122202	0.107441	0.114201	0.11949	0.110804
TSNAX	-0.55074	0.456214	0.301048	0.284346	0.224214	0.371741	0.27924	0.432043	0.28261	0.456214
ZNF614	-0.550735	0.08994	0.027782	0	0.050505	0.057243	0.034808	0.016016	0.08994	0.059782
AC145285.2	-0.550672	0.040071	0.007449	0	0.032953	0.035835	0.025537	0.040071	0.006002	0.030512
LRTOMT	-0.550347	0.033743	0	0	0.00781	0	0.033743	0.017196	0.020445	0.005158
AC105020.6	-0.549928	0.025013	0	0	0.016255	0	0.006372	0.025013	0.02199	0.004654
AC006449.6	-0.549846	0.071388	0.040008	0	0.015081	0.050247	0.040739	0.06428	0.013122	0.071388
CATSPERG	-0.549579	0.030461	0.01453	0	0.018791	0	0.030461	0.019319	0.014541	0.025154
MLLT11	-0.549534	0.306984	0.176042	0.119381	0.19098	0.170264	0.171355	0.306984	0.183733	0.197218
LDHAL6A	-0.549492	0.028332	0.006588	0	0	0.009262	0.017205	0.028332	0	0.016666
LIPT1	-0.549213	0.191651	0.076627	0.045827	0.063022	0.191651	0.099257	0.14782	0.06845	0.164996
NMU	-0.549165	0.014225	0	0	0.009599	0	0.00519	0.005794	0.014225	0.004157
ZNF527	-0.549062	0.060235	0.035154	0	0.028233	0.060235	0.0338	0.039358	0.040045	0.044136
AC124312.1	-0.549037	0.053029	0.02136	0	0.042901	0.018195	0.023149	0.011621	0.042185	0.053029
STAU2	-0.548895	0.26589	0.158329	0.148175	0.10641	0.13633	0.171505	0.26589	0.170472	0.198402
GNG10	-0.54887	0.034341	0.026474	0	0.00754	0.02761	0.017133	0.029494	0.034341	0.025456
SNRK-AS1	-0.548794	0.008101	0	0	0	0	0	0.008101	0	0.004336
CPM	-0.548759	0.010067	0	0	0	0	0	0.010067	0	0.005387
CCDC93	-0.548606	0.094405	0.052297	0.025454	0.094405	0.07608	0.032146	0.080381	0.080684	0.089452
AC008074.3	-0.548411	0.037687	0.029913	0	0.019091	0.02573	0.016071	0.022296	0.037687	0.037489
MRPS7	-0.548377	0.511106	0.477838	0.198947	0.399968	0.437491	0.467214	0.511106	0.429224	0.468233
SRI	-0.548139	1.32094	1.09474	1.09842	0.829197	1.14545	1.1573	1.23875	1.1492	1.32094
TEDC1	-0.548134	0.041073	0.03244	0	0.012829	0.018285	0.019093	0.030307	0.02606	0.041073
MXD3	-0.54804	0.075835	0.021729	0	0.052569	0.035236	0.075835	0.024867	0.040131	0.046963
CARMIL3	-0.548033	0.015389	0.00623	0	0	0.007683	0.009903	0.012493	0	0.015389
AC078846.1	-0.547628	0.13361	0.079574	0.05074	0.114275	0.087691	0.126141	0.13361	0.090431	0.08628
MED20	-0.547497	0.061811	0.044004	0	0.015585	0.043014	0.018195	0.061639	0.033167	0.061811
SEMA6B	-0.547445	0.019358	0	0	0	0.019358	0.011579	0.007426	0.006389	0.009339
RHOD	-0.547438	0.026591	0.008743	0	0.008965	0	0.016461	0.026591	0.018818	0.007246
SBNO1	-0.547298	0.531351	0.385814	0.191246	0.343575	0.531351	0.405143	0.433131	0.43698	0.401945
TNK2-AS1	-0.547163	0.010863	0	0	0	0	0.004751	0	0	0.010863
AC005837.1	-0.547151	0.01659	0	0	0	0	0.007235	0	0	0.01659
SYMPK	-0.547121	0.540563	0.44825	0.45701	0.425332	0.431511	0.53001	0.540563	0.497596	0.467497
KDELC1	-0.547111	0.109049	0.042594	0.080128	0.020318	0.059152	0.088875	0.109049	0.093931	0.076679
ADCY6	-0.54709	0.041106	0.005477	0	0	0.041106	0.015461	0.025436	0.014383	0.021065
CFH	-0.546919	0.440322	0.317548	0.149713	0.094895	0.268384	0.258643	0.358135	0.263548	0.440322
LINC01144	-0.546918	0.010544	0	0	0	0	0.005233	0	0	0.010544
LINC02076	-0.546861	0.036542	0.014768	0	0.027986	0.016722	0.010838	0.036542	0.008769	0.034621
AC034102.5	-0.546834	0.010076	0	0	0	0	0.005047	0	0	0.010076
STYK1	-0.546791	0.020616	0.005438	0	0.009599	0.020616	0	0.008868	0.019661	0.018001
WNT7A	-0.546789	0.008049	0	0	0	0	0.003324	0	0	0.008049
C18orf65	-0.546741	0.012482	0	0	0	0	0.00631	0	0	0.012482
PARP3	-0.546726	0.079636	0.063105	0.025454	0.052246	0.028741	0.062795	0.072314	0.051803	0.079636
CYP4F2	-0.546367	0.016443	0	0	0.008912	0.015008	0.004166	0	0.010255	0.016443
IMMP1L	-0.546245	0.436902	0.329433	0.259005	0.18691	0.273851	0.357129	0.436902	0.315005	0.383585
AL355922.1	-0.546108	0.009339	0	0	0	0	0.004947	0	0	0.009339
TMBIM1	-0.546099	0.177099	0.15086	0.03356	0.13182	0.177099	0.149319	0.13471	0.148663	0.171164
GRPEL2	-0.546036	0.051562	0.010639	0	0	0.051562	0.017367	0.038195	0.017939	0.029593
IRGM	-0.546034	0.018089	0	0	0	0	0.009624	0	0	0.018089
TMEM81	-0.54599	0.005923	0	0	0	0	0	0.005923	0	0.00311
TAL2	-0.54597	0.009536	0	0	0	0.009081	0	0.008402	0	0.009536
HSF5	-0.545772	0.019015	0.007774	0	0.007238	0.012443	0.017818	0.019015	0.01301	0.005405
ENKUR	-0.545755	0.01024	0	0	0	0	0.003875	0	0	0.01024
NME9	-0.545749	0.010059	0	0	0	0	0	0	0.010059	0.005273
CTSW	-0.545723	1.32224	0.675941	0.818113	0.582121	1.03248	1.32224	0.821569	0.799992	1.25996
TM9SF2	-0.545665	0.607718	0.498987	0.297624	0.384996	0.43929	0.374458	0.604677	0.428141	0.607718
BOLA2B	-0.545629	0.110413	0.061858	0	0.110413	0.073191	0.067085	0.094447	0.070577	0.082271
SCRIB	-0.545568	0.058991	0.005187	0.034827	0.041068	0.015525	0.02887	0.018426	0.05544	0.058991
AC008105.2	-0.545551	0.022964	0.006122	0	0.012657	0.008616	0.009273	0.014286	0	0.022964
GLI1	-0.545494	0.011869	0	0	0	0	0	0.011869	0	0.006211
FDXR	-0.545485	0.076605	0.043507	0.060601	0.021933	0.046554	0.052124	0.076244	0.061666	0.076605
GPD2	-0.545324	0.099654	0.054342	0	0.016565	0.092457	0.024784	0.099654	0.091095	0.061304
AL358781.2	-0.545145	0.018784	0	0	0	0	0.010449	0	0	0.018784
KLC2	-0.545121	0.049712	0.015814	0	0.045581	0.009216	0.047716	0.049712	0.013245	0.038333
DNAL4	-0.545066	0.177851	0.102009	0.038354	0.022012	0.149989	0.069047	0.122282	0.098468	0.177851
FUT6	-0.544945	0.028882	0.00796	0	0	0	0.005539	0	0.02167	0.028882
AC126763.1	-0.544923	0.015838	0	0	0	0	0.005692	0	0	0.015838
AC055713.1	-0.544888	0.032307	0.017622	0	0.019448	0.007545	0.016659	0.032307	0.011397	0.024836
AC016735.1	-0.544833	0.024231	0	0	0	0.013829	0.010434	0.024231	0	0.009134
C9orf152	-0.544712	0.031227	0	0	0	0	0	0	0.031227	0.016254
NPPC	-0.544663	0.007912	0	0	0	0	0.004489	0	0	0.007912
ABCA10	-0.544662	0.011508	0	0	0	0	0	0.011508	0	0.005988
ECHS1	-0.544626	0.684641	0.499165	0.5931	0.392615	0.587405	0.590585	0.684641	0.565283	0.670966
UTP20	-0.544459	0.115964	0.082551	0.029206	0.027537	0.030855	0.085643	0.115964	0.102701	0.080384
USO1	-0.544258	0.38609	0.31697	0.211544	0.254468	0.302521	0.244135	0.367051	0.281904	0.38609
MARVELD1	-0.544093	0.160742	0.055837	0.078344	0.024354	0.079819	0.14005	0.081281	0.160742	0.095113
SLC9A1	-0.54407	0.050304	0.029371	0.020747	0.034857	0.041578	0.025162	0.025209	0.050304	0.046805
BZW2	-0.543908	1.37209	1.13563	1.2243	1.00754	1.22649	1.12792	1.32627	1.23827	1.37209
NPPA-AS1	-0.543756	0.015092	0	0	0.009368	0	0	0.015092	0	0.014705
INTS8	-0.54374	0.392836	0.217535	0.228179	0.123336	0.204387	0.262256	0.293333	0.202316	0.392836
AL591846.2	-0.54355	0.038125	0	0	0	0.013111	0	0	0.006342	0.038125
AC078795.3	-0.543543	0.00829	0	0	0	0.005734	0	0.00829	0	0.005763
CCDC26	-0.543357	0.008762	0	0	0	0	0.0052	0	0	0.008762
SARS2	-0.543143	0.133678	0.07775	0.025454	0.093258	0.133678	0.047145	0.115637	0.111371	0.105764
AC091982.4	-0.543074	0.007593	0	0	0	0	0.004545	0	0	0.007593
COL6A3	-0.542828	0.013905	0	0	0	0	0.004295	0.012734	0.013905	0
LINC01023	-0.542761	0.240929	0.059365	0.073969	0.174488	0.117103	0.240929	0.135939	0.199251	0.104878
FAM234B	-0.5427	0.118617	0.068202	0.060523	0.040185	0.074549	0.046293	0.118617	0.092854	0.09185
STMP1	-0.542698	1.57261	1.06033	1.14367	1.42725	1.55061	1.57261	1.44903	1.19993	1.3567
ZNF512B	-0.5422	0.098391	0.039489	0.041304	0.058845	0.068273	0.050976	0.044261	0.045953	0.098391
CSNK2B	-0.541988	1.23876	1.12808	1.21499	1.21867	1.16383	1.23876	1.20412	1.20453	1.22846
AC027228.1	-0.541971	0.008595	0	0	0	0	0	0.008595	0	0.004391
MED24	-0.54159	0.145314	0.105212	0.096401	0.099507	0.079623	0.08086	0.127212	0.1288	0.145314
ECH1	-0.541474	1.18014	0.996378	0.746772	0.591037	0.927758	0.924862	1.04015	0.963946	1.18014
GNAI1	-0.541471	0.666181	0.314336	0.369932	0.411894	0.666181	0.300462	0.618419	0.505474	0.525106
AC010624.3	-0.541119	0.005273	0	0	0	0	0.003324	0	0	0.005273
AC120049.1	-0.54108	0.007318	0	0	0	0	0	0	0.007318	0.003716
EMC7	-0.541009	0.470768	0.387066	0.406476	0.331135	0.43708	0.395465	0.459161	0.404305	0.470768
CRAT37	-0.540988	0.006642	0	0	0	0	0.0042	0	0	0.006642
PRAF2	-0.540973	0.27731	0.168841	0.230181	0.151952	0.243385	0.241512	0.27731	0.226403	0.228329
AQP11	-0.540882	0.020878	0	0	0	0.012577	0	0.020878	0	0.01297
ATG4B	-0.540852	0.229884	0.173942	0.225134	0.190906	0.177672	0.224755	0.218166	0.220536	0.229884
ACOT8	-0.540677	0.192094	0.055782	0.182758	0.091539	0.068166	0.11949	0.191188	0.190157	0.192094
ZNF581	-0.540657	0.606874	0.514373	0.415156	0.398214	0.601826	0.530441	0.606874	0.511841	0.549065
AP3S2	-0.54061	0.068176	0.020603	0	0.064252	0.007199	0.016081	0.054788	0.068176	0.04132
YTHDF2	-0.540418	0.800623	0.657976	0.41053	0.710308	0.465313	0.770697	0.800623	0.592042	0.758851
PIH1D1	-0.540295	0.582083	0.415428	0.343427	0.170718	0.470104	0.40146	0.545247	0.41377	0.582083
ACD	-0.540213	0.269162	0.225324	0.13358	0.129933	0.202378	0.169216	0.24522	0.209201	0.269162
AC007365.1	-0.540022	0.023516	0.005676	0	0	0.011536	0.005528	0.005715	0.023516	0.009936
CTBP2	-0.53996	0.3535	0.222143	0.209091	0.147234	0.30954	0.177598	0.320941	0.242976	0.3535
SEPT7	-0.53993	1.5988	1.30427	1.36574	1.07176	1.48843	1.3461	1.43774	1.5988	1.51883
PAPSS1	-0.539911	0.515303	0.22036	0.401296	0.276326	0.490288	0.326237	0.43999	0.33276	0.515303
ST6GALNAC4	-0.53982	0.18443	0.121384	0.080424	0.134901	0.152684	0.18443	0.153471	0.091118	0.175704
ARMT1	-0.539679	0.13757	0.03864	0.077086	0.013155	0.057292	0.042654	0.13757	0.066004	0.119549
AKR1C3	-0.539625	1.10004	0.664464	0.637641	0.488837	0.828605	0.70641	1.05876	0.540907	1.10004
PIGG	-0.539563	0.136078	0.065765	0.069932	0.024484	0.056486	0.046739	0.109173	0.079733	0.136078
AC026191.1	-0.539563	0.008019	0	0	0	0	0.006447	0.008019	0.005176	0
SCAMP5	-0.53933	0.029509	0.021989	0	0.013751	0	0.016114	0.018898	0.029509	0.029385
FAM149B1	-0.539319	0.034716	0.012881	0	0.018139	0.034716	0.009891	0.021523	0.021222	0.023149
FAM118B	-0.53908	0.10366	0.042766	0	0	0.027707	0.008892	0.064791	0.023142	0.10366
SART1	-0.539067	0.420543	0.220419	0.334928	0.356819	0.263953	0.286461	0.339901	0.307087	0.420543
CCL4	-0.539008	0.059455	0.023801	0	0.024807	0.042013	0.021474	0.023279	0.016365	0.059455
NDUFB8	-0.53891	1.40979	1.19309	1.25565	1.0946	1.40979	1.28433	1.26751	1.35599	1.37405
VAMP5	-0.538839	1.48325	1.326	1.03832	1.01269	1.18955	1.27351	1.48325	1.30544	1.33306
CCT2	-0.538817	1.27437	1.16847	0.950801	0.999603	1.27437	1.15532	1.25984	1.14178	1.2047
ZNF737	-0.538804	0.045354	0	0	0.019675	0.045354	0.042145	0.024898	0.013594	0.020585
METTL7B	-0.538775	0.025141	0.010376	0	0	0	0.01045	0.01076	0.00523	0.025141
KCNMB1	-0.538769	0.044379	0.009108	0.035277	0.021715	0.007695	0.023955	0.044379	0.035624	0.038236
ADH5	-0.53873	0.808611	0.598536	0.588041	0.390039	0.690682	0.523828	0.736965	0.701208	0.808611
CLC	-0.538724	0.018283	0	0	0	0	0.00895	0	0.018283	0.005716
VPS72	-0.538711	0.337819	0.271658	0.16264	0.061995	0.208084	0.219738	0.337819	0.300127	0.33695
AL512770.1	-0.538642	0.022541	0	0	0.012217	0.007493	0.009253	0.022541	0	0.010295
DDX27	-0.538531	0.536386	0.437087	0.4729	0.491705	0.478357	0.513898	0.449083	0.536386	0.496244
AL139274.2	-0.538451	0.033532	0.007729	0	0.031615	0	0	0.020993	0.025774	0.033532
AC108673.3	-0.53835	0.048321	0.038689	0	0.009369	0.019465	0.030506	0.048321	0.026541	0.043352
AC007773.1	-0.538145	0.018566	0.005064	0	0	0	0.007096	0	0.018566	0.014082
LARP4B	-0.538125	0.159935	0.083703	0.025454	0.071107	0.075767	0.053456	0.159935	0.068331	0.11065
MRPL46	-0.537751	0.237075	0.133604	0.064121	0.046733	0.144323	0.122289	0.237075	0.083774	0.207722
LILRB1	-0.53752	0.012888	0	0	0	0	0.003498	0.012574	0.012888	0
GRIP1	-0.53731	0.014804	0	0	0	0	0.006042	0.008892	0.014804	0
CEP19	-0.537256	0.126643	0.064356	0	0.044455	0.021142	0.023025	0.076272	0.045645	0.126643
AC009506.1	-0.53711	0.182776	0.122332	0	0.06183	0.166048	0.09077	0.124779	0.090067	0.182776
CARD16	-0.537072	0.651804	0.463434	0.395268	0.251135	0.432127	0.414527	0.550535	0.452255	0.651804
KRBOX1	-0.537032	0.043431	0	0	0.043431	0	0.008008	0.022368	0.027297	0.02883
EWSR1	-0.536979	0.936882	0.835289	0.664142	0.927246	0.841823	0.729866	0.876478	0.908753	0.936882
SNHG8	-0.536883	2.95572	2.66674	2.41326	2.84676	2.6788	2.95572	2.81599	2.59602	2.82421
P4HTM	-0.536836	0.283583	0.192479	0.158835	0.162712	0.250081	0.213022	0.236098	0.156148	0.283583
PPFIBP2	-0.536579	0.021766	0.006942	0	0.006294	0.02092	0.012983	0.021766	0.016054	0.006155
AC098818.2	-0.536497	0.070403	0.027004	0	0.045301	0.053076	0.006566	0.029538	0.044954	0.070403
ALKBH3	-0.536449	0.260034	0.149846	0.183618	0.154507	0.211697	0.148907	0.260034	0.161622	0.252463
DHTKD1	-0.536375	0.137656	0.099196	0	0.03428	0.080425	0.038489	0.137656	0.087312	0.117464
RPH3AL	-0.536192	0.125894	0.021121	0	0.049847	0.046919	0.008049	0.125894	0	0.106104
AC005842.1	-0.536161	0.005569	0	0	0	0	0.003875	0	0	0.005569
WIF1	-0.536047	0.019859	0	0	0.011645	0	0	0	0.019859	0.017382
TMEM42	-0.536024	0.36235	0.263304	0.277952	0.117817	0.277837	0.309909	0.333872	0.332065	0.36235
C22orf15	-0.535924	0.083098	0.041095	0.023095	0.018106	0.061026	0.067237	0.050732	0.024914	0.083098
DDX41	-0.535913	0.3182	0.242745	0.113412	0.121294	0.185888	0.180384	0.228127	0.213597	0.3182
POLR3H	-0.53567	0.189873	0.104765	0.025454	0.049897	0.098955	0.089256	0.155601	0.041475	0.189873
NFATC4	-0.535615	0.03394	0	0	0	0	0.012717	0	0.03394	0.010694
AL121832.2	-0.535554	0.094773	0.043297	0	0.019673	0.059628	0.043856	0.094773	0.035016	0.04717
LSM8	-0.535424	0.938417	0.878871	0.548645	0.860607	0.863305	0.81621	0.832511	0.938417	0.892066
PRIMPOL	-0.535388	0.250352	0.147753	0	0.056935	0.196652	0.090375	0.210283	0.079189	0.250352
HIST1H4C	-0.535222	1.41308	1.03298	0.916387	1.11444	1.04424	0.877467	1.04811	1.12669	1.41308
PLK2	-0.535035	0.14083	0.047543	0.035277	0.133222	0.045666	0.068827	0.10777	0.14083	0.077555
AC127070.2	-0.53497	0.01961	0	0	0	0.01961	0.005539	0	0.011069	0.016898
LINC02332	-0.534969	0.007952	0.00406	0	0	0.007952	0.006695	0.005152	0.006387	0.004567
FAM66C	-0.534793	0.056642	0.031607	0	0.028498	0.019036	0.02177	0.033248	0.017949	0.056642
KLHL6	-0.534646	0.250938	0.221983	0.096815	0.196894	0.236842	0.20977	0.250938	0.180148	0.244234
UTP14A	-0.534627	0.278301	0.201871	0.060848	0.180352	0.243786	0.156993	0.205998	0.278301	0.204306
MALL	-0.534498	0.048914	0.02765	0	0.010359	0.025347	0.021375	0.010792	0.032765	0.048914
METTL18	-0.534466	0.107832	0.074958	0.029206	0.05689	0.095104	0.085788	0.087847	0.047449	0.107832
TRAPPC4	-0.534453	0.295692	0.255267	0.212176	0.295692	0.245321	0.272863	0.292287	0.26844	0.263376
SOX12	-0.53445	0.096648	0.068365	0.053834	0.051488	0.062312	0.06861	0.096648	0.088122	0.064259
TRPT1	-0.534436	0.244015	0.190419	0.13656	0.15536	0.218408	0.168471	0.186554	0.244015	0.203946
TXNDC11	-0.534251	0.169913	0.138969	0.03356	0.142766	0.096052	0.117144	0.125343	0.13062	0.169913
AL023584.2	-0.534115	0.016296	0	0	0	0.007199	0.010843	0	0	0.016296
PAN2	-0.534081	0.08328	0.052811	0	0.065746	0.033316	0.025244	0.047316	0.068314	0.08328
ZNF763	-0.534069	0.016856	0	0	0.008971	0.006664	0	0.007626	0	0.016856
ZNF28	-0.533911	0.05189	0.012276	0	0.036648	0.024076	0.015319	0.05189	0.006595	0.038075
AC024933.1	-0.533897	0.018434	0	0	0	0	0.006333	0.018434	0	0.005834
LRP8	-0.533867	0.050644	0.009113	0	0.050644	0.022435	0.00966	0.029455	0.032385	0.034127
PPOX	-0.533835	0.191037	0.127734	0.086805	0.12025	0.159076	0.123004	0.191037	0.1231	0.139792
BATF2	-0.533735	0.022927	0	0	0	0	0.005209	0	0	0.022927
NOVA1	-0.533568	0.020293	0	0	0.007762	0	0	0	0.020293	0.013191
CFP	-0.533565	0.222787	0.172223	0.173783	0.131803	0.215426	0.188676	0.176938	0.205731	0.222787
RAD23B	-0.533544	0.729067	0.553717	0.182028	0.473525	0.594923	0.518924	0.729067	0.517508	0.520112
TMEM218	-0.533488	0.339341	0.292065	0.120484	0.121355	0.292558	0.222667	0.339341	0.289982	0.309616
XYLT1	-0.533468	0.122292	0.101505	0	0.041697	0.056754	0.066341	0.115069	0.122292	0.086837
MMP2	-0.53343	0.216609	0.128439	0.187968	0.17274	0.120774	0.180701	0.18186	0.180699	0.216609
S100Z	-0.533358	0.140448	0.061272	0.039724	0.083106	0.140448	0.095425	0.088764	0.079377	0.095548
BMF	-0.533357	0.016857	0.007039	0	0.016857	0	0.015214	0.00992	0.012676	0.013822
PCMTD1	-0.533287	0.53132	0.493934	0.197729	0.364538	0.373431	0.405198	0.429547	0.469175	0.53132
LIG3	-0.533074	0.1457	0.103002	0	0.1457	0.12586	0.092943	0.095959	0.120149	0.142756
DGCR8	-0.533005	0.130522	0.052501	0.039724	0.07418	0.076331	0.063374	0.130522	0.078711	0.057766
AC007638.1	-0.532865	0.06375	0	0	0	0.018158	0	0.007545	0	0.06375
CHMP1A	-0.532852	0.298443	0.181961	0.187743	0.131783	0.131817	0.272464	0.176964	0.233428	0.298443
AC006449.2	-0.532718	0.050465	0	0	0	0.023681	0.025493	0.050465	0	0.01544
TIMM13	-0.532714	1.52293	1.18911	1.16606	1.12193	1.32347	1.33748	1.52293	1.20621	1.26261
ECSIT	-0.532552	0.504258	0.441479	0.288036	0.403201	0.367632	0.425587	0.374415	0.504258	0.476875
HMGB1	-0.532537	3.4713	3.16454	3.04158	3.28459	3.32519	3.16737	3.22027	3.4713	3.22515
USE1	-0.532469	0.745119	0.702346	0.464587	0.688906	0.608295	0.63789	0.691364	0.675858	0.745119
ANLN	-0.532393	0.0078	0	0	0	0	0.0078	0.006013	0.006817	0
AC026803.2	-0.53229	0.012214	0	0	0.006383	0	0	0.005816	0	0.012214
KCNA3	-0.53225	0.106562	0.012982	0.038391	0.006383	0.055829	0.010509	0.059499	0.025002	0.106562
CCM2	-0.5322	0.426922	0.234594	0.191437	0.133193	0.298135	0.22185	0.331049	0.180581	0.426922
LMLN	-0.532191	0.033136	0.006937	0	0	0.033136	0.00967	0.031424	0.007148	0.022089
AC004233.3	-0.532108	0.0201	0.007676	0	0	0.006068	0.008796	0	0.012746	0.0201
SNRNP40	-0.532026	0.540906	0.366877	0.384121	0.247484	0.421375	0.375576	0.540906	0.364569	0.527517
BRF2	-0.531989	0.11363	0.053897	0	0.094907	0.094209	0.092995	0.075562	0.031354	0.11363
PPP1R36	-0.531983	0.005969	0	0	0	0	0.004431	0	0	0.005969
AC011893.1	-0.531952	0.005246	0	0	0	0	0.003896	0	0	0.005246
PELP1	-0.531936	0.209967	0.134069	0.112976	0.091967	0.143191	0.09844	0.171887	0.209967	0.158401
AL359636.1	-0.531789	0.074548	0	0	0.009373	0.018579	0.019181	0	0	0.074548
LINC00685	-0.531593	0.400781	0.139365	0.132724	0.087088	0.19635	0.09406	0.241877	0.117648	0.400781
PARP4	-0.531474	0.166876	0.119879	0.039936	0.031977	0.166876	0.12048	0.155926	0.148061	0.121695
BLMH	-0.531318	0.376399	0.270067	0.230999	0.309427	0.31395	0.300386	0.28383	0.24526	0.376399
MPHOSPH6	-0.531173	0.481344	0.253231	0.303509	0.174596	0.284857	0.269984	0.286451	0.481344	0.394377
RLN1	-0.531024	0.043582	0.028903	0	0.006848	0.010738	0.011037	0.027863	0.024645	0.043582
CRNKL1	-0.530942	0.215031	0.142396	0.058198	0.188504	0.108002	0.103875	0.2143	0.123303	0.215031
AC099518.5	-0.530858	0.023884	0	0	0.007951	0	0.010896	0.023884	0.005715	0.004042
PSIP1	-0.530642	1.43543	1.26712	1.07801	1.13149	1.43543	1.1134	1.3927	1.37092	1.36428
LINC00623	-0.530548	0.048533	0.019706	0	0.030492	0.048533	0.033216	0.033794	0.020749	0.031257
MRPL28	-0.530523	0.492415	0.330451	0.385785	0.282889	0.35162	0.333926	0.492415	0.358608	0.47171
AL139220.2	-0.530441	0.021283	0	0	0	0	0	0.021283	0.004863	0.005467
SPINT1-AS1	-0.530424	0.138064	0.100147	0.026297	0.054979	0.093053	0.068644	0.138064	0.087777	0.103457
TSFM	-0.530356	0.23756	0.215215	0	0.179759	0.16685	0.23756	0.232404	0.20846	0.186334
AC073592.1	-0.530352	0.014498	0	0	0.010001	0	0.014498	0.005802	0	0.014125
ATM	-0.530316	0.354323	0.265508	0.062898	0.193539	0.354323	0.234258	0.219949	0.265896	0.349661
TIMP3	-0.530261	0.149415	0.09193	0	0.054527	0.149415	0.084932	0.077379	0.109654	0.120959
SVOP	-0.530165	0.010972	0	0	0	0	0.008351	0	0	0.010972
AC135507.1	-0.530035	0.013463	0	0	0.006529	0	0	0.013463	0	0.009789
C10orf131	-0.529891	0.007937	0	0	0	0	0.006063	0	0	0.007937
ZNF140	-0.529883	0.155687	0.055101	0.0781	0.057656	0.043939	0.048656	0.116342	0.064024	0.155687
TSNARE1	-0.5297	0.036482	0.01235	0	0.005399	0.010453	0	0.036482	0.03234	0.014018
CDC5L	-0.529585	0.454416	0.335704	0.163693	0.454416	0.401241	0.381738	0.397755	0.391121	0.357705
AL353596.1	-0.529506	0.012429	0	0	0	0	0	0	0.012429	0.005834
SPIRE1	-0.529439	0.038751	0.009633	0	0.006848	0.038751	0.021459	0.020812	0.016961	0.018994
TATDN2	-0.529339	0.058312	0.039688	0.031042	0.021122	0.030693	0.028891	0.058312	0.048705	0.048234
ATP7A	-0.529257	0.060495	0.048418	0	0.026881	0.034326	0.037923	0.042433	0.032256	0.060495
NACC1	-0.529209	0.074757	0.055636	0	0.045145	0.057712	0.070071	0.044822	0.039844	0.074757
OXSM	-0.529186	0.072287	0.031328	0.032278	0.026562	0.015931	0.039598	0.072287	0.028107	0.059793
TUBA1A	-0.529136	2.54016	2.36044	1.86829	2.22084	2.04211	2.33292	2.41191	2.54016	2.27863
AC027682.4	-0.52909	0.069046	0.032297	0	0.021574	0.047676	0.015998	0.06059	0.012424	0.069046
LRRC17	-0.5289	0.007692	0	0	0	0	0.005952	0	0	0.007692
MINOS1	-0.528897	0.846654	0.555513	0.651632	0.63328	0.840043	0.616296	0.846654	0.76034	0.675731
HIF1AN	-0.528862	0.158841	0.133001	0	0.121908	0.136759	0.099068	0.158841	0.110632	0.144237
BATF	-0.528836	0.251177	0.113809	0.089178	0.130546	0.093246	0.094094	0.163535	0.089753	0.251177
CENPT	-0.528643	0.294272	0.219059	0.109328	0.178801	0.249061	0.227422	0.235047	0.154912	0.294272
PEX14	-0.528637	0.148061	0.098655	0	0.08616	0.147596	0.062043	0.090564	0.103675	0.148061
AC024575.1	-0.528378	0.013491	0	0	0.009368	0	0	0.012218	0	0.013491
HDAC2	-0.528272	1.06664	0.801018	0.844826	0.64848	0.990665	0.863153	1.06664	0.952556	0.906256
SNAP23	-0.528242	0.811691	0.649799	0.511088	0.419041	0.648574	0.592172	0.811691	0.605191	0.75216
MCC	-0.527975	0.017387	0	0	0	0	0.003199	0	0	0.017387
EFCAB3	-0.527809	0.008903	0	0	0	0	0	0.008903	0	0.004131
AL162586.1	-0.527649	0.031203	0.006319	0	0.023413	0.027358	0.01399	0.016071	0.031203	0.012221
NAALADL1	-0.527647	0.537984	0.364799	0.324076	0.183255	0.508502	0.384794	0.452815	0.379688	0.537984
NOSIP	-0.527624	0.6974	0.500733	0.432022	0.36864	0.577175	0.532522	0.6974	0.497032	0.550881
SMTN	-0.527504	0.050097	0.023502	0	0.013875	0.050097	0.017689	0.046411	0.047143	0.023008
LYL1	-0.527483	1.37929	0.884954	0.921931	0.914741	1.16763	0.759716	1.37929	0.909863	1.35462
DCAF10	-0.527263	0.269376	0.185353	0.065987	0.070486	0.136107	0.138625	0.269376	0.133848	0.230766
GLUD1	-0.527249	0.626232	0.485386	0.438682	0.509601	0.61144	0.563025	0.626232	0.601812	0.469987
GCNT1	-0.527167	0.255284	0.056748	0.045664	0.124131	0.155556	0.067397	0.255284	0.064745	0.145516
LINC01123	-0.527076	0.020826	0	0	0.009435	0	0	0.020826	0.020719	0.003589
LINC00926	-0.527057	0.034616	0.004571	0	0.028306	0	0.018976	0.014601	0.034616	0.014014
FAM86C1	-0.527004	0.075445	0.035477	0	0.013314	0.04244	0.015552	0.075445	0.049014	0.034194
DECR1	-0.526581	0.717481	0.576301	0.550636	0.528929	0.717481	0.573272	0.638538	0.668545	0.635005
LINC01136	-0.526498	0.00953	0	0	0	0.008838	0	0.005943	0	0.00953
MC1R	-0.52649	0.012539	0	0	0	0	0.012539	0	0.007747	0.005359
ADIPOR1	-0.526458	0.31822	0.293191	0.055657	0.307051	0.25981	0.269429	0.257457	0.303872	0.31822
AL133492.1	-0.526294	0.012549	0	0	0	0	0	0.012549	0	0.005763
SH3TC1	-0.52607	0.140266	0.085798	0.033959	0.053628	0.115227	0.083206	0.102766	0.052542	0.140266
EFNB1	-0.526051	0.078973	0.011535	0	0.063349	0.012577	0.024246	0.014495	0.0307	0.078973
AC015813.1	-0.525788	0.04651	0.033437	0	0.033785	0.034875	0.015188	0.042766	0.028	0.04651
BEX4	-0.525781	1.27692	1.10142	1.16726	1.13804	1.08495	1.12124	1.21764	1.12877	1.27692
ADA2	-0.525772	0.096881	0.059456	0	0.056082	0.043434	0.053763	0.059877	0.096881	0.050464
SELL	-0.525748	2.42529	1.82198	2.20868	1.80361	2.27384	2.02872	2.23669	2.05891	2.42529
PEAR1	-0.525693	0.071161	0.039664	0	0	0.055733	0.034274	0.028313	0.036011	0.071161
STRC	-0.525646	0.007037	0	0	0	0	0.005666	0	0	0.007037
GIMAP2	-0.525601	0.610892	0.51388	0.295592	0.314404	0.529833	0.404428	0.52921	0.467321	0.610892
ZMYM6	-0.52547	0.134674	0.076825	0.032278	0.094628	0.071336	0.065481	0.101144	0.134674	0.073825
YPEL1	-0.525382	0.159009	0.082565	0.090275	0.045765	0.093465	0.072814	0.105373	0.09355	0.159009
HOXC4	-0.525311	0.005238	0	0	0	0	0.004234	0	0	0.005238
C4orf45	-0.525232	0.015885	0	0	0	0	0.005269	0	0.015885	0.004746
POLD2	-0.525168	0.65179	0.551805	0.48999	0.398844	0.512179	0.65179	0.554118	0.612694	0.605172
AL356056.2	-0.525061	0.013752	0	0	0	0	0.00501	0.013752	0.007323	0
GMDS	-0.525001	0.369199	0.224958	0.227931	0.225839	0.161163	0.285726	0.289377	0.369199	0.254969
KIAA1549	-0.524977	0.058365	0.025966	0	0.024652	0.058197	0.023099	0.033077	0.019595	0.058365
GPSM2	-0.524835	0.529181	0.398493	0.159444	0.39879	0.47185	0.380257	0.446346	0.293824	0.529181
LETMD1	-0.524817	0.79607	0.661944	0.588267	0.632761	0.765253	0.632409	0.676921	0.651671	0.79607
IFIT1	-0.52457	0.1101	0.044012	0.039724	0.016577	0.013597	0.033693	0.047574	0.064479	0.1101
AC138356.1	-0.524556	0.038497	0.01833	0	0.017323	0.011666	0.032686	0.010232	0.013905	0.038497
MAP1S	-0.524433	0.179966	0.116714	0.094368	0.071092	0.130552	0.137469	0.179966	0.088914	0.161564
TRIP13	-0.524219	0.030695	0.020549	0	0.016338	0.019274	0.016286	0.030695	0.026245	0.015263
CRYBG1	-0.524166	0.081761	0	0	0.070873	0.081761	0.009338	0.041879	0.055398	0.054876
GAL3ST3	-0.524051	0.023798	0.005766	0	0	0	0.004227	0.023798	0.004538	0.011535
COPB1	-0.524014	0.496446	0.328096	0.362967	0.284227	0.463172	0.243448	0.460957	0.478577	0.496446
OCM	-0.523964	0.018321	0.005642	0	0.006294	0	0	0.007311	0.006061	0.018321
DZIP1L	-0.523839	0.018052	0.005766	0	0	0	0.011631	0	0.008514	0.018052
ZNF777	-0.523748	0.02292	0	0	0.021289	0.014034	0.018533	0.02292	0.012863	0.004939
[truncated: 16,265 more rows]

## Sheet: GO-Elite
cor-anticorrelated_0.6-local	WikiPathways	Gene-Set Name	Number Changed	Number Measured	Number in Gene-Set	Percent Changed	Percent Present	Z Score	FisherExactP	AdjustedP	redundant with terms	inverse redundant	gene symbols	AVG-Anticorrelated	STDEV-Anticorrelated
cor-anticorrelated_0.6-local	WikiPathways	Electron Transport Chain:WP111	23	120	128	19.1667	93.75	11.3028	3.49532e-14	9.71698e-12		Oxidative phosphorylation:WP623	ATP5B|ATP5I|ATP5J|COX11|COX6A1|COX6B1|COX6C|COX7A2|HNRNPM|MT-ATP8|MT-CO1|MT-ND1|NDUFA1|NDUFAB1|NDUFB1|NDUFB10|NDUFB4|NDUFB5|NDUFS7|SDHB|UQCR11|UQCRB|UQCRQ	-0.529192	0.497845
cor-anticorrelated_0.6-local	WikiPathways	Cytoplasmic Ribosomal Proteins:WP477	18	95	103	18.9474	92.233	9.89814	3.30137e-11	4.5889e-09			RPL10A|RPL13|RPL19|RPL21|RPL22|RPL30|RPL34|RPL36|RPL4|RPL6|RPL7A|RPLP1|RPS17|RPS2|RPS21|RPS23|RPS3A|RPS8	0.0335842	0.703614
cor-anticorrelated_0.6-local	WikiPathways	Proteasome Degradation:WP183	13	61	61	21.3115	100	9.05385	4.64305e-09	4.30256e-07			PSMA1|PSMA2|PSMA3|PSMA4|PSMB3|PSMC5|PSMD3|PSMD6|PSMD8|PSME1|RPN2|UBB|UBE2D2	-0.652863	0.374842
cor-anticorrelated_0.6-local	WikiPathways	Oxidative phosphorylation:WP623	11	73	77	15.0685	94.8052	6.5927	2.99851e-06	0.000208396	Electron Transport Chain:WP111		ATP5B|ATP5I|ATP5J|HNRNPM|MT-ND1|NDUFAB1|NDUFB1|NDUFB10|NDUFB4|NDUFB5|NDUFS7	-0.544701	0.482359
cor-anticorrelated_0.6-local	WikiPathways	mRNA Processing:WP411	13	137	138	9.48905	99.2754	4.99432	6.59605e-05	0.0036674			HNRNPA2B1|HNRNPAB|HNRNPH2|HNRNPK|HNRNPM|MT-ND1|NONO|PABPN1|PPM1G|PRPF8|RBM5|SNRNP70|SNRPB2	-0.123807	0.736298
cor-anticorrelated_0.6-local	WikiPathways	Glycolysis and Gluconeogenesis:WP534	5	56	57	8.92857	98.2456	2.90646	0.016539	0.656833			ENO1|LDHA|MDH1|MPC2|PGK1	-0.506584	0.666701
correlated_0.6-local	WikiPathways	Gene-Set Name	Number Changed	Number Measured	Number in Gene-Set	Percent Changed	Percent Present	Z Score	FisherExactP	AdjustedP	redundant with terms	inverse redundant	gene symbols	AVG-Pearson	STDEV-Pearson
correlated_0.6-local	WikiPathways	Cytoplasmic Ribosomal Proteins:WP477	9	95	103	9.47368	92.233	8.92267	1.14392e-07	3.18011e-05			RPL19|RPL22|RPL30|RPL4|RPL7A|RPS17|RPS2|RPS23|RPS3A	0.680964	0.0538163
correlated_0.6-local	WikiPathways	mRNA Processing:WP411	6	137	138	4.37956	99.2754	4.3659	0.0012989	0.180547			HNRNPAB|MT-ND1|PABPN1|PPM1G|PRPF8|RBM5	0.688134	0.110475
anticorrelated_0.6-local	WikiPathways	Gene-Set Name	Number Changed	Number Measured	Number in Gene-Set	Percent Changed	Percent Present	Z Score	FisherExactP	AdjustedP	redundant with terms	inverse redundant	gene symbols	AVG-Anticorrelated	STDEV-Anticorrelated
anticorrelated_0.6-local	WikiPathways	Electron Transport Chain:WP111	20	120	128	16.6667	93.75	12.4657	8.792e-15	2.44418e-12		Oxidative phosphorylation:WP623	ATP5B|ATP5I|ATP5J|COX11|COX6A1|COX6B1|COX6C|COX7A2|HNRNPM|NDUFA1|NDUFAB1|NDUFB1|NDUFB10|NDUFB4|NDUFB5|NDUFS7|SDHB|UQCR11|UQCRB|UQCRQ	-0.709822	0.0957605
anticorrelated_0.6-local	WikiPathways	Proteasome Degradation:WP183	12	61	61	19.6721	100	10.6198	4.21119e-10	5.85355e-08			PSMA1|PSMA2|PSMA3|PSMA4|PSMB3|PSMC5|PSMD3|PSMD6|PSMD8|PSME1|RPN2|UBB	-0.750153	0.0930365
anticorrelated_0.6-local	WikiPathways	Oxidative phosphorylation:WP623	10	73	77	13.6986	94.8052	7.74737	4.87024e-07	4.51309e-05	Electron Transport Chain:WP111		ATP5B|ATP5I|ATP5J|HNRNPM|NDUFAB1|NDUFB1|NDUFB10|NDUFB4|NDUFB5|NDUFS7	-0.68811	0.0846066
anticorrelated_0.6-local	WikiPathways	Cytoplasmic Ribosomal Proteins:WP477	9	95	103	9.47368	92.233	5.71675	4.08464e-05	0.00283882			RPL10A|RPL13|RPL21|RPL34|RPL36|RPL6|RPLP1|RPS21|RPS8	-0.685727	0.068515
anticorrelated_0.6-local	WikiPathways	Parkin-Ubiquitin Proteasomal System pathway:WP2359	5	76	77	6.57895	98.7013	3.18253	0.0110323	0.511166			PSMC5|PSMD3|PSMD6|PSMD8|TUBA1C	-0.670394	0.0430703
anticorrelated_0.6-local	WikiPathways	Glycolysis and Gluconeogenesis:WP534	4	56	57	7.14286	98.2456	3.04704	0.0171626	0.681602			ENO1|LDHA|MDH1|PGK1	-0.776466	0.0966479
anticorrelated_0.6-local	WikiPathways	mRNA Processing:WP411	7	137	138	5.10949	99.2754	2.9818	0.0106986	0.511166			HNRNPA2B1|HNRNPH2|HNRNPK|HNRNPM|NONO|SNRNP70|SNRPB2	-0.732763	0.0960779
anticorrelated_0.6-local	WikiPathways	Pathogenic Escherichia coli infection:KEGG-hsa05130:WP2272	4	65	69	6.15385	94.2029	2.67939	0.0280485	0.974685			ACTB|ARPC3|TUBA1C|YWHAQ	-0.66847	0.0487906
anticorrelated_0.6-local	WikiPathways	NOD pathway:WP1433	3	44	48	6.81818	91.6667	2.53429	0.0429617	1			HSP90AA1|IL1B|NDUFA13	-0.760344	0.101026
